# Supplementary material for: Distinct colon mucosa microbiomes associated with tubular adenomas and serrated polyps
Source: NPJ Biofilms Microbiomes. 2022 Aug 29;8:69. doi: 10.1038/s41522-022-00328-6 (PMC9424272; doi:10.1038/s41522-022-00328-6)
Supplement: Supplementary file 2 — Differentially abundant genes [file 41522_2022_328_MOESM2_ESM.txt]

ORF	group1	group2	unadj_pval	Log2FoldChange	Taxa	Gene	Function
k111_1009168_1	healthy	TA	0.0286247414844288	1.15226605573316	Ruminococcaceae		Beta-lactamase
k111_1016935_4	TA	serrated	0.0426503825437017	1.91970559286406	Coriobacteriia		AraC family
k111_1016935_6	TA	serrated	0.0109819720872603	1.40813696159286	Coriobacteriia	feoB_2	Ferrous iron transport protein B
k111_1016935_7	TA	serrated	0.0178152364302496	1.76747744276922	Bacteria		sequence-specific DNA binding
k111_1016935_8	TA	serrated	0.0182418727112866	1.46754914663475	Coriobacteriia		MATE efflux family protein
k111_103107_5	TA	serrated	0.0379511345013904	1.34200663007853	Coriobacteriia	era	An essential GTPase that binds both GDP and GTP, with rapid nucleotide exchange. Plays a role in 16S rRNA processing and 30S ribosomal subunit biogenesis and possibly also in cell cycle regulation and energy metabolism
k111_1036631_2	TA	serrated	0.0162661783222092	1.19871701936109	Coriobacteriia		helix_turn_helix, Lux Regulon
k111_1039492_2	TA	serrated	0.0432457628447138	-0.719836907482043	Bacteroidaceae	yjmD_1	Psort location Cytoplasmic, score 9.97
k111_104212_4	healthy	serrated	0.014072502325006	-0.462311667063001	Coriobacteriia		Transcriptional regulatory protein, C terminal
k111_104212_4	TA	serrated	0.0195684432571007	1.05957616260737	Coriobacteriia		Transcriptional regulatory protein, C terminal
k111_1049829_6	healthy	serrated	0.0282722423399025	-0.393084530691347	Coriobacteriia		Polysulphide reductase, NrfD
k111_1051278_3	healthy	serrated	0.0000790924501447929	-1.1730640783023	Coriobacteriia	rnd	Exonuclease involved in the 3' processing of various precursor tRNAs. Initiates hydrolysis at the 3'-terminus of an RNA molecule and releases 5'-mononucleotides
k111_1051278_3	TA	serrated	0.000403722264730978	1.93734143987721	Coriobacteriia	rnd	Exonuclease involved in the 3' processing of various precursor tRNAs. Initiates hydrolysis at the 3'-terminus of an RNA molecule and releases 5'-mononucleotides
k111_1051458_4	TA	serrated	0.00968760001262715	-1.75562418228412	unclassified Lachnospiraceae	lagD	Peptidase C39 family
k111_1053532_5	TA	serrated	0.0457820184876842	1.58858134475832	Bifidobacteriales	alaS	Catalyzes the attachment of alanine to tRNA(Ala) in a two-step reaction alanine is first activated by ATP to form Ala- AMP and then transferred to the acceptor end of tRNA(Ala). Also edits incorrectly charged Ser-tRNA(Ala) and Gly-tRNA(Ala) via its editing domain
k111_1061305_1	healthy	serrated	0.00362358004221164	-0.81352671143563	Coriobacteriia	modD	Quinolinate phosphoribosyl transferase, C-terminal domain
k111_1061305_1	TA	serrated	0.029643786263505	1.29791011221913	Coriobacteriia	modD	Quinolinate phosphoribosyl transferase, C-terminal domain
k111_106697_3	healthy	serrated	0.0252654648673979	-0.491446577093355	Coriobacteriia	leuA	Catalyzes the condensation of the acetyl group of acetyl-CoA with 3-methyl-2-oxobutanoate (2-oxoisovalerate) to form 3-carboxy-3-hydroxy-4-methylpentanoate (2-isopropylmalate)
k111_106697_3	TA	serrated	0.0358108425437949	0.895970920503279	Coriobacteriia	leuA	Catalyzes the condensation of the acetyl group of acetyl-CoA with 3-methyl-2-oxobutanoate (2-oxoisovalerate) to form 3-carboxy-3-hydroxy-4-methylpentanoate (2-isopropylmalate)
k111_1074734_3	healthy	serrated	0.0443905175342182	-0.934785639611901	Coriobacteriia	nia2	PFAM oxidoreductase molybdopterin binding
k111_1079219_1	healthy	serrated	0.0410198387301136	1.23116813284842	Porphyromonadaceae		AcrB/AcrD/AcrF family
k111_1081293_1	TA	serrated	0.0241037790489798	1.73154680756753	Bifidobacteriales	axeA	Glycosyl hydrolases family 43
k111_1092_1	healthy	serrated	0.0288803099350968	1.29139371879056	Porphyromonadaceae	dnaG	RNA polymerase that catalyzes the synthesis of short RNA molecules used as primers for DNA polymerase during DNA replication
k111_1095891_2	healthy	serrated	0.025235262440117	1.62776208223202	Blautia	rsmF	NOL1 NOP2 sun family protein
k111_1107535_2	TA	serrated	0.00519733059431588	1.77869087609971	Blautia		Psort location Cytoplasmic, score 8.87
k111_1111932_2	healthy	TA	0.0239442673843852	1.02732068802165	Ruminococcaceae		Psort location CytoplasmicMembrane, score
k111_1114582_3	TA	serrated	0.0414388099977074	-0.0947298827670245	Bacteroidaceae		- catabolite gene activator and regulatory subunit of cAMP-dependent protein
k111_1114780_2	TA	serrated	0.0426773186256903	1.48418480414309	Coriobacteriia		Putative zinc ribbon domain
k111_1114780_2	healthy	serrated	0.020057079160207	-1.06109211155394	Coriobacteriia		Putative zinc ribbon domain
k111_1153902_3	healthy	TA	0.0285751222229383	1.23868840711606	Ruminococcaceae		Peptidase family M20/M25/M40
k111_115429_2	TA	serrated	0.0142460073745672	0.976605843021928	Coriobacteriia		Psort location CytoplasmicMembrane, score
k111_115429_2	healthy	serrated	0.017899112607327	-0.485046453728255	Coriobacteriia		Psort location CytoplasmicMembrane, score
k111_1157210_2	healthy	TA	0.0413750330210021	-1.2021709033023	Blautia	cdhC	acetyl-CoA decarbonylase synthase complex subunit beta
k111_1157210_2	TA	serrated	0.0345196721597971	-1.69128599096322	Blautia	cdhC	acetyl-CoA decarbonylase synthase complex subunit beta
k111_1170650_1	healthy	serrated	0.0154431144553598	-1.16055692925806	Coriobacteriia	dapA	Catalyzes the condensation of (S)-aspartate-beta- semialdehyde (S)-ASA and pyruvate to 4-hydroxy- tetrahydrodipicolinate (HTPA)
k111_1170650_1	TA	serrated	0.00496388610569709	1.79112334195823	Coriobacteriia	dapA	Catalyzes the condensation of (S)-aspartate-beta- semialdehyde (S)-ASA and pyruvate to 4-hydroxy- tetrahydrodipicolinate (HTPA)
k111_1170650_3	TA	serrated	0.00142977519829707	1.36671232160134	Coriobacteriia	ftsK	FtsK SpoIIIE family
k111_1170650_3	healthy	serrated	0.0199455159200732	-0.761805947298465	Coriobacteriia	ftsK	FtsK SpoIIIE family
k111_118051_1	TA	serrated	0.0409564178223633	1.69641087165977	Bifidobacteriales	glnE	Involved in the regulation of glutamine synthetase GlnA, a key enzyme in the process to assimilate ammonia. When cellular nitrogen levels are high, the C-terminal adenylyl transferase (AT) inactivates GlnA by covalent transfer of an adenylyl group from ATP to specific tyrosine residue of GlnA, thus reducing its activity. Conversely, when nitrogen levels are low, the N-terminal adenylyl removase (…
k111_1186319_3	healthy	serrated	0.0329622554516015	-0.623290139889072	Coriobacteriia		Glycosyltransferase like family 2
k111_1190088_3	healthy	serrated	0.033352032105277	-1.11067931118899	Coriobacteriia	fixA	PFAM Electron transfer flavoprotein
k111_1191128_1	TA	serrated	0.0272919553350021	1.56316735989878	Bifidobacteriales	tyrS	Catalyzes the attachment of tyrosine to tRNA(Tyr) in a two-step reaction tyrosine is first activated by ATP to form Tyr- AMP and then transferred to the acceptor end of tRNA(Tyr)
k111_120183_3	healthy	serrated	0.0411850693225962	-0.849396223586023	Coriobacteriia	sepF	Cell division protein that is part of the divisome complex and is recruited early to the Z-ring. Probably stimulates Z-ring formation, perhaps through the cross-linking of FtsZ protofilaments. Its function overlaps with FtsA
k111_1211373_42	TA	serrated	0.0309938798881522	1.10295833625016	Lachnoclostridium	carB	Carbamoylphosphate synthase large subunit
k111_121658_6	healthy	serrated	0.0269828882064077	-1.46717999104423	unclassified Clostridiales	rpsM	Located at the top of the head of the 30S subunit, it contacts several helices of the 16S rRNA. In the 70S ribosome it contacts the 23S rRNA (bridge B1a) and protein L5 of the 50S subunit (bridge B1b), connecting the 2 subunits
k111_1227650_5	healthy	TA	0.0491665287730231	1.51030723265855	Ruminococcaceae	coaX	Catalyzes the phosphorylation of pantothenate (Pan), the first step in CoA biosynthesis
k111_122905_6	TA	serrated	0.0309444880536982	0.914781587322963	Clostridia	nifJ	Oxidoreductase required for the transfer of electrons from pyruvate to flavodoxin
k111_1235371_3	TA	serrated	0.00456361029634907	1.74802868738595	Coriobacteriia	ybdK	ATPase histidine kinase DNA gyrase B HSP90 domain protein
k111_1235371_3	healthy	serrated	0.00106410347034703	-1.2815163020987	Coriobacteriia	ybdK	ATPase histidine kinase DNA gyrase B HSP90 domain protein
k111_1235371_5	TA	serrated	0.0460846775457785	1.16106551033124	Coriobacteriia		ABC transporter
k111_1236049_2	TA	serrated	0.0207008458708227	1.5674988301045	Bifidobacteriales	glkA	ROK family
k111_1237370_1	healthy	serrated	0.00941930061790375	-1.26609895965139	Coriobacteriia	ppaC	DHHA2 domain
k111_1237370_2	healthy	serrated	0.00437973094191498	-1.29883488743177	Coriobacteriia	sdaAA	L-serine dehydratase, iron-sulfur-dependent, alpha subunit
k111_1237370_2	TA	serrated	0.0231412890075825	1.57949313913064	Coriobacteriia	sdaAA	L-serine dehydratase, iron-sulfur-dependent, alpha subunit
k111_1243758_2	TA	serrated	0.0411201815264608	-0.755255648383604	Clostridia	ugpB	COG COG1653 ABC-type sugar transport system, periplasmic component
k111_1244862_2	TA	serrated	0.0203345257141695	1.05465444024319	Coriobacteriia		Belongs to the ParB family
k111_1244862_2	healthy	serrated	0.0296912826069124	-0.229341389963557	Coriobacteriia		Belongs to the ParB family
k111_12573_1	TA	serrated	0.0108991769070078	1.34306887482378	Bacteria		protein histidine kinase activity
k111_12573_3	TA	serrated	0.00360625937994357	1.31687580688523	Coriobacteriia	nusA	Participates in both transcription termination and antitermination
k111_12573_3	healthy	serrated	0.0124164681706427	-0.757490869865665	Coriobacteriia	nusA	Participates in both transcription termination and antitermination
k111_128071_5	healthy	serrated	0.0423969117639895	-0.472530574453141	Coriobacteriia	fusA	Catalyzes the GTP-dependent ribosomal translocation step during translation elongation. During this step, the ribosome changes from the pre-translocational (PRE) to the post- translocational (POST) state as the newly formed A-site-bound peptidyl-tRNA and P-site-bound deacylated tRNA move to the P and E sites, respectively. Catalyzes the coordinated movement of the two tRNA molecules, the mRNA and…
k111_128071_5	TA	serrated	0.00948383739309142	0.983396470008137	Coriobacteriia	fusA	Catalyzes the GTP-dependent ribosomal translocation step during translation elongation. During this step, the ribosome changes from the pre-translocational (PRE) to the post- translocational (POST) state as the newly formed A-site-bound peptidyl-tRNA and P-site-bound deacylated tRNA move to the P and E sites, respectively. Catalyzes the coordinated movement of the two tRNA molecules, the mRNA and…
k111_1282220_7	healthy	serrated	0.0460543123954335	-0.400012030187959	Coriobacteriia	ahcY	May play a key role in the regulation of the intracellular concentration of adenosylhomocysteine
k111_1282220_7	TA	serrated	0.0334978896144992	0.123929066550814	Coriobacteriia	ahcY	May play a key role in the regulation of the intracellular concentration of adenosylhomocysteine
k111_1285083_2	TA	serrated	0.032705835557359	1.3693189987841	Coriobacteriia		response regulator receiver
k111_1285374_15	TA	serrated	0.0391625157830006	0.82197064149599	Coriobacteriia	purL	phosphoribosylformylglycinamidine synthase
k111_1285374_3	healthy	serrated	0.0486362598333366	-1.06764335020755	Coriobacteriia
k111_1285374_3	TA	serrated	0.0286106486356631	1.29875085296592	Coriobacteriia
k111_1285374_5	healthy	serrated	0.0261500937194841	-1.27254606736149	Coriobacteriia		Small integral membrane protein (DUF2273)
k111_1285374_7	healthy	serrated	0.0409137000146871	-0.700281913558584	Coriobacteriia	hemN	Involved in the biosynthesis of porphyrin-containing compound
k111_131117_3	TA	serrated	0.0159943520703799	1.00194027251807	Coriobacteriia		Iron-containing alcohol dehydrogenase
k111_1329229_1	healthy	TA	0.0263230671598829	2.15593477188453	Bacteroidaceae		Major fimbrial subunit protein type IV, Fimbrillin, C-terminal
k111_133231_4	healthy	serrated	0.0237515945597865	-0.904142810451324	Coriobacteriia	nia2	PFAM oxidoreductase molybdopterin binding
k111_1336673_1	healthy	serrated	0.0343714134426652	1.63851761293308	Dorea	plsC	Phosphate acyltransferases
k111_1344441_2	healthy	TA	0.0391976051221198	-0.148500310408906	Bacteroidaceae		RNA polymerase sigma-70 factor
k111_1351904_1	healthy	TA	0.0198158343320997	-0.703982069269221	Bacteroidaceae		TIGR02453 family
k111_13524_4	TA	serrated	0.0427102032992329	-0.644267879963593	Bacteroidaceae	ywfO	Psort location Cytoplasmic, score 8.96
k111_1355517_2	TA	serrated	0.0395456378993183	-0.988429833319552	Lachnoclostridium	dnaK	Heat shock 70 kDa protein
k111_1358892_2	TA	serrated	0.0340691570434467	0.998632788263511	Coriobacteriia
k111_1358892_2	healthy	serrated	0.0404837343777908	-0.67991313813241	Coriobacteriia
k111_1358892_3	TA	serrated	0.0259832146674567	0.975157617023945	Coriobacteriia	rnr	3'-5' exoribonuclease that releases 5'-nucleoside monophosphates and is involved in maturation of structured RNAs
k111_1358892_5	TA	serrated	0.0255825649207332	1.0000511071959	Coriobacteriia	ftsX	Part of the ABC transporter FtsEX involved in cellular division
k111_1358892_9	TA	serrated	0.00647533566123629	1.25674982448282	Coriobacteriia	prfB	Peptide chain release factor 2 directs the termination of translation in response to the peptide chain termination codons UGA and UAA
k111_1358892_9	healthy	serrated	0.00912182566075556	-0.663963097631779	Coriobacteriia	prfB	Peptide chain release factor 2 directs the termination of translation in response to the peptide chain termination codons UGA and UAA
k111_1362038_2	healthy	serrated	0.0163318613685967	-0.823808023789565	Coriobacteriia
k111_1366351_1	healthy	serrated	0.0307596653909979	-0.672250782877064	Coriobacteriia		Polysulphide reductase, NrfD
k111_1366351_3	healthy	serrated	0.0331916107002348	-1.05958819347607	Coriobacteriia		Belongs to the prokaryotic molybdopterin-containing oxidoreductase family
k111_1372400_2	TA	serrated	0.0381499357003428	-0.696064437915715	Bacteroidaceae		Susd and RagB outer membrane lipoprotein
k111_1375317_2	TA	serrated	0.0432388630087512	1.53355336538568	Coriobacteriia		ZIP Zinc transporter
k111_1375598_1	healthy	serrated	0.00464417112042831	-0.92105262598877	Coriobacteriia		Predicted membrane protein (DUF2207)
k111_1375598_1	TA	serrated	0.0255267450597773	1.34735715439986	Coriobacteriia		Predicted membrane protein (DUF2207)
k111_1390168_3	healthy	serrated	0.0462386043463954	-1.15709645918918	unclassified Clostridiales		Aldo/keto reductase family
k111_1390168_3	TA	serrated	0.0479797366794997	1.37839974284247	unclassified Clostridiales		Aldo/keto reductase family
k111_1411109_3	healthy	serrated	0.00776963947081637	-0.704370287330014	Coriobacteriia	apc3	Hydantoinase/oxoprolinase N-terminal region
k111_1411109_3	TA	serrated	0.035345403901241	1.10691400633171	Coriobacteriia	apc3	Hydantoinase/oxoprolinase N-terminal region
k111_1411109_4	TA	serrated	0.027651602599792	1.47530680680398	Coriobacteriia		Protein of unknown function (DUF917)
k111_1411109_4	healthy	serrated	0.0356038917830665	-1.17235076285384	Coriobacteriia		Protein of unknown function (DUF917)
k111_1424912_1	healthy	serrated	0.0251312700841395	-0.742758201006814	Coriobacteriia		MCRA family
k111_1442886_2	healthy	serrated	0.0392813244424756	-0.700915669810526	Actinobacteria		diguanylate cyclase
k111_1450291_2	healthy	serrated	0.0313340865852326	-0.698753228702439	Coriobacteriia	tig	Involved in protein export. Acts as a chaperone by maintaining the newly synthesized protein in an open conformation. Functions as a peptidyl-prolyl cis-trans isomerase
k111_145502_1	healthy	serrated	0.0387814084606363	-0.44245679582765	Coriobacteriia		Efflux ABC transporter, permease protein
k111_1456857_7	healthy	serrated	0.0096386317915073	1.43337856473655	Dorea		GHKL domain
k111_1456857_7	TA	serrated	0.00512879029809916	-1.4520265156501	Dorea		GHKL domain
k111_146710_10	TA	serrated	0.0304494740388552	1.05200095745129	Coriobacteriia	pyk	Belongs to the pyruvate kinase family
k111_146710_10	healthy	serrated	0.0115129405383065	-0.789387477163182	Coriobacteriia	pyk	Belongs to the pyruvate kinase family
k111_1490306_1	healthy	TA	0.0456287419443312	0.166667574178708	Bacteroidaceae		Glycosyltransferase, group 1 family protein
k111_1496_3	healthy	TA	0.0335578083728855	0.70127102106348	Eubacteriaceae	glgA	Synthesizes alpha-1,4-glucan chains using ADP-glucose
k111_1507265_1	TA	serrated	0.00459421187636223	1.51969847488328	Coriobacteriia		FAD binding domain
k111_1507265_3	healthy	serrated	0.0163219436599394	-0.972067528095852	Coriobacteriia		peptidyl-serine autophosphorylation
k111_1507265_3	TA	serrated	0.0118818427101744	1.45924116495424	Coriobacteriia		peptidyl-serine autophosphorylation
k111_1507265_4	healthy	serrated	0.0130479719051366	-0.605427822330643	Actinobacteria	katA	serves to protect cells from the toxic effects of hydrogen peroxide
k111_1507265_4	TA	serrated	0.0189453078866212	0.954371332218633	Actinobacteria	katA	serves to protect cells from the toxic effects of hydrogen peroxide
k111_1510821_2	TA	serrated	0.0223401184656058	1.41997121160943	Coriobacteriia	rapZ	Displays ATPase and GTPase activities
k111_1514973_1	healthy	serrated	0.0464961958224334	-0.675673014832856	Coriobacteriia		Catalyzes the transfer of a lysyl group from L-lysyl- tRNA(Lys) to membrane-bound phosphatidylglycerol (PG), which produces lysylphosphatidylglycerol (LPG), a major component of the bacterial membrane with a positive net charge. LPG synthesis contributes to bacterial virulence as it is involved in the resistance mechanism against cationic antimicrobial peptides (CAMP) produces by the host's immun…
k111_1514973_1	TA	serrated	0.0331347544392635	1.34807053293545	Coriobacteriia		Catalyzes the transfer of a lysyl group from L-lysyl- tRNA(Lys) to membrane-bound phosphatidylglycerol (PG), which produces lysylphosphatidylglycerol (LPG), a major component of the bacterial membrane with a positive net charge. LPG synthesis contributes to bacterial virulence as it is involved in the resistance mechanism against cationic antimicrobial peptides (CAMP) produces by the host's immun…
k111_1514973_3	TA	serrated	0.0328728282463002	1.36678736578385	Coriobacteriia		Protein of unknown function (DUF1648)
k111_1514973_4	TA	serrated	0.00776497520140711	1.2806416727841	Coriobacteriia	yjcE	PFAM sodium hydrogen exchanger
k111_1514973_4	healthy	serrated	0.0341866905971844	-0.674001533252487	Coriobacteriia	yjcE	PFAM sodium hydrogen exchanger
k111_1514973_5	TA	serrated	0.0310000117891654	1.40988606722034	Coriobacteriia	yjjK	ABC transporter
k111_1514973_5	healthy	serrated	0.0247909367184022	-0.894280489969088	Coriobacteriia	yjjK	ABC transporter
k111_1515800_18	healthy	serrated	0.0491812884004374	-1.45883319705821	Erysipelotrichia		Calcineurin-like phosphoesterase superfamily domain
k111_151762_1	healthy	serrated	0.0210053114018954	-0.861264111806748	Bacteroidaceae		Transglutaminase-like protein
k111_152418_2	TA	serrated	0.0164381800342041	1.03014427118228	Coriobacteriia		PFAM PRC-barrel domain
k111_152418_3	healthy	serrated	0.00102749888419559	-1.27625171427221	Coriobacteriia		PFAM SNARE associated Golgi protein
k111_152418_3	TA	serrated	0.00274776400447378	1.39099780822532	Coriobacteriia		PFAM SNARE associated Golgi protein
k111_1526692_3	TA	serrated	0.0441665986493658	0.584356041470861	Bacteroidaceae	metG	Is required not only for elongation of protein synthesis but also for the initiation of all mRNA translation through initiator tRNA(fMet) aminoacylation
k111_1526692_3	healthy	TA	0.0381363080770543	0.256827773648575	Bacteroidaceae	metG	Is required not only for elongation of protein synthesis but also for the initiation of all mRNA translation through initiator tRNA(fMet) aminoacylation
k111_1527062_5	healthy	serrated	0.0317258109268344	-0.759522346405457	Butyrivibrio		helix_turn_helix, arabinose operon control protein
k111_1536625_2	healthy	serrated	0.0450982086099349	0.755727946527097	Bacteroidaceae		Psort location Cytoplasmic, score 8.96
k111_1538530_2	healthy	TA	0.0216203154116678	0.396472980522349	Coriobacteriia	purA	Plays an important role in the de novo pathway of purine nucleotide biosynthesis. Catalyzes the first committed step in the biosynthesis of AMP from IMP
k111_1538530_2	TA	serrated	0.0124139178438134	0.663818766812508	Coriobacteriia	purA	Plays an important role in the de novo pathway of purine nucleotide biosynthesis. Catalyzes the first committed step in the biosynthesis of AMP from IMP
k111_154370_1	healthy	TA	0.0357619374566944	-0.500161987214266	Bacteroidaceae	nnrD	Bifunctional enzyme that catalyzes the epimerization of the S- and R-forms of NAD(P)HX and the dehydration of the S-form of NAD(P)HX at the expense of ADP, which is converted to AMP. This allows the repair of both epimers of NAD(P)HX, a damaged form of NAD(P)H that is a result of enzymatic or heat-dependent hydration
k111_1556069_4	TA	serrated	0.0360595612491091	0.973155208568437	Coriobacteriia		Putative ABC-transporter type IV
k111_156876_4	healthy	TA	0.025560820162934	1.20555188728336	Ruminococcaceae	rnj	An RNase that has 5'-3' exonuclease and possibly endonuclease activity. Involved in maturation of rRNA and in some organisms also mRNA maturation and or decay
k111_1580565_6	TA	serrated	0.0364054443091257	1.6653329304162	Bifidobacteriales		S-adenosyl-L-homocysteine hydrolase, NAD binding domain
k111_1584010_3	healthy	serrated	0.0226729020617059	-0.699549635401402	Coriobacteriia	mntH	Natural resistance-associated macrophage protein
k111_1584010_4	healthy	serrated	0.0245109444281662	-1.00450589804516	Clostridiaceae		Diguanylate cyclase, GGDEF domain
k111_1584010_5	healthy	serrated	0.00181857285301566	-1.66490411536179	Coriobacteriia		helix_turn_helix, Lux Regulon
k111_1594558_2	healthy	serrated	0.0118055195974785	1.4955774033869	Blautia	macB	Psort location CytoplasmicMembrane, score
k111_1602457_2	healthy	serrated	0.0484210601124253	0.0340479536500371	Dorea	lrgA	LrgA family
k111_1608919_5	TA	serrated	0.0262942433398851	1.82277839966858	Erysipelotrichia	rpsG	One of the primary rRNA binding proteins, it binds directly to 16S rRNA where it nucleates assembly of the head domain of the 30S subunit. Is located at the subunit interface close to the decoding center, probably blocks exit of the E-site tRNA
k111_1608919_5	healthy	serrated	0.0285449495336434	-1.87103622283673	Erysipelotrichia	rpsG	One of the primary rRNA binding proteins, it binds directly to 16S rRNA where it nucleates assembly of the head domain of the 30S subunit. Is located at the subunit interface close to the decoding center, probably blocks exit of the E-site tRNA
k111_1618384_1	TA	serrated	0.0140800770554147	1.34570305495885	Coriobacteriia		Protein of unknown function (DUF917)
k111_1618384_2	TA	serrated	0.0355247088789815	1.13986416125155	Coriobacteriia	apc3	Hydantoinase/oxoprolinase N-terminal region
k111_1618384_2	healthy	serrated	0.0370762713422046	-0.900985190144378	Coriobacteriia	apc3	Hydantoinase/oxoprolinase N-terminal region
k111_1641269_12	TA	serrated	0.0359515659008879	1.43223088872431	Erysipelotrichia	ftsX	Part of the ABC transporter FtsEX involved in asymmetric cellular division facilitating the initiation of sporulation
k111_1641269_12	healthy	serrated	0.0479842495174532	-0.970219485674852	Erysipelotrichia	ftsX	Part of the ABC transporter FtsEX involved in asymmetric cellular division facilitating the initiation of sporulation
k111_1647733_1	healthy	serrated	0.0106037650639582	-0.757842444965836	Coriobacteriia		DnaJ molecular chaperone homology domain
k111_1647733_1	TA	serrated	0.00527486539461803	1.32314067880912	Coriobacteriia		DnaJ molecular chaperone homology domain
k111_1647733_2	TA	serrated	0.0153485130787682	1.25344246593957	Coriobacteriia	mprF	Lysylphosphatidylglycerol synthase TM region
k111_1653140_7	TA	serrated	0.0249065223678904	1.58064299602996	Coriobacteriia		Psort location CytoplasmicMembrane, score
k111_1653140_7	healthy	serrated	0.0116958665128847	-0.797280690147987	Coriobacteriia		Psort location CytoplasmicMembrane, score
k111_1653140_8	healthy	serrated	0.0247496812020941	-0.423907185479864	Coriobacteriia	nhaA	Sodium/hydrogen exchanger family
k111_1653140_8	TA	serrated	0.0451913284538011	0.969754417693086	Coriobacteriia	nhaA	Sodium/hydrogen exchanger family
k111_1660460_3	TA	serrated	0.0406546920103774	2.46107638735724	Blautia		Phage plasmid primase, P4 family domain protein
k111_1660460_3	healthy	serrated	0.0274942526541275	-1.21934761342617	Blautia		Phage plasmid primase, P4 family domain protein
k111_1667099_6	healthy	TA	0.0480762213611154	0.427795111497249	Porphyromonadaceae	mutL	This protein is involved in the repair of mismatches in DNA. It is required for dam-dependent methyl-directed DNA mismatch repair. May act as a molecular matchmaker , a protein that promotes the formation of a stable complex between two or more DNA-binding proteins in an ATP-dependent manner without itself being part of a final effector complex
k111_1667099_6	healthy	serrated	0.00839017174160051	1.24871745350927	Porphyromonadaceae	mutL	This protein is involved in the repair of mismatches in DNA. It is required for dam-dependent methyl-directed DNA mismatch repair. May act as a molecular matchmaker , a protein that promotes the formation of a stable complex between two or more DNA-binding proteins in an ATP-dependent manner without itself being part of a final effector complex
k111_1670761_5	TA	serrated	0.0342485878412827	1.08712665038383	Bifidobacteriales	acnA	Catalyzes the isomerization of citrate to isocitrate via cis-aconitate
k111_1683732_1	TA	serrated	0.0494506757459565	1.46565872426081	Coriobacteriia	xseA	Bidirectionally degrades single-stranded DNA into large acid-insoluble oligonucleotides, which are then degraded further into small acid-soluble oligonucleotides
k111_1683732_1	healthy	serrated	0.0171718643953353	-1.14133744082998	Coriobacteriia	xseA	Bidirectionally degrades single-stranded DNA into large acid-insoluble oligonucleotides, which are then degraded further into small acid-soluble oligonucleotides
k111_168528_8	TA	serrated	0.0140073261306687	1.38732655899875	Bacteria
k111_1686506_3	TA	serrated	0.0350739068617295	0.908392400685866	Blautia	rpmI	Psort location Extracellular, score 8.82
k111_16897_2	TA	serrated	0.0472559564693764	0.726250105020726	Bacteroidaceae
k111_16897_2	healthy	serrated	0.0202211065722657	-0.220809487324235	Bacteroidaceae
k111_1700836_2	healthy	serrated	0.0158960810425914	-0.643507634429952	Coriobacteriia		Belongs to the prokaryotic molybdopterin-containing oxidoreductase family
k111_1707079_1	TA	serrated	0.0147343513068559	2.0584141380182	Bifidobacteriales		Aminotransferase class I and II
k111_1710015_5	healthy	serrated	0.0421536407030199	-0.921975202858489	Coriobacteriia	rnhB	Endonuclease that specifically degrades the RNA of RNA- DNA hybrids
k111_1720682_2	TA	serrated	0.0345617071737351	0.824709244451527	Coriobacteriia	yjcD	permease
k111_1720682_2	healthy	serrated	0.0307529923301815	-0.57653315992988	Coriobacteriia	yjcD	permease
k111_1720682_3	healthy	serrated	0.00451152207640886	-0.528849437039454	Coriobacteriia	oatA	Acyltransferase
k111_1720682_3	TA	serrated	0.00768263596889958	1.3248614801556	Coriobacteriia	oatA	Acyltransferase
k111_172740_2	healthy	serrated	0.0391016637133689	1.36597885468418	Porphyromonadaceae		Lamin Tail Domain
k111_1727436_6	healthy	serrated	0.0314502804868284	-0.717637336342661	Coriobacteriia	dmsC	DMSO reductase anchor subunit (DmsC)
k111_172971_3	healthy	serrated	0.0089186075217505	1.01534286066318	Dorea	hisA	Histidine biosynthesis protein
k111_172971_3	TA	serrated	0.0167782615892355	-1.06498013917239	Dorea	hisA	Histidine biosynthesis protein
k111_173510_5	TA	serrated	0.00638069114814369	1.33059212123467	Coriobacteriia	oppB6	PFAM binding-protein-dependent transport systems inner membrane component
k111_173510_5	healthy	serrated	0.0230368414160979	-0.895574037425505	Coriobacteriia	oppB6	PFAM binding-protein-dependent transport systems inner membrane component
k111_1738825_4	healthy	TA	0.0353162163051063	1.42537996396711	Clostridia		COG NOG10998 non supervised orthologous group
k111_1741453_2	TA	serrated	0.0425307449579434	1.43415771737245	Coriobacteriia		Kinase domain
k111_1741453_2	healthy	serrated	0.0338536928739756	-0.817829556113166	Coriobacteriia		Kinase domain
k111_174345_1	healthy	TA	0.0104034257957216	-1.17435757876453	Bacteroidaceae		COG1512 Beta-propeller domains of methanol dehydrogenase type
k111_174345_1	TA	serrated	0.0373419552886504	-0.842677524781315	Bacteroidaceae		COG1512 Beta-propeller domains of methanol dehydrogenase type
k111_1747065_3	TA	serrated	0.0399946138121279	-0.859414322593087	Clostridia		Efflux ABC transporter, permease protein
k111_175887_4	TA	serrated	0.029318103975992	1.04806093546928	Coriobacteriia		Transmembrane secretion effector
k111_175887_7	TA	serrated	0.00298109574749205	1.21097685178545	Coriobacteriia		Polysaccharide biosynthesis C-terminal domain
k111_175887_7	healthy	serrated	0.00228573184856374	-0.575529515907584	Coriobacteriia		Polysaccharide biosynthesis C-terminal domain
k111_1777778_1	TA	serrated	0.0416267500028321	0.711284764878278	Coriobacteriia	prs	Involved in the biosynthesis of the central metabolite phospho-alpha-D-ribosyl-1-pyrophosphate (PRPP) via the transfer of pyrophosphoryl group from ATP to 1-hydroxyl of ribose-5-phosphate (Rib-5-P)
k111_1777778_5	TA	serrated	0.0338787982780555	1.36037606947657	Coriobacteriia		domain protein
k111_1781157_8	TA	serrated	0.041866841530705	0.405047290795453	Clostridia		Psort location Cytoplasmic, score
k111_1792152_1	TA	serrated	0.0103665891303396	1.39711678405905	Coriobacteriia	pepQ	Belongs to the peptidase M24B family
k111_1792152_1	healthy	serrated	0.00636998765991477	-0.96958339288808	Coriobacteriia	pepQ	Belongs to the peptidase M24B family
k111_1792152_4	TA	serrated	0.00698822080085524	1.26576014987959	Coriobacteriia	aroK	Catalyzes the specific phosphorylation of the 3-hydroxyl group of shikimic acid using ATP as a cosubstrate
k111_1795855_6	healthy	TA	0.0224739132710486	-0.317099701955889	Bacteroidaceae	glgA	Starch synthase, catalytic domain
k111_1795855_6	TA	serrated	0.00755796044311723	0.183931790123405	Bacteroidaceae	glgA	Starch synthase, catalytic domain
k111_1795855_6	healthy	serrated	0.0405047392859326	-0.501031492079294	Bacteroidaceae	glgA	Starch synthase, catalytic domain
k111_180123_4	TA	serrated	0.0487162853653636	1.70110384235749	Bifidobacteriales	atpA	Produces ATP from ADP in the presence of a proton gradient across the membrane. The alpha chain is a regulatory subunit
k111_1816841_3	TA	serrated	0.0378337786378292	1.00183573815792	Coriobacteriia	menC	Converts 2-succinyl-6-hydroxy-2,4-cyclohexadiene-1- carboxylate (SHCHC) to 2-succinylbenzoate (OSB)
k111_1816841_7	TA	serrated	0.0238993824631664	1.12742505054122	Coriobacteriia	pbuX	Permease family
k111_182703_2	TA	serrated	0.0427499568873575	0.996956170433169	Coriobacteriia	pgsA	Belongs to the CDP-alcohol phosphatidyltransferase class-I family
k111_182703_3	TA	serrated	0.0498044469857179	1.11719341041034	Coriobacteriia	rimO	Catalyzes the methylthiolation of an aspartic acid residue of ribosomal protein S12
k111_182703_6	TA	serrated	0.0429973461984032	1.1655871233993	Coriobacteriia	ftsK	FtsK SpoIIIE family
k111_1837178_9	healthy	serrated	0.0257068961432306	-1.00174394076395	Clostridia	iscS	Master enzyme that delivers sulfur to a number of partners involved in Fe-S cluster assembly, tRNA modification or cofactor biosynthesis. Catalyzes the removal of elemental sulfur atoms from cysteine to produce alanine. Functions as a sulfur delivery protein for Fe-S cluster synthesis onto IscU, an Fe-S scaffold assembly protein, as well as other S acceptor proteins
k111_185928_3	TA	serrated	0.0260834302901117	1.51744037777811	Bacteria	dmsC	anaerobic electron transport chain
k111_185928_3	healthy	serrated	0.012657378989115	-1.15082487505118	Bacteria	dmsC	anaerobic electron transport chain
k111_185928_4	healthy	serrated	0.0347609536113673	-0.667635144195598	Coriobacteriia	yliE	Putative diguanylate phosphodiesterase
k111_185928_4	TA	serrated	0.0328754450167377	1.03358346416619	Coriobacteriia	yliE	Putative diguanylate phosphodiesterase
k111_1861418_1	healthy	serrated	0.039913412990953	0.481507141520009	Clostridia		domain protein
k111_1861418_1	TA	serrated	0.0465335481881561	-0.458097338356436	Clostridia		domain protein
k111_187216_3	TA	serrated	0.0394526541753431	0.924505371249586	Coriobacteriia		transcriptional regulator
k111_187216_3	healthy	serrated	0.0404956414934086	-0.708840302161337	Coriobacteriia		transcriptional regulator
k111_1892954_4	healthy	serrated	0.0456739206550296	1.36153785888606	Porphyromonadaceae		AsmA-like C-terminal region
k111_1911952_2	TA	serrated	0.0150734150523433	1.24559699998495	Coriobacteriia	hpt	Belongs to the purine pyrimidine phosphoribosyltransferase family
k111_193539_2	healthy	serrated	0.0119832876725605	-1.34341894286911	Coriobacteriia	iorB-2	2-oxoacid ferredoxin oxidoreductase, gamma subunit
k111_1961182_5	healthy	serrated	0.0216221054069801	-1.06738561312752	Coriobacteriia	phnD	ABC transporter, phosphonate, periplasmic substrate-binding protein
k111_1961182_5	TA	serrated	0.0138337842551931	1.84418655818883	Coriobacteriia	phnD	ABC transporter, phosphonate, periplasmic substrate-binding protein
k111_1977934_7	healthy	TA	0.00382075798993664	0.220454427455303	Clostridia	prfC	Increases the formation of ribosomal termination complexes and stimulates activities of RF-1 and RF-2. It binds guanine nucleotides and has strong preference for UGA stop codons. It may interact directly with the ribosome. The stimulation of RF- 1 and RF-2 is significantly reduced by GTP and GDP, but not by GMP
k111_1977934_7	healthy	serrated	0.00904299007916913	0.412683470124946	Clostridia	prfC	Increases the formation of ribosomal termination complexes and stimulates activities of RF-1 and RF-2. It binds guanine nucleotides and has strong preference for UGA stop codons. It may interact directly with the ribosome. The stimulation of RF- 1 and RF-2 is significantly reduced by GTP and GDP, but not by GMP
k111_1984002_6	TA	serrated	0.0373153055374321	1.23438626787006	Coriobacteriia	yhaO	Calcineurin-like phosphoesterase superfamily domain
k111_1995096_1	healthy	serrated	0.028058982418813	-0.668109294549165	Coriobacteriia		COGs COG0577 ABC-type antimicrobial peptide transport system permease component
k111_1995096_3	TA	serrated	0.0172600918023478	1.05669976332842	Coriobacteriia		PhoQ Sensor
k111_1995096_4	TA	serrated	0.0281580017729553	1.15838619841188	Coriobacteriia		response regulator receiver
k111_2017367_2	TA	serrated	0.0305792069728824	1.54256342199011	Coriobacteriia	dmsB	4Fe-4S dicluster domain
k111_2017367_5	TA	serrated	0.00980795949308512	1.22853750532673	Coriobacteriia	yliE	Putative diguanylate phosphodiesterase
k111_2017367_5	healthy	serrated	0.00849044538060846	-0.956057560506255	Coriobacteriia	yliE	Putative diguanylate phosphodiesterase
k111_2028012_4	healthy	serrated	0.0104533147720152	1.74849257715725	Dorea	cls	Catalyzes the reversible phosphatidyl group transfer from one phosphatidylglycerol molecule to another to form cardiolipin (CL) (diphosphatidylglycerol) and glycerol
k111_203615_14	TA	serrated	0.016709558275052	1.16303427578014	Coriobacteriia	feoB	Ferrous iron transport protein B
k111_203615_14	healthy	serrated	0.0331060759300672	-0.653064961374013	Coriobacteriia	feoB	Ferrous iron transport protein B
k111_203615_18	TA	serrated	0.0353333784388196	1.22376797855908	Coriobacteriia	ppx	Ppx GppA phosphatase
k111_203615_6	healthy	serrated	0.0427508960768848	-0.726759895182111	Coriobacteriia		ABC transporter
k111_205695_2	healthy	TA	0.0435071794299339	1.17490646205753	Ruminococcaceae	ktrB	Psort location CytoplasmicMembrane, score 10.00
k111_2061019_1	TA	serrated	0.0324963293279411	0.758098966716655	Bacteroidaceae	traC	Psort location Cytoplasmic, score 8.96
k111_2065385_7	healthy	serrated	0.0105602432847388	-0.733155996009326	Paenibacillaceae	XK27_00545	AAA-like domain
k111_2065385_7	TA	serrated	0.00977333365033414	1.29392360941999	Paenibacillaceae	XK27_00545	AAA-like domain
k111_20880_1	healthy	serrated	0.0472956934207801	0.318178208609597	Eubacteriaceae		Psort location CytoplasmicMembrane, score
k111_2091861_1	healthy	serrated	0.0442963572516741	-0.527554591819415	Coriobacteriia	uvrA3	The UvrABC repair system catalyzes the recognition and processing of DNA lesions. UvrA is an ATPase and a DNA-binding protein. A damage recognition complex composed of 2 uvrA and 2 uvrB subunits scans DNA for abnormalities. When the presence of a lesion has been verified by uvrB, the uvrA molecules dissociate
k111_2091861_1	TA	serrated	0.0171191251753733	0.804249191887254	Coriobacteriia	uvrA3	The UvrABC repair system catalyzes the recognition and processing of DNA lesions. UvrA is an ATPase and a DNA-binding protein. A damage recognition complex composed of 2 uvrA and 2 uvrB subunits scans DNA for abnormalities. When the presence of a lesion has been verified by uvrB, the uvrA molecules dissociate
k111_2105361_8	TA	serrated	0.016141950087097	1.13120050241796	unclassified Clostridiales	rpoC	DNA-dependent RNA polymerase catalyzes the transcription of DNA into RNA using the four ribonucleoside triphosphates as substrates
k111_2109584_2	TA	serrated	0.0472186831662732	1.48313897844604	Coriobacteriia		translation release factor activity
k111_2149444_3	TA	serrated	0.027090638321466	1.17945217810847	Coriobacteriia	WQ51_05790	Bacterial protein of unknown function (DUF948)
k111_216001_1	TA	serrated	0.0416324763946223	1.88195388284595	Bifidobacteriales		RNA polymerase II activating transcription factor binding
k111_216386_4	TA	serrated	0.046548005844993	-1.46428904110783	unclassified Lachnospiraceae	yegQ	Peptidase family U32 C-terminal domain
k111_217599_4	healthy	serrated	0.00288471503900896	-0.422831472548752	Coriobacteriia	leuS	Belongs to the class-I aminoacyl-tRNA synthetase family
k111_217599_4	TA	serrated	0.00295544001961598	1.03564706542382	Coriobacteriia	leuS	Belongs to the class-I aminoacyl-tRNA synthetase family
k111_2180885_3	healthy	serrated	0.0194755743599694	-0.410745497741135	Coriobacteriia		Molybdopterin oxidoreductase Fe4S4 domain
k111_218346_6	TA	serrated	0.0223833606769642	-1.47664164763573	Blautia	aldH	Psort location Cytoplasmic, score
k111_2198589_1	TA	serrated	0.0312455291425099	1.93033639801308	Bifidobacteriales	kup	Transport of potassium into the cell
k111_2211217_2	TA	serrated	0.0115607220425378	1.92576107897532	Bifidobacteriales	clpC	ATPase family associated with various cellular activities (AAA)
k111_2233449_4	TA	serrated	0.0143657527415863	1.28683269235925	Actinobacteria	yliE	GGDEF domain containing protein
k111_2233449_4	healthy	serrated	0.0135262171318053	-0.813795277908026	Actinobacteria	yliE	GGDEF domain containing protein
k111_2233449_7	TA	serrated	0.0377163558454753	1.34427211045233	Coriobacteriia	mtaD	Catalyzes the deamination of 5-methylthioadenosine and S-adenosyl-L-homocysteine into 5-methylthioinosine and S-inosyl-L- homocysteine, respectively. Is also able to deaminate adenosine
k111_2233784_2	healthy	serrated	0.0403266438323238	-0.758642995137032	Coriobacteriia	thiI	Catalyzes the ATP-dependent transfer of a sulfur to tRNA to produce 4-thiouridine in position 8 of tRNAs, which functions as a near-UV photosensor. Also catalyzes the transfer of sulfur to the sulfur carrier protein ThiS, forming ThiS-thiocarboxylate. This is a step in the synthesis of thiazole, in the thiamine biosynthesis pathway. The sulfur is donated as persulfide by IscS
k111_2233784_4	TA	serrated	0.019751637392546	1.0926478461029	Coriobacteriia	comEC	competence protein ComEC
k111_2233784_4	healthy	serrated	0.0297033902724404	-0.511626153429148	Coriobacteriia	comEC	competence protein ComEC
k111_2236414_4	TA	serrated	0.0376361357491203	1.15326191708511	Coriobacteriia	ydjN	Sodium:dicarboxylate symporter family
k111_2254004_3	TA	serrated	0.0334721491004907	-0.730037349553273	Ruminococcaceae		FAD binding domain
k111_2280186_10	healthy	serrated	0.0424846454187762	-0.949086679675674	unclassified Clostridiales	rplV	The globular domain of the protein is located near the polypeptide exit tunnel on the outside of the subunit, while an extended beta-hairpin is found that lines the wall of the exit tunnel in the center of the 70S ribosome
k111_2292381_2	healthy	serrated	0.037096503161975	-1.11912460576852	unclassified Clostridiales	dnaK	Heat shock 70 kDa protein
k111_2294027_4	TA	serrated	0.0455730425363046	1.92437195254468	Clostridia	yhiD	MgtC SapB transporter
k111_2296869_3	TA	serrated	0.0291355701462542	0.680380501359395	Coriobacteriia	trmFO	Catalyzes the folate-dependent formation of 5-methyl- uridine at position 54 (M-5-U54) in all tRNAs
k111_2296869_3	healthy	TA	0.0327072655496244	0.807388717861882	Coriobacteriia	trmFO	Catalyzes the folate-dependent formation of 5-methyl- uridine at position 54 (M-5-U54) in all tRNAs
k111_2322801_3	healthy	serrated	0.01602714913722	0.825714790274545	Dorea		Psort location Cytoplasmic, score 8.87
k111_2322801_4	healthy	serrated	0.0440793029807432	0.27788631771089	Clostridia
k111_232516_3	healthy	serrated	0.00404072495144678	-1.04230816599744	Coriobacteriia	ctpC	heavy metal translocating P-type ATPase
k111_232516_3	TA	serrated	0.00369520567590794	1.56025593977673	Coriobacteriia	ctpC	heavy metal translocating P-type ATPase
k111_232516_4	TA	serrated	0.0485478355983037	1.20634452430075	Coriobacteriia		Protein tyrosine kinase
k111_232516_4	healthy	serrated	0.0341281047644919	-0.798712567835024	Coriobacteriia		Protein tyrosine kinase
k111_2334775_1	healthy	serrated	0.0184222281799686	-0.467056845988837	Coriobacteriia	gadC	Amino acid permease
k111_2334775_3	healthy	serrated	0.00252522802170598	-1.24694450124115	Coriobacteriia	proP	Sugar (and other) transporter
k111_2334775_3	TA	serrated	0.00830600748162832	1.24178086286833	Coriobacteriia	proP	Sugar (and other) transporter
k111_23766_1	healthy	serrated	0.0158436734211879	-0.642795759797189	Coriobacteriia	secA	Part of the Sec protein translocase complex. Interacts with the SecYEG preprotein conducting channel. Has a central role in coupling the hydrolysis of ATP to the transfer of proteins into and across the cell membrane, serving as an ATP-driven molecular motor driving the stepwise translocation of polypeptide chains across the membrane
k111_23766_1	TA	serrated	0.00869772479966228	0.988651577994458	Coriobacteriia	secA	Part of the Sec protein translocase complex. Interacts with the SecYEG preprotein conducting channel. Has a central role in coupling the hydrolysis of ATP to the transfer of proteins into and across the cell membrane, serving as an ATP-driven molecular motor driving the stepwise translocation of polypeptide chains across the membrane
k111_23766_10	TA	serrated	0.0186692927799263	0.591216580684843	Coriobacteriia	proA	Catalyzes the NADPH-dependent reduction of L-glutamate 5-phosphate into L-glutamate 5-semialdehyde and phosphate. The product spontaneously undergoes cyclization to form 1-pyrroline-5- carboxylate
k111_23766_12	TA	serrated	0.0272952998471695	0.791330233548972	Coriobacteriia	obg	An essential GTPase which binds GTP, GDP and possibly (p)ppGpp with moderate affinity, with high nucleotide exchange rates and a fairly low GTP hydrolysis rate. Plays a role in control of the cell cycle, stress response, ribosome biogenesis and in those bacteria that undergo differentiation, in morphogenesis control
k111_23766_4	healthy	serrated	0.0387085146003357	-0.349079747481091	Coriobacteriia		Bacterial transcriptional activator domain
k111_23766_8	healthy	serrated	0.035238841233644	-1.23909481929876	Coriobacteriia	nadD	Hydrolase, HD family
k111_23766_9	healthy	serrated	0.0207480058317908	-1.00928259928952	Coriobacteriia	nadD	Catalyzes the reversible adenylation of nicotinate mononucleotide (NaMN) to nicotinic acid adenine dinucleotide (NaAD)
k111_2378662_16	healthy	serrated	0.0381878114319738	0.530620908372997	Clostridia	pepE	Belongs to the peptidase S51 family
k111_2382338_6	TA	serrated	0.00236536038264765	1.05549391316372	Coriobacteriia		transferase activity, transferring amino-acyl groups
k111_2382338_6	healthy	serrated	0.0258535827370583	-0.735950981002115	Coriobacteriia		transferase activity, transferring amino-acyl groups
k111_2403785_9	TA	serrated	0.0234957331063165	1.05506872257687	Coriobacteriia	thiC	Catalyzes the synthesis of the hydroxymethylpyrimidine phosphate (HMP-P) moiety of thiamine from aminoimidazole ribotide (AIR) in a radical S-adenosyl-L-methionine (SAM)-dependent reaction
k111_2405997_1	TA	serrated	0.0427015932215247	0.635949451960755	Coriobacteriia		DegV family
k111_2422451_4	TA	serrated	0.0251501930990531	1.23809011997985	Bifidobacteriales	secA	Part of the Sec protein translocase complex. Interacts with the SecYEG preprotein conducting channel. Has a central role in coupling the hydrolysis of ATP to the transfer of proteins into and across the cell membrane, serving as an ATP-driven molecular motor driving the stepwise translocation of polypeptide chains across the membrane
k111_2438020_3	TA	serrated	0.0190605704229548	1.79784124760145	Bifidobacteriales	gnpA	Lacto-N-biose phosphorylase C-terminal domain
k111_245387_10	healthy	serrated	0.0189159384521841	-0.346862766651827	Bacteroidaceae	speA	Catalyzes the biosynthesis of agmatine from arginine
k111_245387_10	TA	serrated	0.0344033230482242	0.378437251685169	Bacteroidaceae	speA	Catalyzes the biosynthesis of agmatine from arginine
k111_2466853_4	TA	serrated	0.0438549771182988	1.48515091192759	Eubacteriaceae	mbtB	AMP-binding enzyme
k111_2466873_1	TA	serrated	0.0139334868990188	1.18654303597855	Coriobacteriia	purM	Phosphoribosylformylglycinamidine cyclo-ligase
k111_2466873_1	healthy	serrated	0.0112758249417222	-0.686279628106777	Coriobacteriia	purM	Phosphoribosylformylglycinamidine cyclo-ligase
k111_2501670_1	TA	serrated	0.0459356017450205	1.02078164241573	Coriobacteriia	dedA	PFAM SNARE associated Golgi protein
k111_2535576_3	healthy	serrated	0.0414895973034222	-0.924319154444331	Coriobacteriia	corA	CorA-like Mg2+ transporter protein
k111_2535576_3	TA	serrated	0.0447711098394457	1.24174277627426	Coriobacteriia	corA	CorA-like Mg2+ transporter protein
k111_25379_3	healthy	serrated	0.0178590570979602	-1.14888267603544	Bacteria		Peptidoglycan-binding domain 1 protein
k111_25379_3	TA	serrated	0.00874476834538389	1.69512088829104	Bacteria		Peptidoglycan-binding domain 1 protein
k111_25379_5	TA	serrated	0.0294653124301365	1.2686196443492	Coriobacteriia		Flavin transferase that catalyzes the transfer of the FMN moiety of FAD and its covalent binding to the hydroxyl group of a threonine residue in a target flavoprotein
k111_25379_7	TA	serrated	0.00490043709894461	1.49087176005559	Coriobacteriia		Sugar (and other) transporter
k111_25379_7	healthy	serrated	0.00202844523009915	-1.1355836391234	Coriobacteriia		Sugar (and other) transporter
k111_2552704_2	TA	serrated	0.015297059860935	0.897233454827953	Coriobacteriia	vanS	His Kinase A (phosphoacceptor) domain
k111_2569398_1	TA	serrated	0.0386768781924901	1.08652324579243	Coriobacteriia	vmrA	MATE efflux family protein
k111_2569398_3	TA	serrated	0.036020010496522	1.39642799629717	Coriobacteriia		Sigma-70, region 4
k111_2572684_2	healthy	serrated	0.047720784034834	-0.302440984885466	Bacteroidaceae	pemA	Psort location Extracellular, score
k111_2572684_2	TA	serrated	0.0464215129636422	0.37713537477468	Bacteroidaceae	pemA	Psort location Extracellular, score
k111_2577964_1	TA	serrated	0.0270430017531885	1.09887866458282	Coriobacteriia	accC	acetyl-CoA carboxylase, biotin carboxylase
k111_2577964_1	healthy	serrated	0.0416661987013336	-0.702409432827544	Coriobacteriia	accC	acetyl-CoA carboxylase, biotin carboxylase
k111_2577964_7	healthy	serrated	0.0241709750358749	-0.797451855947798	Bacteria		response regulator
k111_2577964_7	TA	serrated	0.0285413772681254	1.24866719276134	Bacteria		response regulator
k111_2577964_8	TA	serrated	0.0483141622675529	1.13790461440284	Bacteria		succinate dehydrogenase
k111_2585945_2	healthy	TA	0.0471677842854649	-0.247858285610644	Bacteria		chromosome segregation
k111_2585945_2	TA	serrated	0.0363229257928484	-0.532228537155531	Bacteria		chromosome segregation
k111_2591284_7	healthy	TA	0.0195032436221671	0.787303655450506	Ruminococcaceae	ispF	Involved in the biosynthesis of isopentenyl diphosphate (IPP) and dimethylallyl diphosphate (DMAPP), two major building blocks of isoprenoid compounds. Catalyzes the conversion of 4- diphosphocytidyl-2-C-methyl-D-erythritol 2-phosphate (CDP-ME2P) to 2-C-methyl-D-erythritol 2,4-cyclodiphosphate (ME-CPP) with a corresponding release of cytidine 5-monophosphate (CMP)
k111_2591284_7	healthy	serrated	0.0213546560986203	0.390959085657641	Ruminococcaceae	ispF	Involved in the biosynthesis of isopentenyl diphosphate (IPP) and dimethylallyl diphosphate (DMAPP), two major building blocks of isoprenoid compounds. Catalyzes the conversion of 4- diphosphocytidyl-2-C-methyl-D-erythritol 2-phosphate (CDP-ME2P) to 2-C-methyl-D-erythritol 2,4-cyclodiphosphate (ME-CPP) with a corresponding release of cytidine 5-monophosphate (CMP)
k111_25923_3	healthy	serrated	0.0362954407534572	-0.889908528327282	Coriobacteriia		Calcineurin-like phosphoesterase superfamily domain
k111_2596628_4	TA	serrated	0.00718115249493082	1.52810285928904	Coriobacteriia	menF	chorismate binding enzyme
k111_2596628_4	healthy	serrated	0.00167137340772598	-0.876054148799939	Coriobacteriia	menF	chorismate binding enzyme
k111_260124_3	healthy	serrated	0.0218965777829365	-0.921736759789742	Bacteria
k111_2677543_2	TA	serrated	0.025047312359588	-1.30269122239589	Clostridia		ABC transporter, solute-binding protein
k111_2677543_2	healthy	TA	0.0239098681244321	-0.866413965199525	Clostridia		ABC transporter, solute-binding protein
k111_271183_3	TA	serrated	0.0231417599084228	1.37644199323643	Coriobacteriia	moeA	Molybdenum cofactor synthesis domain protein
k111_2719492_1	TA	serrated	0.033067808634507	0.243753235417656	Clostridiaceae	dus	Catalyzes the synthesis of 5,6-dihydrouridine (D), a modified base found in the D-loop of most tRNAs, via the reduction of the C5-C6 double bond in target uridines
k111_27268_4	healthy	serrated	0.0465038854167582	-0.958153690610204	Coriobacteriia		Polysulphide reductase, NrfD
k111_27268_4	TA	serrated	0.0368083822520297	1.34988449873549	Coriobacteriia		Polysulphide reductase, NrfD
k111_27268_6	healthy	serrated	0.0347448390308755	-0.418750150466318	Coriobacteriia		Belongs to the prokaryotic molybdopterin-containing oxidoreductase family
k111_27268_6	TA	serrated	0.0220877869610787	1.04758762364614	Coriobacteriia		Belongs to the prokaryotic molybdopterin-containing oxidoreductase family
k111_27268_8	healthy	serrated	0.0273779169051777	-0.751093132866031	Coriobacteriia		transcriptional regulator, LuxR family
k111_2731876_2	healthy	serrated	0.0353912948447764	-0.639551144353566	Coriobacteriia	rnfA	Electron transport complex
k111_2731876_2	TA	serrated	0.0217682786750833	1.33864321645387	Coriobacteriia	rnfA	Electron transport complex
k111_2731876_4	TA	serrated	0.0383761018347676	1.26927822019524	Coriobacteriia	rnfG	Electron transport complex
k111_2731876_4	healthy	serrated	0.0323649556077222	-1.2106906438809	Coriobacteriia	rnfG	Electron transport complex
k111_2733152_1	TA	serrated	0.0308749786489085	1.68955642715963	Coriobacteriia	lrgB	LrgB-like family
k111_2733152_1	healthy	serrated	0.0446638487971313	-0.922038495477534	Coriobacteriia	lrgB	LrgB-like family
k111_273906_3	TA	serrated	0.0233119157957905	0.922749912084294	Coriobacteriia		Binding-protein-dependent transport system inner membrane component
k111_273906_3	healthy	serrated	0.00488386947571236	-1.03253316592083	Coriobacteriia		Binding-protein-dependent transport system inner membrane component
k111_2747938_5	TA	serrated	0.0332567641953806	0.751447030688097	Coriobacteriia	nia2	PFAM oxidoreductase molybdopterin binding
k111_2755337_1	TA	serrated	0.0380501514418998	1.38783239293844	Coriobacteriia		Helix-turn-helix XRE-family like proteins
k111_2755337_1	healthy	serrated	0.00325729296684755	-0.976925956713238	Coriobacteriia		Helix-turn-helix XRE-family like proteins
k111_2755337_2	TA	serrated	0.0481349429403189	1.45437221448383	Coriobacteriia	ccmA	ATPases associated with a variety of cellular activities
k111_277354_9	TA	serrated	0.0058744413038704	1.85073134287627	Coriobacteriia	gspF	Type II secretion system (T2SS), protein F
k111_277354_9	healthy	serrated	0.00213883075674853	-1.23216278036051	Coriobacteriia	gspF	Type II secretion system (T2SS), protein F
k111_2781423_3	TA	serrated	0.031453802740706	-0.800933226360115	Bacteroidaceae		RNA polymerase sigma-70 factor
k111_2795154_1	TA	serrated	0.0363746141082671	1.31666167898167	Coriobacteriia	arcB	PhoQ Sensor
k111_2795154_2	healthy	serrated	0.0264458590058545	-0.658091697361141	Bacteria	busR	Transcriptional regulator
k111_2795154_2	TA	serrated	0.0252093912352707	1.21350356071007	Bacteria	busR	Transcriptional regulator
k111_2795154_4	healthy	serrated	0.0245795122229555	-0.824085001071645	Coriobacteriia		Major Facilitator Superfamily
k111_2795154_4	TA	serrated	0.0286342567578518	1.30822448438817	Coriobacteriia		Major Facilitator Superfamily
k111_2807193_1	healthy	serrated	0.0165510741632853	0.266404080654195	Bacteroidaceae		Fimbrillin-like
k111_2807193_1	healthy	TA	0.0183103927476759	0.608704710401533	Bacteroidaceae		Fimbrillin-like
k111_2807193_1	TA	serrated	0.0367300167716673	0.342300629747338	Bacteroidaceae		Fimbrillin-like
k111_281032_3	TA	serrated	0.0274316015059509	1.40664441014576	Coriobacteriia		NiFe/NiFeSe hydrogenase small subunit C-terminal
k111_281032_3	healthy	serrated	0.0140715701346524	-0.845700420969892	Coriobacteriia		NiFe/NiFeSe hydrogenase small subunit C-terminal
k111_2817158_12	TA	serrated	0.0338693450582561	1.10227436367589	Coriobacteriia	fixC	PFAM FAD dependent oxidoreductase
k111_2859923_3	healthy	serrated	0.048646903866506	0.289392484988451	unclassified Lachnospiraceae	ylqF	Required for a late step of 50S ribosomal subunit assembly. Has GTPase activity
k111_291410_1	healthy	serrated	0.0426459925407635	-0.832817932754045	Coriobacteriia
k111_291410_4	healthy	serrated	0.0127539161089144	-0.64131597849742	Actinobacteria	yliE	GGDEF domain containing protein
k111_291798_11	healthy	serrated	0.0123605736368022	-1.37750818710727	Clostridia		Cof-like hydrolase
k111_291798_11	TA	serrated	0.0311843541814498	1.62997981619338	Clostridia		Cof-like hydrolase
k111_292127_2	healthy	serrated	0.0127357061244207	-0.91198639744692	Coriobacteriia		HAD-superfamily subfamily IB hydrolase, TIGR01490
k111_2922271_5	TA	serrated	0.0260404462063943	-0.727965712948315	Ruminococcaceae	rfbA	Catalyzes the formation of dTDP-glucose, from dTTP and glucose 1-phosphate, as well as its pyrophosphorolysis
k111_2922271_5	healthy	TA	0.0341845199476902	-1.32968833629211	Ruminococcaceae	rfbA	Catalyzes the formation of dTDP-glucose, from dTTP and glucose 1-phosphate, as well as its pyrophosphorolysis
k111_2933275_1	TA	serrated	0.0389450629588371	0.169251589455563	Bacteroidaceae		Exopolysaccharide biosynthesis protein YbjH
k111_302862_1	TA	serrated	0.0134310569366607	1.07064676113097	Coriobacteriia	ftsQ	Cell division protein FtsQ
k111_302862_1	healthy	serrated	0.0223057120907438	-0.640825359512916	Coriobacteriia	ftsQ	Cell division protein FtsQ
k111_304113_1	healthy	serrated	0.0422553659447737	-1.06380341338617	Coriobacteriia	sanA	DUF218 domain
k111_304113_1	TA	serrated	0.0234428203399565	1.36413993248451	Coriobacteriia	sanA	DUF218 domain
k111_304113_3	healthy	serrated	0.0366096421985906	-0.653588636647796	Coriobacteriia		transcriptional regulator, LuxR family
k111_304113_3	TA	serrated	0.0190264343530772	1.25440779290895	Coriobacteriia		transcriptional regulator, LuxR family
k111_3051126_7	TA	serrated	0.0490618322985852	1.80791728766578	Clostridia	tsaC	Required for the formation of a threonylcarbamoyl group on adenosine at position 37 (t(6)A37) in tRNAs that read codons beginning with adenine
k111_3088446_3	TA	serrated	0.0279341213671295	1.64716710397706	Bifidobacteriales		FtsK/SpoIIIE family
k111_31640_3	healthy	TA	0.00476755360975371	1.31773948565797	Ruminococcaceae	ybiR	Citrate transporter
k111_317420_1	healthy	serrated	0.0255903208499572	-0.595871935824434	Coriobacteriia		PFAM NLP P60 protein
k111_317420_2	healthy	serrated	0.0296856802483224	-0.0807931983057608	Coriobacteriia	pspC	PspC domain
k111_317420_2	TA	serrated	0.0400316977134346	0.547101949369052	Coriobacteriia	pspC	PspC domain
k111_317420_4	healthy	serrated	0.0428779043510044	-0.824276103046517	Coriobacteriia	hly3	channel protein, hemolysin III family
k111_317420_5	healthy	serrated	0.0207895587757377	-0.632452260118403	Coriobacteriia		Bacterial PH domain
k111_317420_5	TA	serrated	0.0307218495821662	1.01284425303979	Coriobacteriia		Bacterial PH domain
k111_3231608_4	healthy	serrated	0.0292230308843652	0.0534215842511547	Lachnoclostridium		Pfam:DUF162
k111_323273_2	healthy	serrated	0.0154992270559316	-0.9148013881256	Coriobacteriia	pap	Polyphosphate kinase 2 (PPK2)
k111_3250951_3	TA	serrated	0.0461298700974734	0.977625316344296	Coriobacteriia	leuB	Catalyzes the oxidation of 3-carboxy-2-hydroxy-4- methylpentanoate (3-isopropylmalate) to 3-carboxy-4-methyl-2- oxopentanoate. The product decarboxylates to 4-methyl-2 oxopentanoate
k111_3265196_5	healthy	serrated	0.0310354197952731	-0.401179730610054	Bacteroidaceae
k111_328554_2	TA	serrated	0.0326764068551512	1.19032768743063	Coriobacteriia	metQ	nlpA lipoprotein
k111_330615_1	healthy	serrated	0.0475884584269161	-0.630405150548683	Blautia	fucI	Converts the aldose L-fucose into the corresponding ketose L-fuculose
k111_3338479_7	TA	serrated	0.0204650407313803	1.26165885575219	Coriobacteriia		Redoxin
k111_336822_4	healthy	serrated	0.0128462835240262	1.99543401566884	Clostridia		transcriptional regulator, MerR family
k111_336889_3	healthy	serrated	0.0396775047650056	-0.312775036051863	Coriobacteriia	ybbK	Protein of unknown function (DUF523)
k111_3377157_2	healthy	serrated	0.0414558874875651	0.298483699004975	Bacteroidaceae		Belongs to the glycosyl hydrolase 2 family
k111_3389061_25	healthy	serrated	0.0177715914834259	-0.47154766482944	Coriobacteriia	araJ	Major Facilitator Superfamily
k111_3392446_4	TA	serrated	0.03431191720704	1.11238280672369	Actinobacteria		PFAM fumarate reductase succinate dehydrogenase flavoprotein domain protein
k111_3392446_4	healthy	serrated	0.0462572360770912	-0.58919305298131	Actinobacteria		PFAM fumarate reductase succinate dehydrogenase flavoprotein domain protein
k111_3392446_6	healthy	serrated	0.0073794733766172	-1.26836465106266	Coriobacteriia	cwlM	Peptidoglycan binding domain
k111_3392446_6	TA	serrated	0.0196366053837383	1.58749779614416	Coriobacteriia	cwlM	Peptidoglycan binding domain
k111_340892_1	healthy	serrated	0.0379095040678319	-1.46041660671603	Clostridia		Transporter, auxin efflux carrier (AEC) family protein
k111_341760_1	healthy	serrated	0.0294326706311638	-0.878719649169476	Coriobacteriia		NADH flavin oxidoreductase
k111_341760_1	TA	serrated	0.0333349550256347	1.23778430293466	Coriobacteriia		NADH flavin oxidoreductase
k111_341760_2	healthy	serrated	0.0216749884871711	-0.902621350156324	Coriobacteriia		NADH flavin oxidoreductase
k111_341760_2	TA	serrated	0.0454111663308215	1.2488255939258	Coriobacteriia		NADH flavin oxidoreductase
k111_3419923_1	healthy	serrated	0.0215272706179845	-1.14737216599572	Bacteria	bltR	bacterial-type RNA polymerase transcription factor activity, metal ion regulated sequence-specific DNA binding
k111_342644_1	healthy	serrated	0.0239356598860892	0.947758879651058	unclassified Lachnospiraceae	nuoL2	NADH-Ubiquinone oxidoreductase (complex I), chain 5 N-terminus
k111_345546_12	TA	serrated	0.0392564334846078	1.18950424682962	unclassified Lachnospiraceae	spoVFB	Flavoprotein
k111_3466571_1	TA	serrated	0.0335270977137912	0.730454877072734	Clostridia	pckA	Involved in the gluconeogenesis. Catalyzes the conversion of oxaloacetate (OAA) to phosphoenolpyruvate (PEP) through direct phosphoryl transfer between the nucleoside triphosphate and OAA
k111_3466571_1	healthy	serrated	0.0285445812599617	-0.373847804723098	Clostridia	pckA	Involved in the gluconeogenesis. Catalyzes the conversion of oxaloacetate (OAA) to phosphoenolpyruvate (PEP) through direct phosphoryl transfer between the nucleoside triphosphate and OAA
k111_346751_1	TA	serrated	0.0297344216082805	1.35778123075448	Ruminococcaceae	bdhA	Iron-containing alcohol dehydrogenase
k111_348356_2	healthy	serrated	0.000419454875006591	-0.998813663932951	Bacteria		response regulator
k111_348356_2	TA	serrated	0.00197982370462064	1.2948187356107	Bacteria		response regulator
k111_3511343_1	healthy	TA	0.0438188721272714	1.93226982975294	Bacteroidaceae	gluP	Transporter, major facilitator family protein
k111_3514637_3	TA	serrated	0.0425924595556569	1.6117726810838	unclassified Lachnospiraceae	rpoZ	Promotes RNA polymerase assembly. Latches the N- and C- terminal regions of the beta' subunit thereby facilitating its interaction with the beta and alpha subunits
k111_3543748_7	healthy	TA	0.0416378760034852	0.697747464560723	Clostridiaceae		RelB antitoxin
k111_3555_2	TA	serrated	0.013058422314457	1.81286823167553	Bifidobacteriales	gyrA	A type II topoisomerase that negatively supercoils closed circular double-stranded (ds) DNA in an ATP-dependent manner to modulate DNA topology and maintain chromosomes in an underwound state. Negative supercoiling favors strand separation, and DNA replication, transcription, recombination and repair, all of which involve strand separation. Also able to catalyze the interconversion of other topol…
k111_3563178_3	healthy	TA	0.0197618373769156	0.34187546203322	Bacteroidaceae	cat1	COG0427 Acetyl-CoA hydrolase
k111_3563178_3	TA	serrated	0.0137953274639862	0.475268595245214	Bacteroidaceae	cat1	COG0427 Acetyl-CoA hydrolase
k111_359196_2	healthy	TA	0.00691240593466992	1.41791518138681	Bacteroidaceae		Psort location OuterMembrane, score
k111_359196_2	healthy	serrated	0.0283676415059474	0.986160678337329	Bacteroidaceae		Psort location OuterMembrane, score
k111_360545_10	healthy	serrated	0.0362611463364736	-0.934459795320141	Bacteria		response regulator
k111_360545_6	TA	serrated	0.0441879344755877	0.91580991772663	Coriobacteriia		PFAM 4Fe-4S ferredoxin iron-sulfur binding domain protein
k111_360545_9	healthy	serrated	0.00513232798799557	-1.27838138552934	Coriobacteriia		PFAM 4Fe-4S ferredoxin iron-sulfur binding domain protein
k111_360545_9	TA	serrated	0.0227548177100582	1.37999400415277	Coriobacteriia		PFAM 4Fe-4S ferredoxin iron-sulfur binding domain protein
k111_3618626_5	healthy	TA	0.0161618534707207	1.61217753115831	Clostridiaceae		Plasmid recombination enzyme
k111_3618626_5	TA	serrated	0.0241673031025414	1.38637112740471	Clostridiaceae		Plasmid recombination enzyme
k111_3618626_6	TA	serrated	0.0138519066225898	0.8201806693746	Ruminococcaceae
k111_3618626_6	healthy	TA	0.00636699288467766	1.12943637248888	Ruminococcaceae
k111_3636509_2	healthy	serrated	0.0118558084150035	-0.974514091283852	Coriobacteriia		repeat protein
k111_3636509_2	TA	serrated	0.0104802319677463	1.10996397666747	Coriobacteriia		repeat protein
k111_368151_5	TA	serrated	0.0348047182836766	1.46867594016623	Bacteria		succinate dehydrogenase
k111_368160_1	healthy	TA	0.0334279021838459	0.729548054655468	Dorea		Glycosyl hydrolases related to GH101 family, GH129
k111_368160_1	healthy	serrated	0.0321930379926171	0.813913401683855	Dorea		Glycosyl hydrolases related to GH101 family, GH129
k111_3686547_5	TA	serrated	0.0201072571350845	0.189935137193552	Coriobacteriia		NUDIX domain
k111_3686547_5	healthy	serrated	0.0174400211386652	0.160243177200245	Coriobacteriia		NUDIX domain
k111_369188_2	healthy	serrated	0.0361016372860632	-0.446481600578375	Coriobacteriia	arcA	Arginine deiminase
k111_369188_2	TA	serrated	0.0432268280313688	0.875772015532885	Coriobacteriia	arcA	Arginine deiminase
k111_3712039_1	TA	serrated	0.04997394657593	0.432414465581062	Erysipelotrichia		ATPase histidine kinase DNA gyrase B HSP90 domain protein
k111_3767381_5	healthy	serrated	0.00618208831450778	-0.341102592890515	Clostridiaceae		Putative transposase
k111_3767381_5	TA	serrated	0.0111944769137163	0.780070907524754	Clostridiaceae		Putative transposase
k111_377220_2	TA	serrated	0.0408859230748425	0.923879113513902	Coriobacteriia
k111_377220_3	healthy	serrated	0.0357494967664503	-0.701848164427377	Coriobacteriia		TIGRFAM RNA polymerase sigma factor, sigma-70 family
k111_379380_4	healthy	serrated	0.0241862999941725	1.68132363915086	Dorea	dprA	Rossmann fold nucleotide-binding protein involved in DNA uptake
k111_384818_7	TA	serrated	0.0138399324414323	1.76674324519558	Bifidobacteriales	murF	Involved in cell wall formation. Catalyzes the final step in the synthesis of UDP-N-acetylmuramoyl-pentapeptide, the precursor of murein
k111_388964_3	TA	serrated	0.026477217680198	1.16041268108149	Coriobacteriia		spore germination
k111_388964_3	healthy	serrated	0.0380571652517424	-0.807544266826088	Coriobacteriia		spore germination
k111_391090_2	TA	serrated	0.0465364866226012	0.869319363568091	Coriobacteriia	phnM	Amidohydrolase family
k111_402486_6	healthy	serrated	0.010080156580595	-0.868501754876347	Coriobacteriia	ptsP	Histidine kinase
k111_404489_3	healthy	serrated	0.047542904448766	-0.102472625621889	Bacilli		Belongs to the glycosyl hydrolase 3 family
k111_414452_3	healthy	TA	0.0325143196704085	-0.182418007081417	Bacteroidaceae	nifA	Sigma-54 interaction domain protein
k111_41556_11	healthy	serrated	0.0384207549044852	-0.364717971597048	Coriobacteriia	gpsA	Glycerol-3-phosphate dehydrogenase
k111_41556_4	healthy	serrated	0.0291419793253834	-0.766790052889076	Coriobacteriia	CP_0228	zinc ribbon domain
k111_41556_4	TA	serrated	0.00420472749104033	1.67647326943327	Coriobacteriia	CP_0228	zinc ribbon domain
k111_41556_6	TA	serrated	0.0202782248921712	0.976054138680199	Coriobacteriia	hisJ	Histidinol phosphate phosphatase, HisJ
k111_417718_8	healthy	TA	0.00305611646807273	-1.10021657436452	Eubacteriaceae		Site-specific recombinase, phage integrase family
k111_429634_1	TA	serrated	0.0300999306946103	1.36237431245108	Coriobacteriia	rfbJ	Glycosyltransferase like family 2
k111_432543_5	healthy	TA	0.0360916051634243	2.48545379865313	Bacteroidaceae		Domain of unknown function (DUF4934)
k111_437209_2	TA	serrated	0.0471499870852782	1.95805083552777	Erysipelotrichia		PhoQ Sensor
k111_437209_2	healthy	serrated	0.0265334384197155	-1.94825050972384	Erysipelotrichia		PhoQ Sensor
k111_43984_1	TA	serrated	0.0405669818391633	1.49643090677972	Bifidobacteriales	groL	Prevents misfolding and promotes the refolding and proper assembly of unfolded polypeptides generated under stress conditions
k111_441155_7	TA	serrated	0.0285449119600411	1.28925639693436	Coriobacteriia		transcriptional regulator, LuxR family
k111_441155_8	healthy	serrated	0.0303460949745558	-0.604280226349117	Coriobacteriia		FAD binding domain
k111_441155_8	TA	serrated	0.0385260051498854	1.33180739825203	Coriobacteriia		FAD binding domain
k111_475281_2	TA	serrated	0.0106547136920767	-1.11486328016174	Ruminococcaceae	dnaN	Confers DNA tethering and processivity to DNA polymerases and other proteins. Acts as a clamp, forming a ring around DNA (a reaction catalyzed by the clamp-loading complex) which diffuses in an ATP-independent manner freely and bidirectionally along dsDNA. Initially characterized for its ability to contact the catalytic subunit of DNA polymerase III (Pol III), a complex, multichain enzyme respons…
k111_475727_5	TA	serrated	0.0115205535570129	1.32689952675026	Coriobacteriia	hoxY	NADH ubiquinone oxidoreductase, 20 Kd subunit
k111_475727_5	healthy	serrated	0.0435470968943358	-0.505217368719004	Coriobacteriia	hoxY	NADH ubiquinone oxidoreductase, 20 Kd subunit
k111_475727_9	healthy	serrated	0.040016689218656	-0.563122964161525	Coriobacteriia		Tetratricopeptide repeat
k111_481947_1	TA	serrated	0.0298633958933737	0.575808482123178	Coriobacteriia	ask	Belongs to the aspartokinase family
k111_487372_2	healthy	serrated	0.0335339687677884	-0.477468453259736	Coriobacteriia		Sodium/hydrogen exchanger family
k111_490152_5	healthy	serrated	0.014602308236	-0.891720096121384	Coriobacteriia	atpG	Produces ATP from ADP in the presence of a proton gradient across the membrane. The gamma chain is believed to be important in regulating ATPase activity and the flow of protons through the CF(0) complex
k111_501687_1	TA	serrated	0.0312488896271966	-1.85736758386801	unclassified Lachnospiraceae		Spy0128-like isopeptide containing domain
k111_504192_1	TA	serrated	0.010865674288877	1.46384438456307	Coriobacteriia	ripA	NlpC P60 family
k111_520448_4	TA	serrated	0.0400720036006217	0.124265028275248	Bacteroidaceae	uspA	COG0589 Universal stress protein UspA and related nucleotide-binding
k111_529625_2	TA	serrated	0.0236802738239472	1.2154172200015	Coriobacteriia	tyrS	Catalyzes the attachment of tyrosine to tRNA(Tyr) in a two-step reaction tyrosine is first activated by ATP to form Tyr- AMP and then transferred to the acceptor end of tRNA(Tyr)
k111_531766_2	TA	serrated	0.019271380732144	1.30372099043467	Coriobacteriia		amidohydrolase
k111_531766_3	healthy	serrated	0.0324920378500526	-0.257266359187247	Coriobacteriia	nth	DNA repair enzyme that has both DNA N-glycosylase activity and AP-lyase activity. The DNA N-glycosylase activity releases various damaged pyrimidines from DNA by cleaving the N- glycosidic bond, leaving an AP (apurinic apyrimidinic) site. The AP-lyase activity cleaves the phosphodiester bond 3' to the AP site by a beta-elimination, leaving a 3'-terminal unsaturated sugar and a product with a term…
k111_531766_3	TA	serrated	0.025467325470217	0.944054816420836	Coriobacteriia	nth	DNA repair enzyme that has both DNA N-glycosylase activity and AP-lyase activity. The DNA N-glycosylase activity releases various damaged pyrimidines from DNA by cleaving the N- glycosidic bond, leaving an AP (apurinic apyrimidinic) site. The AP-lyase activity cleaves the phosphodiester bond 3' to the AP site by a beta-elimination, leaving a 3'-terminal unsaturated sugar and a product with a term…
k111_537976_3	TA	serrated	0.00441074862446569	1.68066069037019	Bifidobacteriales		Predicted membrane protein (DUF2207)
k111_541781_1	healthy	serrated	0.00813866792932725	-1.29251989761262	Coriobacteriia		Molybdopterin oxidoreductase Fe4S4 domain
k111_541781_1	TA	serrated	0.0271291773132981	1.64752420424357	Coriobacteriia		Molybdopterin oxidoreductase Fe4S4 domain
k111_542092_3	TA	serrated	0.0382415470778812	1.34104615994865	Coriobacteriia	aroE	Shikimate dehydrogenase substrate binding domain
k111_549949_3	healthy	serrated	0.0167708814689541	-0.49270146609501	Coriobacteriia		PhoQ Sensor
k111_549949_3	TA	serrated	0.0447367477959031	1.05132061479942	Coriobacteriia		PhoQ Sensor
k111_549949_4	TA	serrated	0.0358045148293241	1.22508592711464	Coriobacteriia		Transcriptional regulatory protein, C terminal
k111_551019_2	healthy	serrated	0.0461919245784448	1.67491792479224	Dorea	lacL	Glycosyl hydrolases family 2
k111_551160_3	healthy	serrated	0.0287313524314017	-0.734055547457597	Coriobacteriia		Periplasmic binding protein
k111_551160_3	TA	serrated	0.0161013771216215	1.35247408357528	Coriobacteriia		Periplasmic binding protein
k111_552119_3	TA	serrated	0.0150327306718885	0.956688020610485	Coriobacteriia	ispD	Catalyzes the formation of 4-diphosphocytidyl-2-C- methyl-D-erythritol from CTP and 2-C-methyl-D-erythritol 4- phosphate (MEP)
k111_553539_1	TA	serrated	0.0445829648075048	0.897272646763326	Erysipelotrichia		Psort location Cytoplasmic, score 8.87
k111_55683_2	TA	serrated	0.0104685663870644	1.35198159393913	Coriobacteriia	tpiA	Involved in the gluconeogenesis. Catalyzes stereospecifically the conversion of dihydroxyacetone phosphate (DHAP) to D-glyceraldehyde-3-phosphate (G3P)
k111_557967_4	healthy	serrated	0.0275556396638636	-0.799890018900466	Coriobacteriia		Psort location CytoplasmicMembrane, score
k111_557967_4	TA	serrated	0.0171280353788056	1.35037184774299	Coriobacteriia		Psort location CytoplasmicMembrane, score
k111_563318_4	healthy	serrated	0.00479025816488806	-0.944802679838892	Coriobacteriia		PFAM ABC transporter related
k111_563318_4	TA	serrated	0.0103948475734991	1.2564790928235	Coriobacteriia		PFAM ABC transporter related
k111_563318_5	healthy	serrated	0.0243423464179685	-0.543468342175004	Coriobacteriia		ABC transporter
k111_563318_5	TA	serrated	0.0248112077961752	1.10593831206231	Coriobacteriia		ABC transporter
k111_56383_2	TA	serrated	0.0211174375670779	1.00165662969864	Coriobacteriia	rpoC	DNA-dependent RNA polymerase catalyzes the transcription of DNA into RNA using the four ribonucleoside triphosphates as substrates
k111_56383_2	healthy	serrated	0.00491689224014697	-0.740250757622737	Coriobacteriia	rpoC	DNA-dependent RNA polymerase catalyzes the transcription of DNA into RNA using the four ribonucleoside triphosphates as substrates
k111_566410_1	TA	serrated	0.0271406741861489	1.0573022696278	Coriobacteriia	icd	Belongs to the isocitrate and isopropylmalate dehydrogenases family
k111_566410_1	healthy	serrated	0.0360286798919232	-0.72557784537749	Coriobacteriia	icd	Belongs to the isocitrate and isopropylmalate dehydrogenases family
k111_570988_3	healthy	serrated	0.0393950067737817	-0.402572929841971	Coriobacteriia		Glycosyl transferases group 1
k111_575162_1	TA	serrated	0.0428145172323887	-1.13679973287104	Dorea	hisB	Imidazoleglycerol-phosphate dehydratase
k111_578109_7	TA	serrated	0.0303809156531037	-0.46251405788423	Bacteroidaceae	rpmD	50S ribosomal protein L30
k111_578109_7	healthy	TA	0.0121302337141302	-0.0258943051664595	Bacteroidaceae	rpmD	50S ribosomal protein L30
k111_583340_6	healthy	serrated	0.0349180264731398	-0.505494039558007	Coriobacteriia	uppP	Catalyzes the dephosphorylation of undecaprenyl diphosphate (UPP). Confers resistance to bacitracin
k111_583340_6	TA	serrated	0.0225271283061	1.14780063553035	Coriobacteriia	uppP	Catalyzes the dephosphorylation of undecaprenyl diphosphate (UPP). Confers resistance to bacitracin
k111_587424_6	healthy	serrated	0.0321872872292963	-0.480760222181276	Coriobacteriia		helix_turn_helix, arabinose operon control protein
k111_589140_1	healthy	serrated	0.0237069678091511	2.67826189196196	Bacteroidaceae		TonB-linked outer membrane protein, SusC RagA family
k111_589140_1	healthy	TA	0.00122932239034919	2.80439740420819	Bacteroidaceae		TonB-linked outer membrane protein, SusC RagA family
k111_589140_2	healthy	TA	0.0198814720172644	3.00085583835844	Bacteroidaceae		Domain of unknown function (DUF4974)
k111_591415_6	healthy	serrated	0.0297666085378998	-1.73386479676436	Clostridia		TIGRFAM cell envelope-related function transcriptional attenuator
k111_591786_1	healthy	TA	0.00539199352582108	1.20835837233076	Ruminococcaceae	yloB	ATPase, P-type (transporting), HAD superfamily, subfamily IC
k111_59384_2	healthy	serrated	0.0361125095387389	1.22397210969581	Porphyromonadaceae	dap2	Peptidase, S9A B C family, catalytic domain protein
k111_594808_3	TA	serrated	0.0150031724785682	1.15921378719547	Coriobacteriia		ABC transporter
k111_594808_3	healthy	serrated	0.0207159404832819	-0.794888634541844	Coriobacteriia		ABC transporter
k111_599880_10	TA	serrated	0.0167503371930533	0.68670223441246	unclassified Clostridiales	rplX	One of the proteins that surrounds the polypeptide exit tunnel on the outside of the subunit
k111_599880_10	healthy	serrated	0.0182903191942889	-0.495131817904677	unclassified Clostridiales	rplX	One of the proteins that surrounds the polypeptide exit tunnel on the outside of the subunit
k111_599880_9	healthy	serrated	0.0335043898981329	0.532021392756401	Dorea	rplE	This is 1 of the proteins that binds and probably mediates the attachment of the 5S RNA into the large ribosomal subunit, where it forms part of the central protuberance. In the 70S ribosome it contacts protein S13 of the 30S subunit (bridge B1b), connecting the 2 subunits
k111_610668_1	TA	serrated	0.0250808243469411	1.45912893950193	Coriobacteriia		helix_turn_helix, arabinose operon control protein
k111_610668_10	TA	serrated	0.0310579037821698	1.20816505047613	Coriobacteriia		ABC transporter transmembrane region
k111_610668_15	TA	serrated	0.0405779711752586	1.19704031306392	Coriobacteriia		Bacterial regulatory proteins, tetR family
k111_610668_15	healthy	serrated	0.0493635912443461	-0.835247844977728	Coriobacteriia		Bacterial regulatory proteins, tetR family
k111_610668_16	TA	serrated	0.0276331390749284	1.19503053060848	Coriobacteriia		ATPases associated with a variety of cellular activities
k111_610668_17	healthy	serrated	0.00728316312048096	-0.532762234043501	Coriobacteriia		Transmembrane (T) component of an energy-coupling factor (ECF) ABC-transporter complex. Unlike classic ABC transporters this ECF transporter provides the energy necessary to transport a number of different substrates
k111_610668_17	TA	serrated	0.00373830478468453	1.1896180097822	Coriobacteriia		Transmembrane (T) component of an energy-coupling factor (ECF) ABC-transporter complex. Unlike classic ABC transporters this ECF transporter provides the energy necessary to transport a number of different substrates
k111_610668_6	TA	serrated	0.00643774450398941	1.47758499791512	Coriobacteriia	queD	6-pyruvoyl tetrahydropterin synthase
k111_632707_2	healthy	serrated	0.0311161060832682	-0.521535884816107	Bacteria		Converts alpha-N-acetylneuranimic acid (Neu5Ac) to the beta-anomer, accelerating the equilibrium between the alpha- and beta-anomers. Probably facilitates sialidase-negative bacteria to compete sucessfully for limited amounts of extracellular Neu5Ac, which is likely taken up in the beta-anomer. In addition, the rapid removal of sialic acid from solution might be advantageous to the bacterium to d…
k111_632707_2	TA	serrated	0.0253519054419947	0.983560215644816	Bacteria		Converts alpha-N-acetylneuranimic acid (Neu5Ac) to the beta-anomer, accelerating the equilibrium between the alpha- and beta-anomers. Probably facilitates sialidase-negative bacteria to compete sucessfully for limited amounts of extracellular Neu5Ac, which is likely taken up in the beta-anomer. In addition, the rapid removal of sialic acid from solution might be advantageous to the bacterium to d…
k111_634767_2	healthy	serrated	0.0466976103323876	-0.680718037326938	Coriobacteriia	hcp	Catalyzes the reduction of hydroxylamine to form NH(3) and H(2)O
k111_634767_6	healthy	serrated	0.0243839682992777	-0.339914535657272	Coriobacteriia	bmr3	Fungal trichothecene efflux pump (TRI12)
k111_639185_28	TA	serrated	0.0146884075173966	0.190329717754456	Cercopithecoidea	ND6	NADH-ubiquinone/plastoquinone oxidoreductase chain 6
k111_639185_28	healthy	TA	0.00649020802758976	1.64045525065518	Cercopithecoidea	ND6	NADH-ubiquinone/plastoquinone oxidoreductase chain 6
k111_640051_4	healthy	TA	0.0442801700190075	1.11597181812045	Ruminococcaceae		Efflux ABC transporter, permease protein
k111_640577_2	TA	serrated	0.0452631390130779	1.73053014985773	Bifidobacteriales	thrC	Threonine synthase N terminus
k111_648755_2	healthy	serrated	0.0497792050046235	0.506749964290522	Eubacteriaceae	dnaG	RNA polymerase that catalyzes the synthesis of short RNA molecules used as primers for DNA polymerase during DNA replication
k111_650018_3	healthy	TA	0.0241304812632909	1.22057399490298	Bacteria		Belongs to the glycosyl hydrolase 5 (cellulase A) family
k111_655465_3	TA	serrated	0.0257993297218951	1.38442744681244	Coriobacteriia		Domain of unknown function (DUF4860)
k111_655465_4	healthy	serrated	0.0232619507439387	-0.521179116748553	Coriobacteriia
k111_661878_1	healthy	TA	0.0452505543365209	-0.278224121607996	Bacteroidaceae	purU	Catalyzes the hydrolysis of 10-formyltetrahydrofolate (formyl-FH4) to formate and tetrahydrofolate (FH4)
k111_664188_2	healthy	serrated	0.0338891434263105	-0.645393463171797	Actinobacteria		alcohol dehydrogenase
k111_664188_2	TA	serrated	0.0228089805250286	1.18341203078814	Actinobacteria		alcohol dehydrogenase
k111_666713_1	TA	serrated	0.0418403490494924	1.54201757107372	Bifidobacteriales	ppk	Catalyzes the reversible transfer of the terminal phosphate of ATP to form a long-chain polyphosphate (polyP)
k111_67437_1	healthy	serrated	0.0216583676661494	-0.586361297339788	Coriobacteriia	murD	Mur ligase middle domain protein
k111_67437_1	TA	serrated	0.0405622135532392	1.35429048897708	Coriobacteriia	murD	Mur ligase middle domain protein
k111_67437_4	healthy	serrated	0.00522098476812703	-1.18553529231501	Bacteria	lytT	phosphorelay signal transduction system
k111_691784_2	TA	serrated	0.0273564449715103	-0.726386013219695	Bacteroidaceae		Belongs to the glycosyl hydrolase 43 family
k111_696704_2	TA	serrated	0.0495192998424274	0.359784589993913	Clostridiaceae		The phosphoenolpyruvate-dependent sugar phosphotransferase system (PTS), a major carbohydrate active - transport system, catalyzes the phosphorylation of incoming sugar substrates concomitant with their translocation across the cell membrane
k111_696948_9	healthy	serrated	0.0440833275255211	-0.193708011049511	Bacteroidaceae		Psort location Cytoplasmic, score 8.96
k111_697759_14	TA	serrated	0.0467209228717619	1.19433009408088	Clostridia		WXG100 protein secretion system (Wss), protein YukD
k111_704929_3	healthy	serrated	0.0173216418045785	-0.800669184839279	Coriobacteriia	pbp	Beta-lactamase
k111_704929_3	TA	serrated	0.0196494028649804	1.34208979846631	Coriobacteriia	pbp	Beta-lactamase
k111_705918_3	TA	serrated	0.0272722908198508	0.0469734829296782	Clostridiaceae		An automated process has identified a potential problem with this gene model
k111_71237_3	healthy	TA	0.0357595094042273	-0.610622570476524	Bacteroidaceae	lytT	LytTr DNA-binding domain protein
k111_71237_3	TA	serrated	0.0135384837728109	0.26462141981263	Bacteroidaceae	lytT	LytTr DNA-binding domain protein
k111_71237_3	healthy	serrated	0.0492902108815639	-0.875243990289154	Bacteroidaceae	lytT	LytTr DNA-binding domain protein
k111_715229_9	healthy	serrated	0.0360849986907437	1.72244093919997	Dorea	xth	Endonuclease/Exonuclease/phosphatase family
k111_720057_1	TA	serrated	0.0439425046926815	1.02015272369188	Coriobacteriia	natB	ABC-2 family transporter protein
k111_723979_1	TA	serrated	0.00992743400419168	1.07425819091659	Coriobacteriia	rlmL	Specifically methylates the guanine in position 2445 (m2G2445) and the guanine in position 2069 (m7G2069) of 23S rRNA
k111_723979_1	healthy	serrated	0.00345015479075087	-0.579673291159647	Coriobacteriia	rlmL	Specifically methylates the guanine in position 2445 (m2G2445) and the guanine in position 2069 (m7G2069) of 23S rRNA
k111_728969_3	healthy	serrated	0.0261362345712466	-0.952605076659875	Coriobacteriia	amrA	Catalytic LigB subunit of aromatic ring-opening dioxygenase
k111_737526_4	TA	serrated	0.0329502239995809	0.976194546071194	Coriobacteriia		lipolytic protein G-D-S-L family
k111_745835_3	healthy	TA	0.0464838329148466	-0.922718682969492	Clostridia	yebE	Psort location CytoplasmicMembrane, score
k111_747950_5	TA	serrated	0.0448663597839957	0.961725806662888	unclassified Clostridiales	adhE	belongs to the iron- containing alcohol dehydrogenase family
k111_74813_10	healthy	serrated	0.044202075568288	-0.825331691356939	Actinobacteria		Histidine carboxylase PI chain
k111_74813_10	TA	serrated	0.0372920171087998	1.24031295650743	Actinobacteria		Histidine carboxylase PI chain
k111_74813_4	TA	serrated	0.0315272629537948	1.34719207416426	Coriobacteriia		binding domain
k111_74813_7	healthy	serrated	0.0330890810017694	-1.04261422157074	Coriobacteriia		Flavodoxin domain
k111_74813_7	TA	serrated	0.0161518806260639	1.31860483096769	Coriobacteriia		Flavodoxin domain
k111_74813_8	healthy	serrated	0.0430787596386498	-0.682865730351064	Actinobacteria		membrane
k111_75374_2	TA	serrated	0.0182443244303437	1.65197061893224	Coriobacteriia	uppS	Catalyzes the condensation of isopentenyl diphosphate (IPP) with allylic pyrophosphates generating different type of terpenoids
k111_75374_4	healthy	serrated	0.0210392602941894	-0.702830293402365	Coriobacteriia	dxr	Catalyzes the NADP-dependent rearrangement and reduction of 1-deoxy-D-xylulose-5-phosphate (DXP) to 2-C-methyl-D-erythritol 4-phosphate (MEP)
k111_75374_7	TA	serrated	0.0315500849746793	1.06234649958651	Coriobacteriia	rseP	RIP metalloprotease RseP
k111_757797_2	TA	serrated	0.049706421726091	-0.958160559226603	Oscillospiraceae		ATPases associated with a variety of cellular activities
k111_758993_1	TA	serrated	0.0369806733112235	0.828514620093181	Bacteroidaceae	lysC	Belongs to the aspartokinase family
k111_758993_1	healthy	serrated	0.0189881252360822	-0.912633054626713	Bacteroidaceae	lysC	Belongs to the aspartokinase family
k111_774790_2	TA	serrated	0.0089092450439281	1.72317414158722	Erysipelotrichia	nagB	Catalyzes the reversible isomerization-deamination of glucosamine 6-phosphate (GlcN6P) to form fructose 6-phosphate (Fru6P) and ammonium ion
k111_774790_2	healthy	serrated	0.0109859477448092	-1.37180801198962	Erysipelotrichia	nagB	Catalyzes the reversible isomerization-deamination of glucosamine 6-phosphate (GlcN6P) to form fructose 6-phosphate (Fru6P) and ammonium ion
k111_775183_3	TA	serrated	0.0314589707285283	0.0825031624452262	Ruminococcaceae	mdsC	Phosphotransferase enzyme family
k111_780662_3	healthy	serrated	0.0256395762427836	1.25520475952187	Dorea	nadK	Involved in the regulation of the intracellular balance of NAD and NADP, and is a key enzyme in the biosynthesis of NADP. Catalyzes specifically the phosphorylation on 2'-hydroxyl of the adenosine moiety of NAD to yield NADP
k111_787599_1	TA	serrated	0.0374352721451368	-0.140060629527981	Clostridiaceae	fruA	Glycosyl hydrolases family 32 N-terminal domain
k111_794006_1	healthy	TA	0.0226184053718964	2.23054577149402	Bacteroidaceae		Rhs element Vgr protein
k111_811275_7	healthy	serrated	0.0111340952617923	-0.81216466154367	Coriobacteriia		PhoQ Sensor
k111_811275_7	TA	serrated	0.0226869541522687	1.3525182978583	Coriobacteriia		PhoQ Sensor
k111_811275_9	healthy	serrated	0.029409878466861	-0.797274112990374	Coriobacteriia	coaX	Catalyzes the phosphorylation of pantothenate (Pan), the first step in CoA biosynthesis
k111_814953_3	healthy	serrated	0.0391270243923558	1.56549887281964	Blautia	ybbR	YbbR-like protein
k111_815377_2	healthy	TA	0.0261485771742242	1.07717999824873	Bacteroidaceae		TonB-linked outer membrane protein, SusC RagA family
k111_81582_11	TA	serrated	0.0356441136142498	1.29141562270995	Bifidobacteriales	infB	One of the essential components for the initiation of protein synthesis. Protects formylmethionyl-tRNA from spontaneous hydrolysis and promotes its binding to the 30S ribosomal subunits. Also involved in the hydrolysis of GTP during the formation of the 70S ribosomal complex
k111_818957_1	healthy	serrated	0.0139878285512298	-0.877953997775811	Coriobacteriia	fdhF	Formate dehydrogenase, alpha subunit
k111_818957_1	TA	serrated	0.0180075764094156	1.26808353406323	Coriobacteriia	fdhF	Formate dehydrogenase, alpha subunit
k111_818957_5	TA	serrated	0.0283363198008264	1.8212541605258	Coriobacteriia	yjeE	Hydrolase, P-loop family
k111_818957_5	healthy	serrated	0.0299507583448802	-1.07649850252799	Coriobacteriia	yjeE	Hydrolase, P-loop family
k111_821146_1	TA	serrated	0.0486871120000746	1.8062112032591	Bifidobacteriales		Uncharacterised protein family (UPF0182)
k111_837819_1	TA	serrated	0.0260836814320526	1.83926372402675	Bifidobacteriales	trkB	Cation transport protein
k111_838923_1	TA	serrated	0.0146051262958516	1.1048789325011	Actinobacteria		ABC transporter
k111_838923_1	healthy	serrated	0.00388549176416837	-0.791439524932395	Actinobacteria		ABC transporter
k111_838923_5	TA	serrated	0.000187460231788567	1.60345881498418	Bacteria		Converts alpha-N-acetylneuranimic acid (Neu5Ac) to the beta-anomer, accelerating the equilibrium between the alpha- and beta-anomers. Probably facilitates sialidase-negative bacteria to compete sucessfully for limited amounts of extracellular Neu5Ac, which is likely taken up in the beta-anomer. In addition, the rapid removal of sialic acid from solution might be advantageous to the bacterium to d…
k111_838923_5	healthy	serrated	0.00615964990845555	-0.962175814529772	Bacteria		Converts alpha-N-acetylneuranimic acid (Neu5Ac) to the beta-anomer, accelerating the equilibrium between the alpha- and beta-anomers. Probably facilitates sialidase-negative bacteria to compete sucessfully for limited amounts of extracellular Neu5Ac, which is likely taken up in the beta-anomer. In addition, the rapid removal of sialic acid from solution might be advantageous to the bacterium to d…
k111_840556_2	TA	serrated	0.0411609548513653	-1.72024273768845	Blautia	rhaP	COG COG1172 Ribose xylose arabinose galactoside ABC-type transport systems, permease components
k111_852334_3	healthy	serrated	0.04882566041258	-0.350237948383378	Bacteroidaceae		COG NOG18216 non supervised orthologous group
k111_854097_4	healthy	TA	0.0478134769827091	1.27542059056034	Bacteroidaceae		bacterial-type flagellum assembly
k111_854097_4	healthy	serrated	0.0293015237317485	0.241626185361419	Bacteroidaceae		bacterial-type flagellum assembly
k111_858599_14	TA	serrated	0.0210154893009124	0.610661707829755	Coriobacteriia	rmlC	Catalyzes the reduction of dTDP-6-deoxy-L-lyxo-4- hexulose to yield dTDP-L-rhamnose
k111_858599_14	healthy	TA	0.0383732409513651	0.367349475380334	Coriobacteriia	rmlC	Catalyzes the reduction of dTDP-6-deoxy-L-lyxo-4- hexulose to yield dTDP-L-rhamnose
k111_862217_2	TA	serrated	0.041360820495282	0.970620661841846	Coriobacteriia	hisD	Catalyzes the sequential NAD-dependent oxidations of L- histidinol to L-histidinaldehyde and then to L-histidine
k111_862217_4	TA	serrated	0.0449482451506502	1.12900277858227	Coriobacteriia	hisB	Imidazoleglycerol-phosphate dehydratase
k111_862217_7	healthy	serrated	0.0206977302119963	-0.867945743064705	Coriobacteriia	hisF	IGPS catalyzes the conversion of PRFAR and glutamine to IGP, AICAR and glutamate. The HisF subunit catalyzes the cyclization activity that produces IGP and AICAR from PRFAR using the ammonia provided by the HisH subunit
k111_862217_9	healthy	serrated	0.0322121238247011	-0.597094691558247	Actinobacteria	yliE	GGDEF domain containing protein
k111_862217_9	TA	serrated	0.00915333205534303	1.28814174444027	Actinobacteria	yliE	GGDEF domain containing protein
k111_864193_2	TA	serrated	0.030024577823842	0.655816149378095	Lachnoclostridium	nifJ	Oxidoreductase required for the transfer of electrons from pyruvate to flavodoxin
k111_864193_2	healthy	TA	0.0185690505912296	0.51588687660403	Lachnoclostridium	nifJ	Oxidoreductase required for the transfer of electrons from pyruvate to flavodoxin
k111_870763_5	healthy	TA	0.040170508416633	0.607346983164763	Clostridia	gph	Psort location Cytoplasmic, score
k111_874983_2	healthy	serrated	0.0342292683936945	-0.956330962424682	Coriobacteriia		Psort location CytoplasmicMembrane, score
k111_874983_3	healthy	serrated	0.0476001676090118	-1.16467041297781	Coriobacteriia		Bacterial regulatory proteins, tetR family
k111_879409_2	TA	serrated	0.0272222194780279	1.62839001302909	Firmicutes		Sporulation protein YunB (Spo_YunB)
k111_879409_2	healthy	serrated	0.046329311324031	-1.62220053220489	Firmicutes		Sporulation protein YunB (Spo_YunB)
k111_889276_1	TA	serrated	0.00681575370768509	1.0131454061476	Coriobacteriia	vmrA	MatE
k111_889276_1	healthy	serrated	0.0159695746753207	-0.560275363979637	Coriobacteriia	vmrA	MatE
k111_897274_3	TA	serrated	0.00328340772018698	1.28031758482936	Coriobacteriia		peptidyl-serine autophosphorylation
k111_900410_10	TA	serrated	0.0465397504739032	1.11273619096312	Bacteria		transmembrane transporter activity
k111_900410_13	healthy	serrated	0.0124676360008832	-0.541893610444098	Coriobacteriia		ABC transporter transmembrane region
k111_900410_13	TA	serrated	0.00163202480676911	1.22740660351065	Coriobacteriia		ABC transporter transmembrane region
k111_900410_14	TA	serrated	0.0365818043831237	1.27919507785748	Coriobacteriia		TIGRFAM drug resistance transporter, EmrB QacA subfamily
k111_900410_14	healthy	serrated	0.0254620200315592	-1.10354729977505	Coriobacteriia		TIGRFAM drug resistance transporter, EmrB QacA subfamily
k111_900410_15	healthy	serrated	0.022712901938583	-0.702737745124333	Coriobacteriia		TIGRFAM diguanylate cyclase
k111_900410_4	healthy	serrated	0.0158670888474088	-0.928712921798795	Coriobacteriia	XK27_08585	Hypothetical bacterial integral membrane protein (Trep_Strep)
k111_900410_4	TA	serrated	0.00508973451214144	1.38690105014808	Coriobacteriia	XK27_08585	Hypothetical bacterial integral membrane protein (Trep_Strep)
k111_900410_7	TA	serrated	0.00869719383867744	1.44364919869504	Actinobacteria		ABC transporter
k111_900410_8	healthy	serrated	0.0201366337604828	-0.762724116174054	Actinobacteria		ABC transporter
k111_900410_8	TA	serrated	0.00883427567390245	1.31445548561	Actinobacteria		ABC transporter
k111_900410_9	TA	serrated	0.0095995956537133	1.40511093024565	Actinobacteria		SMART AAA ATPase
k111_903674_4	healthy	TA	0.0431489666211617	1.37929130368587	Ruminococcaceae		ABC transporter
k111_92832_1	healthy	serrated	0.0422052426917544	-0.963365834644655	unclassified Lachnospiraceae		Psort location Cytoplasmic, score
k111_92832_1	TA	serrated	0.0319807765413826	2.39929032806833	unclassified Lachnospiraceae		Psort location Cytoplasmic, score
k111_93355_6	TA	serrated	0.0254455204952332	-1.16510533027099	Clostridia		Belongs to the glycosyl hydrolase 2 family
k111_940991_8	healthy	TA	0.0205989364601546	1.13460226393261	Ruminococcaceae	aspT	Transcriptional regulators containing a DNA-binding HTH domain and an aminotransferase domain (MocR family) and their eukaryotic orthologs
k111_947555_1	healthy	serrated	0.0183247963608072	-0.752293858561933	Coriobacteriia		helix_turn_helix, Lux Regulon
k111_950667_4	TA	serrated	0.0290193824275501	2.0408384027533	Bifidobacteriales	hutH	Aromatic amino acid lyase
k111_951255_8	healthy	serrated	0.0242250993671393	-0.661053118281979	Actinobacteria		GGDEF domain containing protein
k111_951255_8	TA	serrated	0.0483717647449281	1.03001240550778	Actinobacteria		GGDEF domain containing protein
k111_95395_5	healthy	serrated	0.0267420583726947	1.28585086062994	Oscillospiraceae	obg	An essential GTPase which binds GTP, GDP and possibly (p)ppGpp with moderate affinity, with high nucleotide exchange rates and a fairly low GTP hydrolysis rate. Plays a role in control of the cell cycle, stress response, ribosome biogenesis and in those bacteria that undergo differentiation, in morphogenesis control
k111_959919_2	healthy	serrated	0.022766937561935	1.58359473671935	Dorea	minC	Septum formation inhibitor MinC, C-terminal domain
k111_972345_1	healthy	serrated	0.00813349641810089	-0.652042546862997	Coriobacteriia		4-amino-4-deoxy-L-arabinose transferase and related glycosyltransferases of PMT family
k111_972345_1	TA	serrated	0.0300259328347369	1.18278220326301	Coriobacteriia		4-amino-4-deoxy-L-arabinose transferase and related glycosyltransferases of PMT family
k111_990016_4	TA	serrated	0.0269166002621661	1.32998552515277	Clostridia		hydrolase
k111_990016_4	healthy	serrated	0.0130805218429371	-1.12324235147531	Clostridia		hydrolase
k111_996590_2	healthy	serrated	0.0434287729296229	-0.483085578813121	Coriobacteriia		Glycosyltransferase, group 2 family protein
k111_997391_2	healthy	TA	0.0396375764337409	1.62849122599115	Bacteroidetes		Domain of unknown function (DUF4374)
k111_997391_3	healthy	TA	0.0395396017698596	1.18187146275729	Bacteroidaceae		Psort location CytoplasmicMembrane, score
