# Supplementary material for: Distinct colon mucosa microbiomes associated with tubular adenomas and serrated polyps
Source: NPJ Biofilms Microbiomes. 2022 Aug 29;8:69. doi: 10.1038/s41522-022-00328-6 (PMC9424272; doi:10.1038/s41522-022-00328-6)
Supplement: Supplementary file 5 — Source Data File [file 41522_2022_328_MOESM5_ESM.zip]

Archive with 19 entries (19 files):
- Source_Data_File/Figure2a.txt
- Source_Data_File/Figure2b.txt
- Source_Data_File/Figure2c.txt
- Source_Data_File/Figure2d.txt
- Source_Data_File/Figure2e.txt
- Source_Data_File/Figure2f.txt
- Source_Data_File/Figure3b.txt
- Source_Data_File/Figure3c.txt
- Source_Data_File/Figure3d.txt
- Source_Data_File/Figure4a.txt
- Source_Data_File/Figure4b.txt
- Source_Data_File/Figure4c.txt
- Source_Data_File/Figure4d.txt
- Source_Data_File/Figure4e.txt
- Source_Data_File/Figure4f.txt
- Source_Data_File/Figure5a.txt
- Source_Data_File/Figure5b.txt
- Source_Data_File/Figure5c.txt
- Source_Data_File/Figure5d.txt
