# Supplementary material for: Distinct colon mucosa microbiomes associated with tubular adenomas and serrated polyps
Source: NPJ Biofilms Microbiomes. 2022 Aug 29;8:69. doi: 10.1038/s41522-022-00328-6 (PMC9424272; doi:10.1038/s41522-022-00328-6)
Supplement: Supplementary file 5 — Source Data File [file 41522_2022_328_MOESM5_ESM.zip › Source_Data_File/Figure2a.txt]

Row.names	Shannon	Richness	SampleLabel	Patient	SampleType	SampleSite	ColonLocation	Age	Gender	Ethnicity	BMI	LabDiagnosis	Plate	BarcodeSequence	LinkerPrimerSeq	InFinalAnalysis
002	3.14322816196041	95	001-A3R	1	aspirate	healthy	right	65	Female	White	36	healthy	1	AGCCTTCGTCGC	GTGYCAGCMGCCGCGGTAA	TRUE
005	3.26685009105745	95	001-B3L	1	brush	healthy	left	65	Female	White	36	healthy	1	GTGGAGTCTCAT	GTGYCAGCMGCCGCGGTAA	TRUE
009	3.15868080144779	90	001-A5	1	lavage	lavage	lavage	65	Female	White	36	healthy	1	TGATGTGCTAAG	GTGYCAGCMGCCGCGGTAA	TRUE
019	4.141170345813	228	002-A3R	2	aspirate	healthy	right	41	Male	Black	31	healthy	1	TGTGCACGCCAT	GTGYCAGCMGCCGCGGTAA	TRUE
022	3.91840971759483	176	002-B3L	2	brush	healthy	left	41	Male	Black	31	healthy	1	TCCATACCGGAA	GTGYCAGCMGCCGCGGTAA	TRUE
023	3.84718280542349	215	002-A3L	2	aspirate	healthy	left	41	Male	Black	31	healthy	1	GGTGAGCAAGCA	GTGYCAGCMGCCGCGGTAA	TRUE
026	3.94320377098253	163	002-A5	2	lavage	lavage	lavage	41	Male	Black	31	healthy	1	ATGCTGCAACAC	GTGYCAGCMGCCGCGGTAA	TRUE
035	4.18305663666588	216	003-B3R	3	brush	healthy	right	59	Male	Hispanic	23	healthy	1	GTAGTAGACCAT	GTGYCAGCMGCCGCGGTAA	TRUE
039	3.9051307709376	168	003-B3L	3	brush	healthy	left	59	Male	Hispanic	23	healthy	1	CCGGACAAGAAG	GTGYCAGCMGCCGCGGTAA	TRUE
040	3.85923522509974	181	003-A3L	3	aspirate	healthy	left	59	Male	Hispanic	23	healthy	1	ACCTTACACCTT	GTGYCAGCMGCCGCGGTAA	TRUE
043	4.12308075276878	204	003-A5	3	lavage	lavage	lavage	59	Male	Hispanic	23	healthy	1	TAAATATACCCT	GTGYCAGCMGCCGCGGTAA	TRUE
087	3.23200480719467	53	006-A3R	6	aspirate	healthy	right	68	Male	White	25	serrated	2	TTCCAATACTCA	GTGYCAGCMGCCGCGGTAA	TRUE
090	2.33241716162265	81	006-B3L	6	brush	healthy	left	68	Male	White	25	serrated	3	AACCACTAACCG	GTGYCAGCMGCCGCGGTAA	TRUE
091	3.40567169100559	124	006-A3L	6	aspirate	healthy	left	68	Male	White	25	serrated	2	GTTTGAAACACG	GTGYCAGCMGCCGCGGTAA	TRUE
094	2.83555531602083	208	006-A5	6	lavage	lavage	lavage	68	Male	White	25	serrated	3	TTCAGTTCGTTA	GTGYCAGCMGCCGCGGTAA	TRUE
097	3.45781822470714	101	006-B1R	6	brush	SSP	right	68	Male	White	25	serrated	3	TCCGCCTAGTCG	GTGYCAGCMGCCGCGGTAA	TRUE
104	4.05485000878161	242	007-A3R	7	aspirate	healthy	right	51	Male	White	25	non-serrated	1	TGATATCGTCTT	GTGYCAGCMGCCGCGGTAA	TRUE
107	4.22013972137449	206	007-B3L	7	brush	healthy	left	51	Male	White	25	non-serrated	1	GAAGAGGGTTGA	GTGYCAGCMGCCGCGGTAA	TRUE
111	4.0883429939385	256	007-A5	7	lavage	lavage	lavage	51	Male	White	25	non-serrated	1	TGAGTATGAGTA	GTGYCAGCMGCCGCGGTAA	TRUE
114	3.81527094204038	195	007-B1R	7	brush	TA	right	51	Male	White	25	non-serrated	1	GGTTCATGAACA	GTGYCAGCMGCCGCGGTAA	TRUE
115	3.64527160410341	170	007-B2R	7	brush	healthy	right	51	Male	White	25	non-serrated	1	GTTGATACGATG	GTGYCAGCMGCCGCGGTAA	TRUE
1224	2.62086731962981	75	092-A3R	92	aspirate	healthy	right	54	Female	Hispanic	27	serrated	2	ATGACTAAGATG	GTGYCAGCMGCCGCGGTAA	TRUE
1227	2.57035744737218	131	092-A5	92	lavage	lavage	lavage	54	Female	Hispanic	27	serrated	2	GTCAGGTGCGGC	GTGYCAGCMGCCGCGGTAA	TRUE
1232	2.34292705550943	90	092-B3L	92	brush	healthy	left	54	Female	Hispanic	27	serrated	2	GCAACGAACGAG	GTGYCAGCMGCCGCGGTAA	TRUE
124	3.87533037178471	162	008-B3L	8	brush	healthy	left	61	Male	White	27	non-serrated	1	CTTAGTGCAGAA	GTGYCAGCMGCCGCGGTAA	TRUE
128	3.79601037112647	156	008-A5	8	lavage	lavage	lavage	61	Male	White	27	non-serrated	1	TGAGTGGTCTGT	GTGYCAGCMGCCGCGGTAA	TRUE
131	3.73838788815551	119	008-B1R	8	brush	TA	right	61	Male	White	27	non-serrated	1	GTCAACGCTGTC	GTGYCAGCMGCCGCGGTAA	TRUE
132	3.49645395123462	115	008-B2R	8	brush	healthy	right	61	Male	White	27	non-serrated	1	CGGTGACCTACT	GTGYCAGCMGCCGCGGTAA	TRUE
1354	2.91995624898933	91	102-A3R	102	aspirate	healthy	right	68	Male	White	20	serrated	2	GGTAGTTCATAG	GTGYCAGCMGCCGCGGTAA	TRUE
1357	3.42571334741927	159	102-A5	102	lavage	lavage	lavage	68	Male	White	20	serrated	2	TTAATGGATCGG	GTGYCAGCMGCCGCGGTAA	TRUE
1361	2.52666750221696	66	102-B1R	102	brush	SSP	right	68	Male	White	20	serrated	2	CTAATCAGAGTG	GTGYCAGCMGCCGCGGTAA	TRUE
137	4.45739788737426	214	009-B3R	9	brush	healthy	right	72	Male	White	34	healthy	1	ACTCGCTCGCTG	GTGYCAGCMGCCGCGGTAA	TRUE
138	4.19965113154974	184	009-A3R	9	aspirate	healthy	right	72	Male	White	34	healthy	1	ACTCCCGTGTGA	GTGYCAGCMGCCGCGGTAA	TRUE
142	4.05234439635902	203	009-A3L	9	aspirate	healthy	left	72	Male	White	34	healthy	1	AGCCCTGCTACA	GTGYCAGCMGCCGCGGTAA	TRUE
145	4.28328937810547	223	009-A5	9	lavage	lavage	lavage	72	Male	White	34	healthy	1	TAATCTCGCCGG	GTGYCAGCMGCCGCGGTAA	TRUE
149	4.59645944712344	218	009-B2L	9	brush	healthy	left	72	Male	White	34	healthy	1	CTGTCTATACTA	GTGYCAGCMGCCGCGGTAA	TRUE
189	3.37277283810508	124	012-A3R	12	aspirate	healthy	right	84	Male	White	22	non-serrated	1	TAACAATAATTC	GTGYCAGCMGCCGCGGTAA	TRUE
192	3.37661895349835	141	012-B3L	12	brush	healthy	left	84	Male	White	22	non-serrated	1	GCCTATGAGATC	GTGYCAGCMGCCGCGGTAA	TRUE
193	3.22517223902562	149	012-A3L	12	aspirate	healthy	left	84	Male	White	22	non-serrated	1	AATGGTTCAGCA	GTGYCAGCMGCCGCGGTAA	TRUE
196	3.21753296487651	125	012-A5	12	lavage	lavage	lavage	84	Male	White	22	non-serrated	1	AATCTTGCGCCG	GTGYCAGCMGCCGCGGTAA	TRUE
199	2.96884167810121	91	012-B1R	12	brush	TA	right	84	Male	White	22	non-serrated	1	AATGCGCGTATA	GTGYCAGCMGCCGCGGTAA	TRUE
200	3.05240685402576	131	012-B2R	12	brush	healthy	right	84	Male	White	22	non-serrated	1	GACTCAACCAGT	GTGYCAGCMGCCGCGGTAA	TRUE
205	3.54293555689294	108	013-B3R	13	brush	healthy	right	69	Female	White	28	serrated	3	AACCGCATAAGT	GTGYCAGCMGCCGCGGTAA	TRUE
206	2.96004470359707	160	013-A3R	13	aspirate	healthy	right	69	Female	White	28	serrated	3	AGACTTCTCAGG	GTGYCAGCMGCCGCGGTAA	TRUE
209	3.32524407390761	117	013-B3L	13	brush	healthy	left	69	Female	White	28	serrated	3	CGCAATGAGGGA	GTGYCAGCMGCCGCGGTAA	TRUE
213	2.6574801428739	121	013-A5	13	lavage	lavage	lavage	69	Female	White	28	serrated	3	AACTTTCAGGAG	GTGYCAGCMGCCGCGGTAA	TRUE
216	3.64356400452052	62	013-B1R	13	brush	HPP	right	69	Female	White	28	serrated	3	GGCGTAACGGCA	GTGYCAGCMGCCGCGGTAA	TRUE
223	3.2052120507415	94	014-A3R	14	aspirate	healthy	right	53	Male	Asian	28	healthy	1	AGTAAAGATCGT	GTGYCAGCMGCCGCGGTAA	TRUE
226	3.12289521199573	78	014-B3L	14	brush	healthy	left	53	Male	Asian	28	healthy	1	CGGTATAGCAAT	GTGYCAGCMGCCGCGGTAA	TRUE
227	3.01489589292228	82	014-A3L	14	aspirate	healthy	left	53	Male	Asian	28	healthy	1	TTGCTGGACGCT	GTGYCAGCMGCCGCGGTAA	TRUE
230	3.19658597611737	96	014-A5	14	lavage	lavage	lavage	53	Male	Asian	28	healthy	1	CCTAACGGTCCA	GTGYCAGCMGCCGCGGTAA	TRUE
237	2.82827453347747	122	014-A5-G	14	lavage	lavage	lavage	53	Male	Asian	28	healthy	1	TTCCTTAGTAGT	GTGYCAGCMGCCGCGGTAA	TRUE
260	2.72718523675583	77	016-B3L	16	brush	healthy	left	58	Female	White	21	healthy	1	CTCGCCCTCGCC	GTGYCAGCMGCCGCGGTAA	TRUE
261	2.67804782735387	104	016-A3L	16	aspirate	healthy	left	58	Female	White	21	healthy	1	TATGCCAGAGAT	GTGYCAGCMGCCGCGGTAA	TRUE
264	3.203912773769	103	016-A5	16	lavage	lavage	lavage	58	Female	White	21	healthy	1	TACTAACGCGGT	GTGYCAGCMGCCGCGGTAA	TRUE
277	2.59706150480911	66	017-B3L	17	brush	healthy	left	66	Female	Asian	23	healthy	1	CGTCCGTATGAA	GTGYCAGCMGCCGCGGTAA	TRUE
278	2.88841992748701	74	017-A3L	17	aspirate	healthy	left	66	Female	Asian	23	healthy	1	GACTCTGCTCAG	GTGYCAGCMGCCGCGGTAA	TRUE
295	3.60909066073124	105	018-A3L	18	aspirate	healthy	left	60	Female	White	39	healthy	3	TGGTGGAGTTTC	GTGYCAGCMGCCGCGGTAA	TRUE
325	2.97012706039886	91	020-A3R	20	aspirate	healthy	right	54	Male	White	20	serrated	2	TAGGAACTCACC	GTGYCAGCMGCCGCGGTAA	TRUE
328	2.98780314369343	94	020-B3L	20	brush	healthy	left	54	Male	White	20	serrated	2	ACTGTGACGTCC	GTGYCAGCMGCCGCGGTAA	TRUE
332	3.05904348822741	86	020-A5	20	lavage	lavage	lavage	54	Male	White	20	serrated	2	CATTTCGCACTT	GTGYCAGCMGCCGCGGTAA	TRUE
335	3.12391447883187	85	020-B1R	20	brush	SSP	right	54	Male	White	20	serrated	2	CCTACCATTGTT	GTGYCAGCMGCCGCGGTAA	TRUE
336	3.27568076415913	65	020-B2R	20	brush	healthy	right	54	Male	White	20	serrated	2	CGATGAATATCG	GTGYCAGCMGCCGCGGTAA	TRUE
344	2.78933271501365	95	021-A3R	21	aspirate	healthy	right	33	Male	White	23	healthy	3	TTGTGTCTCCCT	GTGYCAGCMGCCGCGGTAA	TRUE
347	2.86938446491528	73	021-A5	21	lavage	lavage	lavage	33	Male	White	23	healthy	3	TTGCCGCTCTGG	GTGYCAGCMGCCGCGGTAA	TRUE
351	3.25364795510334	134	021-B2R	21	brush	healthy	right	33	Male	White	23	healthy	3	TACGGTCTGGAT	GTGYCAGCMGCCGCGGTAA	TRUE
356	3.42022401699351	94	022-A3R	22	aspirate	healthy	right	37	Female	White	29	serrated	3	CGCGCAAGTATT	GTGYCAGCMGCCGCGGTAA	TRUE
359	3.29009562541506	156	022-A5	22	lavage	lavage	lavage	37	Female	White	29	serrated	3	CCGCAGCCGCAG	GTGYCAGCMGCCGCGGTAA	TRUE
363	3.39621333600994	166	022-B2R	22	brush	healthy	right	37	Female	White	29	serrated	3	TCTTGCGGAGTC	GTGYCAGCMGCCGCGGTAA	TRUE
364	3.43655637004364	191	022-B3L	22	brush	healthy	left	37	Female	White	29	serrated	3	ACGTATTCGAAG	GTGYCAGCMGCCGCGGTAA	TRUE
365	2.44549395772606	61	023-A3L	23	aspirate	healthy	left	22	Male	White	21	healthy	1	TCTCTTTCGACA	GTGYCAGCMGCCGCGGTAA	TRUE
368	2.36076115150261	52	023-A3R	23	aspirate	healthy	right	22	Male	White	21	healthy	1	ACGCTTAACGAC	GTGYCAGCMGCCGCGGTAA	TRUE
371	2.30199677534282	49	023-A5	23	lavage	lavage	lavage	22	Male	White	21	healthy	1	GTCATGCTCCAG	GTGYCAGCMGCCGCGGTAA	TRUE
375	2.46765348217046	49	023-B3L	23	brush	healthy	left	22	Male	White	21	healthy	1	TGCACAGTCGCT	GTGYCAGCMGCCGCGGTAA	TRUE
400	2.68126018263445	87	026-A3L	26	aspirate	healthy	left	62	Female	Asian	22	non-serrated	1	TTACACAAAGGC	GTGYCAGCMGCCGCGGTAA	TRUE
403	3.57837856053101	155	026-A3R	26	aspirate	healthy	right	62	Female	Asian	22	non-serrated	1	TGAGACCCTACA	GTGYCAGCMGCCGCGGTAA	TRUE
406	2.91967773931089	99	026-A5	26	lavage	lavage	lavage	62	Female	Asian	22	non-serrated	1	CAAGTGAAGGGA	GTGYCAGCMGCCGCGGTAA	TRUE
410	3.40318635951593	113	026-B2R	26	brush	healthy	right	62	Female	Asian	22	non-serrated	1	CTTATTAAACGT	GTGYCAGCMGCCGCGGTAA	TRUE
411	2.345929850113	59	026-B3L	26	brush	healthy	left	62	Female	Asian	22	non-serrated	1	GAACCAGTACTC	GTGYCAGCMGCCGCGGTAA	TRUE
448	3.62631536592581	106	030-A3L	30	aspirate	healthy	left	80	Male	White	23	healthy	1	ACGTGAGGAACG	GTGYCAGCMGCCGCGGTAA	TRUE
451	3.35506950921508	113	030-A3R	30	aspirate	healthy	right	80	Male	White	23	healthy	1	TATGGTACCCAG	GTGYCAGCMGCCGCGGTAA	TRUE
457	3.54311110431724	117	030-B3R	30	brush	healthy	right	80	Male	White	23	healthy	1	AAGAACTCATGA	GTGYCAGCMGCCGCGGTAA	TRUE
463	3.33941132904657	124	031-A3R	31	aspirate	healthy	right	62	Male	White	45	non-serrated	1	CTTGATTCTTGA	GTGYCAGCMGCCGCGGTAA	TRUE
466	2.9160868339982	112	031-A5	31	lavage	lavage	lavage	62	Male	White	45	non-serrated	1	CGCACCCATACA	GTGYCAGCMGCCGCGGTAA	TRUE
471	2.95915164211676	95	031-B3L	31	brush	healthy	left	62	Male	White	45	non-serrated	1	ACGACGCATTTG	GTGYCAGCMGCCGCGGTAA	TRUE
475	3.87061014328862	144	032-A3R	32	aspirate	healthy	right	27	Male	White	23	healthy	1	CAAACGCACTAA	GTGYCAGCMGCCGCGGTAA	TRUE
478	3.75145728572313	109	032-A5	32	lavage	lavage	lavage	27	Male	White	23	healthy	1	GGTTGCCCTGTA	GTGYCAGCMGCCGCGGTAA	TRUE
487	3.16585374867088	190	033-A3R	33	aspirate	healthy	right	79	Male	White	24	non-serrated	1	ACTACTGAGGAT	GTGYCAGCMGCCGCGGTAA	TRUE
494	3.84162541901681	200	033-B2R	33	brush	healthy	right	79	Male	White	24	non-serrated	1	GAAATCTTGAAG	GTGYCAGCMGCCGCGGTAA	TRUE
499	3.5913643710182	155	034-A3R	34	aspirate	healthy	right	56	Female	Asian	31	serrated	3	GCGAGGAAGTCC	GTGYCAGCMGCCGCGGTAA	TRUE
502	3.59223376255225	114	034-A5	34	lavage	lavage	lavage	56	Female	Asian	31	serrated	3	GACGTTAAGAAT	GTGYCAGCMGCCGCGGTAA	TRUE
505	3.1043099191271	183	034-B1R	34	brush	HPP	right	56	Female	Asian	31	serrated	3	CTATCTCCTGTC	GTGYCAGCMGCCGCGGTAA	TRUE
506	3.37431155527588	111	034-B2R	34	brush	healthy	right	56	Female	Asian	31	serrated	3	AATACAGACCTG	GTGYCAGCMGCCGCGGTAA	TRUE
507	3.2080360021092	50	034-B3L	34	brush	healthy	left	56	Female	Asian	31	serrated	3	CCGAGGTATAAT	GTGYCAGCMGCCGCGGTAA	TRUE
508	3.57954307989191	137	035-A3L	35	aspirate	healthy	left	58	Female	White	24	non-serrated	2	CTACAGGGTCTC	GTGYCAGCMGCCGCGGTAA	TRUE
511	3.59173835784747	115	035-A3R	35	aspirate	healthy	right	58	Female	White	24	non-serrated	1	TATTTGATTGGT	GTGYCAGCMGCCGCGGTAA	TRUE
514	3.5600227709544	145	035-A5	35	lavage	lavage	lavage	58	Female	White	24	non-serrated	2	ACTCTGTAATTA	GTGYCAGCMGCCGCGGTAA	TRUE
518	3.31463432476357	106	035-B1R	35	brush	TA	right	58	Female	White	24	non-serrated	2	TCGTTATTCAGT	GTGYCAGCMGCCGCGGTAA	TRUE
519	3.12176611645191	58	035-B3L	35	brush	healthy	left	58	Female	White	24	non-serrated	2	TTCGATGCCGCA	GTGYCAGCMGCCGCGGTAA	TRUE
520	3.83903904978774	197	036-A3L	36	aspirate	healthy	left	76	Female	Hispanic	0	non-serrated	2	TCAGACCAACTG	GTGYCAGCMGCCGCGGTAA	TRUE
523	3.96226913049596	168	036-A3R	36	aspirate	healthy	right	76	Female	Hispanic	0	non-serrated	2	ATATGTTCTCAA	GTGYCAGCMGCCGCGGTAA	TRUE
526	3.69583908430841	161	036-A5	36	lavage	lavage	lavage	76	Female	Hispanic	0	non-serrated	2	AGAGGGTGATCG	GTGYCAGCMGCCGCGGTAA	TRUE
530	3.5946556315853	107	036-B2R	36	brush	healthy	right	76	Female	Hispanic	0	non-serrated	2	TCATTAGCGTGG	GTGYCAGCMGCCGCGGTAA	TRUE
531	3.79109508575285	152	036-B3L	36	brush	healthy	left	76	Female	Hispanic	0	non-serrated	2	CTTGGAGGCTTA	GTGYCAGCMGCCGCGGTAA	TRUE
544	2.53513576771018	77	038-A3L	38	aspirate	healthy	left	58	Male	Black	22	non-serrated	2	TCATGGCCTCCG	GTGYCAGCMGCCGCGGTAA	TRUE
547	2.27506292871889	107	038-A3R	38	aspirate	healthy	right	58	Male	Black	22	non-serrated	2	GGATACTCGCAT	GTGYCAGCMGCCGCGGTAA	TRUE
550	2.4370478059463	89	038-A5	38	lavage	lavage	lavage	58	Male	Black	22	non-serrated	2	TATCATATTACG	GTGYCAGCMGCCGCGGTAA	TRUE
553	2.23853004313177	81	038-B1R	38	brush	TA	right	58	Male	Black	22	non-serrated	2	CGCCGTACTTGC	GTGYCAGCMGCCGCGGTAA	TRUE
554	2.36947699670232	81	038-B3R	38	brush	healthy	right	58	Male	Black	22	non-serrated	2	ATGTGCTGCTCG	GTGYCAGCMGCCGCGGTAA	TRUE
555	2.44265516350181	49	038-B3L	38	brush	healthy	left	58	Male	Black	22	non-serrated	2	CCACGAGCAGGC	GTGYCAGCMGCCGCGGTAA	TRUE
580	4.10417954892688	211	041-A3L	41	aspirate	healthy	left	60	Male	None	35	non-serrated	2	AGCTCTAGAAAC	GTGYCAGCMGCCGCGGTAA	TRUE
583	4.12630877413017	202	041-A3R	41	aspirate	healthy	right	60	Male	None	35	non-serrated	2	CCTTGACCGATG	GTGYCAGCMGCCGCGGTAA	TRUE
586	4.14116290834811	197	041-A5	41	lavage	lavage	lavage	60	Male	None	35	non-serrated	2	TAAACCTGGACA	GTGYCAGCMGCCGCGGTAA	TRUE
590	4.25583254023939	214	041-B2R	41	brush	healthy	right	60	Male	None	35	non-serrated	2	AATGTTCAACTT	GTGYCAGCMGCCGCGGTAA	TRUE
591	4.2387682008444	193	041-B1L	41	brush	TA	left	60	Male	None	35	non-serrated	2	GCGTGCCCGGCC	GTGYCAGCMGCCGCGGTAA	TRUE
591-5	4.09223424715579	199	041-B2L	41	brush	healthy	left	60	Male	None	35	non-serrated	2	CAATCATAGGTG	GTGYCAGCMGCCGCGGTAA	TRUE
595	4.3430475824059	199	042-A3R	42	aspirate	healthy	right	70	Female	White	24	serrated	2	CTACTCCACGAG	GTGYCAGCMGCCGCGGTAA	TRUE
603	4.01966005895371	269	042-B3L	42	brush	healthy	left	70	Female	White	24	serrated	2	CTAGCGTGCGTT	GTGYCAGCMGCCGCGGTAA	TRUE
604	2.59170491552649	104	043-A3L	43	aspirate	healthy	left	55	Female	Asian	29	non-serrated	2	CAAACTGCGTTG	GTGYCAGCMGCCGCGGTAA	TRUE
607	2.76010799607568	115	043-A3R	43	aspirate	healthy	right	55	Female	Asian	29	non-serrated	2	CTATATTATCCG	GTGYCAGCMGCCGCGGTAA	TRUE
610	2.50074959515518	107	043-A5	43	lavage	lavage	lavage	55	Female	Asian	29	non-serrated	2	CAGGAACCAGGA	GTGYCAGCMGCCGCGGTAA	TRUE
613	2.8294227589174	105	043-B3R	43	brush	healthy	right	55	Female	Asian	29	non-serrated	2	CTGACACGAATA	GTGYCAGCMGCCGCGGTAA	TRUE
614	2.89614409887537	118	043-B1L	43	brush	TA	left	55	Female	Asian	29	non-serrated	2	GTTGGACGAAGG	GTGYCAGCMGCCGCGGTAA	TRUE
615	2.72397499505478	108	043-B2L	43	brush	healthy	left	55	Female	Asian	29	non-serrated	2	AGCAGTGCGGTG	GTGYCAGCMGCCGCGGTAA	TRUE
638	3.08983348147302	39	045-B2R	45	brush	healthy	right	73	Male	White	22	non-serrated	2	ACCGAACAATCC	GTGYCAGCMGCCGCGGTAA	TRUE
639-5	3.16674058554071	57	045-B2L	45	brush	healthy	left	73	Male	White	22	non-serrated	2	TCGAGAGTTTGC	GTGYCAGCMGCCGCGGTAA	TRUE
640	4.33607918131164	224	046-A3L	46	aspirate	healthy	left	67	Female	White	39	non-serrated	2	GCATAAACGACT	GTGYCAGCMGCCGCGGTAA	TRUE
643	4.27637270454919	248	046-A3R	46	aspirate	healthy	right	67	Female	White	39	non-serrated	2	GTCACTCCGAAC	GTGYCAGCMGCCGCGGTAA	TRUE
646	4.20774386583666	228	046-A5	46	lavage	lavage	lavage	67	Female	White	39	non-serrated	2	CGACACGGAGAA	GTGYCAGCMGCCGCGGTAA	TRUE
649	4.17200135535216	169	046-B1R	46	brush	TA	right	67	Female	White	39	non-serrated	2	ACGGTACCCTAC	GTGYCAGCMGCCGCGGTAA	TRUE
651	4.2010242992229	226	046-B3L	46	brush	healthy	left	67	Female	White	39	non-serrated	2	TTAAGTTAAGTT	GTGYCAGCMGCCGCGGTAA	TRUE
652	3.32315531082166	174	047-A3L	47	aspirate	healthy	left	61	Female	White	21	serrated	3	AGTTCTCATTAA	GTGYCAGCMGCCGCGGTAA	TRUE
667	4.10424666966571	138	048-A3R	48	aspirate	healthy	right	75	Female	Asian	21	non-serrated	2	GCGTTTGCTAGC	GTGYCAGCMGCCGCGGTAA	TRUE
670	4.43390901622865	199	048-A5	48	lavage	lavage	lavage	75	Female	Asian	21	non-serrated	2	AGCCGCGGGTCC	GTGYCAGCMGCCGCGGTAA	TRUE
673-5	4.22759316589938	158	048-B1R	48	brush	TA	right	75	Female	Asian	21	non-serrated	2	CGCTGTGGATTA	GTGYCAGCMGCCGCGGTAA	TRUE
677	3.56639245451456	198	049-A3L	49	aspirate	healthy	left	65	Female	Asian	27	non-serrated	2	TCCACAGGGTTC	GTGYCAGCMGCCGCGGTAA	TRUE
679	4.35109297078315	260	049-A3R	49	aspirate	healthy	right	65	Female	Asian	27	non-serrated	2	TGAGTCATTGAG	GTGYCAGCMGCCGCGGTAA	TRUE
682	4.01225356686	231	049-A5	49	lavage	lavage	lavage	65	Female	Asian	27	non-serrated	2	CTTGCTCATAAT	GTGYCAGCMGCCGCGGTAA	TRUE
686	3.81715420826088	192	049-B1L	49	brush	TA	left	65	Female	Asian	27	non-serrated	2	ACTAAAGCAAAC	GTGYCAGCMGCCGCGGTAA	TRUE
686-5	3.81050091225352	119	049-B2L	49	brush	healthy	left	65	Female	Asian	27	non-serrated	2	CCTCACTAGCGA	GTGYCAGCMGCCGCGGTAA	TRUE
713	3.70398156075486	120	052-A3L	52	aspirate	healthy	left	68	Male	White	22	non-serrated	3	TTAACAAGGCAA	GTGYCAGCMGCCGCGGTAA	TRUE
716	3.53816397687184	185	052-A3R	52	aspirate	healthy	right	68	Male	White	22	non-serrated	3	GATCTAATCGAG	GTGYCAGCMGCCGCGGTAA	TRUE
722	3.46517445304955	145	052-B1R	52	brush	TA	right	68	Male	White	22	non-serrated	3	CAAATTCGGGAT	GTGYCAGCMGCCGCGGTAA	TRUE
882	4.17624851828785	226	066-A3L	66	aspirate	healthy	left	51	Male	White	23	serrated	2	ACATGATATTCT	GTGYCAGCMGCCGCGGTAA	TRUE
888	3.99522698649659	214	066-A5	66	lavage	lavage	lavage	51	Male	White	23	serrated	2	TAGTCTAAGGGT	GTGYCAGCMGCCGCGGTAA	TRUE
892	3.90180585653837	161	066-B1R	66	brush	SSP	right	51	Male	White	23	serrated	2	CGAGGCGAGTCA	GTGYCAGCMGCCGCGGTAA	TRUE
893	3.88003299553794	206	066-B3L	66	brush	healthy	left	51	Male	White	23	serrated	2	CACACAAAGTCA	GTGYCAGCMGCCGCGGTAA	TRUE
