# Supplementary material for: Distinct colon mucosa microbiomes associated with tubular adenomas and serrated polyps
Source: NPJ Biofilms Microbiomes. 2022 Aug 29;8:69. doi: 10.1038/s41522-022-00328-6 (PMC9424272; doi:10.1038/s41522-022-00328-6)
Supplement: Supplementary file 5 — Source Data File [file 41522_2022_328_MOESM5_ESM.zip › Source_Data_File/Figure2b.txt]

Row.names	MDS1	MDS2	SampleLabel	Patient	SampleType	SampleSite	ColonLocation	Age	Gender	Ethnicity	BMI	LabDiagnosis	Plate	BarcodeSequence	LinkerPrimerSeq	InFinalAnalysis
002	-1.17449385906006	-0.988735903958338	001-A3R	1	aspirate	healthy	right	65	Female	White	36	healthy	1	AGCCTTCGTCGC	GTGYCAGCMGCCGCGGTAA	TRUE
005	-0.996715537066035	-0.981942659437383	001-B3L	1	brush	healthy	left	65	Female	White	36	healthy	1	GTGGAGTCTCAT	GTGYCAGCMGCCGCGGTAA	TRUE
009	-0.888947827781239	-0.987932673203519	001-A5	1	lavage	lavage	lavage	65	Female	White	36	healthy	1	TGATGTGCTAAG	GTGYCAGCMGCCGCGGTAA	TRUE
019	1.42324958682152	-0.349822335059066	002-A3R	2	aspirate	healthy	right	41	Male	Black	31	healthy	1	TGTGCACGCCAT	GTGYCAGCMGCCGCGGTAA	TRUE
022	1.24120755811774	-0.259545556172792	002-B3L	2	brush	healthy	left	41	Male	Black	31	healthy	1	TCCATACCGGAA	GTGYCAGCMGCCGCGGTAA	TRUE
023	1.08199708105823	0.792737061885997	002-A3L	2	aspirate	healthy	left	41	Male	Black	31	healthy	1	GGTGAGCAAGCA	GTGYCAGCMGCCGCGGTAA	TRUE
026	0.998526734226172	-0.213643490696761	002-A5	2	lavage	lavage	lavage	41	Male	Black	31	healthy	1	ATGCTGCAACAC	GTGYCAGCMGCCGCGGTAA	TRUE
035	1.44586648351097	0.848242769049692	003-B3R	3	brush	healthy	right	59	Male	Hispanic	23	healthy	1	GTAGTAGACCAT	GTGYCAGCMGCCGCGGTAA	TRUE
039	1.13548123374232	0.884841189205825	003-B3L	3	brush	healthy	left	59	Male	Hispanic	23	healthy	1	CCGGACAAGAAG	GTGYCAGCMGCCGCGGTAA	TRUE
040	1.02600356735366	0.798504145372735	003-A3L	3	aspirate	healthy	left	59	Male	Hispanic	23	healthy	1	ACCTTACACCTT	GTGYCAGCMGCCGCGGTAA	TRUE
043	1.05657389005027	0.833014423532495	003-A5	3	lavage	lavage	lavage	59	Male	Hispanic	23	healthy	1	TAAATATACCCT	GTGYCAGCMGCCGCGGTAA	TRUE
087	-1.31025575272262	-1.55358727243724	006-A3R	6	aspirate	healthy	right	68	Male	White	25	serrated	2	TTCCAATACTCA	GTGYCAGCMGCCGCGGTAA	TRUE
090	-1.86999555687171	-1.10923681214425	006-B3L	6	brush	healthy	left	68	Male	White	25	serrated	3	AACCACTAACCG	GTGYCAGCMGCCGCGGTAA	TRUE
091	0.114582038869887	-1.28750051709332	006-A3L	6	aspirate	healthy	left	68	Male	White	25	serrated	2	GTTTGAAACACG	GTGYCAGCMGCCGCGGTAA	TRUE
094	0.342429835487565	1.29008051937252	006-A5	6	lavage	lavage	lavage	68	Male	White	25	serrated	3	TTCAGTTCGTTA	GTGYCAGCMGCCGCGGTAA	TRUE
097	-0.283943819962169	-0.0281480682353942	006-B1R	6	brush	SSP	right	68	Male	White	25	serrated	3	TCCGCCTAGTCG	GTGYCAGCMGCCGCGGTAA	TRUE
104	2.11249833009687	1.44816149123741	007-A3R	7	aspirate	healthy	right	51	Male	White	25	non-serrated	1	TGATATCGTCTT	GTGYCAGCMGCCGCGGTAA	TRUE
107	2.19611709236242	1.45236635790213	007-B3L	7	brush	healthy	left	51	Male	White	25	non-serrated	1	GAAGAGGGTTGA	GTGYCAGCMGCCGCGGTAA	TRUE
111	1.94325215339147	1.37244498803962	007-A5	7	lavage	lavage	lavage	51	Male	White	25	non-serrated	1	TGAGTATGAGTA	GTGYCAGCMGCCGCGGTAA	TRUE
114	1.40425012164387	1.24470716311892	007-B1R	7	brush	TA	right	51	Male	White	25	non-serrated	1	GGTTCATGAACA	GTGYCAGCMGCCGCGGTAA	TRUE
115	1.52462616273057	1.4153509075624	007-B2R	7	brush	healthy	right	51	Male	White	25	non-serrated	1	GTTGATACGATG	GTGYCAGCMGCCGCGGTAA	TRUE
1224	-1.03086064355651	1.31210971511606	092-A3R	92	aspirate	healthy	right	54	Female	Hispanic	27	serrated	2	ATGACTAAGATG	GTGYCAGCMGCCGCGGTAA	TRUE
1227	-0.263200430850323	1.00728005042656	092-A5	92	lavage	lavage	lavage	54	Female	Hispanic	27	serrated	2	GTCAGGTGCGGC	GTGYCAGCMGCCGCGGTAA	TRUE
1232	-0.336736844139426	1.2315115385623	092-B3L	92	brush	healthy	left	54	Female	Hispanic	27	serrated	2	GCAACGAACGAG	GTGYCAGCMGCCGCGGTAA	TRUE
124	0.628149311981495	-0.214562247729272	008-B3L	8	brush	healthy	left	61	Male	White	27	non-serrated	1	CTTAGTGCAGAA	GTGYCAGCMGCCGCGGTAA	TRUE
128	0.566122859336997	-0.166142207418936	008-A5	8	lavage	lavage	lavage	61	Male	White	27	non-serrated	1	TGAGTGGTCTGT	GTGYCAGCMGCCGCGGTAA	TRUE
131	0.661040072540496	-0.632574851987684	008-B1R	8	brush	TA	right	61	Male	White	27	non-serrated	1	GTCAACGCTGTC	GTGYCAGCMGCCGCGGTAA	TRUE
132	0.862980376698907	-0.72889079647045	008-B2R	8	brush	healthy	right	61	Male	White	27	non-serrated	1	CGGTGACCTACT	GTGYCAGCMGCCGCGGTAA	TRUE
1354	-0.584612267348511	1.00860110433153	102-A3R	102	aspirate	healthy	right	68	Male	White	20	serrated	2	GGTAGTTCATAG	GTGYCAGCMGCCGCGGTAA	TRUE
1357	-0.585173491367647	1.38352695870932	102-A5	102	lavage	lavage	lavage	68	Male	White	20	serrated	2	TTAATGGATCGG	GTGYCAGCMGCCGCGGTAA	TRUE
1361	-0.499398966552919	2.71278987000382	102-B1R	102	brush	SSP	right	68	Male	White	20	serrated	2	CTAATCAGAGTG	GTGYCAGCMGCCGCGGTAA	TRUE
137	1.5640743505282	0.366169419488151	009-B3R	9	brush	healthy	right	72	Male	White	34	healthy	1	ACTCGCTCGCTG	GTGYCAGCMGCCGCGGTAA	TRUE
138	0.718351641326982	0.640908967266047	009-A3R	9	aspirate	healthy	right	72	Male	White	34	healthy	1	ACTCCCGTGTGA	GTGYCAGCMGCCGCGGTAA	TRUE
142	1.2568780292794	0.566661635815446	009-A3L	9	aspirate	healthy	left	72	Male	White	34	healthy	1	AGCCCTGCTACA	GTGYCAGCMGCCGCGGTAA	TRUE
145	1.36866640733898	0.557889348516381	009-A5	9	lavage	lavage	lavage	72	Male	White	34	healthy	1	TAATCTCGCCGG	GTGYCAGCMGCCGCGGTAA	TRUE
149	1.23453681072983	0.526554006079138	009-B2L	9	brush	healthy	left	72	Male	White	34	healthy	1	CTGTCTATACTA	GTGYCAGCMGCCGCGGTAA	TRUE
189	-0.761053735836134	-1.07818308318698	012-A3R	12	aspirate	healthy	right	84	Male	White	22	non-serrated	1	TAACAATAATTC	GTGYCAGCMGCCGCGGTAA	TRUE
192	0.420064749923676	-1.85063585370327	012-B3L	12	brush	healthy	left	84	Male	White	22	non-serrated	1	GCCTATGAGATC	GTGYCAGCMGCCGCGGTAA	TRUE
193	0.587472379901702	-2.18903539998058	012-A3L	12	aspirate	healthy	left	84	Male	White	22	non-serrated	1	AATGGTTCAGCA	GTGYCAGCMGCCGCGGTAA	TRUE
196	-0.00610514780002516	-1.35870012752657	012-A5	12	lavage	lavage	lavage	84	Male	White	22	non-serrated	1	AATCTTGCGCCG	GTGYCAGCMGCCGCGGTAA	TRUE
199	-0.52111878015596	-1.52273370678173	012-B1R	12	brush	TA	right	84	Male	White	22	non-serrated	1	AATGCGCGTATA	GTGYCAGCMGCCGCGGTAA	TRUE
200	-0.438477665620842	-1.00730772460215	012-B2R	12	brush	healthy	right	84	Male	White	22	non-serrated	1	GACTCAACCAGT	GTGYCAGCMGCCGCGGTAA	TRUE
205	-0.827878164685737	-0.439335779218557	013-B3R	13	brush	healthy	right	69	Female	White	28	serrated	3	AACCGCATAAGT	GTGYCAGCMGCCGCGGTAA	TRUE
206	0.17230006545414	1.14088416357856	013-A3R	13	aspirate	healthy	right	69	Female	White	28	serrated	3	AGACTTCTCAGG	GTGYCAGCMGCCGCGGTAA	TRUE
209	0.109176350708606	-0.320658049991361	013-B3L	13	brush	healthy	left	69	Female	White	28	serrated	3	CGCAATGAGGGA	GTGYCAGCMGCCGCGGTAA	TRUE
213	-1.48849126367752	-2.27468396390173	013-A5	13	lavage	lavage	lavage	69	Female	White	28	serrated	3	AACTTTCAGGAG	GTGYCAGCMGCCGCGGTAA	TRUE
216	-2.28020159603435	-0.693109385016933	013-B1R	13	brush	HPP	right	69	Female	White	28	serrated	3	GGCGTAACGGCA	GTGYCAGCMGCCGCGGTAA	TRUE
223	-0.233086276906463	1.66255856427062	014-A3R	14	aspirate	healthy	right	53	Male	Asian	28	healthy	1	AGTAAAGATCGT	GTGYCAGCMGCCGCGGTAA	TRUE
226	-0.508468217763579	2.1181265145268	014-B3L	14	brush	healthy	left	53	Male	Asian	28	healthy	1	CGGTATAGCAAT	GTGYCAGCMGCCGCGGTAA	TRUE
227	-0.421716670953543	1.7678768591529	014-A3L	14	aspirate	healthy	left	53	Male	Asian	28	healthy	1	TTGCTGGACGCT	GTGYCAGCMGCCGCGGTAA	TRUE
230	-0.269311544853013	1.63011134367753	014-A5	14	lavage	lavage	lavage	53	Male	Asian	28	healthy	1	CCTAACGGTCCA	GTGYCAGCMGCCGCGGTAA	TRUE
237	0.532755067250948	2.22992928393965	014-A5-G	14	lavage	lavage	lavage	53	Male	Asian	28	healthy	1	TTCCTTAGTAGT	GTGYCAGCMGCCGCGGTAA	TRUE
260	-1.9424816813817	1.69984668173372	016-B3L	16	brush	healthy	left	58	Female	White	21	healthy	1	CTCGCCCTCGCC	GTGYCAGCMGCCGCGGTAA	TRUE
261	-1.96563140244973	1.18858563292641	016-A3L	16	aspirate	healthy	left	58	Female	White	21	healthy	1	TATGCCAGAGAT	GTGYCAGCMGCCGCGGTAA	TRUE
264	-1.66334787232669	1.2809593521537	016-A5	16	lavage	lavage	lavage	58	Female	White	21	healthy	1	TACTAACGCGGT	GTGYCAGCMGCCGCGGTAA	TRUE
277	-1.44465337685881	-1.22573965479918	017-B3L	17	brush	healthy	left	66	Female	Asian	23	healthy	1	CGTCCGTATGAA	GTGYCAGCMGCCGCGGTAA	TRUE
278	-1.00549875869881	-1.72458289530015	017-A3L	17	aspirate	healthy	left	66	Female	Asian	23	healthy	1	GACTCTGCTCAG	GTGYCAGCMGCCGCGGTAA	TRUE
295	-0.847437148624905	-0.412645649745819	018-A3L	18	aspirate	healthy	left	60	Female	White	39	healthy	3	TGGTGGAGTTTC	GTGYCAGCMGCCGCGGTAA	TRUE
325	0.0238100261606923	0.688937067247142	020-A3R	20	aspirate	healthy	right	54	Male	White	20	serrated	2	TAGGAACTCACC	GTGYCAGCMGCCGCGGTAA	TRUE
328	0.111656671655297	0.905983012702	020-B3L	20	brush	healthy	left	54	Male	White	20	serrated	2	ACTGTGACGTCC	GTGYCAGCMGCCGCGGTAA	TRUE
332	-0.0265005994369668	0.761111594780455	020-A5	20	lavage	lavage	lavage	54	Male	White	20	serrated	2	CATTTCGCACTT	GTGYCAGCMGCCGCGGTAA	TRUE
335	0.0268879523953959	0.827377937809109	020-B1R	20	brush	SSP	right	54	Male	White	20	serrated	2	CCTACCATTGTT	GTGYCAGCMGCCGCGGTAA	TRUE
336	-0.255414716965983	1.98792961252485	020-B2R	20	brush	healthy	right	54	Male	White	20	serrated	2	CGATGAATATCG	GTGYCAGCMGCCGCGGTAA	TRUE
344	-1.14752173812493	-0.822149875360247	021-A3R	21	aspirate	healthy	right	33	Male	White	23	healthy	3	TTGTGTCTCCCT	GTGYCAGCMGCCGCGGTAA	TRUE
347	-0.993259490916216	2.00633579619138	021-A5	21	lavage	lavage	lavage	33	Male	White	23	healthy	3	TTGCCGCTCTGG	GTGYCAGCMGCCGCGGTAA	TRUE
351	0.013680872273667	0.0658590788611902	021-B2R	21	brush	healthy	right	33	Male	White	23	healthy	3	TACGGTCTGGAT	GTGYCAGCMGCCGCGGTAA	TRUE
356	-0.604046233502899	0.0120285615194978	022-A3R	22	aspirate	healthy	right	37	Female	White	29	serrated	3	CGCGCAAGTATT	GTGYCAGCMGCCGCGGTAA	TRUE
359	0.341546840790891	-0.29276984906258	022-A5	22	lavage	lavage	lavage	37	Female	White	29	serrated	3	CCGCAGCCGCAG	GTGYCAGCMGCCGCGGTAA	TRUE
363	1.27012876078836	-0.149788986334766	022-B2R	22	brush	healthy	right	37	Female	White	29	serrated	3	TCTTGCGGAGTC	GTGYCAGCMGCCGCGGTAA	TRUE
364	1.15069877625374	0.0452691119036049	022-B3L	22	brush	healthy	left	37	Female	White	29	serrated	3	ACGTATTCGAAG	GTGYCAGCMGCCGCGGTAA	TRUE
365	-1.71923406114221	-1.40332079729323	023-A3L	23	aspirate	healthy	left	22	Male	White	21	healthy	1	TCTCTTTCGACA	GTGYCAGCMGCCGCGGTAA	TRUE
368	-2.04701721439245	-0.925972147478689	023-A3R	23	aspirate	healthy	right	22	Male	White	21	healthy	1	ACGCTTAACGAC	GTGYCAGCMGCCGCGGTAA	TRUE
371	-1.93099509277372	-1.26650189794557	023-A5	23	lavage	lavage	lavage	22	Male	White	21	healthy	1	GTCATGCTCCAG	GTGYCAGCMGCCGCGGTAA	TRUE
375	-2.13935056063087	-1.40947893723731	023-B3L	23	brush	healthy	left	22	Male	White	21	healthy	1	TGCACAGTCGCT	GTGYCAGCMGCCGCGGTAA	TRUE
400	-1.46256350427797	0.590370967543682	026-A3L	26	aspirate	healthy	left	62	Female	Asian	22	non-serrated	1	TTACACAAAGGC	GTGYCAGCMGCCGCGGTAA	TRUE
403	-1.45032668814376	0.43720399809825	026-A3R	26	aspirate	healthy	right	62	Female	Asian	22	non-serrated	1	TGAGACCCTACA	GTGYCAGCMGCCGCGGTAA	TRUE
406	-1.44746615537657	0.650919763888853	026-A5	26	lavage	lavage	lavage	62	Female	Asian	22	non-serrated	1	CAAGTGAAGGGA	GTGYCAGCMGCCGCGGTAA	TRUE
410	-1.68208142044632	0.386709883372479	026-B2R	26	brush	healthy	right	62	Female	Asian	22	non-serrated	1	CTTATTAAACGT	GTGYCAGCMGCCGCGGTAA	TRUE
411	-2.45644266496299	0.701162462976619	026-B3L	26	brush	healthy	left	62	Female	Asian	22	non-serrated	1	GAACCAGTACTC	GTGYCAGCMGCCGCGGTAA	TRUE
448	-0.108879137048152	-1.57054375157038	030-A3L	30	aspirate	healthy	left	80	Male	White	23	healthy	1	ACGTGAGGAACG	GTGYCAGCMGCCGCGGTAA	TRUE
451	0.0778235972486255	-1.80159618995549	030-A3R	30	aspirate	healthy	right	80	Male	White	23	healthy	1	TATGGTACCCAG	GTGYCAGCMGCCGCGGTAA	TRUE
457	0.000446587077774368	-1.61852871680497	030-B3R	30	brush	healthy	right	80	Male	White	23	healthy	1	AAGAACTCATGA	GTGYCAGCMGCCGCGGTAA	TRUE
463	0.158897937771364	-0.682495355611303	031-A3R	31	aspirate	healthy	right	62	Male	White	45	non-serrated	1	CTTGATTCTTGA	GTGYCAGCMGCCGCGGTAA	TRUE
466	-0.0499589456055746	-0.62912656687212	031-A5	31	lavage	lavage	lavage	62	Male	White	45	non-serrated	1	CGCACCCATACA	GTGYCAGCMGCCGCGGTAA	TRUE
471	-0.144192101586714	-0.542429684781106	031-B3L	31	brush	healthy	left	62	Male	White	45	non-serrated	1	ACGACGCATTTG	GTGYCAGCMGCCGCGGTAA	TRUE
475	0.50036643811584	0.3514157319969	032-A3R	32	aspirate	healthy	right	27	Male	White	23	healthy	1	CAAACGCACTAA	GTGYCAGCMGCCGCGGTAA	TRUE
478	0.332170492141119	0.370200240520818	032-A5	32	lavage	lavage	lavage	27	Male	White	23	healthy	1	GGTTGCCCTGTA	GTGYCAGCMGCCGCGGTAA	TRUE
487	0.410832555585644	0.659753746741483	033-A3R	33	aspirate	healthy	right	79	Male	White	24	non-serrated	1	ACTACTGAGGAT	GTGYCAGCMGCCGCGGTAA	TRUE
494	1.13331467393216	0.205342842804276	033-B2R	33	brush	healthy	right	79	Male	White	24	non-serrated	1	GAAATCTTGAAG	GTGYCAGCMGCCGCGGTAA	TRUE
499	-0.0229499710676548	-1.21092355474389	034-A3R	34	aspirate	healthy	right	56	Female	Asian	31	serrated	3	GCGAGGAAGTCC	GTGYCAGCMGCCGCGGTAA	TRUE
502	-0.794555526928212	-0.387582273912298	034-A5	34	lavage	lavage	lavage	56	Female	Asian	31	serrated	3	GACGTTAAGAAT	GTGYCAGCMGCCGCGGTAA	TRUE
505	1.15810273323679	-0.129547390322479	034-B1R	34	brush	HPP	right	56	Female	Asian	31	serrated	3	CTATCTCCTGTC	GTGYCAGCMGCCGCGGTAA	TRUE
506	-0.197018056818785	-0.0227294996403686	034-B2R	34	brush	healthy	right	56	Female	Asian	31	serrated	3	AATACAGACCTG	GTGYCAGCMGCCGCGGTAA	TRUE
507	-4.05101318232263	2.99488607744756	034-B3L	34	brush	healthy	left	56	Female	Asian	31	serrated	3	CCGAGGTATAAT	GTGYCAGCMGCCGCGGTAA	TRUE
508	0.510541569967569	-0.741594386307439	035-A3L	35	aspirate	healthy	left	58	Female	White	24	non-serrated	2	CTACAGGGTCTC	GTGYCAGCMGCCGCGGTAA	TRUE
511	0.6289975300302	-0.734783741992664	035-A3R	35	aspirate	healthy	right	58	Female	White	24	non-serrated	1	TATTTGATTGGT	GTGYCAGCMGCCGCGGTAA	TRUE
514	0.575334427135681	-0.757817447506513	035-A5	35	lavage	lavage	lavage	58	Female	White	24	non-serrated	2	ACTCTGTAATTA	GTGYCAGCMGCCGCGGTAA	TRUE
518	0.604827460364274	-0.828427202647621	035-B1R	35	brush	TA	right	58	Female	White	24	non-serrated	2	TCGTTATTCAGT	GTGYCAGCMGCCGCGGTAA	TRUE
519	-0.489017699095746	-1.73453399806781	035-B3L	35	brush	healthy	left	58	Female	White	24	non-serrated	2	TTCGATGCCGCA	GTGYCAGCMGCCGCGGTAA	TRUE
520	0.472508264488876	-0.202389153419265	036-A3L	36	aspirate	healthy	left	76	Female	Hispanic	0	non-serrated	2	TCAGACCAACTG	GTGYCAGCMGCCGCGGTAA	TRUE
523	0.335959287231051	-0.0851687821760237	036-A3R	36	aspirate	healthy	right	76	Female	Hispanic	0	non-serrated	2	ATATGTTCTCAA	GTGYCAGCMGCCGCGGTAA	TRUE
526	0.354230969869397	-0.11334740545927	036-A5	36	lavage	lavage	lavage	76	Female	Hispanic	0	non-serrated	2	AGAGGGTGATCG	GTGYCAGCMGCCGCGGTAA	TRUE
530	-0.285387922785398	0.421108143373592	036-B2R	36	brush	healthy	right	76	Female	Hispanic	0	non-serrated	2	TCATTAGCGTGG	GTGYCAGCMGCCGCGGTAA	TRUE
531	0.320736447286568	-0.227949232389539	036-B3L	36	brush	healthy	left	76	Female	Hispanic	0	non-serrated	2	CTTGGAGGCTTA	GTGYCAGCMGCCGCGGTAA	TRUE
544	-0.716714681049912	0.653024016296392	038-A3L	38	aspirate	healthy	left	58	Male	Black	22	non-serrated	2	TCATGGCCTCCG	GTGYCAGCMGCCGCGGTAA	TRUE
547	-0.51406804485181	0.639808443861977	038-A3R	38	aspirate	healthy	right	58	Male	Black	22	non-serrated	2	GGATACTCGCAT	GTGYCAGCMGCCGCGGTAA	TRUE
550	-0.396086201696113	0.559996370118324	038-A5	38	lavage	lavage	lavage	58	Male	Black	22	non-serrated	2	TATCATATTACG	GTGYCAGCMGCCGCGGTAA	TRUE
553	-0.347970082896786	0.636473230635348	038-B1R	38	brush	TA	right	58	Male	Black	22	non-serrated	2	CGCCGTACTTGC	GTGYCAGCMGCCGCGGTAA	TRUE
554	-0.452245178376101	0.633905745871046	038-B3R	38	brush	healthy	right	58	Male	Black	22	non-serrated	2	ATGTGCTGCTCG	GTGYCAGCMGCCGCGGTAA	TRUE
555	-1.18989979094432	0.959988224214002	038-B3L	38	brush	healthy	left	58	Male	Black	22	non-serrated	2	CCACGAGCAGGC	GTGYCAGCMGCCGCGGTAA	TRUE
580	1.29588057099996	-1.51425072261322	041-A3L	41	aspirate	healthy	left	60	Male	None	35	non-serrated	2	AGCTCTAGAAAC	GTGYCAGCMGCCGCGGTAA	TRUE
583	1.12312530431855	-1.46794709564062	041-A3R	41	aspirate	healthy	right	60	Male	None	35	non-serrated	2	CCTTGACCGATG	GTGYCAGCMGCCGCGGTAA	TRUE
586	1.18717859445872	-1.45644099315991	041-A5	41	lavage	lavage	lavage	60	Male	None	35	non-serrated	2	TAAACCTGGACA	GTGYCAGCMGCCGCGGTAA	TRUE
590	1.17011792994132	-1.32644791580829	041-B2R	41	brush	healthy	right	60	Male	None	35	non-serrated	2	AATGTTCAACTT	GTGYCAGCMGCCGCGGTAA	TRUE
591	1.10764809207054	-1.26112036650068	041-B1L	41	brush	TA	left	60	Male	None	35	non-serrated	2	GCGTGCCCGGCC	GTGYCAGCMGCCGCGGTAA	TRUE
591-5	1.17944703394058	-1.29716654729741	041-B2L	41	brush	healthy	left	60	Male	None	35	non-serrated	2	CAATCATAGGTG	GTGYCAGCMGCCGCGGTAA	TRUE
595	1.14484850802192	1.08364064805057	042-A3R	42	aspirate	healthy	right	70	Female	White	24	serrated	2	CTACTCCACGAG	GTGYCAGCMGCCGCGGTAA	TRUE
603	1.32396723034188	0.844459300099953	042-B3L	42	brush	healthy	left	70	Female	White	24	serrated	2	CTAGCGTGCGTT	GTGYCAGCMGCCGCGGTAA	TRUE
604	-0.107932816295975	-0.282180666503451	043-A3L	43	aspirate	healthy	left	55	Female	Asian	29	non-serrated	2	CAAACTGCGTTG	GTGYCAGCMGCCGCGGTAA	TRUE
607	-0.146289418742096	-0.171905338363514	043-A3R	43	aspirate	healthy	right	55	Female	Asian	29	non-serrated	2	CTATATTATCCG	GTGYCAGCMGCCGCGGTAA	TRUE
610	-0.147242980712591	-0.121565021406062	043-A5	43	lavage	lavage	lavage	55	Female	Asian	29	non-serrated	2	CAGGAACCAGGA	GTGYCAGCMGCCGCGGTAA	TRUE
613	-0.26766065734825	-0.222514723110373	043-B3R	43	brush	healthy	right	55	Female	Asian	29	non-serrated	2	CTGACACGAATA	GTGYCAGCMGCCGCGGTAA	TRUE
614	-0.0765621676208132	-0.189921611322919	043-B1L	43	brush	TA	left	55	Female	Asian	29	non-serrated	2	GTTGGACGAAGG	GTGYCAGCMGCCGCGGTAA	TRUE
615	-0.151383278581661	-0.187048110385721	043-B2L	43	brush	healthy	left	55	Female	Asian	29	non-serrated	2	AGCAGTGCGGTG	GTGYCAGCMGCCGCGGTAA	TRUE
638	-4.20808282022459	0.422480202996037	045-B2R	45	brush	healthy	right	73	Male	White	22	non-serrated	2	ACCGAACAATCC	GTGYCAGCMGCCGCGGTAA	TRUE
639-5	-3.57974286172408	-0.46156816301968	045-B2L	45	brush	healthy	left	73	Male	White	22	non-serrated	2	TCGAGAGTTTGC	GTGYCAGCMGCCGCGGTAA	TRUE
640	0.711400977686875	-1.16773025237319	046-A3L	46	aspirate	healthy	left	67	Female	White	39	non-serrated	2	GCATAAACGACT	GTGYCAGCMGCCGCGGTAA	TRUE
643	0.790483399740747	-1.2092134333432	046-A3R	46	aspirate	healthy	right	67	Female	White	39	non-serrated	2	GTCACTCCGAAC	GTGYCAGCMGCCGCGGTAA	TRUE
646	1.04147716091974	-1.30631896622006	046-A5	46	lavage	lavage	lavage	67	Female	White	39	non-serrated	2	CGACACGGAGAA	GTGYCAGCMGCCGCGGTAA	TRUE
649	0.693631653377218	-1.3793918566057	046-B1R	46	brush	TA	right	67	Female	White	39	non-serrated	2	ACGGTACCCTAC	GTGYCAGCMGCCGCGGTAA	TRUE
651	1.01639573932181	-1.37254301577623	046-B3L	46	brush	healthy	left	67	Female	White	39	non-serrated	2	TTAAGTTAAGTT	GTGYCAGCMGCCGCGGTAA	TRUE
652	0.604551467008575	0.210653362927188	047-A3L	47	aspirate	healthy	left	61	Female	White	21	serrated	3	AGTTCTCATTAA	GTGYCAGCMGCCGCGGTAA	TRUE
667	-1.3893125233516	0.206346528376274	048-A3R	48	aspirate	healthy	right	75	Female	Asian	21	non-serrated	2	GCGTTTGCTAGC	GTGYCAGCMGCCGCGGTAA	TRUE
670	-0.955883651518675	0.121807867828191	048-A5	48	lavage	lavage	lavage	75	Female	Asian	21	non-serrated	2	AGCCGCGGGTCC	GTGYCAGCMGCCGCGGTAA	TRUE
673-5	-1.14334625233078	-0.0836878247001939	048-B1R	48	brush	TA	right	75	Female	Asian	21	non-serrated	2	CGCTGTGGATTA	GTGYCAGCMGCCGCGGTAA	TRUE
677	0.787059555656471	0.688498873915849	049-A3L	49	aspirate	healthy	left	65	Female	Asian	27	non-serrated	2	TCCACAGGGTTC	GTGYCAGCMGCCGCGGTAA	TRUE
679	1.61404228100251	-0.171407307449834	049-A3R	49	aspirate	healthy	right	65	Female	Asian	27	non-serrated	2	TGAGTCATTGAG	GTGYCAGCMGCCGCGGTAA	TRUE
682	1.25782133713756	0.380302724916444	049-A5	49	lavage	lavage	lavage	65	Female	Asian	27	non-serrated	2	CTTGCTCATAAT	GTGYCAGCMGCCGCGGTAA	TRUE
686	1.30639078650514	-0.0220864025890331	049-B1L	49	brush	TA	left	65	Female	Asian	27	non-serrated	2	ACTAAAGCAAAC	GTGYCAGCMGCCGCGGTAA	TRUE
686-5	0.684647007970655	1.61810297128969	049-B2L	49	brush	healthy	left	65	Female	Asian	27	non-serrated	2	CCTCACTAGCGA	GTGYCAGCMGCCGCGGTAA	TRUE
713	-0.892396498277874	-0.327193972922239	052-A3L	52	aspirate	healthy	left	68	Male	White	22	non-serrated	3	TTAACAAGGCAA	GTGYCAGCMGCCGCGGTAA	TRUE
716	1.4155276437848	-0.0967487170196772	052-A3R	52	aspirate	healthy	right	68	Male	White	22	non-serrated	3	GATCTAATCGAG	GTGYCAGCMGCCGCGGTAA	TRUE
722	0.018965788760234	-1.13806441756029	052-B1R	52	brush	TA	right	68	Male	White	22	non-serrated	3	CAAATTCGGGAT	GTGYCAGCMGCCGCGGTAA	TRUE
882	1.72371893648587	0.231617844226538	066-A3L	66	aspirate	healthy	left	51	Male	White	23	serrated	2	ACATGATATTCT	GTGYCAGCMGCCGCGGTAA	TRUE
888	1.68433197915053	0.206985749727387	066-A5	66	lavage	lavage	lavage	51	Male	White	23	serrated	2	TAGTCTAAGGGT	GTGYCAGCMGCCGCGGTAA	TRUE
892	1.75361509107971	0.374232783400871	066-B1R	66	brush	SSP	right	51	Male	White	23	serrated	2	CGAGGCGAGTCA	GTGYCAGCMGCCGCGGTAA	TRUE
893	1.75830160885693	0.170014384773631	066-B3L	66	brush	healthy	left	51	Male	White	23	serrated	2	CACACAAAGTCA	GTGYCAGCMGCCGCGGTAA	TRUE
