# Supplementary material for: Distinct colon mucosa microbiomes associated with tubular adenomas and serrated polyps
Source: NPJ Biofilms Microbiomes. 2022 Aug 29;8:69. doi: 10.1038/s41522-022-00328-6 (PMC9424272; doi:10.1038/s41522-022-00328-6)
Supplement: Supplementary file 5 — Source Data File [file 41522_2022_328_MOESM5_ESM.zip › Source_Data_File/Figure2c.txt]

Row.names	Shannon	Richness	SampleLabel	Patient	SampleType	SampleSite	ColonLocation	Age	Gender	Ethnicity	BMI	LabDiagnosis	BarcodeSequence	LinkerPrimerSeq	InFinalAnalysis
002-ITS	2.0636081274568	12	001-A3R	1	aspirate	healthy	right	65	Female	White	36	healthy	TTACCGACGAGT	TCCTCCGCTTATTGATATGC	TRUE
005-ITS	2.1974319101258	11	001-B3L	1	brush	healthy	left	65	Female	White	36	healthy	GTACGCACAGTT	TCCTCCGCTTATTGATATGC	TRUE
019-ITS	2.52300961877781	19	002-A3R	2	aspirate	healthy	right	41	Male	Black	31	healthy	GGACTTCCAGCT	TCCTCCGCTTATTGATATGC	TRUE
022-ITS	2.30106429621186	18	002-B3L	2	brush	healthy	left	41	Male	Black	31	healthy	ATTGGACACGCT	TCCTCCGCTTATTGATATGC	TRUE
023-ITS	2.68053470093904	24	002-A3L	2	aspirate	healthy	left	41	Male	Black	31	healthy	GTGGTGGTTTCC	TCCTCCGCTTATTGATATGC	TRUE
035-ITS	2.388280589841	20	003-B3R	3	brush	healthy	right	59	Male	Hispanic	23	healthy	CAGCTGGTTCAA	TCCTCCGCTTATTGATATGC	TRUE
039-ITS	2.29877904950752	13	003-B3L	3	brush	healthy	left	59	Male	Hispanic	23	healthy	TGCATACACTGG	TCCTCCGCTTATTGATATGC	TRUE
040-ITS	2.33673147867693	28	003-A3L	3	aspirate	healthy	left	59	Male	Hispanic	23	healthy	TTAGAGCCATGC	TCCTCCGCTTATTGATATGC	TRUE
043-ITS	2.03543467770659	13	003-A5	3	lavage	lavage	lavage	59	Male	Hispanic	23	healthy	CTCATGGTAGCA	TCCTCCGCTTATTGATATGC	TRUE
087-ITS	2.07650099675009	14	006-A3R	6	aspirate	healthy	right	68	Male	White	25	serrated	ACTTGGTGTAAG	TCCTCCGCTTATTGATATGC	TRUE
090-ITS	1.9166655887554	13	006-B3L	6	brush	healthy	left	68	Male	White	25	serrated	ATGTGGCGTGTT	TCCTCCGCTTATTGATATGC	TRUE
091-ITS	2.9024422167228	30	006-A3L	6	aspirate	healthy	left	68	Male	White	25	serrated	TCTTGGAGGTCA	TCCTCCGCTTATTGATATGC	TRUE
104-ITS	2.14168215384809	33	007-A3R	7	aspirate	healthy	right	51	Male	White	25	non-serrated	GCGTCCATGAAT	TCCTCCGCTTATTGATATGC	TRUE
108-ITS	2.77985988975201	27	007-A3L	7	aspirate	healthy	left	51	Male	White	25	non-serrated	TAGCGTTCCAGA	TCCTCCGCTTATTGATATGC	TRUE
111-ITS	3.07777356948372	33	007-A5	7	lavage	lavage	lavage	51	Male	White	25	non-serrated	GATCCCACGTAC	TCCTCCGCTTATTGATATGC	TRUE
114-ITS	2.30018891324587	14	007-B1R	7	brush	TA	right	51	Male	White	25	non-serrated	GCATTACTGGAC	TCCTCCGCTTATTGATATGC	TRUE
1221-ITS	2.21955088514151	19	092-A3L	92	aspirate	healthy	left	54	Female	Hispanic	27	serrated	GATGTATGTGGT	TCCTCCGCTTATTGATATGC	TRUE
1224-ITS	1.59067702293552	28	092-A3R	92	aspirate	healthy	right	54	Female	Hispanic	27	serrated	GCCTAGCCCAAT	TCCTCCGCTTATTGATATGC	TRUE
1227-ITS	2.05007479804124	12	092-A5	92	lavage	lavage	lavage	54	Female	Hispanic	27	serrated	ATCTACCGAAGC	TCCTCCGCTTATTGATATGC	TRUE
1230-ITS	2.4736972955931	16	092-B3R	92	brush	healthy	right	54	Female	Hispanic	27	serrated	ACTCCTTGTGTT	TCCTCCGCTTATTGATATGC	TRUE
1232-ITS	2.4611846167394	22	092-B3L	92	brush	healthy	left	54	Female	Hispanic	27	serrated	GTCACGGACATT	TCCTCCGCTTATTGATATGC	TRUE
124-ITS	2.45218751121441	24	008-B3L	8	brush	healthy	left	61	Male	White	27	non-serrated	GTGAGTCATACC	TCCTCCGCTTATTGATATGC	TRUE
131-ITS	1.91106919691196	29	008-B1R	8	brush	TA	right	61	Male	White	27	non-serrated	CTCTGAGGTAAC	TCCTCCGCTTATTGATATGC	TRUE
132-ITS	2.27806730990815	20	008-B2R	8	brush	healthy	right	61	Male	White	27	non-serrated	CGTAAGATGCCT	TCCTCCGCTTATTGATATGC	TRUE
1357-ITS	2.83765674601129	27	102-A5	102	lavage	lavage	lavage	68	Male	White	20	serrated	TATCGACACAAG	TCCTCCGCTTATTGATATGC	TRUE
137-ITS	2.66129877566601	22	009-B3R	9	brush	healthy	right	72	Male	White	34	healthy	TGGAGTAGGTGG	TCCTCCGCTTATTGATATGC	TRUE
142-ITS	2.46327055045616	25	009-A3L	9	aspirate	healthy	left	72	Male	White	34	healthy	TCGCATGGATAC	TCCTCCGCTTATTGATATGC	TRUE
145-ITS	2.60675026180904	28	009-A5	9	lavage	lavage	lavage	72	Male	White	34	healthy	ATAAGGTCGCCT	TCCTCCGCTTATTGATATGC	TRUE
189-ITS	1.48492108637111	7	012-A3R	12	aspirate	healthy	right	84	Male	White	22	non-serrated	GCTATGGAACTC	TCCTCCGCTTATTGATATGC	TRUE
192-ITS	2.32604631322483	15	012-B3L	12	brush	healthy	left	84	Male	White	22	non-serrated	TTGCAAGTACCG	TCCTCCGCTTATTGATATGC	TRUE
193-ITS	1.54351633307612	11	012-A3L	12	aspirate	healthy	left	84	Male	White	22	non-serrated	CGTGCACAATTG	TCCTCCGCTTATTGATATGC	TRUE
196-ITS	2.47411181908567	16	012-A5	12	lavage	lavage	lavage	84	Male	White	22	non-serrated	TGGTCCTACAAG	TCCTCCGCTTATTGATATGC	TRUE
199-ITS	2.07641782611042	12	012-B1R	12	brush	TA	right	84	Male	White	22	non-serrated	CTGTTACAGCGA	TCCTCCGCTTATTGATATGC	TRUE
205-ITS	1.4548144108716	6	013-B3R	13	brush	healthy	right	69	Female	White	28	serrated	GTCTAGTATTTC	TCCTCCGCTTATTGATATGC	TRUE
223-ITS	1.59617093915275	21	014-A3R	14	aspirate	healthy	right	53	Male	Asian	28	healthy	TTAAGCGCCTGA	TCCTCCGCTTATTGATATGC	TRUE
226-ITS	2.66087058323612	37	014-B3L	14	brush	healthy	left	53	Male	Asian	28	healthy	GCAACACCATCC	TCCTCCGCTTATTGATATGC	TRUE
230-ITS	1.68044461370406	16	014-A5	14	lavage	lavage	lavage	53	Male	Asian	28	healthy	AGCGAACCTGTT	TCCTCCGCTTATTGATATGC	TRUE
237-ITS	1.90201320605113	13	014-A5-G	14	lavage	lavage	lavage	53	Male	Asian	28	healthy	TAGACACCGTGT	TCCTCCGCTTATTGATATGC	TRUE
277-ITS	2.17368991431362	9	017-B3L	17	brush	healthy	left	66	Female	Asian	23	healthy	TCAGCTGACTAG	TCCTCCGCTTATTGATATGC	TRUE
278-ITS	2.77536270510882	23	017-A3L	17	aspirate	healthy	left	66	Female	Asian	23	healthy	TCGTGACGCTAA	TCCTCCGCTTATTGATATGC	TRUE
281-ITS	2.16611945231434	14	017-A5	17	lavage	lavage	lavage	66	Female	Asian	23	healthy	TATTCAGCGGAC	TCCTCCGCTTATTGATATGC	TRUE
294-ITS	2.68566006870838	20	018-B3L	18	brush	healthy	left	60	Female	White	39	healthy	ACCCTCAGCCCA	TCCTCCGCTTATTGATATGC	TRUE
295-ITS	2.46016155081771	18	018-A3L	18	aspirate	healthy	left	60	Female	White	39	healthy	CAGGTAATAATG	TCCTCCGCTTATTGATATGC	TRUE
298-ITS	2.39356580086701	20	018-A5	18	lavage	lavage	lavage	60	Female	White	39	healthy	CATGACGCCTCC	TCCTCCGCTTATTGATATGC	TRUE
325-ITS	2.04626142833371	13	020-A3R	20	aspirate	healthy	right	54	Male	White	20	serrated	GATTCCGGCTCA	TCCTCCGCTTATTGATATGC	TRUE
328-ITS	2.77793284212349	23	020-B3L	20	brush	healthy	left	54	Male	White	20	serrated	ATGGGTTCCGTC	TCCTCCGCTTATTGATATGC	TRUE
329-ITS	2.3495999123739	18	020-A3L	20	aspirate	healthy	left	54	Male	White	20	serrated	CGTAATTGCCGC	TCCTCCGCTTATTGATATGC	TRUE
332-ITS	2.06275355888051	25	020-A5	20	lavage	lavage	lavage	54	Male	White	20	serrated	AACTAGTTCAGG	TCCTCCGCTTATTGATATGC	TRUE
336-ITS	2.17759124176244	15	020-B2R	20	brush	healthy	right	54	Male	White	20	serrated	GGTGACTAGTTC	TCCTCCGCTTATTGATATGC	TRUE
341-ITS	2.81097847946833	31	021-A3L	21	aspirate	healthy	left	33	Male	White	23	healthy	ACCTTCGCGCAC	TCCTCCGCTTATTGATATGC	TRUE
351-ITS	1.99745483449838	10	021-B2R	21	brush	healthy	right	33	Male	White	23	healthy	TCCGCAACCTGA	TCCTCCGCTTATTGATATGC	TRUE
368-ITS	2.14567837615695	10	023-A3R	23	aspirate	healthy	right	22	Male	White	21	healthy	CCAGAAGTGTTC	TCCTCCGCTTATTGATATGC	TRUE
374-ITS	2.13568500613641	9	023-B3R	23	brush	healthy	right	22	Male	White	21	healthy	AGACGTTGCTAC	TCCTCCGCTTATTGATATGC	TRUE
375-ITS	1.93452573680368	12	023-B3L	23	brush	healthy	left	22	Male	White	21	healthy	ATCGCTTAAGGC	TCCTCCGCTTATTGATATGC	TRUE
400-ITS	1.75114503383556	7	026-A3L	26	aspirate	healthy	left	62	Female	Asian	22	non-serrated	CTGCATACTGAG	TCCTCCGCTTATTGATATGC	TRUE
411-ITS	2.32235804301348	23	026-B3L	26	brush	healthy	left	62	Female	Asian	22	non-serrated	TGTAACGCCGAT	TCCTCCGCTTATTGATATGC	TRUE
448-ITS	2.43212036964569	27	030-A3L	30	aspirate	healthy	left	80	Male	White	23	healthy	TAAGTCGGCCTA	TCCTCCGCTTATTGATATGC	TRUE
451-ITS	2.50762058476817	34	030-A3R	30	aspirate	healthy	right	80	Male	White	23	healthy	GTCAGCCGTTAA	TCCTCCGCTTATTGATATGC	TRUE
457-ITS	2.29485138026559	17	030-B3R	30	brush	healthy	right	80	Male	White	23	healthy	TAATCGGTGCCA	TCCTCCGCTTATTGATATGC	TRUE
466-ITS	2.33308632820428	12	031-A5	31	lavage	lavage	lavage	62	Male	White	45	non-serrated	ATGCGAGACTTC	TCCTCCGCTTATTGATATGC	TRUE
475-ITS	2.27147066996061	14	032-A3R	32	aspirate	healthy	right	27	Male	White	23	healthy	TAGAGCTGCCAT	TCCTCCGCTTATTGATATGC	TRUE
478-ITS	2.53392261941424	20	032-A5	32	lavage	lavage	lavage	27	Male	White	23	healthy	GCTCCTTAGAAG	TCCTCCGCTTATTGATATGC	TRUE
487-ITS	1.86844267547569	11	033-A3R	33	aspirate	healthy	right	79	Male	White	24	non-serrated	CTTAGAACGTGC	TCCTCCGCTTATTGATATGC	TRUE
494-ITS	1.96889545265117	12	033-B2R	33	brush	healthy	right	79	Male	White	24	non-serrated	GTAACGGCTCTA	TCCTCCGCTTATTGATATGC	TRUE
507-ITS	1.81656144900426	7	034-B3L	34	brush	healthy	left	56	Female	Asian	31	non-serrated	CTCGAGCGTACT	TCCTCCGCTTATTGATATGC	TRUE
508-ITS	3.13480054922568	46	035-A3L	35	aspirate	healthy	left	58	Female	White	24	non-serrated	TCCCTTGTCTCC	TCCTCCGCTTATTGATATGC	TRUE
511-ITS	1.85453926936088	8	035-A3R	35	aspirate	healthy	right	58	Female	White	24	non-serrated	AACTCCTGTGGA	TCCTCCGCTTATTGATATGC	TRUE
517-ITS	1.27048514212398	6	035-B3R	35	brush	healthy	right	58	Female	White	24	non-serrated	ACGAGACTGATT	TCCTCCGCTTATTGATATGC	TRUE
518-ITS	2.3175276842927	22	035-B1R	35	brush	TA	right	58	Female	White	24	non-serrated	ATCACCAGGTGT	TCCTCCGCTTATTGATATGC	TRUE
523-ITS	1.75995346120522	8	036-A3R	36	aspirate	healthy	right	76	Female	Hispanic	0	non-serrated	ATCGCACAGTAA	TCCTCCGCTTATTGATATGC	TRUE
531-ITS	1.22458010811799	18	036-B3L	36	brush	healthy	left	76	Female	Hispanic	0	non-serrated	ATCCTTTGGTTC	TCCTCCGCTTATTGATATGC	TRUE
583-ITS	2.59201822165697	37	041-A3R	41	aspirate	healthy	right	60	Male	unknown	35	non-serrated	CCAATACGCCTG	TCCTCCGCTTATTGATATGC	TRUE
589-ITS	2.66649375533141	38	041-B1R	41	brush	TA	right	60	Male	unknown	35	non-serrated	GTATCTGCGCGT	TCCTCCGCTTATTGATATGC	TRUE
595-ITS	1.9088512535557	10	042-A3R	42	aspirate	healthy	right	70	Female	White	24	serrated	AGCATGTCCCGT	TCCTCCGCTTATTGATATGC	TRUE
602-ITS	1.82882200937175	8	042-B2R	42	brush	healthy	right	70	Female	White	24	serrated	TAGTATGCGCAA	TCCTCCGCTTATTGATATGC	TRUE
603-ITS	1.91582897314885	12	042-B3L	42	brush	healthy	left	70	Female	White	24	serrated	ATGGCTGTCAGT	TCCTCCGCTTATTGATATGC	TRUE
613-ITS	2.77911275059882	27	043-B3R	43	brush	healthy	right	55	Female	Asian	29	non-serrated	GCATATGCACTG	TCCTCCGCTTATTGATATGC	TRUE
628-ITS	2.29745146554386	34	045-A3L	45	aspirate	healthy	left	73	Male	White	22	non-serrated	TGCAGTCCTCGA	TCCTCCGCTTATTGATATGC	TRUE
631-ITS	2.04288313583467	14	045-A3R	45	aspirate	healthy	right	73	Male	White	22	non-serrated	CACTACGCTAGA	TCCTCCGCTTATTGATATGC	TRUE
638-ITS	1.23595512708248	16	045-B2R	45	brush	healthy	right	73	Male	White	22	non-serrated	ACCATAGCTCCG	TCCTCCGCTTATTGATATGC	TRUE
639-ITS	2.02307126969168	14	045-B1L	45	brush	TA	left	73	Male	White	22	non-serrated	GAACACTTTGGA	TCCTCCGCTTATTGATATGC	TRUE
640-ITS	1.93190025660119	23	046-A3L	46	aspirate	healthy	left	67	Female	White	39	non-serrated	TCGGAATTAGAC	TCCTCCGCTTATTGATATGC	TRUE
643-ITS	1.72664387574046	14	046-A3R	46	aspirate	healthy	right	67	Female	White	39	non-serrated	TAATACGGATCG	TCCTCCGCTTATTGATATGC	TRUE
650-ITS	2.68728331253274	35	046-B2R	46	brush	healthy	right	67	Female	White	39	non-serrated	TGTGAATTCGGA	TCCTCCGCTTATTGATATGC	TRUE
651-ITS	2.07515482025734	10	046-B3L	46	brush	healthy	left	67	Female	White	39	non-serrated	CATTCGTGGCGT	TCCTCCGCTTATTGATATGC	TRUE
652-ITS	2.34393908698245	20	047-A3L	47	aspirate	healthy	left	61	Female	White	21	serrated	CCGCTGATGTCA	TCCTCCGCTTATTGATATGC	TRUE
655-ITS	2.61119465428533	43	047-A3R	47	aspirate	healthy	right	61	Female	White	21	serrated	GGAGTGCCCGAA	TCCTCCGCTTATTGATATGC	TRUE
658-ITS	1.80958152359182	13	047-A5	47	lavage	lavage	lavage	61	Female	White	21	serrated	GCTGTGATTCGA	TCCTCCGCTTATTGATATGC	TRUE
667-ITS	1.0322697265966	7	048-A3R	48	aspirate	healthy	right	75	Female	Asian	21	non-serrated	GATGTTCGCTAG	TCCTCCGCTTATTGATATGC	TRUE
673-ITS	1.51801560214878	7	048-B3R	48	brush	healthy	right	75	Female	Asian	21	non-serrated	ACTCACAGGAAT	TCCTCCGCTTATTGATATGC	TRUE
713-ITS	2.48969464331641	22	052-A3L	52	aspirate	healthy	left	68	Male	White	22	non-serrated	GCCGAACGCCGA	TCCTCCGCTTATTGATATGC	TRUE
716-ITS	2.17291217434927	15	052-A3R	52	aspirate	healthy	right	68	Male	White	22	non-serrated	CGATCGAACACT	TCCTCCGCTTATTGATATGC	TRUE
719-ITS	1.74781435375767	9	052-A5	52	lavage	lavage	lavage	68	Male	White	22	non-serrated	ACTCGTGATAGC	TCCTCCGCTTATTGATATGC	TRUE
722-ITS	2.26365724342322	22	052-B1R	52	brush	TA	right	68	Male	White	22	non-serrated	TACCAATCGGTG	TCCTCCGCTTATTGATATGC	TRUE
882-ITS	1.95181737248546	9	066-A3L	66	aspirate	healthy	left	51	Male	White	23	serrated	CTGCTATTCCTC	TCCTCCGCTTATTGATATGC	TRUE
885-ITS	1.80656434864085	7	066-A3R	66	aspirate	healthy	right	51	Male	White	23	serrated	CACCGTGACACT	TCCTCCGCTTATTGATATGC	TRUE
888-ITS	2.05557801606151	11	066-A5	66	lavage	lavage	lavage	51	Male	White	23	serrated	GATTATCGACGA	TCCTCCGCTTATTGATATGC	TRUE
892-ITS	2.121831685634	9	066-B1R	66	brush	SSP	right	51	Male	White	23	serrated	TGTGCGATAACA	TCCTCCGCTTATTGATATGC	TRUE
