# Supplementary material for: Distinct colon mucosa microbiomes associated with tubular adenomas and serrated polyps
Source: NPJ Biofilms Microbiomes. 2022 Aug 29;8:69. doi: 10.1038/s41522-022-00328-6 (PMC9424272; doi:10.1038/s41522-022-00328-6)
Supplement: Supplementary file 5 — Source Data File [file 41522_2022_328_MOESM5_ESM.zip › Source_Data_File/Figure2d.txt]

Row.names	MDS1	MDS2	SampleLabel	Patient	SampleType	SampleSite	ColonLocation	Age	Gender	Ethnicity	BMI	LabDiagnosis	BarcodeSequence	LinkerPrimerSeq	InFinalAnalysis
002-ITS	-0.482410463851381	0.0602378904603885	001-A3R	1	aspirate	healthy	right	65	Female	White	36	healthy	TTACCGACGAGT	TCCTCCGCTTATTGATATGC	TRUE
005-ITS	-0.0484995206880512	0.0367245096254848	001-B3L	1	brush	healthy	left	65	Female	White	36	healthy	GTACGCACAGTT	TCCTCCGCTTATTGATATGC	TRUE
019-ITS	-0.0769034144610383	0.451439593511505	002-A3R	2	aspirate	healthy	right	41	Male	Black	31	healthy	GGACTTCCAGCT	TCCTCCGCTTATTGATATGC	TRUE
022-ITS	-0.207421512087262	0.0612824004504938	002-B3L	2	brush	healthy	left	41	Male	Black	31	healthy	ATTGGACACGCT	TCCTCCGCTTATTGATATGC	TRUE
023-ITS	-0.199302246966247	0.129767999069078	002-A3L	2	aspirate	healthy	left	41	Male	Black	31	healthy	GTGGTGGTTTCC	TCCTCCGCTTATTGATATGC	TRUE
035-ITS	0.0399461168534281	0.00649522853517426	003-B3R	3	brush	healthy	right	59	Male	Hispanic	23	healthy	CAGCTGGTTCAA	TCCTCCGCTTATTGATATGC	TRUE
039-ITS	0.0288116195538534	-0.0574131431223819	003-B3L	3	brush	healthy	left	59	Male	Hispanic	23	healthy	TGCATACACTGG	TCCTCCGCTTATTGATATGC	TRUE
040-ITS	-0.180718733487123	0.087609143263296	003-A3L	3	aspirate	healthy	left	59	Male	Hispanic	23	healthy	TTAGAGCCATGC	TCCTCCGCTTATTGATATGC	TRUE
043-ITS	0.115016590252138	-0.104419660403711	003-A5	3	lavage	lavage	lavage	59	Male	Hispanic	23	healthy	CTCATGGTAGCA	TCCTCCGCTTATTGATATGC	TRUE
087-ITS	-0.0148338077961882	0.000836392369654602	006-A3R	6	aspirate	healthy	right	68	Male	White	25	serrated	ACTTGGTGTAAG	TCCTCCGCTTATTGATATGC	TRUE
090-ITS	0.220611905012486	0.116013398795148	006-B3L	6	brush	healthy	left	68	Male	White	25	serrated	ATGTGGCGTGTT	TCCTCCGCTTATTGATATGC	TRUE
091-ITS	-0.112828506874997	-0.18805374454598	006-A3L	6	aspirate	healthy	left	68	Male	White	25	serrated	TCTTGGAGGTCA	TCCTCCGCTTATTGATATGC	TRUE
104-ITS	-0.293680038387307	0.215831208272266	007-A3R	7	aspirate	healthy	right	51	Male	White	25	TA	GCGTCCATGAAT	TCCTCCGCTTATTGATATGC	TRUE
108-ITS	-0.053564421181386	0.243556787905067	007-A3L	7	aspirate	healthy	left	51	Male	White	25	TA	TAGCGTTCCAGA	TCCTCCGCTTATTGATATGC	TRUE
111-ITS	0.0966267903378121	0.0723044160093311	007-A5	7	lavage	lavage	lavage	51	Male	White	25	TA	GATCCCACGTAC	TCCTCCGCTTATTGATATGC	TRUE
114-ITS	0.174245137117474	0.0302259872084162	007-B1R	7	brush	TA	right	51	Male	White	25	TA	GCATTACTGGAC	TCCTCCGCTTATTGATATGC	TRUE
1221-ITS	0.228754566821967	0.115357461484661	092-A3L	92	aspirate	healthy	left	54	Female	Hispanic	27	serrated	GATGTATGTGGT	TCCTCCGCTTATTGATATGC	TRUE
1224-ITS	-0.0800541768925673	0.269375021566607	092-A3R	92	aspirate	healthy	right	54	Female	Hispanic	27	serrated	GCCTAGCCCAAT	TCCTCCGCTTATTGATATGC	TRUE
1227-ITS	0.135219191067564	-0.152434211491974	092-A5	92	lavage	lavage	lavage	54	Female	Hispanic	27	serrated	ATCTACCGAAGC	TCCTCCGCTTATTGATATGC	TRUE
1230-ITS	-0.150146473871893	-0.0432140990270617	092-B3R	92	brush	healthy	right	54	Female	Hispanic	27	serrated	ACTCCTTGTGTT	TCCTCCGCTTATTGATATGC	TRUE
1232-ITS	-0.238374861664902	-0.122518235742376	092-B3L	92	brush	healthy	left	54	Female	Hispanic	27	serrated	GTCACGGACATT	TCCTCCGCTTATTGATATGC	TRUE
124-ITS	-0.00520807644502292	0.117527317712104	008-B3L	8	brush	healthy	left	61	Male	White	27	TA	GTGAGTCATACC	TCCTCCGCTTATTGATATGC	TRUE
131-ITS	0.115915119646147	0.20282265664241	008-B1R	8	brush	TA	right	61	Male	White	27	TA	CTCTGAGGTAAC	TCCTCCGCTTATTGATATGC	TRUE
132-ITS	0.160621504917391	0.134712655372848	008-B2R	8	brush	healthy	right	61	Male	White	27	TA	CGTAAGATGCCT	TCCTCCGCTTATTGATATGC	TRUE
1357-ITS	-0.0318784178273714	-0.0133656600310952	102-A5	102	lavage	lavage	lavage	68	Male	White	20	serrated	TATCGACACAAG	TCCTCCGCTTATTGATATGC	TRUE
137-ITS	0.119355467725767	-0.0243937439481019	009-B3R	9	brush	healthy	right	72	Male	White	34	healthy	TGGAGTAGGTGG	TCCTCCGCTTATTGATATGC	TRUE
142-ITS	-0.138900698128664	0.0122941754756946	009-A3L	9	aspirate	healthy	left	72	Male	White	34	healthy	TCGCATGGATAC	TCCTCCGCTTATTGATATGC	TRUE
145-ITS	-0.137434768046914	0.0758327862014483	009-A5	9	lavage	lavage	lavage	72	Male	White	34	healthy	ATAAGGTCGCCT	TCCTCCGCTTATTGATATGC	TRUE
189-ITS	-0.393914797390421	0.0299207248401537	012-A3R	12	aspirate	healthy	right	84	Male	White	22	TA	GCTATGGAACTC	TCCTCCGCTTATTGATATGC	TRUE
192-ITS	0.154951750925736	0.0483549028133019	012-B3L	12	brush	healthy	left	84	Male	White	22	TA	TTGCAAGTACCG	TCCTCCGCTTATTGATATGC	TRUE
193-ITS	0.235688262382273	-0.0183799061195324	012-A3L	12	aspirate	healthy	left	84	Male	White	22	TA	CGTGCACAATTG	TCCTCCGCTTATTGATATGC	TRUE
196-ITS	0.158273684858572	-0.036196742779875	012-A5	12	lavage	lavage	lavage	84	Male	White	22	TA	TGGTCCTACAAG	TCCTCCGCTTATTGATATGC	TRUE
199-ITS	0.213790862133349	0.0194764891704549	012-B1R	12	brush	TA	right	84	Male	White	22	TA	CTGTTACAGCGA	TCCTCCGCTTATTGATATGC	TRUE
205-ITS	0.205890592090675	-0.0351586538484569	013-B3R	13	brush	healthy	right	69	Female	White	28	serrated	GTCTAGTATTTC	TCCTCCGCTTATTGATATGC	TRUE
223-ITS	0.143172202122092	-0.229605662398491	014-A3R	14	aspirate	healthy	right	53	Male	Asian	28	healthy	TTAAGCGCCTGA	TCCTCCGCTTATTGATATGC	TRUE
226-ITS	0.158244576487539	0.334492875733763	014-B3L	14	brush	healthy	left	53	Male	Asian	28	healthy	GCAACACCATCC	TCCTCCGCTTATTGATATGC	TRUE
230-ITS	0.0731004599167753	-0.0183949471904355	014-A5	14	lavage	lavage	lavage	53	Male	Asian	28	healthy	AGCGAACCTGTT	TCCTCCGCTTATTGATATGC	TRUE
237-ITS	-0.357935126981035	0.359385793904442	014-A5-G	14	lavage	lavage	lavage	53	Male	Asian	28	healthy	TAGACACCGTGT	TCCTCCGCTTATTGATATGC	TRUE
277-ITS	0.246782753325831	-0.0758168959293326	017-B3L	17	brush	healthy	left	66	Female	Asian	23	healthy	TCAGCTGACTAG	TCCTCCGCTTATTGATATGC	TRUE
278-ITS	-0.0185082514347861	-0.117007227062055	017-A3L	17	aspirate	healthy	left	66	Female	Asian	23	healthy	TCGTGACGCTAA	TCCTCCGCTTATTGATATGC	TRUE
281-ITS	0.0185795771614171	-0.0177865167553495	017-A5	17	lavage	lavage	lavage	66	Female	Asian	23	healthy	TATTCAGCGGAC	TCCTCCGCTTATTGATATGC	TRUE
294-ITS	-0.0101544578943127	-0.0311844426149001	018-B3L	18	brush	healthy	left	60	Female	White	39	healthy	ACCCTCAGCCCA	TCCTCCGCTTATTGATATGC	TRUE
295-ITS	-0.0513626051687598	-0.0482390404647531	018-A3L	18	aspirate	healthy	left	60	Female	White	39	healthy	CAGGTAATAATG	TCCTCCGCTTATTGATATGC	TRUE
298-ITS	0.0488516462126798	-0.00427858644451971	018-A5	18	lavage	lavage	lavage	60	Female	White	39	healthy	CATGACGCCTCC	TCCTCCGCTTATTGATATGC	TRUE
325-ITS	0.0939603242857337	-0.070910849846887	020-A3R	20	aspirate	healthy	right	54	Male	White	20	serrated	GATTCCGGCTCA	TCCTCCGCTTATTGATATGC	TRUE
328-ITS	-0.0214726111933037	0.120753674303951	020-B3L	20	brush	healthy	left	54	Male	White	20	serrated	ATGGGTTCCGTC	TCCTCCGCTTATTGATATGC	TRUE
329-ITS	-0.0228213511787958	-0.147788270496057	020-A3L	20	aspirate	healthy	left	54	Male	White	20	serrated	CGTAATTGCCGC	TCCTCCGCTTATTGATATGC	TRUE
332-ITS	0.285248356139391	-0.0103491737441626	020-A5	20	lavage	lavage	lavage	54	Male	White	20	serrated	AACTAGTTCAGG	TCCTCCGCTTATTGATATGC	TRUE
336-ITS	-0.128302409087333	-0.231397038768343	020-B2R	20	brush	healthy	right	54	Male	White	20	serrated	GGTGACTAGTTC	TCCTCCGCTTATTGATATGC	TRUE
341-ITS	-0.109623830491389	-0.110466223814805	021-A3L	21	aspirate	healthy	left	33	Male	White	23	healthy	ACCTTCGCGCAC	TCCTCCGCTTATTGATATGC	TRUE
351-ITS	-0.449684638498882	-0.0517363948793157	021-B2R	21	brush	healthy	right	33	Male	White	23	healthy	TCCGCAACCTGA	TCCTCCGCTTATTGATATGC	TRUE
368-ITS	-0.110558795747347	0.0106253686509669	023-A3R	23	aspirate	healthy	right	22	Male	White	21	healthy	CCAGAAGTGTTC	TCCTCCGCTTATTGATATGC	TRUE
374-ITS	0.155951215986511	-0.109200858975748	023-B3R	23	brush	healthy	right	22	Male	White	21	healthy	AGACGTTGCTAC	TCCTCCGCTTATTGATATGC	TRUE
375-ITS	0.181090412857717	-0.0705795223137592	023-B3L	23	brush	healthy	left	22	Male	White	21	healthy	ATCGCTTAAGGC	TCCTCCGCTTATTGATATGC	TRUE
400-ITS	0.185339851981797	-0.158456785961069	026-A3L	26	aspirate	healthy	left	62	Female	Asian	22	TA	CTGCATACTGAG	TCCTCCGCTTATTGATATGC	TRUE
411-ITS	0.0268394826108846	0.168146962654878	026-B3L	26	brush	healthy	left	62	Female	Asian	22	TA	TGTAACGCCGAT	TCCTCCGCTTATTGATATGC	TRUE
448-ITS	-0.185971070939698	0.00535552660717334	030-A3L	30	aspirate	healthy	left	80	Male	White	23	healthy	TAAGTCGGCCTA	TCCTCCGCTTATTGATATGC	TRUE
451-ITS	-0.14067889235901	0.0080701725106812	030-A3R	30	aspirate	healthy	right	80	Male	White	23	healthy	GTCAGCCGTTAA	TCCTCCGCTTATTGATATGC	TRUE
457-ITS	0.0633004840447898	-0.0756624946330889	030-B3R	30	brush	healthy	right	80	Male	White	23	healthy	TAATCGGTGCCA	TCCTCCGCTTATTGATATGC	TRUE
466-ITS	0.0446678952967719	-0.0312568691883719	031-A5	31	lavage	lavage	lavage	62	Male	White	45	TA	ATGCGAGACTTC	TCCTCCGCTTATTGATATGC	TRUE
475-ITS	0.0546729711516035	-0.205238507724549	032-A3R	32	aspirate	healthy	right	27	Male	White	23	healthy	TAGAGCTGCCAT	TCCTCCGCTTATTGATATGC	TRUE
478-ITS	-0.273051417604498	0.0959580238467709	032-A5	32	lavage	lavage	lavage	27	Male	White	23	healthy	GCTCCTTAGAAG	TCCTCCGCTTATTGATATGC	TRUE
487-ITS	0.100182467875434	0.336603935598984	033-A3R	33	aspirate	healthy	right	79	Male	White	24	TA	CTTAGAACGTGC	TCCTCCGCTTATTGATATGC	TRUE
494-ITS	0.160805477046657	0.0395714331518469	033-B2R	33	brush	healthy	right	79	Male	White	24	TA	GTAACGGCTCTA	TCCTCCGCTTATTGATATGC	TRUE
507-ITS	0.225483021107077	-0.117867663274833	034-B3L	34	brush	healthy	left	56	Female	Asian	31	TA	CTCGAGCGTACT	TCCTCCGCTTATTGATATGC	TRUE
508-ITS	-0.100173818455983	0.210183130880747	035-A3L	35	aspirate	healthy	left	58	Female	White	24	TA	TCCCTTGTCTCC	TCCTCCGCTTATTGATATGC	TRUE
511-ITS	0.175412557349134	-0.110981284334291	035-A3R	35	aspirate	healthy	right	58	Female	White	24	TA	AACTCCTGTGGA	TCCTCCGCTTATTGATATGC	TRUE
517-ITS	0.163703851364328	-0.146076167667884	035-B3R	35	brush	healthy	right	58	Female	White	24	TA	ACGAGACTGATT	TCCTCCGCTTATTGATATGC	TRUE
518-ITS	-0.0613200357760316	-0.0578113875816869	035-B1R	35	brush	TA	right	58	Female	White	24	TA	ATCACCAGGTGT	TCCTCCGCTTATTGATATGC	TRUE
523-ITS	-0.419872829681789	-0.192286652816671	036-A3R	36	aspirate	healthy	right	76	Female	Hispanic	0	TA	ATCGCACAGTAA	TCCTCCGCTTATTGATATGC	TRUE
531-ITS	-0.145515201289722	0.328052093418799	036-B3L	36	brush	healthy	left	76	Female	Hispanic	0	TA	ATCCTTTGGTTC	TCCTCCGCTTATTGATATGC	TRUE
583-ITS	-0.176092123337783	0.218331045807343	041-A3R	41	aspirate	healthy	right	60	Male	unknown	35	TA	CCAATACGCCTG	TCCTCCGCTTATTGATATGC	TRUE
589-ITS	-0.131516694185768	0.02311088983546	041-B1R	41	brush	TA	right	60	Male	unknown	35	TA	GTATCTGCGCGT	TCCTCCGCTTATTGATATGC	TRUE
595-ITS	0.16300370387771	-0.13046558097992	042-A3R	42	aspirate	healthy	right	70	Female	White	24	serrated	AGCATGTCCCGT	TCCTCCGCTTATTGATATGC	TRUE
602-ITS	0.174740345040868	-0.0184789304000271	042-B2R	42	brush	healthy	right	70	Female	White	24	serrated	TAGTATGCGCAA	TCCTCCGCTTATTGATATGC	TRUE
603-ITS	-0.425521252391735	-0.39848296926832	042-B3L	42	brush	healthy	left	70	Female	White	24	serrated	ATGGCTGTCAGT	TCCTCCGCTTATTGATATGC	TRUE
613-ITS	-0.25121693397233	-0.188347978278663	043-B3R	43	brush	healthy	right	55	Female	Asian	29	TA	GCATATGCACTG	TCCTCCGCTTATTGATATGC	TRUE
628-ITS	0.144281901526794	0.18307059859397	045-A3L	45	aspirate	healthy	left	73	Male	White	22	TA	TGCAGTCCTCGA	TCCTCCGCTTATTGATATGC	TRUE
631-ITS	-0.241286755548684	-0.0850802717107382	045-A3R	45	aspirate	healthy	right	73	Male	White	22	TA	CACTACGCTAGA	TCCTCCGCTTATTGATATGC	TRUE
638-ITS	-0.064075855630044	0.290687413092881	045-B2R	45	brush	healthy	right	73	Male	White	22	TA	ACCATAGCTCCG	TCCTCCGCTTATTGATATGC	TRUE
639-ITS	-0.208889829880768	-0.349899984375911	045-B1L	45	brush	TA	left	73	Male	White	22	TA	GAACACTTTGGA	TCCTCCGCTTATTGATATGC	TRUE
640-ITS	-0.0214527903714245	-0.21568378548921	046-A3L	46	aspirate	healthy	left	67	Female	White	39	TA	TCGGAATTAGAC	TCCTCCGCTTATTGATATGC	TRUE
643-ITS	0.132192113945714	-0.0212412652166773	046-A3R	46	aspirate	healthy	right	67	Female	White	39	TA	TAATACGGATCG	TCCTCCGCTTATTGATATGC	TRUE
650-ITS	-0.0469755964653547	-0.161467110821191	046-B2R	46	brush	healthy	right	67	Female	White	39	TA	TGTGAATTCGGA	TCCTCCGCTTATTGATATGC	TRUE
651-ITS	0.0858295132891676	-0.0620722842899077	046-B3L	46	brush	healthy	left	67	Female	White	39	TA	CATTCGTGGCGT	TCCTCCGCTTATTGATATGC	TRUE
652-ITS	0.132333545306502	0.0729733826028866	047-A3L	47	aspirate	healthy	left	61	Female	White	21	serrated	CCGCTGATGTCA	TCCTCCGCTTATTGATATGC	TRUE
655-ITS	0.088855511894791	0.185767348333417	047-A3R	47	aspirate	healthy	right	61	Female	White	21	serrated	GGAGTGCCCGAA	TCCTCCGCTTATTGATATGC	TRUE
658-ITS	-0.0995236458004606	0.0680129093266584	047-A5	47	lavage	lavage	lavage	61	Female	White	21	serrated	GCTGTGATTCGA	TCCTCCGCTTATTGATATGC	TRUE
667-ITS	0.23824716962998	-0.0930062868007574	048-A3R	48	aspirate	healthy	right	75	Female	Asian	21	TA	GATGTTCGCTAG	TCCTCCGCTTATTGATATGC	TRUE
673-ITS	-0.0341573025446715	-0.101663164456371	048-B3R	48	brush	healthy	right	75	Female	Asian	21	TA	ACTCACAGGAAT	TCCTCCGCTTATTGATATGC	TRUE
713-ITS	0.0132496681852416	-0.000722355761663574	052-A3L	52	aspirate	healthy	left	68	Male	White	22	TA	GCCGAACGCCGA	TCCTCCGCTTATTGATATGC	TRUE
716-ITS	0.0446252162362443	-0.0749580970778266	052-A3R	52	aspirate	healthy	right	68	Male	White	22	TA	CGATCGAACACT	TCCTCCGCTTATTGATATGC	TRUE
719-ITS	0.156641542488599	-0.122118780730424	052-A5	52	lavage	lavage	lavage	68	Male	White	22	TA	ACTCGTGATAGC	TCCTCCGCTTATTGATATGC	TRUE
722-ITS	0.187504075419862	0.148004218868798	052-B1R	52	brush	TA	right	68	Male	White	22	TA	TACCAATCGGTG	TCCTCCGCTTATTGATATGC	TRUE
882-ITS	-0.142901758194267	-0.390895801243514	066-A3L	66	aspirate	healthy	left	51	Male	White	23	serrated	CTGCTATTCCTC	TCCTCCGCTTATTGATATGC	TRUE
885-ITS	0.224915947708893	-0.115546084328123	066-A3R	66	aspirate	healthy	right	51	Male	White	23	serrated	CACCGTGACACT	TCCTCCGCTTATTGATATGC	TRUE
888-ITS	0.272281721939351	0.121798598360841	066-A5	66	lavage	lavage	lavage	51	Male	White	23	serrated	GATTATCGACGA	TCCTCCGCTTATTGATATGC	TRUE
892-ITS	0.228882095644186	-0.100896545669095	066-B1R	66	brush	SSP	right	51	Male	White	23	serrated	TGTGCGATAACA	TCCTCCGCTTATTGATATGC	TRUE
