# Supplementary material for: Distinct colon mucosa microbiomes associated with tubular adenomas and serrated polyps
Source: NPJ Biofilms Microbiomes. 2022 Aug 29;8:69. doi: 10.1038/s41522-022-00328-6 (PMC9424272; doi:10.1038/s41522-022-00328-6)
Supplement: Supplementary file 5 — Source Data File [file 41522_2022_328_MOESM5_ESM.zip › Source_Data_File/Figure2e.txt]

Row.names	Shannon	Richness	Patient	SampleLabel	SampleType	SampleSite	ColonLocation	Age	Gender	Ethnicity	BMI	MostMalignantPolypType	Plate	Sequencer	PrepType	InFinalAnalysis
0054	3.44022149951981	67	4	004-A3L	aspirate	healthy	left	NA	NA	NA	NA	healthy	4	Hiseq_1	Other_or_unknown	TRUE
0058	1.80480743887782	17	4	004-A3R	aspirate	healthy	right	NA	NA	NA	NA	healthy	4	Hiseq_1	Other_or_unknown	TRUE
0075	3.162842453499	69	5	005-A3L	aspirate	healthy	left	63	Male	White	31	TA	4	Hiseq_1	PEG_w_lytes_(Golytely,_Trilyte,_etc)	TRUE
0109	3.76749918952058	162	7	007-A3L	aspirate	healthy	left	51	Male	White	25	TA	4	Hiseq_1	Miralax_(or_generic)	TRUE
0159	3.09483172027481	84	10	010-A3L	aspirate	healthy	left	61	Male	White	37	serrated	4	Hiseq_1	PEG_w_lytes_(Golytely,_Trilyte,_etc)	TRUE
0172	2.07485011362702	45	10	010-A3R	aspirate	healthy	right	61	Male	White	37	serrated	4	Hiseq_1	PEG_w_lytes_(Golytely,_Trilyte,_etc)	TRUE
0177	1.8304747487377	40	11	011-A3L	aspirate	healthy	left	64	Male	White	26	TA	4	Hiseq_1	PEG_w_lytes_(Golytely,_Trilyte,_etc)	TRUE
0179	2.00208069944577	45	11	011-A5	lavage	lavage	lavage	64	Male	White	26	TA	4	Hiseq_1	PEG_w_lytes_(Golytely,_Trilyte,_etc)	TRUE
0241	2.91543053534993	100	15	015-A3R	aspirate	healthy	right	71	Male	Asian	27	healthy	4	Hiseq_1	Miralax_(or_generic)	TRUE
0245	3.45844325331862	115	15	015-A3L	aspirate	healthy	left	71	Male	Asian	27	healthy	4	Hiseq_1	Miralax_(or_generic)	TRUE
0308	2.81371498376795	36	19	019-A3R	aspirate	healthy	right	55	Male	White	30	serrated	4	Hiseq_1	PEG_w_lytes_(Golytely,_Trilyte,_etc)	TRUE
0312	3.44550699758914	79	19	019-A3L	aspirate	healthy	left	55	Male	White	30	serrated	4	Hiseq_1	PEG_w_lytes_(Golytely,_Trilyte,_etc)	TRUE
0330	3.03093773965453	47	20	020-A3L	aspirate	healthy	left	54	Male	White	20	serrated	4	Hiseq_1	PEG_w_lytes_(Golytely,_Trilyte,_etc)	TRUE
0354	2.55019539105513	21	22	022-A3L	aspirate	healthy	left	37	Female	White	29	serrated	4	Hiseq_1	PEG_w_lytes_(Golytely,_Trilyte,_etc)	TRUE
0377	4.24016429141692	151	24	024-A3L	aspirate	healthy	left	73	Male	White	24	serrated	4	Hiseq_1	PEG_w_lytes_(Golytely,_Trilyte,_etc)	TRUE
0379	4.31044731133431	168	24	024-A3R	aspirate	healthy	right	73	Male	White	24	serrated	4	Hiseq_1	PEG_w_lytes_(Golytely,_Trilyte,_etc)	TRUE
0412	2.48452533559631	46	27	027-A3L	aspirate	healthy	left	73	Male	White	27	serrated	4	Hiseq_1	PEG_w_lytes_(Golytely,_Trilyte,_etc)	TRUE
0415	2.46545122473559	61	27	027-A3R	aspirate	healthy	right	73	Male	White	27	serrated	4	Hiseq_1	PEG_w_lytes_(Golytely,_Trilyte,_etc)	TRUE
0424	2.60437336984605	55	28	028-A3L	aspirate	healthy	left	80	Male	White	38	serrated	4	Hiseq_1	Other_or_unknown	TRUE
0428	3.13487686995424	127	28	028-A3R	aspirate	healthy	right	80	Male	White	38	serrated	4	Hiseq_1	Other_or_unknown	TRUE
0437	3.44509291834007	124	29	029-A3L	aspirate	healthy	left	68	Female	White	25	serrated	4	Hiseq_1	PEG_w_lytes_(Golytely,_Trilyte,_etc)	TRUE
0439	3.28957561368466	110	29	029-A3R	aspirate	healthy	right	68	Female	White	25	serrated	4	Hiseq_1	PEG_w_lytes_(Golytely,_Trilyte,_etc)	TRUE
0461	2.12205292352022	48	31	031-A3L	aspirate	healthy	left	62	Male	White	45	TA	4	Hiseq_1	PEG_w_lytes_(Golytely,_Trilyte,_etc)	TRUE
0485	3.19575055708112	53	33	033-A3L	aspirate	healthy	left	79	Male	White	24	TA	4	Hiseq_1	PEG_w_lytes_(Golytely,_Trilyte,_etc)	TRUE
0490	3.41991778208274	68	33	033-A5	lavage	lavage	lavage	79	Male	White	24	TA	4	Hiseq_1	PEG_w_lytes_(Golytely,_Trilyte,_etc)	TRUE
0532	3.42513061636034	73	37	037-A3L	aspirate	healthy	left	33	Male	White	23	healthy	4	Hiseq_1	Other_or_unknown	TRUE
0535	3.34549719112189	75	37	037-A3R	aspirate	healthy	right	33	Male	White	23	healthy	4	Hiseq_1	Other_or_unknown	TRUE
0557	2.59525751350124	54	39	039-A3L	aspirate	healthy	left	63	Female	Asian	8	serrated	4	Hiseq_1	PEG_w_lytes_(Golytely,_Trilyte,_etc)	TRUE
0559	2.37081433392101	41	39	039-A3R	aspirate	healthy	right	63	Female	Asian	8	serrated	4	Hiseq_1	PEG_w_lytes_(Golytely,_Trilyte,_etc)	TRUE
0569	1.87407535550315	28	40	040-A3L	aspirate	healthy	left	58	Female	White	22	healthy	4	Hiseq_1	Other_or_unknown	TRUE
0571	0.610149309151768	19	40	040-A3R	aspirate	healthy	right	58	Female	White	22	healthy	4	Hiseq_1	Other_or_unknown	TRUE
0592	3.00814310733271	36	42	042-A3L	aspirate	healthy	left	70	Female	White	24	serrated	4	Hiseq_1	PEG_w_lytes_(Golytely,_Trilyte,_etc)	TRUE
0599	3.77527967625998	125	42	042-A5	lavage	lavage	lavage	70	Female	White	24	serrated	4	Hiseq_1	PEG_w_lytes_(Golytely,_Trilyte,_etc)	TRUE
0616	3.03007765847051	50	44	044-A3L	aspirate	healthy	left	73	Male	White	22	TA	4	Hiseq_1	PEG_w_lytes_(Golytely,_Trilyte,_etc)	TRUE
0619	3.12689889606084	62	44	044-A3R	aspirate	healthy	right	73	Male	White	22	TA	4	Hiseq_1	PEG_w_lytes_(Golytely,_Trilyte,_etc)	TRUE
0629	1.65434961470907	16	45	045-A3L	aspirate	healthy	left	73	Male	White	22	serrated	4	Hiseq_1	PEG_w_lytes_(Golytely,_Trilyte,_etc)	TRUE
0690	2.33039430092812	93	50	050-A3L	aspirate	healthy	left	NA	NA	NA	NA	healthy	4	Hiseq_1	Other_or_unknown	TRUE
0693	2.18589297565278	70	50	050-A3R	aspirate	healthy	right	NA	NA	NA	NA	healthy	4	Hiseq_1	Other_or_unknown	TRUE
0701	2.41906130670666	43	51	051-A3L	aspirate	healthy	left	77	Male	White	25	TA	4	Hiseq_1	PEG_w_lytes_(Golytely,_Trilyte,_etc)	TRUE
0704	2.24605407746235	35	51	051-A3R	aspirate	healthy	right	77	Male	White	25	TA	4	Hiseq_1	PEG_w_lytes_(Golytely,_Trilyte,_etc)	TRUE
0720	3.31605703129197	66	52	052-A5	lavage	lavage	lavage	68	Male	White	22	TA	4	Hiseq_1	Miralax_(or_generic)	TRUE
0737	3.33839160459141	92	54	054-A3L	aspirate	healthy	left	63	Male	White	26	serrated	4	Hiseq_1	PEG_w_lytes_(Golytely,_Trilyte,_etc)	TRUE
0740	3.40603236695651	95	54	054-A3R	aspirate	healthy	right	63	Male	White	26	serrated	4	Hiseq_1	PEG_w_lytes_(Golytely,_Trilyte,_etc)	TRUE
0750	1.98813045299054	27	55	055-A3L	aspirate	healthy	left	NA	NA	NA	NA	healthy	4	Hiseq_1	Other_or_unknown	TRUE
0753	1.97591683454832	38	55	055-A3R	aspirate	healthy	right	NA	NA	NA	NA	healthy	4	Hiseq_1	Other_or_unknown	TRUE
0761	2.82650264377121	44	56	056-A3L	aspirate	healthy	left	52	Male	Hispanic	33	healthy	4	Hiseq_1	Other_or_unknown	TRUE
0765	2.74991484455955	41	56	056-A3R	aspirate	healthy	right	52	Male	Hispanic	33	healthy	4	Hiseq_1	Other_or_unknown	TRUE
0777	3.54124575685043	66	57	057-A3R	aspirate	healthy	right	55	Male	White	25	TA	4	Hiseq_1	PEG_w_lytes_(Golytely,_Trilyte,_etc)	TRUE
0785	3.23266278703472	53	58	058-A3L	aspirate	healthy	left	86	Female	Hispanic	21	TA	4	Hiseq_1	PEG_w_lytes_(Golytely,_Trilyte,_etc)	TRUE
0788	3.28093079896775	94	58	058-A3R	aspirate	healthy	right	86	Female	Hispanic	21	TA	4	Hiseq_1	PEG_w_lytes_(Golytely,_Trilyte,_etc)	TRUE
0791	2.94663079204918	73	58	058-A5	lavage	lavage	lavage	86	Female	Hispanic	21	TA	4	Hiseq_1	PEG_w_lytes_(Golytely,_Trilyte,_etc)	TRUE
0809	3.66056521675841	91	60	060-A3L	aspirate	healthy	left	67	Male	White	25	healthy	4	Hiseq_1	Other_or_unknown	TRUE
0812	3.8608006266415	113	60	060-A3R	aspirate	healthy	right	67	Male	White	25	healthy	4	Hiseq_1	Other_or_unknown	TRUE
0825	3.10258146252879	58	61	061-A3R	aspirate	healthy	right	62	Female	White	26	serrated	4	Hiseq_1	PEG_w_lytes_(Golytely,_Trilyte,_etc)	TRUE
0828	3.35299049629424	86	61	061-A5	lavage	lavage	lavage	62	Female	White	26	serrated	4	Hiseq_1	PEG_w_lytes_(Golytely,_Trilyte,_etc)	TRUE
0834	2.09342679932101	24	62	062-A3L	aspirate	healthy	left	65	Female	Asian	23	serrated	4	Hiseq_1	Miralax_(or_generic)	TRUE
0837	2.34171183781128	21	62	062-A3R	aspirate	healthy	right	65	Female	Asian	23	serrated	4	Hiseq_1	Miralax_(or_generic)	TRUE
0846	3.22070858768891	90	63	063-A3R	aspirate	healthy	right	68	Female	White	30	healthy	4	Hiseq_1	Other_or_unknown	TRUE
0857	3.04261841321322	53	64	064-A3L	aspirate	healthy	left	32	Male	Hispanic	32	healthy	4	Hiseq_1	Other_or_unknown	TRUE
0859	2.97017770567783	52	64	064-A3R	aspirate	healthy	right	32	Male	Hispanic	32	healthy	4	Hiseq_1	Other_or_unknown	TRUE
0872	3.89078597662359	117	65	065-A3R	aspirate	healthy	right	67	Female	Asian	24	TA	4	Hiseq_1	Miralax_(or_generic)	TRUE
0875	3.68564851010135	89	65	065-A5	lavage	lavage	lavage	67	Female	Asian	24	TA	4	Hiseq_1	Miralax_(or_generic)	TRUE
0886	4.19503617023986	154	66	066-A3R	aspirate	healthy	right	51	Male	White	23	serrated	4	Hiseq_1	Miralax_(or_generic)	TRUE
0896	3.46109528800967	78	67	067-A3L	aspirate	healthy	left	NA	Female	White	22	healthy	4	Hiseq_1	Other_or_unknown	TRUE
0909	2.85072810792062	46	68	068-A3L	aspirate	healthy	left	65	Female	White	48	TA	4	Hiseq_1	PEG_w_lytes_(Golytely,_Trilyte,_etc)	TRUE
0911	2.53902243753114	30	68	068-A3R	aspirate	healthy	right	65	Female	White	48	TA	4	Hiseq_1	PEG_w_lytes_(Golytely,_Trilyte,_etc)	TRUE
0925	3.8158321949046	96	69	069-A3R	aspirate	healthy	right	NA	NA	NA	NA	serrated	4	Hiseq_1	Other_or_unknown	TRUE
0935	3.77855833524801	123	70	070-A3L	aspirate	healthy	left	90	Female	White	32	TA	4	Hiseq_1	PEG_w_lytes_(Golytely,_Trilyte,_etc)	TRUE
0938	3.57517327018628	129	70	070-A3R	aspirate	healthy	right	90	Female	White	32	TA	4	Hiseq_1	PEG_w_lytes_(Golytely,_Trilyte,_etc)	TRUE
0948	3.14882156638655	76	71	071-A3L	aspirate	healthy	left	66	Male	White	24	healthy	4	Hiseq_1	Other_or_unknown	TRUE
0950	3.19181859243862	90	71	071-A3R	aspirate	healthy	right	66	Male	White	24	healthy	4	Hiseq_1	Other_or_unknown	TRUE
0953	3.38229792793622	106	71	071-A5	lavage	lavage	lavage	66	Male	White	24	healthy	4	Hiseq_1	Other_or_unknown	TRUE
0974	2.66699937551257	73	73	073-A3L	aspirate	healthy	left	NA	NA	NA	NA	healthy	5	Hiseq_1	Other_or_unknown	TRUE
0976	2.47373991547152	65	73	073-A3R	aspirate	healthy	right	NA	NA	NA	NA	healthy	5	Hiseq_1	Other_or_unknown	TRUE
0999	3.32916009073671	77	75	075-A3L	aspirate	healthy	left	55	Female	Hispanic	28	TA	5	Hiseq_1	Other_or_unknown	TRUE
1003	2.88817243410558	41	75	075-A3R	aspirate	healthy	right	55	Female	Hispanic	28	TA	5	Hiseq_1	Other_or_unknown	TRUE
1026	3.37122489146416	52	77	077-A3L	aspirate	healthy	left	NA	NA	NA	NA	healthy	5	Hiseq_1	Other_or_unknown	TRUE
1029	2.97398961166648	63	77	077-A3R	aspirate	healthy	right	NA	NA	NA	NA	healthy	5	Hiseq_1	Other_or_unknown	TRUE
1032	2.67748305665561	31	77	077-A5	lavage	lavage	lavage	NA	NA	NA	NA	healthy	5	Hiseq_1	Other_or_unknown	TRUE
1040	3.33923741965734	49	78	078-A3L	aspirate	healthy	left	49	Male	Asian	27	healthy	5	Hiseq_1	PEG_w_lytes_(Golytely,_Trilyte,_etc)	TRUE
1045	3.14959244430793	55	78	078-A5	lavage	lavage	lavage	49	Male	Asian	27	healthy	5	Hiseq_1	PEG_w_lytes_(Golytely,_Trilyte,_etc)	TRUE
1052	3.30394170912292	60	79	079-A3L	aspirate	healthy	left	67	Female	Hispanic	28	serrated	5	Hiseq_1	PEG_w_lytes_(Golytely,_Trilyte,_etc)	TRUE
1056	3.10226428691799	52	79	079-A3R	aspirate	healthy	right	67	Female	Hispanic	28	serrated	5	Hiseq_1	PEG_w_lytes_(Golytely,_Trilyte,_etc)	TRUE
1066	3.3332385421653	92	80	080-A3L	aspirate	healthy	left	NA	NA	NA	NA	serrated	5	Hiseq_1	Other_or_unknown	TRUE
1068	3.37712208099229	102	80	080-A3R	aspirate	healthy	right	NA	NA	NA	NA	serrated	5	Hiseq_1	Other_or_unknown	TRUE
1071	3.39842564196266	90	80	080-A5	lavage	lavage	lavage	NA	NA	NA	NA	serrated	5	Hiseq_1	Other_or_unknown	TRUE
1079	3.10080044567617	40	81	081-A3L	aspirate	healthy	left	57	Male	Asian	23	TA	5	Hiseq_1	Miralax_(or_generic)	TRUE
1081	2.68842625875801	31	81	081-A3R	aspirate	healthy	right	57	Male	Asian	23	TA	5	Hiseq_1	Miralax_(or_generic)	TRUE
1104	2.23189975184725	36	83	083-A3L	aspirate	healthy	left	44	Male	Asian	26	healthy	5	Hiseq_1	Other_or_unknown	TRUE
1108	2.38032558458479	31	83	083-A3R	aspirate	healthy	right	44	Male	Asian	26	healthy	5	Hiseq_1	Other_or_unknown	TRUE
1117	2.44944991537319	22	84	084-A3L	aspirate	healthy	left	59	Female	White	16	TA	5	Hiseq_1	Miralax_(or_generic)	TRUE
1120	2.65327699344755	40	84	084-A3R	aspirate	healthy	right	59	Female	White	16	TA	5	Hiseq_1	Miralax_(or_generic)	TRUE
1130	2.5279720366704	66	85	085-A3L	aspirate	healthy	left	67	Male	White	33	healthy	5	Hiseq_1	Other_or_unknown	TRUE
1134	2.30304742589909	52	85	085-A3R	aspirate	healthy	right	67	Male	White	33	healthy	5	Hiseq_1	Other_or_unknown	TRUE
1159	4.01266343616298	177	87	087-A3R	aspirate	healthy	right	71	Female	White	31	TA	5	Hiseq_1	PEG_w_lytes_(Golytely,_Trilyte,_etc)	TRUE
1162	3.73565556308649	159	87	087-A5	lavage	lavage	lavage	71	Female	White	31	TA	5	Hiseq_1	PEG_w_lytes_(Golytely,_Trilyte,_etc)	TRUE
1209	3.38100523974105	94	91	091-A3L	aspirate	healthy	left	53	Male	White	33	serrated	5	Hiseq_1	PEG_w_lytes_(Golytely,_Trilyte,_etc)	TRUE
1211	3.27242996171698	97	91	091-A3R	aspirate	healthy	right	53	Male	White	33	serrated	5	Hiseq_1	PEG_w_lytes_(Golytely,_Trilyte,_etc)	TRUE
1222	3.56439064731069	64	92	092-A3L	aspirate	healthy	left	54	Female	Hispanic	27	serrated	5	Hiseq_1	PEG_w_lytes_(Golytely,_Trilyte,_etc)	TRUE
1228	3.11466581255607	34	92	092-A5	lavage	lavage	lavage	54	Female	Hispanic	27	serrated	5	Hiseq_1	PEG_w_lytes_(Golytely,_Trilyte,_etc)	TRUE
1248	2.90986550618215	47	94	094-A3L	aspirate	healthy	left	65	Female	White	24	healthy	5	Hiseq_1	Other_or_unknown	TRUE
1250	3.62738897737422	110	94	094-A3R	aspirate	healthy	right	65	Female	White	24	healthy	5	Hiseq_1	Other_or_unknown	TRUE
1277	3.96386702155865	126	96	096-A3R	aspirate	healthy	right	53	Male	White	24	healthy	5	Hiseq_1	Other_or_unknown	TRUE
1287	3.40375143253149	91	97	097-A3L	aspirate	healthy	left	64	Female	White	23	healthy	5	Hiseq_1	Other_or_unknown	TRUE
1289	3.58945455001301	104	97	097-A3R	aspirate	healthy	right	64	Female	White	23	healthy	5	Hiseq_1	Other_or_unknown	TRUE
1299	3.88358735997735	115	98	098-A3L	aspirate	healthy	left	69	Male	White	27	healthy	5	Hiseq_1	Other_or_unknown	TRUE
1302	3.64580221139385	106	98	098-A3R	aspirate	healthy	right	69	Male	White	27	healthy	5	Hiseq_1	Other_or_unknown	TRUE
1312	2.79197604764135	81	99	099-A3L	aspirate	healthy	left	57	Female	White	19	TA	5	Hiseq_1	Miralax_(or_generic)	TRUE
1316	1.72166488319586	46	99	099-A3R	aspirate	healthy	right	57	Female	White	19	TA	5	Hiseq_1	Miralax_(or_generic)	TRUE
1318	1.80523224139375	30	99	099-A5	lavage	lavage	lavage	57	Female	White	19	TA	5	Hiseq_1	Miralax_(or_generic)	TRUE
1325	1.29576611448405	27	100	100-A3L	aspirate	healthy	left	22	Male	White	24	serrated	5	Hiseq_1	PEG_w_lytes_(Golytely,_Trilyte,_etc)	TRUE
1328	1.02684252680472	27	100	100-A3R	aspirate	healthy	right	22	Male	White	24	serrated	5	Hiseq_1	PEG_w_lytes_(Golytely,_Trilyte,_etc)	TRUE
1339	2.99743623950067	62	101	101-A3L	aspirate	healthy	left	83	Male	Hispanic	20	TA	5	Hiseq_1	PEG_w_lytes_(Golytely,_Trilyte,_etc)	TRUE
1341	3.01302139121266	55	101	101-A3R	aspirate	healthy	right	83	Male	Hispanic	20	TA	5	Hiseq_1	PEG_w_lytes_(Golytely,_Trilyte,_etc)	TRUE
1365	3.73837662015886	78	103	103-A3L	aspirate	healthy	left	56	Male	Black	25	serrated	5	Hiseq_1	PEG_w_lytes_(Golytely,_Trilyte,_etc)	TRUE
1378	3.86307804366782	157	104	104-A3L	aspirate	healthy	left	33	Female	Asian	20	healthy	5	Hiseq_1	Other_or_unknown	TRUE
1380	3.80850051053857	142	104	104-A3R	aspirate	healthy	right	33	Female	Asian	20	healthy	5	Hiseq_1	Other_or_unknown	TRUE
1391	3.07424835262991	51	105	105-A3L	aspirate	healthy	left	52	Male	Hispanic	32	TA	5	Hiseq_1	PEG_w_lytes_(Golytely,_Trilyte,_etc)	TRUE
1393	2.92897519198682	43	105	105-A3R	aspirate	healthy	right	52	Male	Hispanic	32	TA	5	Hiseq_1	PEG_w_lytes_(Golytely,_Trilyte,_etc)	TRUE
1403	3.37182500571526	63	106	106-A3L	aspirate	healthy	left	65	Female	White	20	healthy	5	Hiseq_1	Other_or_unknown	TRUE
1406	3.40999896098169	86	106	106-A3R	aspirate	healthy	right	65	Female	White	20	healthy	5	Hiseq_1	Other_or_unknown	TRUE
1417	2.38409475596601	35	107	107-A3L	aspirate	healthy	left	65	Female	White	21	TA	5	Hiseq_1	PEG_w_lytes_(Golytely,_Trilyte,_etc)	TRUE
1420	2.30033916321256	35	107	107-A3R	aspirate	healthy	right	65	Female	White	21	TA	5	Hiseq_1	PEG_w_lytes_(Golytely,_Trilyte,_etc)	TRUE
1429	2.7693825661298	49	108	108-A3L	aspirate	healthy	left	66	Female	Black	26	healthy	5	Hiseq_1	Other_or_unknown	TRUE
1432	2.83253415088926	53	108	108-A3R	aspirate	healthy	right	66	Female	Black	26	healthy	5	Hiseq_1	Other_or_unknown	TRUE
1443	3.17005507159837	69	109	109-A3L	aspirate	healthy	left	73	Male	White	28	TA	5	Hiseq_1	PEG_w_lytes_(Golytely,_Trilyte,_etc)	TRUE
1445	2.93342428528135	61	109	109-A3R	aspirate	healthy	right	73	Male	White	28	TA	5	Hiseq_1	PEG_w_lytes_(Golytely,_Trilyte,_etc)	TRUE
1449	3.08846692850843	67	109	109-A5	lavage	lavage	lavage	73	Male	White	28	TA	5	Hiseq_1	PEG_w_lytes_(Golytely,_Trilyte,_etc)	TRUE
1455	3.00759681814398	47	110	110-A3L	aspirate	healthy	left	54	Male	White	31	healthy	5	Hiseq_1	Other_or_unknown	TRUE
1458	3.16898539027458	60	110	110-A3R	aspirate	healthy	right	54	Male	White	31	healthy	5	Hiseq_1	Other_or_unknown	TRUE
1468	3.01074825549042	84	111	111-A3L	aspirate	healthy	left	53	Male	White	28	serrated	5	Hiseq_1	Miralax_(or_generic)	TRUE
1472	3.17201519284403	73	111	111-A3R	aspirate	healthy	right	53	Male	White	28	serrated	5	Hiseq_1	Miralax_(or_generic)	TRUE
1494	2.43001956743064	65	113	113-A3L	aspirate	healthy	left	51	Female	White	23	healthy	5	Hiseq_1	PEG_w_lytes_(Golytely,_Trilyte,_etc)	TRUE
1498	1.90050495315772	38	113	113-A3R	aspirate	healthy	right	51	Female	White	23	healthy	5	Hiseq_1	PEG_w_lytes_(Golytely,_Trilyte,_etc)	TRUE
1508	2.16607446631002	16	114	114-A3L	aspirate	healthy	left	52	Female	White	34	healthy	5	Hiseq_1	Other_or_unknown	TRUE
1510	1.89563285249537	12	114	114-A3R	aspirate	healthy	right	52	Female	White	34	healthy	5	Hiseq_1	Other_or_unknown	TRUE
1520	2.11220302704545	50	115	115-A3L	aspirate	healthy	left	70	Female	Hispanic	32	healthy	5	Hiseq_1	Other_or_unknown	TRUE
1524	1.55196191141612	37	115	115-A3R	aspirate	healthy	right	70	Female	Hispanic	32	healthy	5	Hiseq_1	Other_or_unknown	TRUE
1534	2.63969560936209	60	116	116-A3L	aspirate	healthy	left	64	Male	White	45	TA	5	Hiseq_1	PEG_w_lytes_(Golytely,_Trilyte,_etc)	TRUE
1536	1.96790143544476	31	116	116-A3R	aspirate	healthy	right	64	Male	White	45	TA	5	Hiseq_1	PEG_w_lytes_(Golytely,_Trilyte,_etc)	TRUE
1546	2.10015238696473	36	117	117-A3L	aspirate	healthy	left	55	Male	White	23	serrated	5	Hiseq_1	PEG_w_lytes_(Golytely,_Trilyte,_etc)	TRUE
1550	2.37759230152651	47	117	117-A3R	aspirate	healthy	right	55	Male	White	23	serrated	5	Hiseq_1	PEG_w_lytes_(Golytely,_Trilyte,_etc)	TRUE
1572	2.93912210505275	27	119	119-A3L	aspirate	healthy	left	67	Male	White	24	TA	5	Hiseq_1	PEG_w_lytes_(Golytely,_Trilyte,_etc)	TRUE
1584	3.37413443441936	69	120	120-A3L	aspirate	healthy	left	66	Female	Hispanic	25	serrated	6	Hiseq_1	PEG_w_lytes_(Golytely,_Trilyte,_etc)	TRUE
1588	3.3442327276035	72	120	120-A3R	aspirate	healthy	right	66	Female	Hispanic	25	serrated	6	Hiseq_1	PEG_w_lytes_(Golytely,_Trilyte,_etc)	TRUE
1597	3.01756914960649	62	121	121-A3L	aspirate	healthy	left	32	Male	White	37	healthy	6	Hiseq_1	Other_or_unknown	TRUE
1600	2.88873615614049	55	121	121-A3R	aspirate	healthy	right	32	Male	White	37	healthy	6	Hiseq_1	Other_or_unknown	TRUE
1613	2.1937779381246	43	122	122-A3R	aspirate	healthy	right	68	Male	Asian	25	serrated	6	Hiseq_1	PEG_w_lytes_(Golytely,_Trilyte,_etc)	TRUE
1637	4.01800933549484	132	124	124-A3L	aspirate	healthy	left	60	Male	White	28	serrated	6	Hiseq_1	Miralax_(or_generic)	TRUE
1639	4.10075055492239	149	124	124-A3R	aspirate	healthy	right	60	Male	White	28	serrated	6	Hiseq_1	Miralax_(or_generic)	TRUE
1650	2.05120842626076	35	125	125-A3L	aspirate	healthy	left	53	Female	White	36	TA	6	Hiseq_1	Miralax_(or_generic)	TRUE
1652	2.41131629114428	48	125	125-A3R	aspirate	healthy	right	53	Female	White	36	TA	6	Hiseq_1	Miralax_(or_generic)	TRUE
1663	1.53099080317035	9	126	126-A3L	aspirate	healthy	left	71	Female	Asian	27	healthy	6	Hiseq_1	PEG_w_lytes_(Golytely,_Trilyte,_etc)	TRUE
1666	1.75792732328063	21	126	126-A3R	aspirate	healthy	right	71	Female	Asian	27	healthy	6	Hiseq_1	PEG_w_lytes_(Golytely,_Trilyte,_etc)	TRUE
1676	2.0532771623659	38	127	127-A3L	aspirate	healthy	left	50	Male	Asian	23	TA	6	Hiseq_1	Miralax_(or_generic)	TRUE
1679	2.16047901030523	29	127	127-A3R	aspirate	healthy	right	50	Male	Asian	23	TA	6	Hiseq_1	Miralax_(or_generic)	TRUE
1688	3.03060897379663	61	128	128-A3L	aspirate	healthy	left	80	Female	Hispanic	27	TA	6	Hiseq_1	PEG_w_lytes_(Golytely,_Trilyte,_etc)	TRUE
1695	2.67643351488182	27	128	128-A5	lavage	lavage	lavage	80	Female	Hispanic	27	TA	6	Hiseq_1	PEG_w_lytes_(Golytely,_Trilyte,_etc)	TRUE
1703	3.7706401138618	93	129	129-A3L	aspirate	healthy	left	69	Male	White	23	TA	6	Hiseq_1	Miralax_(or_generic)	TRUE
1706	3.84133740054932	118	129	129-A3R	aspirate	healthy	right	69	Male	White	23	TA	6	Hiseq_1	Miralax_(or_generic)	TRUE
1717	1.77762996853402	25	130	130-A3L	aspirate	healthy	left	75	Male	Asian	25	healthy	6	Hiseq_1	Other_or_unknown	TRUE
1720	1.92094019526935	25	130	130-A3R	aspirate	healthy	right	75	Male	Asian	25	healthy	6	Hiseq_1	Other_or_unknown	TRUE
1745	1.20876412891558	12	132	132-A3L	aspirate	healthy	left	64	Female	White	18	healthy	6	Hiseq_1	PEG_w_lytes_(Golytely,_Trilyte,_etc)	TRUE
1748	2.57951411535259	49	132	132-A3R	aspirate	healthy	right	64	Female	White	18	healthy	6	Hiseq_1	PEG_w_lytes_(Golytely,_Trilyte,_etc)	TRUE
1760	3.34190731989785	72	133	133-A3R	aspirate	healthy	right	67	Male	White	21	TA	6	Hiseq_1	Miralax_(or_generic)	TRUE
1763	3.20454522488629	64	133	133-A5	lavage	lavage	lavage	67	Male	White	21	TA	6	Hiseq_1	Miralax_(or_generic)	TRUE
1771	2.07855380235195	16	134	134-A3L	aspirate	healthy	left	46	Male	Asian	32	serrated	6	Hiseq_1	PEG_w_lytes_(Golytely,_Trilyte,_etc)	TRUE
1783	3.12923104151554	73	135	135-A3L	aspirate	healthy	left	61	Male	White	24	TA	6	Hiseq_1	Other_or_unknown	TRUE
1789	3.07429402831198	71	135	135-A5	lavage	lavage	lavage	61	Male	White	24	TA	6	Hiseq_1	Other_or_unknown	TRUE
1800	2.89482098165257	51	136	136-A3R	aspirate	healthy	right	37	Female	White	19	healthy	6	Hiseq_1	Other_or_unknown	TRUE
1812	3.21591004521251	88	137	137-A3R	aspirate	healthy	right	66	Male	Asian	31	TA	6	Hiseq_1	PEG_w_lytes_(Golytely,_Trilyte,_etc)	TRUE
1835	3.30665091914934	70	139	139-A3L	aspirate	healthy	left	NA	NA	NA	NA	healthy	6	Hiseq_1	Other_or_unknown	TRUE
1838	3.66572996054979	111	139	139-A3R	aspirate	healthy	right	NA	NA	NA	NA	healthy	6	Hiseq_1	Other_or_unknown	TRUE
1841	3.47065741661433	89	139	139-A5	lavage	lavage	lavage	NA	NA	NA	NA	healthy	6	Hiseq_1	Other_or_unknown	TRUE
1849	1.75859608136714	46	140	140-A3L	aspirate	healthy	left	55	Female	Asian	31	healthy	6	Hiseq_1	Other_or_unknown	TRUE
OLD-SAMPLE	3.84404517705609	147	9	009-A5	lavage	lavage	lavage	72	Male	White	34	healthy	6	Hiseq_1	Miralax_(or_generic)	TRUE
P008F	3.97420744054301	114	8	P008F	fecal	fecal	fecal	61	Male	White	27	TA	6	Hiseq_1	fecal	TRUE
P011F	2.90424245517231	51	11	P011F	fecal	fecal	fecal	64	Male	White	26	TA	6	Hiseq_1	fecal	TRUE
P013F	2.43295826974497	67	13	P013F	fecal	fecal	fecal	69	Female	White	28	serrated	6	Hiseq_1	fecal	TRUE
P018F	3.58041991319395	78	18	P018F	fecal	fecal	fecal	60	Female	White	39	healthy	6	Hiseq_1	fecal	TRUE
P021F	3.10914606433454	112	21	P021F	fecal	fecal	fecal	33	Male	White	23	healthy	6	Hiseq_1	fecal	TRUE
P033F	3.75260970510365	127	33	P033F	fecal	fecal	fecal	79	Male	White	24	TA	6	Hiseq_1	fecal	TRUE
P034F	4.02897945152155	115	34	P034F	fecal	fecal	fecal	56	Female	Asian	31	serrated	6	Hiseq_1	fecal	TRUE
P040F	3.88443380577024	130	40	P040F	fecal	fecal	fecal	58	Female	White	22	healthy	6	Hiseq_1	fecal	TRUE
P042F	3.46365464163335	78	42	P042F	fecal	fecal	fecal	70	Female	White	24	serrated	6	Hiseq_1	fecal	TRUE
P046F	3.55649181841163	80	46	P046F	fecal	fecal	fecal	67	Female	White	39	TA	6	Hiseq_1	fecal	TRUE
P048F	2.37389189748895	77	48	P048F	fecal	fecal	fecal	75	Female	Asian	21	TA	6	Hiseq_1	fecal	TRUE
P052F	3.80913664060182	92	52	P052F	fecal	fecal	fecal	68	Male	White	22	TA	6	Hiseq_1	fecal	TRUE
P058F	3.65216024708374	135	58	P058F	fecal	fecal	fecal	86	Female	Hispanic	21	TA	6	Hiseq_1	fecal	TRUE
P060F	3.61140937909966	116	60	P060F	fecal	fecal	fecal	67	Male	White	25	healthy	6	Hiseq_1	fecal	TRUE
P061F	2.85339308773646	75	61	P061F	fecal	fecal	fecal	62	Female	White	26	serrated	6	Hiseq_1	fecal	TRUE
P062F	2.9421199975718	65	62	P062F	fecal	fecal	fecal	65	Female	Asian	23	serrated	6	Hiseq_1	fecal	TRUE
P065F	4.16159518572387	135	65	P065F	fecal	fecal	fecal	67	Female	Asian	24	TA	6	Hiseq_1	fecal	TRUE
P071F	3.27861312194598	75	71	P071F	fecal	fecal	fecal	66	Male	White	24	healthy	6	Hiseq_1	fecal	TRUE
P076F	3.1686062524641	67	76	P076F	fecal	fecal	fecal	54	Female	PI	27	TA	6	Hiseq_1	fecal	TRUE
P077F	3.14220170829806	71	77	P077F	fecal	fecal	fecal	NA	NA	NA	NA	healthy	6	Hiseq_1	fecal	TRUE
P078F	2.40710649276694	63	78	P078F	fecal	fecal	fecal	49	Male	Asian	27	healthy	6	Hiseq_1	fecal	TRUE
P079F	3.46470048418611	71	79	P079F	fecal	fecal	fecal	67	Female	Hispanic	28	serrated	6	Hiseq_1	fecal	TRUE
P080F	3.81751733331406	107	80	P080F	fecal	fecal	fecal	NA	NA	NA	NA	serrated	6	Hiseq_1	fecal	TRUE
P082F	3.24334258704603	99	82	P082F	fecal	fecal	fecal	76	Male	Asian	29	TA	6	Hiseq_1	fecal	TRUE
P087F	3.83308994510936	103	87	P087F	fecal	fecal	fecal	71	Female	White	31	TA	6	Hiseq_1	fecal	TRUE
P090F	3.54142690263596	89	90	P090F	fecal	fecal	fecal	66	Female	White	39	TA	6	Hiseq_1	fecal	TRUE
P092F	3.3708477440945	97	92	P092F	fecal	fecal	fecal	54	Female	Hispanic	27	serrated	6	Hiseq_1	fecal	TRUE
P099F	3.02377099146268	69	99	P099F	fecal	fecal	fecal	57	Female	White	19	TA	6	Hiseq_1	fecal	TRUE
P109F	3.55852284913942	94	109	P109F	fecal	fecal	fecal	73	Male	White	28	TA	6	Hiseq_1	fecal	TRUE
P122F	3.01599430878968	76	122	P122F	fecal	fecal	fecal	68	Male	Asian	25	serrated	6	Hiseq_1	fecal	TRUE
P129F	3.77428435195799	112	129	P129F	fecal	fecal	fecal	69	Male	White	23	TA	6	Hiseq_1	fecal	TRUE
P132F	2.65602573640791	46	132	P132F	fecal	fecal	fecal	64	Female	White	18	healthy	6	Hiseq_1	fecal	TRUE
P133F	3.31859828008487	103	133	P133F	fecal	fecal	fecal	67	Male	White	21	TA	6	Hiseq_1	fecal	TRUE
P135F	3.2685996406813	74	135	P135F	fecal	fecal	fecal	61	Male	White	24	TA	6	Hiseq_1	fecal	TRUE
P139F	3.90670450608782	153	139	P139F	fecal	fecal	fecal	NA	NA	NA	NA	healthy	6	Hiseq_1	fecal	TRUE
