# Supplementary material for: Distinct colon mucosa microbiomes associated with tubular adenomas and serrated polyps
Source: NPJ Biofilms Microbiomes. 2022 Aug 29;8:69. doi: 10.1038/s41522-022-00328-6 (PMC9424272; doi:10.1038/s41522-022-00328-6)
Supplement: Supplementary file 5 — Source Data File [file 41522_2022_328_MOESM5_ESM.zip › Source_Data_File/Figure2f.txt]

Row.names	MDS1	MDS2	Patient	SampleLabel	SampleType	SampleSite	ColonLocation	Age	Gender	Ethnicity	BMI	MostMalignantPolypType	Plate	Sequencer	PrepType	InFinalAnalysis
0054	-0.123374371537721	-0.419046772126476	4	004-A3L	aspirate	healthy	left	NA	NA	NA	NA	healthy	4	Hiseq_1	Other_or_unknown	TRUE
0058	0.608900916517136	-0.774137285707143	4	004-A3R	aspirate	healthy	right	NA	NA	NA	NA	healthy	4	Hiseq_1	Other_or_unknown	TRUE
0075	-0.0017652672169906	-0.115564744694532	5	005-A3L	aspirate	healthy	left	63	Male	White	31	TA	4	Hiseq_1	PEG_w_lytes_(Golytely,_Trilyte,_etc)	TRUE
0109	-0.904275711201779	-0.598340071317878	7	007-A3L	aspirate	healthy	left	51	Male	White	25	TA	4	Hiseq_1	Miralax_(or_generic)	TRUE
0159	-0.337144212640676	0.0206508996270315	10	010-A3L	aspirate	healthy	left	61	Male	White	37	serrated	4	Hiseq_1	PEG_w_lytes_(Golytely,_Trilyte,_etc)	TRUE
0172	0.122827385822931	-0.501391354144677	10	010-A3R	aspirate	healthy	right	61	Male	White	37	serrated	4	Hiseq_1	PEG_w_lytes_(Golytely,_Trilyte,_etc)	TRUE
0177	0.310159487206449	-0.567532435104903	11	011-A3L	aspirate	healthy	left	64	Male	White	26	TA	4	Hiseq_1	PEG_w_lytes_(Golytely,_Trilyte,_etc)	TRUE
0179	0.13924272105711	-0.495066622085181	11	011-A5	lavage	lavage	lavage	64	Male	White	26	TA	4	Hiseq_1	PEG_w_lytes_(Golytely,_Trilyte,_etc)	TRUE
0241	-0.317486161714952	-0.179002556075292	15	015-A3R	aspirate	healthy	right	71	Male	Asian	27	healthy	4	Hiseq_1	Miralax_(or_generic)	TRUE
0245	-0.369408534408538	-0.129155796531595	15	015-A3L	aspirate	healthy	left	71	Male	Asian	27	healthy	4	Hiseq_1	Miralax_(or_generic)	TRUE
0308	0.168757900633949	-0.352565718733167	19	019-A3R	aspirate	healthy	right	55	Male	White	30	serrated	4	Hiseq_1	PEG_w_lytes_(Golytely,_Trilyte,_etc)	TRUE
0312	-0.199659598047092	-0.0857030800223956	19	019-A3L	aspirate	healthy	left	55	Male	White	30	serrated	4	Hiseq_1	PEG_w_lytes_(Golytely,_Trilyte,_etc)	TRUE
0330	0.158301849715838	-0.243098418223714	20	020-A3L	aspirate	healthy	left	54	Male	White	20	serrated	4	Hiseq_1	PEG_w_lytes_(Golytely,_Trilyte,_etc)	TRUE
0354	0.643246607541388	-0.358201531875427	22	022-A3L	aspirate	healthy	left	37	Female	White	29	serrated	4	Hiseq_1	PEG_w_lytes_(Golytely,_Trilyte,_etc)	TRUE
0377	-0.658726385472988	-0.0889244698042256	24	024-A3L	aspirate	healthy	left	73	Male	White	24	serrated	4	Hiseq_1	PEG_w_lytes_(Golytely,_Trilyte,_etc)	TRUE
0379	-0.690146227833322	-0.0937632052231172	24	024-A3R	aspirate	healthy	right	73	Male	White	24	serrated	4	Hiseq_1	PEG_w_lytes_(Golytely,_Trilyte,_etc)	TRUE
0412	0.174232469078438	-0.392883562322882	27	027-A3L	aspirate	healthy	left	73	Male	White	27	serrated	4	Hiseq_1	PEG_w_lytes_(Golytely,_Trilyte,_etc)	TRUE
0415	0.0985823682345107	-0.311886121802873	27	027-A3R	aspirate	healthy	right	73	Male	White	27	serrated	4	Hiseq_1	PEG_w_lytes_(Golytely,_Trilyte,_etc)	TRUE
0424	-0.441695817665103	-0.411494627649159	28	028-A3L	aspirate	healthy	left	80	Male	White	38	serrated	4	Hiseq_1	Other_or_unknown	TRUE
0428	-0.602972566122757	-0.158392618758428	28	028-A3R	aspirate	healthy	right	80	Male	White	38	serrated	4	Hiseq_1	Other_or_unknown	TRUE
0437	-0.415753254401379	-0.0376916896131987	29	029-A3L	aspirate	healthy	left	68	Female	White	25	serrated	4	Hiseq_1	PEG_w_lytes_(Golytely,_Trilyte,_etc)	TRUE
0439	-0.354435674257441	-0.04846230273183	29	029-A3R	aspirate	healthy	right	68	Female	White	25	serrated	4	Hiseq_1	PEG_w_lytes_(Golytely,_Trilyte,_etc)	TRUE
0461	0.353802445856224	0.0520348726076605	31	031-A3L	aspirate	healthy	left	62	Male	White	45	TA	4	Hiseq_1	PEG_w_lytes_(Golytely,_Trilyte,_etc)	TRUE
0485	-0.0512577947124661	-0.372111052698602	33	033-A3L	aspirate	healthy	left	79	Male	White	24	TA	4	Hiseq_1	PEG_w_lytes_(Golytely,_Trilyte,_etc)	TRUE
0490	-0.160654884131439	-0.303626198421406	33	033-A5	lavage	lavage	lavage	79	Male	White	24	TA	4	Hiseq_1	PEG_w_lytes_(Golytely,_Trilyte,_etc)	TRUE
0532	-0.0913235537701212	-0.030118067106847	37	037-A3L	aspirate	healthy	left	33	Male	White	23	healthy	4	Hiseq_1	Other_or_unknown	TRUE
0535	-0.0674810322990824	-0.0301681114097185	37	037-A3R	aspirate	healthy	right	33	Male	White	23	healthy	4	Hiseq_1	Other_or_unknown	TRUE
0557	0.681334377046853	0.472178459497563	39	039-A3L	aspirate	healthy	left	63	Female	Asian	8	serrated	4	Hiseq_1	PEG_w_lytes_(Golytely,_Trilyte,_etc)	TRUE
0559	0.78517516380087	0.408975932200721	39	039-A3R	aspirate	healthy	right	63	Female	Asian	8	serrated	4	Hiseq_1	PEG_w_lytes_(Golytely,_Trilyte,_etc)	TRUE
0569	0.378746902411285	-1.1575621267457	40	040-A3L	aspirate	healthy	left	58	Female	White	22	healthy	4	Hiseq_1	Other_or_unknown	TRUE
0571	0.596662836317843	-1.39949198900829	40	040-A3R	aspirate	healthy	right	58	Female	White	22	healthy	4	Hiseq_1	Other_or_unknown	TRUE
0592	-0.435724312052949	0.971562393457964	42	042-A3L	aspirate	healthy	left	70	Female	White	24	serrated	4	Hiseq_1	PEG_w_lytes_(Golytely,_Trilyte,_etc)	TRUE
0599	-0.556642374829731	-0.332017360019652	42	042-A5	lavage	lavage	lavage	70	Female	White	24	serrated	4	Hiseq_1	PEG_w_lytes_(Golytely,_Trilyte,_etc)	TRUE
0616	0.568599885429921	0.179281573653269	44	044-A3L	aspirate	healthy	left	73	Male	White	22	TA	4	Hiseq_1	PEG_w_lytes_(Golytely,_Trilyte,_etc)	TRUE
0619	0.436154088341804	0.181536223556739	44	044-A3R	aspirate	healthy	right	73	Male	White	22	TA	4	Hiseq_1	PEG_w_lytes_(Golytely,_Trilyte,_etc)	TRUE
0629	1.40904891840316	-0.330522563699207	45	045-A3L	aspirate	healthy	left	73	Male	White	22	serrated	4	Hiseq_1	PEG_w_lytes_(Golytely,_Trilyte,_etc)	TRUE
0690	-0.934734259756637	-0.269918485472723	50	050-A3L	aspirate	healthy	left	NA	NA	NA	NA	healthy	4	Hiseq_1	Other_or_unknown	TRUE
0693	-0.749703952329138	-0.437940784531896	50	050-A3R	aspirate	healthy	right	NA	NA	NA	NA	healthy	4	Hiseq_1	Other_or_unknown	TRUE
0701	0.508214147665331	0.77133267950665	51	051-A3L	aspirate	healthy	left	77	Male	White	25	TA	4	Hiseq_1	PEG_w_lytes_(Golytely,_Trilyte,_etc)	TRUE
0704	0.607671238168959	0.732196667272334	51	051-A3R	aspirate	healthy	right	77	Male	White	25	TA	4	Hiseq_1	PEG_w_lytes_(Golytely,_Trilyte,_etc)	TRUE
0720	0.151700924682678	0.134750549742594	52	052-A5	lavage	lavage	lavage	68	Male	White	22	TA	4	Hiseq_1	Miralax_(or_generic)	TRUE
0737	-0.383720592561485	-0.196896795584411	54	054-A3L	aspirate	healthy	left	63	Male	White	26	serrated	4	Hiseq_1	PEG_w_lytes_(Golytely,_Trilyte,_etc)	TRUE
0740	-0.286804445566623	-0.208795082456725	54	054-A3R	aspirate	healthy	right	63	Male	White	26	serrated	4	Hiseq_1	PEG_w_lytes_(Golytely,_Trilyte,_etc)	TRUE
0750	0.671733264938182	-0.0774070277323491	55	055-A3L	aspirate	healthy	left	NA	NA	NA	NA	healthy	4	Hiseq_1	Other_or_unknown	TRUE
0753	0.466258229464921	0.00799883067158043	55	055-A3R	aspirate	healthy	right	NA	NA	NA	NA	healthy	4	Hiseq_1	Other_or_unknown	TRUE
0761	0.308783868979431	0.0396177766771867	56	056-A3L	aspirate	healthy	left	52	Male	Hispanic	33	healthy	4	Hiseq_1	Other_or_unknown	TRUE
0765	0.394691412430448	-0.0330138915759656	56	056-A3R	aspirate	healthy	right	52	Male	Hispanic	33	healthy	4	Hiseq_1	Other_or_unknown	TRUE
0777	0.102527712438987	0.0256803128466855	57	057-A3R	aspirate	healthy	right	55	Male	White	25	TA	4	Hiseq_1	PEG_w_lytes_(Golytely,_Trilyte,_etc)	TRUE
0785	0.320249486641298	0.771802727437111	58	058-A3L	aspirate	healthy	left	86	Female	Hispanic	21	TA	4	Hiseq_1	PEG_w_lytes_(Golytely,_Trilyte,_etc)	TRUE
0788	0.0512338841595297	0.771605224394979	58	058-A3R	aspirate	healthy	right	86	Female	Hispanic	21	TA	4	Hiseq_1	PEG_w_lytes_(Golytely,_Trilyte,_etc)	TRUE
0791	0.301043445486249	0.663406681843324	58	058-A5	lavage	lavage	lavage	86	Female	Hispanic	21	TA	4	Hiseq_1	PEG_w_lytes_(Golytely,_Trilyte,_etc)	TRUE
0809	-0.147419270867093	-0.234962961759674	60	060-A3L	aspirate	healthy	left	67	Male	White	25	healthy	4	Hiseq_1	Other_or_unknown	TRUE
0812	-0.239629267115924	-0.455528083194692	60	060-A3R	aspirate	healthy	right	67	Male	White	25	healthy	4	Hiseq_1	Other_or_unknown	TRUE
0825	-0.393251205229149	-0.276306775756308	61	061-A3R	aspirate	healthy	right	62	Female	White	26	serrated	4	Hiseq_1	PEG_w_lytes_(Golytely,_Trilyte,_etc)	TRUE
0828	-0.379625623440163	-0.0751364303943101	61	061-A5	lavage	lavage	lavage	62	Female	White	26	serrated	4	Hiseq_1	PEG_w_lytes_(Golytely,_Trilyte,_etc)	TRUE
0834	1.20925164210853	0.44135352133753	62	062-A3L	aspirate	healthy	left	65	Female	Asian	23	serrated	4	Hiseq_1	Miralax_(or_generic)	TRUE
0837	1.29830548419306	0.311330525437539	62	062-A3R	aspirate	healthy	right	65	Female	Asian	23	serrated	4	Hiseq_1	Miralax_(or_generic)	TRUE
0846	-0.676125012734589	-0.361345272015656	63	063-A3R	aspirate	healthy	right	68	Female	White	30	healthy	4	Hiseq_1	Other_or_unknown	TRUE
0857	0.0512461639545853	0.227010500509551	64	064-A3L	aspirate	healthy	left	32	Male	Hispanic	32	healthy	4	Hiseq_1	Other_or_unknown	TRUE
0859	0.0869171378640631	0.240510507970907	64	064-A3R	aspirate	healthy	right	32	Male	Hispanic	32	healthy	4	Hiseq_1	Other_or_unknown	TRUE
0872	-0.423393949540508	-0.248838986560044	65	065-A3R	aspirate	healthy	right	67	Female	Asian	24	TA	4	Hiseq_1	Miralax_(or_generic)	TRUE
0875	-0.222231583232418	-0.2632040564335	65	065-A5	lavage	lavage	lavage	67	Female	Asian	24	TA	4	Hiseq_1	Miralax_(or_generic)	TRUE
0886	-0.763979419979561	-0.066797004968093	66	066-A3R	aspirate	healthy	right	51	Male	White	23	serrated	4	Hiseq_1	Miralax_(or_generic)	TRUE
0896	-0.149498963569028	0.238925868466036	67	067-A3L	aspirate	healthy	left	NA	Female	White	22	healthy	4	Hiseq_1	Other_or_unknown	TRUE
0909	0.504559519598057	0.362973697346606	68	068-A3L	aspirate	healthy	left	65	Female	White	48	TA	4	Hiseq_1	PEG_w_lytes_(Golytely,_Trilyte,_etc)	TRUE
0911	0.747077520985979	0.254269950296057	68	068-A3R	aspirate	healthy	right	65	Female	White	48	TA	4	Hiseq_1	PEG_w_lytes_(Golytely,_Trilyte,_etc)	TRUE
0925	-0.225536631469923	-0.192465363025972	69	069-A3R	aspirate	healthy	right	NA	NA	NA	NA	serrated	4	Hiseq_1	Other_or_unknown	TRUE
0935	-0.413005278256408	0.246234557097444	70	070-A3L	aspirate	healthy	left	90	Female	White	32	TA	4	Hiseq_1	PEG_w_lytes_(Golytely,_Trilyte,_etc)	TRUE
0938	-0.296422403077888	0.145882373590197	70	070-A3R	aspirate	healthy	right	90	Female	White	32	TA	4	Hiseq_1	PEG_w_lytes_(Golytely,_Trilyte,_etc)	TRUE
0948	-0.116102588634026	0.256942849265796	71	071-A3L	aspirate	healthy	left	66	Male	White	24	healthy	4	Hiseq_1	Other_or_unknown	TRUE
0950	-0.214393675894394	0.249582884978757	71	071-A3R	aspirate	healthy	right	66	Male	White	24	healthy	4	Hiseq_1	Other_or_unknown	TRUE
0953	-0.228080123093397	0.264397976038422	71	071-A5	lavage	lavage	lavage	66	Male	White	24	healthy	4	Hiseq_1	Other_or_unknown	TRUE
0974	0.163336261208403	0.445193149376114	73	073-A3L	aspirate	healthy	left	NA	NA	NA	NA	healthy	5	Hiseq_1	Other_or_unknown	TRUE
0976	0.28203455875986	0.411947732838675	73	073-A3R	aspirate	healthy	right	NA	NA	NA	NA	healthy	5	Hiseq_1	Other_or_unknown	TRUE
0999	-0.0658121376225932	-0.0593887658951843	75	075-A3L	aspirate	healthy	left	55	Female	Hispanic	28	TA	5	Hiseq_1	Other_or_unknown	TRUE
1003	0.20853817989014	-0.144206137000302	75	075-A3R	aspirate	healthy	right	55	Female	Hispanic	28	TA	5	Hiseq_1	Other_or_unknown	TRUE
1026	0.131757563516171	-0.108511831488932	77	077-A3L	aspirate	healthy	left	NA	NA	NA	NA	healthy	5	Hiseq_1	Other_or_unknown	TRUE
1029	0.0543244164308347	-0.0423318208146518	77	077-A3R	aspirate	healthy	right	NA	NA	NA	NA	healthy	5	Hiseq_1	Other_or_unknown	TRUE
1032	0.470003571827439	-0.427563269219177	77	077-A5	lavage	lavage	lavage	NA	NA	NA	NA	healthy	5	Hiseq_1	Other_or_unknown	TRUE
1040	-0.0270590801682956	-1.02408349786475	78	078-A3L	aspirate	healthy	left	49	Male	Asian	27	healthy	5	Hiseq_1	PEG_w_lytes_(Golytely,_Trilyte,_etc)	TRUE
1045	-0.0443489860582017	-0.865360178007339	78	078-A5	lavage	lavage	lavage	49	Male	Asian	27	healthy	5	Hiseq_1	PEG_w_lytes_(Golytely,_Trilyte,_etc)	TRUE
1052	0.0661984469612347	-0.133060190677903	79	079-A3L	aspirate	healthy	left	67	Female	Hispanic	28	serrated	5	Hiseq_1	PEG_w_lytes_(Golytely,_Trilyte,_etc)	TRUE
1056	0.0874293735883728	-0.131451287988995	79	079-A3R	aspirate	healthy	right	67	Female	Hispanic	28	serrated	5	Hiseq_1	PEG_w_lytes_(Golytely,_Trilyte,_etc)	TRUE
1066	-0.290163983337526	0.0475416507969757	80	080-A3L	aspirate	healthy	left	NA	NA	NA	NA	serrated	5	Hiseq_1	Other_or_unknown	TRUE
1068	-0.306689826563431	0.0739746892622828	80	080-A3R	aspirate	healthy	right	NA	NA	NA	NA	serrated	5	Hiseq_1	Other_or_unknown	TRUE
1071	-0.320868756947076	0.081136092269369	80	080-A5	lavage	lavage	lavage	NA	NA	NA	NA	serrated	5	Hiseq_1	Other_or_unknown	TRUE
1079	0.421803879075854	-0.175388583453558	81	081-A3L	aspirate	healthy	left	57	Male	Asian	23	TA	5	Hiseq_1	Miralax_(or_generic)	TRUE
1081	0.594441766035056	-0.220238233997768	81	081-A3R	aspirate	healthy	right	57	Male	Asian	23	TA	5	Hiseq_1	Miralax_(or_generic)	TRUE
1104	0.4658338500168	-0.012500508794537	83	083-A3L	aspirate	healthy	left	44	Male	Asian	26	healthy	5	Hiseq_1	Other_or_unknown	TRUE
1108	0.50773163211598	-0.0130237182245235	83	083-A3R	aspirate	healthy	right	44	Male	Asian	26	healthy	5	Hiseq_1	Other_or_unknown	TRUE
1117	0.615272438202834	0.62712520610398	84	084-A3L	aspirate	healthy	left	59	Female	White	16	TA	5	Hiseq_1	Miralax_(or_generic)	TRUE
1120	0.148001779418278	0.541248064893621	84	084-A3R	aspirate	healthy	right	59	Female	White	16	TA	5	Hiseq_1	Miralax_(or_generic)	TRUE
1130	-0.12607191903271	0.454108115424084	85	085-A3L	aspirate	healthy	left	67	Male	White	33	healthy	5	Hiseq_1	Other_or_unknown	TRUE
1134	0.0469496965156535	0.455334423058708	85	085-A3R	aspirate	healthy	right	67	Male	White	33	healthy	5	Hiseq_1	Other_or_unknown	TRUE
1159	-0.673473858159529	0.299410581853645	87	087-A3R	aspirate	healthy	right	71	Female	White	31	TA	5	Hiseq_1	PEG_w_lytes_(Golytely,_Trilyte,_etc)	TRUE
1162	-0.869774794595842	0.356794839095797	87	087-A5	lavage	lavage	lavage	71	Female	White	31	TA	5	Hiseq_1	PEG_w_lytes_(Golytely,_Trilyte,_etc)	TRUE
1209	-0.129883131278406	0.143245731085091	91	091-A3L	aspirate	healthy	left	53	Male	White	33	serrated	5	Hiseq_1	PEG_w_lytes_(Golytely,_Trilyte,_etc)	TRUE
1211	-0.117628634118088	0.116292583112794	91	091-A3R	aspirate	healthy	right	53	Male	White	33	serrated	5	Hiseq_1	PEG_w_lytes_(Golytely,_Trilyte,_etc)	TRUE
1222	0.0367691067083869	-0.587579418476935	92	092-A3L	aspirate	healthy	left	54	Female	Hispanic	27	serrated	5	Hiseq_1	PEG_w_lytes_(Golytely,_Trilyte,_etc)	TRUE
1228	0.206066125162836	-0.605611080218299	92	092-A5	lavage	lavage	lavage	54	Female	Hispanic	27	serrated	5	Hiseq_1	PEG_w_lytes_(Golytely,_Trilyte,_etc)	TRUE
1248	-0.345973663313262	0.448409522032536	94	094-A3L	aspirate	healthy	left	65	Female	White	24	healthy	5	Hiseq_1	Other_or_unknown	TRUE
1250	-0.509452466166188	0.195497354439222	94	094-A3R	aspirate	healthy	right	65	Female	White	24	healthy	5	Hiseq_1	Other_or_unknown	TRUE
1277	-0.587678458482421	-0.0704330670100876	96	096-A3R	aspirate	healthy	right	53	Male	White	24	healthy	5	Hiseq_1	Other_or_unknown	TRUE
1287	-0.279270886596209	-0.113789949914267	97	097-A3L	aspirate	healthy	left	64	Female	White	23	healthy	5	Hiseq_1	Other_or_unknown	TRUE
1289	-0.34320639425218	-0.0646269511449865	97	097-A3R	aspirate	healthy	right	64	Female	White	23	healthy	5	Hiseq_1	Other_or_unknown	TRUE
1299	-0.251974468937905	-0.812343984573276	98	098-A3L	aspirate	healthy	left	69	Male	White	27	healthy	5	Hiseq_1	Other_or_unknown	TRUE
1302	-0.252461819846228	-1.08488754938648	98	098-A3R	aspirate	healthy	right	69	Male	White	27	healthy	5	Hiseq_1	Other_or_unknown	TRUE
1312	0.189820352169736	0.051089139880836	99	099-A3L	aspirate	healthy	left	57	Female	White	19	TA	5	Hiseq_1	Miralax_(or_generic)	TRUE
1316	0.317014233031904	-0.258183416053695	99	099-A3R	aspirate	healthy	right	57	Female	White	19	TA	5	Hiseq_1	Miralax_(or_generic)	TRUE
1318	0.558433470781955	-0.339610225331988	99	099-A5	lavage	lavage	lavage	57	Female	White	19	TA	5	Hiseq_1	Miralax_(or_generic)	TRUE
1325	1.13443274940073	-0.105499043268496	100	100-A3L	aspirate	healthy	left	22	Male	White	24	serrated	5	Hiseq_1	PEG_w_lytes_(Golytely,_Trilyte,_etc)	TRUE
1328	1.10607161257651	-0.351705838468498	100	100-A3R	aspirate	healthy	right	22	Male	White	24	serrated	5	Hiseq_1	PEG_w_lytes_(Golytely,_Trilyte,_etc)	TRUE
1339	0.0270562740376105	0.0917903092870865	101	101-A3L	aspirate	healthy	left	83	Male	Hispanic	20	TA	5	Hiseq_1	PEG_w_lytes_(Golytely,_Trilyte,_etc)	TRUE
1341	0.0779671725500875	-0.00799172825622162	101	101-A3R	aspirate	healthy	right	83	Male	Hispanic	20	TA	5	Hiseq_1	PEG_w_lytes_(Golytely,_Trilyte,_etc)	TRUE
1365	-0.372206040203576	-0.623876351134705	103	103-A3L	aspirate	healthy	left	56	Male	Black	25	serrated	5	Hiseq_1	PEG_w_lytes_(Golytely,_Trilyte,_etc)	TRUE
1378	-0.782057915606276	-0.108517900212027	104	104-A3L	aspirate	healthy	left	33	Female	Asian	20	healthy	5	Hiseq_1	Other_or_unknown	TRUE
1380	-0.758159126230266	-0.161971362591267	104	104-A3R	aspirate	healthy	right	33	Female	Asian	20	healthy	5	Hiseq_1	Other_or_unknown	TRUE
1391	0.226196705066632	-0.0451084120501166	105	105-A3L	aspirate	healthy	left	52	Male	Hispanic	32	TA	5	Hiseq_1	PEG_w_lytes_(Golytely,_Trilyte,_etc)	TRUE
1393	0.331515599762787	-0.146382062921161	105	105-A3R	aspirate	healthy	right	52	Male	Hispanic	32	TA	5	Hiseq_1	PEG_w_lytes_(Golytely,_Trilyte,_etc)	TRUE
1403	0.0116679793568318	0.230433858377561	106	106-A3L	aspirate	healthy	left	65	Female	White	20	healthy	5	Hiseq_1	Other_or_unknown	TRUE
1406	-0.101477874223086	0.238641504172892	106	106-A3R	aspirate	healthy	right	65	Female	White	20	healthy	5	Hiseq_1	Other_or_unknown	TRUE
1417	0.785697300086645	0.499698802961349	107	107-A3L	aspirate	healthy	left	65	Female	White	21	TA	5	Hiseq_1	PEG_w_lytes_(Golytely,_Trilyte,_etc)	TRUE
1420	0.833522451338047	0.454148209787383	107	107-A3R	aspirate	healthy	right	65	Female	White	21	TA	5	Hiseq_1	PEG_w_lytes_(Golytely,_Trilyte,_etc)	TRUE
1429	0.195781091220397	-0.13533381424784	108	108-A3L	aspirate	healthy	left	66	Female	Black	26	healthy	5	Hiseq_1	Other_or_unknown	TRUE
1432	0.161311542141861	-0.156442811462903	108	108-A3R	aspirate	healthy	right	66	Female	Black	26	healthy	5	Hiseq_1	Other_or_unknown	TRUE
1443	0.00533031622313095	-0.2324351575449	109	109-A3L	aspirate	healthy	left	73	Male	White	28	TA	5	Hiseq_1	PEG_w_lytes_(Golytely,_Trilyte,_etc)	TRUE
1445	0.0268276048893949	-0.407221238873923	109	109-A3R	aspirate	healthy	right	73	Male	White	28	TA	5	Hiseq_1	PEG_w_lytes_(Golytely,_Trilyte,_etc)	TRUE
1449	0.0294407098819054	-0.235682750479616	109	109-A5	lavage	lavage	lavage	73	Male	White	28	TA	5	Hiseq_1	PEG_w_lytes_(Golytely,_Trilyte,_etc)	TRUE
1455	0.226839530854664	-0.0346246161599915	110	110-A3L	aspirate	healthy	left	54	Male	White	31	healthy	5	Hiseq_1	Other_or_unknown	TRUE
1458	0.104332275394482	-0.0138877376714557	110	110-A3R	aspirate	healthy	right	54	Male	White	31	healthy	5	Hiseq_1	Other_or_unknown	TRUE
1468	-0.313237931104878	-0.120357068964253	111	111-A3L	aspirate	healthy	left	53	Male	White	28	serrated	5	Hiseq_1	Miralax_(or_generic)	TRUE
1472	-0.26146421407401	-0.138178975000094	111	111-A3R	aspirate	healthy	right	53	Male	White	28	serrated	5	Hiseq_1	Miralax_(or_generic)	TRUE
1494	0.11589756037933	0.653363541719781	113	113-A3L	aspirate	healthy	left	51	Female	White	23	healthy	5	Hiseq_1	PEG_w_lytes_(Golytely,_Trilyte,_etc)	TRUE
1498	0.115367128912642	0.777205034292744	113	113-A3R	aspirate	healthy	right	51	Female	White	23	healthy	5	Hiseq_1	PEG_w_lytes_(Golytely,_Trilyte,_etc)	TRUE
1508	1.210249897446	0.42580560367844	114	114-A3L	aspirate	healthy	left	52	Female	White	34	healthy	5	Hiseq_1	Other_or_unknown	TRUE
1510	1.29373950862088	0.285460678684166	114	114-A3R	aspirate	healthy	right	52	Female	White	34	healthy	5	Hiseq_1	Other_or_unknown	TRUE
1520	0.389732131549454	-0.705189151157504	115	115-A3L	aspirate	healthy	left	70	Female	Hispanic	32	healthy	5	Hiseq_1	Other_or_unknown	TRUE
1524	0.670661471987882	-0.605089222287398	115	115-A3R	aspirate	healthy	right	70	Female	Hispanic	32	healthy	5	Hiseq_1	Other_or_unknown	TRUE
1534	0.202276105197584	-0.054920588008564	116	116-A3L	aspirate	healthy	left	64	Male	White	45	TA	5	Hiseq_1	PEG_w_lytes_(Golytely,_Trilyte,_etc)	TRUE
1536	0.483778395907589	-0.402017855361667	116	116-A3R	aspirate	healthy	right	64	Male	White	45	TA	5	Hiseq_1	PEG_w_lytes_(Golytely,_Trilyte,_etc)	TRUE
1546	0.436982907111748	0.790899423806334	117	117-A3L	aspirate	healthy	left	55	Male	White	23	serrated	5	Hiseq_1	PEG_w_lytes_(Golytely,_Trilyte,_etc)	TRUE
1550	0.492210305820932	0.720433170550406	117	117-A3R	aspirate	healthy	right	55	Male	White	23	serrated	5	Hiseq_1	PEG_w_lytes_(Golytely,_Trilyte,_etc)	TRUE
1572	0.319050348988208	-0.73262036952402	119	119-A3L	aspirate	healthy	left	67	Male	White	24	TA	5	Hiseq_1	PEG_w_lytes_(Golytely,_Trilyte,_etc)	TRUE
1584	0.125104485714037	-0.206984142790876	120	120-A3L	aspirate	healthy	left	66	Female	Hispanic	25	serrated	6	Hiseq_1	PEG_w_lytes_(Golytely,_Trilyte,_etc)	TRUE
1588	0.164097268079783	-0.18752048235902	120	120-A3R	aspirate	healthy	right	66	Female	Hispanic	25	serrated	6	Hiseq_1	PEG_w_lytes_(Golytely,_Trilyte,_etc)	TRUE
1597	0.595840913359384	0.519906538075366	121	121-A3L	aspirate	healthy	left	32	Male	White	37	healthy	6	Hiseq_1	Other_or_unknown	TRUE
1600	0.611424199863847	0.544211883998344	121	121-A3R	aspirate	healthy	right	32	Male	White	37	healthy	6	Hiseq_1	Other_or_unknown	TRUE
1613	0.322550673056174	-0.836427544633147	122	122-A3R	aspirate	healthy	right	68	Male	Asian	25	serrated	6	Hiseq_1	PEG_w_lytes_(Golytely,_Trilyte,_etc)	TRUE
1637	-0.458696916727259	-0.120872481499268	124	124-A3L	aspirate	healthy	left	60	Male	White	28	serrated	6	Hiseq_1	Miralax_(or_generic)	TRUE
1639	-0.518104903722342	-0.115236913339922	124	124-A3R	aspirate	healthy	right	60	Male	White	28	serrated	6	Hiseq_1	Miralax_(or_generic)	TRUE
1650	0.873534529248819	0.0911118495574828	125	125-A3L	aspirate	healthy	left	53	Female	White	36	TA	6	Hiseq_1	Miralax_(or_generic)	TRUE
1652	0.828249310312412	-0.0371857773107512	125	125-A3R	aspirate	healthy	right	53	Female	White	36	TA	6	Hiseq_1	Miralax_(or_generic)	TRUE
1663	1.73947459966368	-0.105560756169853	126	126-A3L	aspirate	healthy	left	71	Female	Asian	27	healthy	6	Hiseq_1	PEG_w_lytes_(Golytely,_Trilyte,_etc)	TRUE
1666	1.314405376012	-0.0336754421563359	126	126-A3R	aspirate	healthy	right	71	Female	Asian	27	healthy	6	Hiseq_1	PEG_w_lytes_(Golytely,_Trilyte,_etc)	TRUE
1676	0.745841360983675	0.0319330116010346	127	127-A3L	aspirate	healthy	left	50	Male	Asian	23	TA	6	Hiseq_1	Miralax_(or_generic)	TRUE
1679	0.876573237101501	0.135763564135501	127	127-A3R	aspirate	healthy	right	50	Male	Asian	23	TA	6	Hiseq_1	Miralax_(or_generic)	TRUE
1688	0.0324803592098153	-0.101459760588532	128	128-A3L	aspirate	healthy	left	80	Female	Hispanic	27	TA	6	Hiseq_1	PEG_w_lytes_(Golytely,_Trilyte,_etc)	TRUE
1695	0.438785102645581	-0.452682103226227	128	128-A5	lavage	lavage	lavage	80	Female	Hispanic	27	TA	6	Hiseq_1	PEG_w_lytes_(Golytely,_Trilyte,_etc)	TRUE
1703	-0.539360930612319	0.272702662901681	129	129-A3L	aspirate	healthy	left	69	Male	White	23	TA	6	Hiseq_1	Miralax_(or_generic)	TRUE
1706	-0.531946276798931	0.320648760257573	129	129-A3R	aspirate	healthy	right	69	Male	White	23	TA	6	Hiseq_1	Miralax_(or_generic)	TRUE
1717	1.03168274320216	0.128674383645894	130	130-A3L	aspirate	healthy	left	75	Male	Asian	25	healthy	6	Hiseq_1	Other_or_unknown	TRUE
1720	0.971117706643032	0.16857000103001	130	130-A3R	aspirate	healthy	right	75	Male	Asian	25	healthy	6	Hiseq_1	Other_or_unknown	TRUE
1745	1.08806748431576	-0.833709634497952	132	132-A3L	aspirate	healthy	left	64	Female	White	18	healthy	6	Hiseq_1	PEG_w_lytes_(Golytely,_Trilyte,_etc)	TRUE
1748	0.130142414527056	-0.219077357044033	132	132-A3R	aspirate	healthy	right	64	Female	White	18	healthy	6	Hiseq_1	PEG_w_lytes_(Golytely,_Trilyte,_etc)	TRUE
1760	-0.0620718822527064	-0.0953034287712248	133	133-A3R	aspirate	healthy	right	67	Male	White	21	TA	6	Hiseq_1	Miralax_(or_generic)	TRUE
1763	-0.0153806136149097	-0.123271993368544	133	133-A5	lavage	lavage	lavage	67	Male	White	21	TA	6	Hiseq_1	Miralax_(or_generic)	TRUE
1771	0.766983896482408	-0.630809651515644	134	134-A3L	aspirate	healthy	left	46	Male	Asian	32	serrated	6	Hiseq_1	PEG_w_lytes_(Golytely,_Trilyte,_etc)	TRUE
1783	0.190493631201126	0.463842690490746	135	135-A3L	aspirate	healthy	left	61	Male	White	24	TA	6	Hiseq_1	Other_or_unknown	TRUE
1789	0.189670168642257	0.472814274476839	135	135-A5	lavage	lavage	lavage	61	Male	White	24	TA	6	Hiseq_1	Other_or_unknown	TRUE
1800	0.0150878441719711	-0.356608931628628	136	136-A3R	aspirate	healthy	right	37	Female	White	19	healthy	6	Hiseq_1	Other_or_unknown	TRUE
1812	-0.281891053532556	-0.352221838988818	137	137-A3R	aspirate	healthy	right	66	Male	Asian	31	TA	6	Hiseq_1	PEG_w_lytes_(Golytely,_Trilyte,_etc)	TRUE
1835	-0.172045345282117	0.025841105166758	139	139-A3L	aspirate	healthy	left	NA	NA	NA	NA	healthy	6	Hiseq_1	Other_or_unknown	TRUE
1838	-0.392849073462928	0.0759778024755427	139	139-A3R	aspirate	healthy	right	NA	NA	NA	NA	healthy	6	Hiseq_1	Other_or_unknown	TRUE
1841	-0.243750323491819	0.0632976543346289	139	139-A5	lavage	lavage	lavage	NA	NA	NA	NA	healthy	6	Hiseq_1	Other_or_unknown	TRUE
1849	0.569620622487966	-0.0800932366865374	140	140-A3L	aspirate	healthy	left	55	Female	Asian	31	healthy	6	Hiseq_1	Other_or_unknown	TRUE
OLD-SAMPLE	-0.497389261993774	-0.238858847749321	9	009-A5	lavage	lavage	lavage	72	Male	White	34	healthy	6	Hiseq_1	Miralax_(or_generic)	TRUE
P008F	-0.565699745276281	0.159471937688934	8	P008F	fecal	fecal	fecal	61	Male	White	27	TA	6	Hiseq_1	fecal	TRUE
P011F	0.309287858654468	1.19283017756184	11	P011F	fecal	fecal	fecal	64	Male	White	26	TA	6	Hiseq_1	fecal	TRUE
P013F	-0.285263150638532	0.815912772383545	13	P013F	fecal	fecal	fecal	69	Female	White	28	serrated	6	Hiseq_1	fecal	TRUE
P018F	-0.41288021218396	0.561418882884782	18	P018F	fecal	fecal	fecal	60	Female	White	39	healthy	6	Hiseq_1	fecal	TRUE
P021F	-0.683538964036581	-0.114966359432973	21	P021F	fecal	fecal	fecal	33	Male	White	23	healthy	6	Hiseq_1	fecal	TRUE
P033F	-0.93667419869977	-0.107552799713942	33	P033F	fecal	fecal	fecal	79	Male	White	24	TA	6	Hiseq_1	fecal	TRUE
P034F	-0.673015858223966	-0.0230957309097099	34	P034F	fecal	fecal	fecal	56	Female	Asian	31	serrated	6	Hiseq_1	fecal	TRUE
P040F	-0.664187776552834	0.0427266279360032	40	P040F	fecal	fecal	fecal	58	Female	White	22	healthy	6	Hiseq_1	fecal	TRUE
P042F	-0.436836647103432	0.286632228331322	42	P042F	fecal	fecal	fecal	70	Female	White	24	serrated	6	Hiseq_1	fecal	TRUE
P046F	-0.453746446129689	0.689671399517018	46	P046F	fecal	fecal	fecal	67	Female	White	39	TA	6	Hiseq_1	fecal	TRUE
P048F	-0.399128646205683	0.14304127009353	48	P048F	fecal	fecal	fecal	75	Female	Asian	21	TA	6	Hiseq_1	fecal	TRUE
P052F	-0.32162565326224	0.195577756003623	52	P052F	fecal	fecal	fecal	68	Male	White	22	TA	6	Hiseq_1	fecal	TRUE
P058F	-0.670589375536977	0.662103630032133	58	P058F	fecal	fecal	fecal	86	Female	Hispanic	21	TA	6	Hiseq_1	fecal	TRUE
P060F	-1.08679059089104	-0.03942100360512	60	P060F	fecal	fecal	fecal	67	Male	White	25	healthy	6	Hiseq_1	fecal	TRUE
P061F	-0.660476871177648	0.75013544190828	61	P061F	fecal	fecal	fecal	62	Female	White	26	serrated	6	Hiseq_1	fecal	TRUE
P062F	-0.0716246461114454	0.780906574277156	62	P062F	fecal	fecal	fecal	65	Female	Asian	23	serrated	6	Hiseq_1	fecal	TRUE
P065F	-1.14483822224757	0.103585363130577	65	P065F	fecal	fecal	fecal	67	Female	Asian	24	TA	6	Hiseq_1	fecal	TRUE
P071F	-0.713796374428364	0.106364992159572	71	P071F	fecal	fecal	fecal	66	Male	White	24	healthy	6	Hiseq_1	fecal	TRUE
P076F	-0.300221813748298	0.410982434732514	76	P076F	fecal	fecal	fecal	54	Female	PI	27	TA	6	Hiseq_1	fecal	TRUE
P077F	-0.670844756542157	0.436165154477297	77	P077F	fecal	fecal	fecal	NA	NA	NA	NA	healthy	6	Hiseq_1	fecal	TRUE
P078F	-0.431879293028684	-0.470583822992238	78	P078F	fecal	fecal	fecal	49	Male	Asian	27	healthy	6	Hiseq_1	fecal	TRUE
P079F	-0.406348876124697	0.609328459061595	79	P079F	fecal	fecal	fecal	67	Female	Hispanic	28	serrated	6	Hiseq_1	fecal	TRUE
P080F	-0.813841149279676	0.119741698837945	80	P080F	fecal	fecal	fecal	NA	NA	NA	NA	serrated	6	Hiseq_1	fecal	TRUE
P082F	-0.828520802066822	-0.221803434595137	82	P082F	fecal	fecal	fecal	76	Male	Asian	29	TA	6	Hiseq_1	fecal	TRUE
P087F	-0.862221190986461	0.11013720584163	87	P087F	fecal	fecal	fecal	71	Female	White	31	TA	6	Hiseq_1	fecal	TRUE
P090F	-0.535721863437116	0.10896690174631	90	P090F	fecal	fecal	fecal	66	Female	White	39	TA	6	Hiseq_1	fecal	TRUE
P092F	-0.924094060422126	0.129908928279063	92	P092F	fecal	fecal	fecal	54	Female	Hispanic	27	serrated	6	Hiseq_1	fecal	TRUE
P099F	-0.188843440987985	0.471679696978984	99	P099F	fecal	fecal	fecal	57	Female	White	19	TA	6	Hiseq_1	fecal	TRUE
P109F	-0.613278323361159	-0.257591767928012	109	P109F	fecal	fecal	fecal	73	Male	White	28	TA	6	Hiseq_1	fecal	TRUE
P122F	-0.66860057622311	-0.568953026957503	122	P122F	fecal	fecal	fecal	68	Male	Asian	25	serrated	6	Hiseq_1	fecal	TRUE
P129F	-0.850577534001059	0.29129052244364	129	P129F	fecal	fecal	fecal	69	Male	White	23	TA	6	Hiseq_1	fecal	TRUE
P132F	-0.0267311140654921	0.988377615844919	132	P132F	fecal	fecal	fecal	64	Female	White	18	healthy	6	Hiseq_1	fecal	TRUE
P133F	-0.480836857475668	-0.0162611845964717	133	P133F	fecal	fecal	fecal	67	Male	White	21	TA	6	Hiseq_1	fecal	TRUE
P135F	-0.450192815782245	0.580678879851392	135	P135F	fecal	fecal	fecal	61	Male	White	24	TA	6	Hiseq_1	fecal	TRUE
P139F	-0.830517795563102	0.0603078670387308	139	P139F	fecal	fecal	fecal	NA	NA	NA	NA	healthy	6	Hiseq_1	fecal	TRUE
