# Supplementary material for: Distinct colon mucosa microbiomes associated with tubular adenomas and serrated polyps
Source: NPJ Biofilms Microbiomes. 2022 Aug 29;8:69. doi: 10.1038/s41522-022-00328-6 (PMC9424272; doi:10.1038/s41522-022-00328-6)
Supplement: Supplementary file 5 — Source Data File [file 41522_2022_328_MOESM5_ESM.zip › Source_Data_File/Figure3b.txt]

Row.names	Shannon	Richness	SampleLabel	Patient	SampleType	SampleSite	ColonLocation	Age	Gender	Ethnicity	BMI	LabDiagnosis	Plate	BarcodeSequence	LinkerPrimerSeq	InFinalAnalysis
114	3.81527094204038	195	007-B1R	7	brush	TA	right	51	Male	White	25	non-serrated	1	GGTTCATGAACA	GTGYCAGCMGCCGCGGTAA	TRUE
115	3.64527160410341	170	007-B2R	7	brush	healthy	right	51	Male	White	25	non-serrated	1	GTTGATACGATG	GTGYCAGCMGCCGCGGTAA	TRUE
505	3.1043099191271	183	034-B1R	34	brush	HPP	right	56	Female	Asian	31	serrated	3	CTATCTCCTGTC	GTGYCAGCMGCCGCGGTAA	TRUE
506	3.37431155527588	111	034-B2R	34	brush	healthy	right	56	Female	Asian	31	serrated	3	AATACAGACCTG	GTGYCAGCMGCCGCGGTAA	TRUE
591	4.2387682008444	193	041-B1L	41	brush	TA	left	60	Male	None	35	non-serrated	2	GCGTGCCCGGCC	GTGYCAGCMGCCGCGGTAA	TRUE
591-5	4.09223424715579	199	041-B2L	41	brush	healthy	left	60	Male	None	35	non-serrated	2	CAATCATAGGTG	GTGYCAGCMGCCGCGGTAA	TRUE
601	3.59655847196054	60	042-B1R	42	brush	SSP	right	70	Female	White	24	serrated	2	GTTCTAAGGTGA	GTGYCAGCMGCCGCGGTAA	FALSE
602	3.39203716944236	43	042-B2R	42	brush	healthy	right	70	Female	White	24	serrated	2	GTCCGTCCTGGT	GTGYCAGCMGCCGCGGTAA	FALSE
614	2.89614409887537	118	043-B1L	43	brush	TA	left	55	Female	Asian	29	non-serrated	2	GTTGGACGAAGG	GTGYCAGCMGCCGCGGTAA	TRUE
615	2.72397499505478	108	043-B2L	43	brush	healthy	left	55	Female	Asian	29	non-serrated	2	AGCAGTGCGGTG	GTGYCAGCMGCCGCGGTAA	TRUE
685	3.4454675541552	66	049-B1R	49	brush	TA	right	65	Female	Asian	27	non-serrated	2	TAGTTCGGTGAC	GTGYCAGCMGCCGCGGTAA	FALSE
685-5	3.60588773809699	54	049-B2R	49	brush	healthy	right	65	Female	Asian	27	non-serrated	2	AGATCGTGCCTA	GTGYCAGCMGCCGCGGTAA	FALSE
686	3.81715420826088	192	049-B1L	49	brush	TA	left	65	Female	Asian	27	non-serrated	2	ACTAAAGCAAAC	GTGYCAGCMGCCGCGGTAA	TRUE
686-5	3.81050091225352	119	049-B2L	49	brush	healthy	left	65	Female	Asian	27	non-serrated	2	CCTCACTAGCGA	GTGYCAGCMGCCGCGGTAA	TRUE
