# Supplementary material for: Distinct colon mucosa microbiomes associated with tubular adenomas and serrated polyps
Source: NPJ Biofilms Microbiomes. 2022 Aug 29;8:69. doi: 10.1038/s41522-022-00328-6 (PMC9424272; doi:10.1038/s41522-022-00328-6)
Supplement: Supplementary file 5 — Source Data File [file 41522_2022_328_MOESM5_ESM.zip › Source_Data_File/Figure3c.txt]

Row.names	MDS1	MDS2	SampleLabel	Patient	SampleType	SampleSite	ColonLocation	Age	Gender	Ethnicity	BMI	LabDiagnosis	Plate	BarcodeSequence	LinkerPrimerSeq	InFinalAnalysis
114	-0.204918710356938	-1.09987127142506	007-B1R	7	brush	polyp	right	51	Male	White	25	non-serrated	1	GGTTCATGAACA	GTGYCAGCMGCCGCGGTAA	TRUE
115	-0.15010321023338	-1.2904053138483	007-B2R	7	brush	healthy	right	51	Male	White	25	non-serrated	1	GTTGATACGATG	GTGYCAGCMGCCGCGGTAA	TRUE
505	-1.1961982013238	-0.885469289258455	034-B1R	34	brush	polyp	right	56	Female	Asian	31	serrated	3	CTATCTCCTGTC	GTGYCAGCMGCCGCGGTAA	TRUE
506	-0.0335024310972299	-0.437524643571012	034-B2R	34	brush	healthy	right	56	Female	Asian	31	serrated	3	AATACAGACCTG	GTGYCAGCMGCCGCGGTAA	TRUE
591	-2.09897661893366	0.514506506094571	041-B1L	41	brush	polyp	left	60	Male	None	35	non-serrated	2	GCGTGCCCGGCC	GTGYCAGCMGCCGCGGTAA	TRUE
591-5	-2.1238487061819	0.484993820456376	041-B2L	41	brush	healthy	left	60	Male	None	35	non-serrated	2	CAATCATAGGTG	GTGYCAGCMGCCGCGGTAA	TRUE
601	1.94681711671858	-0.520192679196026	042-B1R	42	brush	polyp	right	70	Female	White	24	serrated	2	GTTCTAAGGTGA	GTGYCAGCMGCCGCGGTAA	FALSE
602	2.33957607201384	-1.24130458316874	042-B2R	42	brush	healthy	right	70	Female	White	24	serrated	2	GTCCGTCCTGGT	GTGYCAGCMGCCGCGGTAA	FALSE
614	-0.862631962013976	0.0216532356331725	043-B1L	43	brush	polyp	left	55	Female	Asian	29	non-serrated	2	GTTGGACGAAGG	GTGYCAGCMGCCGCGGTAA	TRUE
615	-0.950577286150992	0.0685097974106524	043-B2L	43	brush	healthy	left	55	Female	Asian	29	non-serrated	2	AGCAGTGCGGTG	GTGYCAGCMGCCGCGGTAA	TRUE
685	1.50955832114328	1.7990264467036	049-B1R	49	brush	polyp	right	65	Female	Asian	27	non-serrated	2	TAGTTCGGTGAC	GTGYCAGCMGCCGCGGTAA	FALSE
685-5	1.60691162924934	1.04489996711317	049-B2R	49	brush	healthy	right	65	Female	Asian	27	non-serrated	2	AGATCGTGCCTA	GTGYCAGCMGCCGCGGTAA	FALSE
686	-0.174663328104226	0.673620189183519	049-B1L	49	brush	polyp	left	65	Female	Asian	27	non-serrated	2	ACTAAAGCAAAC	GTGYCAGCMGCCGCGGTAA	TRUE
686-5	0.392557315271056	0.867557817872527	049-B2L	49	brush	healthy	left	65	Female	Asian	27	non-serrated	2	CCTCACTAGCGA	GTGYCAGCMGCCGCGGTAA	TRUE
