# Supplementary material for: Distinct colon mucosa microbiomes associated with tubular adenomas and serrated polyps
Source: NPJ Biofilms Microbiomes. 2022 Aug 29;8:69. doi: 10.1038/s41522-022-00328-6 (PMC9424272; doi:10.1038/s41522-022-00328-6)
Supplement: Supplementary file 5 — Source Data File [file 41522_2022_328_MOESM5_ESM.zip › Source_Data_File/Figure3d.txt]

Var1	taxonomy	x	SampleLabel	Patient	SampleType	SampleSite	ColonLocation	Age	Gender	Ethnicity	BMI	LabDiagnosis	Plate	BarcodeSequence	LinkerPrimerSeq	InFinalAnalysis
114	[Eubacterium]	0.0658275719435088	007-B1R	7	brush	TA	right	51	Male	White	25	non-serrated	1	GGTTCATGAACA	GTGYCAGCMGCCGCGGTAA	TRUE
115	[Eubacterium]	0.0466764954986041	007-B2R	7	brush	healthy	right	51	Male	White	25	non-serrated	1	GTTGATACGATG	GTGYCAGCMGCCGCGGTAA	TRUE
505	[Eubacterium]	0.000110535236176955	034-B1R	34	brush	HPP	right	56	Female	Asian	31	serrated	3	CTATCTCCTGTC	GTGYCAGCMGCCGCGGTAA	TRUE
506	[Eubacterium]	0.00551367165522674	034-B2R	34	brush	healthy	right	56	Female	Asian	31	serrated	3	AATACAGACCTG	GTGYCAGCMGCCGCGGTAA	TRUE
591	[Eubacterium]	0.00839135325773008	041-B1L	41	brush	TA	left	60	Male	None	35	non-serrated	2	GCGTGCCCGGCC	GTGYCAGCMGCCGCGGTAA	TRUE
591-5	[Eubacterium]	0.00672796054206771	041-B2L	41	brush	healthy	left	60	Male	None	35	non-serrated	2	CAATCATAGGTG	GTGYCAGCMGCCGCGGTAA	TRUE
601	[Eubacterium]	0	042-B1R	42	brush	SSP	right	70	Female	White	24	serrated	2	GTTCTAAGGTGA	GTGYCAGCMGCCGCGGTAA	FALSE
602	[Eubacterium]	0	042-B2R	42	brush	healthy	right	70	Female	White	24	serrated	2	GTCCGTCCTGGT	GTGYCAGCMGCCGCGGTAA	FALSE
614	[Eubacterium]	0.00165311714486288	043-B1L	43	brush	TA	left	55	Female	Asian	29	non-serrated	2	GTTGGACGAAGG	GTGYCAGCMGCCGCGGTAA	TRUE
615	[Eubacterium]	0.00106269925611052	043-B2L	43	brush	healthy	left	55	Female	Asian	29	non-serrated	2	AGCAGTGCGGTG	GTGYCAGCMGCCGCGGTAA	TRUE
685	[Eubacterium]	0.0884783665532329	049-B1R	49	brush	TA	right	65	Female	Asian	27	non-serrated	2	TAGTTCGGTGAC	GTGYCAGCMGCCGCGGTAA	FALSE
685-5	[Eubacterium]	0.0400326797385621	049-B2R	49	brush	healthy	right	65	Female	Asian	27	non-serrated	2	AGATCGTGCCTA	GTGYCAGCMGCCGCGGTAA	FALSE
686	[Eubacterium]	0.0481278851085656	049-B1L	49	brush	TA	left	65	Female	Asian	27	non-serrated	2	ACTAAAGCAAAC	GTGYCAGCMGCCGCGGTAA	TRUE
686-5	[Eubacterium]	0.0279248916706789	049-B2L	49	brush	healthy	left	65	Female	Asian	27	non-serrated	2	CCTCACTAGCGA	GTGYCAGCMGCCGCGGTAA	TRUE
114	[Ruminococcus]	0.0743071559416179	007-B1R	7	brush	TA	right	51	Male	White	25	non-serrated	1	GGTTCATGAACA	GTGYCAGCMGCCGCGGTAA	TRUE
115	[Ruminococcus]	0.0819975532482198	007-B2R	7	brush	healthy	right	51	Male	White	25	non-serrated	1	GTTGATACGATG	GTGYCAGCMGCCGCGGTAA	TRUE
505	[Ruminococcus]	0.00523200117904252	034-B1R	34	brush	HPP	right	56	Female	Asian	31	serrated	3	CTATCTCCTGTC	GTGYCAGCMGCCGCGGTAA	TRUE
506	[Ruminococcus]	0.0725779228085968	034-B2R	34	brush	healthy	right	56	Female	Asian	31	serrated	3	AATACAGACCTG	GTGYCAGCMGCCGCGGTAA	TRUE
591	[Ruminococcus]	0.0380651241981089	041-B1L	41	brush	TA	left	60	Male	None	35	non-serrated	2	GCGTGCCCGGCC	GTGYCAGCMGCCGCGGTAA	TRUE
591-5	[Ruminococcus]	0.0244217784801034	041-B2L	41	brush	healthy	left	60	Male	None	35	non-serrated	2	CAATCATAGGTG	GTGYCAGCMGCCGCGGTAA	TRUE
601	[Ruminococcus]	0	042-B1R	42	brush	SSP	right	70	Female	White	24	serrated	2	GTTCTAAGGTGA	GTGYCAGCMGCCGCGGTAA	FALSE
602	[Ruminococcus]	0	042-B2R	42	brush	healthy	right	70	Female	White	24	serrated	2	GTCCGTCCTGGT	GTGYCAGCMGCCGCGGTAA	FALSE
614	[Ruminococcus]	0.355873094952331	043-B1L	43	brush	TA	left	55	Female	Asian	29	non-serrated	2	GTTGGACGAAGG	GTGYCAGCMGCCGCGGTAA	TRUE
615	[Ruminococcus]	0.422704257048197	043-B2L	43	brush	healthy	left	55	Female	Asian	29	non-serrated	2	AGCAGTGCGGTG	GTGYCAGCMGCCGCGGTAA	TRUE
685	[Ruminococcus]	0.0175012153621779	049-B1R	49	brush	TA	right	65	Female	Asian	27	non-serrated	2	TAGTTCGGTGAC	GTGYCAGCMGCCGCGGTAA	FALSE
685-5	[Ruminococcus]	0.0612745098039216	049-B2R	49	brush	healthy	right	65	Female	Asian	27	non-serrated	2	AGATCGTGCCTA	GTGYCAGCMGCCGCGGTAA	FALSE
686	[Ruminococcus]	0.0824072491024107	049-B1L	49	brush	TA	left	65	Female	Asian	27	non-serrated	2	ACTAAAGCAAAC	GTGYCAGCMGCCGCGGTAA	TRUE
686-5	[Ruminococcus]	0.158521906596052	049-B2L	49	brush	healthy	left	65	Female	Asian	27	non-serrated	2	CCTCACTAGCGA	GTGYCAGCMGCCGCGGTAA	TRUE
114	Bacteroides	0.0234296519529634	007-B1R	7	brush	TA	right	51	Male	White	25	non-serrated	1	GGTTCATGAACA	GTGYCAGCMGCCGCGGTAA	TRUE
115	Bacteroides	0.0292041782991938	007-B2R	7	brush	healthy	right	51	Male	White	25	non-serrated	1	GTTGATACGATG	GTGYCAGCMGCCGCGGTAA	TRUE
505	Bacteroides	0.489388617327012	034-B1R	34	brush	HPP	right	56	Female	Asian	31	serrated	3	CTATCTCCTGTC	GTGYCAGCMGCCGCGGTAA	TRUE
506	Bacteroides	0.329338734481077	034-B2R	34	brush	healthy	right	56	Female	Asian	31	serrated	3	AATACAGACCTG	GTGYCAGCMGCCGCGGTAA	TRUE
591	Bacteroides	0.310814508528169	041-B1L	41	brush	TA	left	60	Male	None	35	non-serrated	2	GCGTGCCCGGCC	GTGYCAGCMGCCGCGGTAA	TRUE
591-5	Bacteroides	0.377795335919169	041-B2L	41	brush	healthy	left	60	Male	None	35	non-serrated	2	CAATCATAGGTG	GTGYCAGCMGCCGCGGTAA	TRUE
601	Bacteroides	0.118987341772152	042-B1R	42	brush	SSP	right	70	Female	White	24	serrated	2	GTTCTAAGGTGA	GTGYCAGCMGCCGCGGTAA	FALSE
602	Bacteroides	0.109181141439206	042-B2R	42	brush	healthy	right	70	Female	White	24	serrated	2	GTCCGTCCTGGT	GTGYCAGCMGCCGCGGTAA	FALSE
614	Bacteroides	0.23478792545121	043-B1L	43	brush	TA	left	55	Female	Asian	29	non-serrated	2	GTTGGACGAAGG	GTGYCAGCMGCCGCGGTAA	TRUE
615	Bacteroides	0.243754037215311	043-B2L	43	brush	healthy	left	55	Female	Asian	29	non-serrated	2	AGCAGTGCGGTG	GTGYCAGCMGCCGCGGTAA	TRUE
685	Bacteroides	0.0612542537676228	049-B1R	49	brush	TA	right	65	Female	Asian	27	non-serrated	2	TAGTTCGGTGAC	GTGYCAGCMGCCGCGGTAA	FALSE
685-5	Bacteroides	0.0367647058823529	049-B2R	49	brush	healthy	right	65	Female	Asian	27	non-serrated	2	AGATCGTGCCTA	GTGYCAGCMGCCGCGGTAA	FALSE
686	Bacteroides	0.227018863623411	049-B1L	49	brush	TA	left	65	Female	Asian	27	non-serrated	2	ACTAAAGCAAAC	GTGYCAGCMGCCGCGGTAA	TRUE
686-5	Bacteroides	0.146244583533943	049-B2L	49	brush	healthy	left	65	Female	Asian	27	non-serrated	2	CCTCACTAGCGA	GTGYCAGCMGCCGCGGTAA	TRUE
114	Blautia	0.046209300951368	007-B1R	7	brush	TA	right	51	Male	White	25	non-serrated	1	GGTTCATGAACA	GTGYCAGCMGCCGCGGTAA	TRUE
115	Blautia	0.0547068603155682	007-B2R	7	brush	healthy	right	51	Male	White	25	non-serrated	1	GTTGATACGATG	GTGYCAGCMGCCGCGGTAA	TRUE
505	Blautia	0.0552798997813859	034-B1R	34	brush	HPP	right	56	Female	Asian	31	serrated	3	CTATCTCCTGTC	GTGYCAGCMGCCGCGGTAA	TRUE
506	Blautia	0.0664641236262706	034-B2R	34	brush	healthy	right	56	Female	Asian	31	serrated	3	AATACAGACCTG	GTGYCAGCMGCCGCGGTAA	TRUE
591	Blautia	0.0993280836703049	041-B1L	41	brush	TA	left	60	Male	None	35	non-serrated	2	GCGTGCCCGGCC	GTGYCAGCMGCCGCGGTAA	TRUE
591-5	Blautia	0.0820763300292104	041-B2L	41	brush	healthy	left	60	Male	None	35	non-serrated	2	CAATCATAGGTG	GTGYCAGCMGCCGCGGTAA	TRUE
601	Blautia	0.165189873417722	042-B1R	42	brush	SSP	right	70	Female	White	24	serrated	2	GTTCTAAGGTGA	GTGYCAGCMGCCGCGGTAA	FALSE
602	Blautia	0.0397022332506203	042-B2R	42	brush	healthy	right	70	Female	White	24	serrated	2	GTCCGTCCTGGT	GTGYCAGCMGCCGCGGTAA	FALSE
614	Blautia	0.0487782784936253	043-B1L	43	brush	TA	left	55	Female	Asian	29	non-serrated	2	GTTGGACGAAGG	GTGYCAGCMGCCGCGGTAA	TRUE
615	Blautia	0.03956991935988	043-B2L	43	brush	healthy	left	55	Female	Asian	29	non-serrated	2	AGCAGTGCGGTG	GTGYCAGCMGCCGCGGTAA	TRUE
685	Blautia	0.0384054448225571	049-B1R	49	brush	TA	right	65	Female	Asian	27	non-serrated	2	TAGTTCGGTGAC	GTGYCAGCMGCCGCGGTAA	FALSE
685-5	Blautia	0.042483660130719	049-B2R	49	brush	healthy	right	65	Female	Asian	27	non-serrated	2	AGATCGTGCCTA	GTGYCAGCMGCCGCGGTAA	FALSE
686	Blautia	0.0319997720408047	049-B1L	49	brush	TA	left	65	Female	Asian	27	non-serrated	2	ACTAAAGCAAAC	GTGYCAGCMGCCGCGGTAA	TRUE
686-5	Blautia	0.0414058738565238	049-B2L	49	brush	healthy	left	65	Female	Asian	27	non-serrated	2	CCTCACTAGCGA	GTGYCAGCMGCCGCGGTAA	TRUE
114	Coprococcus	0.0334751521597825	007-B1R	7	brush	TA	right	51	Male	White	25	non-serrated	1	GGTTCATGAACA	GTGYCAGCMGCCGCGGTAA	TRUE
115	Coprococcus	0.0224285579848803	007-B2R	7	brush	healthy	right	51	Male	White	25	non-serrated	1	GTTGATACGATG	GTGYCAGCMGCCGCGGTAA	TRUE
505	Coprococcus	0.0300164574684975	034-B1R	34	brush	HPP	right	56	Female	Asian	31	serrated	3	CTATCTCCTGTC	GTGYCAGCMGCCGCGGTAA	TRUE
506	Coprococcus	0.000768913394096245	034-B2R	34	brush	healthy	right	56	Female	Asian	31	serrated	3	AATACAGACCTG	GTGYCAGCMGCCGCGGTAA	TRUE
591	Coprococcus	0.0056550424128181	041-B1L	41	brush	TA	left	60	Male	None	35	non-serrated	2	GCGTGCCCGGCC	GTGYCAGCMGCCGCGGTAA	TRUE
591-5	Coprococcus	0.00524349949719868	041-B2L	41	brush	healthy	left	60	Male	None	35	non-serrated	2	CAATCATAGGTG	GTGYCAGCMGCCGCGGTAA	TRUE
601	Coprococcus	0.101898734177215	042-B1R	42	brush	SSP	right	70	Female	White	24	serrated	2	GTTCTAAGGTGA	GTGYCAGCMGCCGCGGTAA	FALSE
602	Coprococcus	0.0161290322580645	042-B2R	42	brush	healthy	right	70	Female	White	24	serrated	2	GTCCGTCCTGGT	GTGYCAGCMGCCGCGGTAA	FALSE
614	Coprococcus	0.0249099843746462	043-B1L	43	brush	TA	left	55	Female	Asian	29	non-serrated	2	GTTGGACGAAGG	GTGYCAGCMGCCGCGGTAA	TRUE
615	Coprococcus	0.0189202142068304	043-B2L	43	brush	healthy	left	55	Female	Asian	29	non-serrated	2	AGCAGTGCGGTG	GTGYCAGCMGCCGCGGTAA	TRUE
685	Coprococcus	0.0136120563928051	049-B1R	49	brush	TA	right	65	Female	Asian	27	non-serrated	2	TAGTTCGGTGAC	GTGYCAGCMGCCGCGGTAA	FALSE
685-5	Coprococcus	0	049-B2R	49	brush	healthy	right	65	Female	Asian	27	non-serrated	2	AGATCGTGCCTA	GTGYCAGCMGCCGCGGTAA	FALSE
686	Coprococcus	0.00535704108964495	049-B1L	49	brush	TA	left	65	Female	Asian	27	non-serrated	2	ACTAAAGCAAAC	GTGYCAGCMGCCGCGGTAA	TRUE
686-5	Coprococcus	0.0132402503610977	049-B2L	49	brush	healthy	left	65	Female	Asian	27	non-serrated	2	CCTCACTAGCGA	GTGYCAGCMGCCGCGGTAA	TRUE
114	Dorea	0.0768776221710099	007-B1R	7	brush	TA	right	51	Male	White	25	non-serrated	1	GGTTCATGAACA	GTGYCAGCMGCCGCGGTAA	TRUE
115	Dorea	0.0632077543210264	007-B2R	7	brush	healthy	right	51	Male	White	25	non-serrated	1	GTTGATACGATG	GTGYCAGCMGCCGCGGTAA	TRUE
505	Dorea	0.0739603546952912	034-B1R	34	brush	HPP	right	56	Female	Asian	31	serrated	3	CTATCTCCTGTC	GTGYCAGCMGCCGCGGTAA	TRUE
506	Dorea	0.0866434117249916	034-B2R	34	brush	healthy	right	56	Female	Asian	31	serrated	3	AATACAGACCTG	GTGYCAGCMGCCGCGGTAA	TRUE
591	Dorea	0.0376394758444559	041-B1L	41	brush	TA	left	60	Male	None	35	non-serrated	2	GCGTGCCCGGCC	GTGYCAGCMGCCGCGGTAA	TRUE
591-5	Dorea	0.041253651295312	041-B2L	41	brush	healthy	left	60	Male	None	35	non-serrated	2	CAATCATAGGTG	GTGYCAGCMGCCGCGGTAA	TRUE
601	Dorea	0.0873417721518987	042-B1R	42	brush	SSP	right	70	Female	White	24	serrated	2	GTTCTAAGGTGA	GTGYCAGCMGCCGCGGTAA	FALSE
602	Dorea	0.0397022332506203	042-B2R	42	brush	healthy	right	70	Female	White	24	serrated	2	GTCCGTCCTGGT	GTGYCAGCMGCCGCGGTAA	FALSE
614	Dorea	0.0138137186077583	043-B1L	43	brush	TA	left	55	Female	Asian	29	non-serrated	2	GTTGGACGAAGG	GTGYCAGCMGCCGCGGTAA	TRUE
615	Dorea	0.013377508282803	043-B2L	43	brush	healthy	left	55	Female	Asian	29	non-serrated	2	AGCAGTGCGGTG	GTGYCAGCMGCCGCGGTAA	TRUE
685	Dorea	0	049-B1R	49	brush	TA	right	65	Female	Asian	27	non-serrated	2	TAGTTCGGTGAC	GTGYCAGCMGCCGCGGTAA	FALSE
685-5	Dorea	0.0367647058823529	049-B2R	49	brush	healthy	right	65	Female	Asian	27	non-serrated	2	AGATCGTGCCTA	GTGYCAGCMGCCGCGGTAA	FALSE
686	Dorea	0.0209722459679717	049-B1L	49	brush	TA	left	65	Female	Asian	27	non-serrated	2	ACTAAAGCAAAC	GTGYCAGCMGCCGCGGTAA	TRUE
686-5	Dorea	0.0293692826191623	049-B2L	49	brush	healthy	left	65	Female	Asian	27	non-serrated	2	CCTCACTAGCGA	GTGYCAGCMGCCGCGGTAA	TRUE
114	Faecalibacterium	0.100573184423566	007-B1R	7	brush	TA	right	51	Male	White	25	non-serrated	1	GGTTCATGAACA	GTGYCAGCMGCCGCGGTAA	TRUE
115	Faecalibacterium	0.11929483358951	007-B2R	7	brush	healthy	right	51	Male	White	25	non-serrated	1	GTTGATACGATG	GTGYCAGCMGCCGCGGTAA	TRUE
505	Faecalibacterium	0.0565694775367837	034-B1R	34	brush	HPP	right	56	Female	Asian	31	serrated	3	CTATCTCCTGTC	GTGYCAGCMGCCGCGGTAA	TRUE
506	Faecalibacterium	0.137091631971794	034-B2R	34	brush	healthy	right	56	Female	Asian	31	serrated	3	AATACAGACCTG	GTGYCAGCMGCCGCGGTAA	TRUE
591	Faecalibacterium	0.0395548934358943	041-B1L	41	brush	TA	left	60	Male	None	35	non-serrated	2	GCGTGCCCGGCC	GTGYCAGCMGCCGCGGTAA	TRUE
591-5	Faecalibacterium	0.0403677632524063	041-B2L	41	brush	healthy	left	60	Male	None	35	non-serrated	2	CAATCATAGGTG	GTGYCAGCMGCCGCGGTAA	TRUE
601	Faecalibacterium	0.10126582278481	042-B1R	42	brush	SSP	right	70	Female	White	24	serrated	2	GTTCTAAGGTGA	GTGYCAGCMGCCGCGGTAA	FALSE
602	Faecalibacterium	0.1575682382134	042-B2R	42	brush	healthy	right	70	Female	White	24	serrated	2	GTCCGTCCTGGT	GTGYCAGCMGCCGCGGTAA	FALSE
614	Faecalibacterium	0.186168165039969	043-B1L	43	brush	TA	left	55	Female	Asian	29	non-serrated	2	GTTGGACGAAGG	GTGYCAGCMGCCGCGGTAA	TRUE
615	Faecalibacterium	0.147444312475256	043-B2L	43	brush	healthy	left	55	Female	Asian	29	non-serrated	2	AGCAGTGCGGTG	GTGYCAGCMGCCGCGGTAA	TRUE
685	Faecalibacterium	0.0471560525036461	049-B1R	49	brush	TA	right	65	Female	Asian	27	non-serrated	2	TAGTTCGGTGAC	GTGYCAGCMGCCGCGGTAA	FALSE
685-5	Faecalibacterium	0.116013071895425	049-B2R	49	brush	healthy	right	65	Female	Asian	27	non-serrated	2	AGATCGTGCCTA	GTGYCAGCMGCCGCGGTAA	FALSE
686	Faecalibacterium	0.269932182139397	049-B1L	49	brush	TA	left	65	Female	Asian	27	non-serrated	2	ACTAAAGCAAAC	GTGYCAGCMGCCGCGGTAA	TRUE
686-5	Faecalibacterium	0.245546461242176	049-B2L	49	brush	healthy	left	65	Female	Asian	27	non-serrated	2	CCTCACTAGCGA	GTGYCAGCMGCCGCGGTAA	TRUE
114	Mycoplasma	0	007-B1R	7	brush	TA	right	51	Male	White	25	non-serrated	1	GGTTCATGAACA	GTGYCAGCMGCCGCGGTAA	TRUE
115	Mycoplasma	0	007-B2R	7	brush	healthy	right	51	Male	White	25	non-serrated	1	GTTGATACGATG	GTGYCAGCMGCCGCGGTAA	TRUE
505	Mycoplasma	0	034-B1R	34	brush	HPP	right	56	Female	Asian	31	serrated	3	CTATCTCCTGTC	GTGYCAGCMGCCGCGGTAA	TRUE
506	Mycoplasma	0	034-B2R	34	brush	healthy	right	56	Female	Asian	31	serrated	3	AATACAGACCTG	GTGYCAGCMGCCGCGGTAA	TRUE
591	Mycoplasma	0	041-B1L	41	brush	TA	left	60	Male	None	35	non-serrated	2	GCGTGCCCGGCC	GTGYCAGCMGCCGCGGTAA	TRUE
591-5	Mycoplasma	0	041-B2L	41	brush	healthy	left	60	Male	None	35	non-serrated	2	CAATCATAGGTG	GTGYCAGCMGCCGCGGTAA	TRUE
601	Mycoplasma	0.131012658227848	042-B1R	42	brush	SSP	right	70	Female	White	24	serrated	2	GTTCTAAGGTGA	GTGYCAGCMGCCGCGGTAA	FALSE
602	Mycoplasma	0.115384615384615	042-B2R	42	brush	healthy	right	70	Female	White	24	serrated	2	GTCCGTCCTGGT	GTGYCAGCMGCCGCGGTAA	FALSE
614	Mycoplasma	0	043-B1L	43	brush	TA	left	55	Female	Asian	29	non-serrated	2	GTTGGACGAAGG	GTGYCAGCMGCCGCGGTAA	TRUE
615	Mycoplasma	0	043-B2L	43	brush	healthy	left	55	Female	Asian	29	non-serrated	2	AGCAGTGCGGTG	GTGYCAGCMGCCGCGGTAA	TRUE
685	Mycoplasma	0.0374331550802139	049-B1R	49	brush	TA	right	65	Female	Asian	27	non-serrated	2	TAGTTCGGTGAC	GTGYCAGCMGCCGCGGTAA	FALSE
685-5	Mycoplasma	0.158496732026144	049-B2R	49	brush	healthy	right	65	Female	Asian	27	non-serrated	2	AGATCGTGCCTA	GTGYCAGCMGCCGCGGTAA	FALSE
686	Mycoplasma	0	049-B1L	49	brush	TA	left	65	Female	Asian	27	non-serrated	2	ACTAAAGCAAAC	GTGYCAGCMGCCGCGGTAA	TRUE
686-5	Mycoplasma	0.016610495907559	049-B2L	49	brush	healthy	left	65	Female	Asian	27	non-serrated	2	CCTCACTAGCGA	GTGYCAGCMGCCGCGGTAA	TRUE
114	Oscillospira	0.0134136973349879	007-B1R	7	brush	TA	right	51	Male	White	25	non-serrated	1	GGTTCATGAACA	GTGYCAGCMGCCGCGGTAA	TRUE
115	Oscillospira	0.0122023902882775	007-B2R	7	brush	healthy	right	51	Male	White	25	non-serrated	1	GTTGATACGATG	GTGYCAGCMGCCGCGGTAA	TRUE
505	Oscillospira	0.00733217066640466	034-B1R	34	brush	HPP	right	56	Female	Asian	31	serrated	3	CTATCTCCTGTC	GTGYCAGCMGCCGCGGTAA	TRUE
506	Oscillospira	0.0000937699261092982	034-B2R	34	brush	healthy	right	56	Female	Asian	31	serrated	3	AATACAGACCTG	GTGYCAGCMGCCGCGGTAA	TRUE
591	Oscillospira	0.0305554711015171	041-B1L	41	brush	TA	left	60	Male	None	35	non-serrated	2	GCGTGCCCGGCC	GTGYCAGCMGCCGCGGTAA	TRUE
591-5	Oscillospira	0.029569506296988	041-B2L	41	brush	healthy	left	60	Male	None	35	non-serrated	2	CAATCATAGGTG	GTGYCAGCMGCCGCGGTAA	TRUE
601	Oscillospira	0.0183544303797468	042-B1R	42	brush	SSP	right	70	Female	White	24	serrated	2	GTTCTAAGGTGA	GTGYCAGCMGCCGCGGTAA	FALSE
602	Oscillospira	0.0384615384615385	042-B2R	42	brush	healthy	right	70	Female	White	24	serrated	2	GTCCGTCCTGGT	GTGYCAGCMGCCGCGGTAA	FALSE
614	Oscillospira	0.00783532235784325	043-B1L	43	brush	TA	left	55	Female	Asian	29	non-serrated	2	GTTGGACGAAGG	GTGYCAGCMGCCGCGGTAA	TRUE
615	Oscillospira	0.00768894167656436	043-B2L	43	brush	healthy	left	55	Female	Asian	29	non-serrated	2	AGCAGTGCGGTG	GTGYCAGCMGCCGCGGTAA	TRUE
685	Oscillospira	0.203208556149733	049-B1R	49	brush	TA	right	65	Female	Asian	27	non-serrated	2	TAGTTCGGTGAC	GTGYCAGCMGCCGCGGTAA	FALSE
685-5	Oscillospira	0.065359477124183	049-B2R	49	brush	healthy	right	65	Female	Asian	27	non-serrated	2	AGATCGTGCCTA	GTGYCAGCMGCCGCGGTAA	FALSE
686	Oscillospira	0.0244771185957714	049-B1L	49	brush	TA	left	65	Female	Asian	27	non-serrated	2	ACTAAAGCAAAC	GTGYCAGCMGCCGCGGTAA	TRUE
686-5	Oscillospira	0.0233509870004815	049-B2L	49	brush	healthy	left	65	Female	Asian	27	non-serrated	2	CCTCACTAGCGA	GTGYCAGCMGCCGCGGTAA	TRUE
114	Prevotella	0.251787508125037	007-B1R	7	brush	TA	right	51	Male	White	25	non-serrated	1	GGTTCATGAACA	GTGYCAGCMGCCGCGGTAA	TRUE
115	Prevotella	0.294425797546975	007-B2R	7	brush	healthy	right	51	Male	White	25	non-serrated	1	GTTGATACGATG	GTGYCAGCMGCCGCGGTAA	TRUE
505	Prevotella	0	034-B1R	34	brush	HPP	right	56	Female	Asian	31	serrated	3	CTATCTCCTGTC	GTGYCAGCMGCCGCGGTAA	TRUE
506	Prevotella	0.0124526461873148	034-B2R	34	brush	healthy	right	56	Female	Asian	31	serrated	3	AATACAGACCTG	GTGYCAGCMGCCGCGGTAA	TRUE
591	Prevotella	0	041-B1L	41	brush	TA	left	60	Male	None	35	non-serrated	2	GCGTGCCCGGCC	GTGYCAGCMGCCGCGGTAA	TRUE
591-5	Prevotella	0.0000957716803141311	041-B2L	41	brush	healthy	left	60	Male	None	35	non-serrated	2	CAATCATAGGTG	GTGYCAGCMGCCGCGGTAA	TRUE
601	Prevotella	0	042-B1R	42	brush	SSP	right	70	Female	White	24	serrated	2	GTTCTAAGGTGA	GTGYCAGCMGCCGCGGTAA	FALSE
602	Prevotella	0	042-B2R	42	brush	healthy	right	70	Female	White	24	serrated	2	GTCCGTCCTGGT	GTGYCAGCMGCCGCGGTAA	FALSE
614	Prevotella	0	043-B1L	43	brush	TA	left	55	Female	Asian	29	non-serrated	2	GTTGGACGAAGG	GTGYCAGCMGCCGCGGTAA	TRUE
615	Prevotella	0	043-B2L	43	brush	healthy	left	55	Female	Asian	29	non-serrated	2	AGCAGTGCGGTG	GTGYCAGCMGCCGCGGTAA	TRUE
685	Prevotella	0	049-B1R	49	brush	TA	right	65	Female	Asian	27	non-serrated	2	TAGTTCGGTGAC	GTGYCAGCMGCCGCGGTAA	FALSE
685-5	Prevotella	0.00816993464052288	049-B2R	49	brush	healthy	right	65	Female	Asian	27	non-serrated	2	AGATCGTGCCTA	GTGYCAGCMGCCGCGGTAA	FALSE
686	Prevotella	0.00102581637886818	049-B1L	49	brush	TA	left	65	Female	Asian	27	non-serrated	2	ACTAAAGCAAAC	GTGYCAGCMGCCGCGGTAA	TRUE
686-5	Prevotella	0.00168512277323062	049-B2L	49	brush	healthy	left	65	Female	Asian	27	non-serrated	2	CCTCACTAGCGA	GTGYCAGCMGCCGCGGTAA	TRUE
114	Other	0.314099154996159	007-B1R	7	brush	TA	right	51	Male	White	25	non-serrated	1	GGTTCATGAACA	GTGYCAGCMGCCGCGGTAA	TRUE
115	Other	0.275855578907745	007-B2R	7	brush	healthy	right	51	Male	White	25	non-serrated	1	GTTGATACGATG	GTGYCAGCMGCCGCGGTAA	TRUE
505	Other	0.282110486109405	034-B1R	34	brush	HPP	right	56	Female	Asian	31	serrated	3	CTATCTCCTGTC	GTGYCAGCMGCCGCGGTAA	TRUE
506	Other	0.289055174224523	034-B2R	34	brush	healthy	right	56	Female	Asian	31	serrated	3	AATACAGACCTG	GTGYCAGCMGCCGCGGTAA	TRUE
591	Other	0.429996047551002	041-B1L	41	brush	TA	left	60	Male	None	35	non-serrated	2	GCGTGCCCGGCC	GTGYCAGCMGCCGCGGTAA	TRUE
591-5	Other	0.392448403007231	041-B2L	41	brush	healthy	left	60	Male	None	35	non-serrated	2	CAATCATAGGTG	GTGYCAGCMGCCGCGGTAA	TRUE
601	Other	0.275949367088608	042-B1R	42	brush	SSP	right	70	Female	White	24	serrated	2	GTTCTAAGGTGA	GTGYCAGCMGCCGCGGTAA	FALSE
602	Other	0.483870967741935	042-B2R	42	brush	healthy	right	70	Female	White	24	serrated	2	GTCCGTCCTGGT	GTGYCAGCMGCCGCGGTAA	FALSE
614	Other	0.126180393577753	043-B1L	43	brush	TA	left	55	Female	Asian	29	non-serrated	2	GTTGGACGAAGG	GTGYCAGCMGCCGCGGTAA	TRUE
615	Other	0.105478110479048	043-B2L	43	brush	healthy	left	55	Female	Asian	29	non-serrated	2	AGCAGTGCGGTG	GTGYCAGCMGCCGCGGTAA	TRUE
685	Other	0.492950899368012	049-B1R	49	brush	TA	right	65	Female	Asian	27	non-serrated	2	TAGTTCGGTGAC	GTGYCAGCMGCCGCGGTAA	FALSE
685-5	Other	0.434640522875817	049-B2R	49	brush	healthy	right	65	Female	Asian	27	non-serrated	2	AGATCGTGCCTA	GTGYCAGCMGCCGCGGTAA	FALSE
686	Other	0.288681825953154	049-B1L	49	brush	TA	left	65	Female	Asian	27	non-serrated	2	ACTAAAGCAAAC	GTGYCAGCMGCCGCGGTAA	TRUE
686-5	Other	0.296100144439095	049-B2L	49	brush	healthy	left	65	Female	Asian	27	non-serrated	2	CCTCACTAGCGA	GTGYCAGCMGCCGCGGTAA	TRUE
