# Supplementary material for: Distinct colon mucosa microbiomes associated with tubular adenomas and serrated polyps
Source: NPJ Biofilms Microbiomes. 2022 Aug 29;8:69. doi: 10.1038/s41522-022-00328-6 (PMC9424272; doi:10.1038/s41522-022-00328-6)
Supplement: Supplementary file 5 — Source Data File [file 41522_2022_328_MOESM5_ESM.zip › Source_Data_File/Figure4a.txt]

Var2	taxonomy	x	Patient	SampleLabel	SampleType	SampleSite	ColonLocation	Age	Gender	Ethnicity	BMI	MostMalignantPolypType	Plate	Sequencer	PrepType	InFinalAnalysis
0054	Bacteroidaceae	0.00792644261255549	4	004-A3L	aspirate	healthy	left	NA	NA	NA	NA	healthy	4	Hiseq_1	Other_or_unknown	TRUE
0058	Bacteroidaceae	0	4	004-A3R	aspirate	healthy	right	NA	NA	NA	NA	healthy	4	Hiseq_1	Other_or_unknown	TRUE
0075	Bacteroidaceae	0.0197889182058047	5	005-A3L	aspirate	healthy	left	63	Male	White	31	TA	4	Hiseq_1	PEG_w_lytes_(Golytely,_Trilyte,_etc)	TRUE
0109	Bacteroidaceae	0.105982875426774	7	007-A3L	aspirate	healthy	left	51	Male	White	25	TA	4	Hiseq_1	Miralax_(or_generic)	TRUE
0159	Bacteroidaceae	0.0101626016260163	10	010-A3L	aspirate	healthy	left	61	Male	White	37	serrated	4	Hiseq_1	PEG_w_lytes_(Golytely,_Trilyte,_etc)	TRUE
0172	Bacteroidaceae	0.00936189765091034	10	010-A3R	aspirate	healthy	right	61	Male	White	37	serrated	4	Hiseq_1	PEG_w_lytes_(Golytely,_Trilyte,_etc)	TRUE
0177	Bacteroidaceae	0.00745223792963281	11	011-A3L	aspirate	healthy	left	64	Male	White	26	TA	4	Hiseq_1	PEG_w_lytes_(Golytely,_Trilyte,_etc)	TRUE
0179	Bacteroidaceae	0.00358859339955143	11	011-A5	lavage	lavage	lavage	64	Male	White	26	TA	4	Hiseq_1	PEG_w_lytes_(Golytely,_Trilyte,_etc)	TRUE
0241	Bacteroidaceae	0.50736825559005	15	015-A3R	aspirate	healthy	right	71	Male	Asian	27	healthy	4	Hiseq_1	Miralax_(or_generic)	TRUE
0245	Bacteroidaceae	0.343336495730763	15	015-A3L	aspirate	healthy	left	71	Male	Asian	27	healthy	4	Hiseq_1	Miralax_(or_generic)	TRUE
0308	Bacteroidaceae	0.00307337687283903	19	019-A3R	aspirate	healthy	right	55	Male	White	30	serrated	4	Hiseq_1	PEG_w_lytes_(Golytely,_Trilyte,_etc)	TRUE
0312	Bacteroidaceae	0.00649013499480789	19	019-A3L	aspirate	healthy	left	55	Male	White	30	serrated	4	Hiseq_1	PEG_w_lytes_(Golytely,_Trilyte,_etc)	TRUE
0330	Bacteroidaceae	0.0285642486178589	20	020-A3L	aspirate	healthy	left	54	Male	White	20	serrated	4	Hiseq_1	PEG_w_lytes_(Golytely,_Trilyte,_etc)	TRUE
0354	Bacteroidaceae	0.000786782061369001	22	022-A3L	aspirate	healthy	left	37	Female	White	29	serrated	4	Hiseq_1	PEG_w_lytes_(Golytely,_Trilyte,_etc)	TRUE
0377	Bacteroidaceae	0.103858954259152	24	024-A3L	aspirate	healthy	left	73	Male	White	24	serrated	4	Hiseq_1	PEG_w_lytes_(Golytely,_Trilyte,_etc)	TRUE
0379	Bacteroidaceae	0.11651475838822	24	024-A3R	aspirate	healthy	right	73	Male	White	24	serrated	4	Hiseq_1	PEG_w_lytes_(Golytely,_Trilyte,_etc)	TRUE
0412	Bacteroidaceae	0.0180003025260929	27	027-A3L	aspirate	healthy	left	73	Male	White	27	serrated	4	Hiseq_1	PEG_w_lytes_(Golytely,_Trilyte,_etc)	TRUE
0415	Bacteroidaceae	0.0201153507401199	27	027-A3R	aspirate	healthy	right	73	Male	White	27	serrated	4	Hiseq_1	PEG_w_lytes_(Golytely,_Trilyte,_etc)	TRUE
0424	Bacteroidaceae	0.338588884509263	28	028-A3L	aspirate	healthy	left	80	Male	White	38	serrated	4	Hiseq_1	Other_or_unknown	TRUE
0428	Bacteroidaceae	0.324212224206464	28	028-A3R	aspirate	healthy	right	80	Male	White	38	serrated	4	Hiseq_1	Other_or_unknown	TRUE
0437	Bacteroidaceae	0.0115896443261553	29	029-A3L	aspirate	healthy	left	68	Female	White	25	serrated	4	Hiseq_1	PEG_w_lytes_(Golytely,_Trilyte,_etc)	TRUE
0439	Bacteroidaceae	0.0146872692753929	29	029-A3R	aspirate	healthy	right	68	Female	White	25	serrated	4	Hiseq_1	PEG_w_lytes_(Golytely,_Trilyte,_etc)	TRUE
0461	Bacteroidaceae	0	31	031-A3L	aspirate	healthy	left	62	Male	White	45	TA	4	Hiseq_1	PEG_w_lytes_(Golytely,_Trilyte,_etc)	TRUE
0485	Bacteroidaceae	0.0511080958842153	33	033-A3L	aspirate	healthy	left	79	Male	White	24	TA	4	Hiseq_1	PEG_w_lytes_(Golytely,_Trilyte,_etc)	TRUE
0490	Bacteroidaceae	0.0544427324088341	33	033-A5	lavage	lavage	lavage	79	Male	White	24	TA	4	Hiseq_1	PEG_w_lytes_(Golytely,_Trilyte,_etc)	TRUE
0532	Bacteroidaceae	0.0142234457444368	37	037-A3L	aspirate	healthy	left	33	Male	White	23	healthy	4	Hiseq_1	Other_or_unknown	TRUE
0535	Bacteroidaceae	0.00550685547314003	37	037-A3R	aspirate	healthy	right	33	Male	White	23	healthy	4	Hiseq_1	Other_or_unknown	TRUE
0557	Bacteroidaceae	0.126451859746932	39	039-A3L	aspirate	healthy	left	63	Female	Asian	8	serrated	4	Hiseq_1	PEG_w_lytes_(Golytely,_Trilyte,_etc)	TRUE
0559	Bacteroidaceae	0.0332579538365565	39	039-A3R	aspirate	healthy	right	63	Female	Asian	8	serrated	4	Hiseq_1	PEG_w_lytes_(Golytely,_Trilyte,_etc)	TRUE
0569	Bacteroidaceae	0.0434782608695652	40	040-A3L	aspirate	healthy	left	58	Female	White	22	healthy	4	Hiseq_1	Other_or_unknown	TRUE
0571	Bacteroidaceae	0	40	040-A3R	aspirate	healthy	right	58	Female	White	22	healthy	4	Hiseq_1	Other_or_unknown	TRUE
0592	Bacteroidaceae	0.0235716115808353	42	042-A3L	aspirate	healthy	left	70	Female	White	24	serrated	4	Hiseq_1	PEG_w_lytes_(Golytely,_Trilyte,_etc)	TRUE
0599	Bacteroidaceae	0.0120408006748984	42	042-A5	lavage	lavage	lavage	70	Female	White	24	serrated	4	Hiseq_1	PEG_w_lytes_(Golytely,_Trilyte,_etc)	TRUE
0616	Bacteroidaceae	0.0119972836338942	44	044-A3L	aspirate	healthy	left	73	Male	White	22	TA	4	Hiseq_1	PEG_w_lytes_(Golytely,_Trilyte,_etc)	TRUE
0619	Bacteroidaceae	0.020661461402475	44	044-A3R	aspirate	healthy	right	73	Male	White	22	TA	4	Hiseq_1	PEG_w_lytes_(Golytely,_Trilyte,_etc)	TRUE
0629	Bacteroidaceae	0.00328792860497886	45	045-A3L	aspirate	healthy	left	73	Male	White	22	serrated	4	Hiseq_1	PEG_w_lytes_(Golytely,_Trilyte,_etc)	TRUE
0690	Bacteroidaceae	0.760090978486081	50	050-A3L	aspirate	healthy	left	NA	NA	NA	NA	healthy	4	Hiseq_1	Other_or_unknown	TRUE
0693	Bacteroidaceae	0.772084215216665	50	050-A3R	aspirate	healthy	right	NA	NA	NA	NA	healthy	4	Hiseq_1	Other_or_unknown	TRUE
0701	Bacteroidaceae	0.0715220996886548	51	051-A3L	aspirate	healthy	left	77	Male	White	25	TA	4	Hiseq_1	PEG_w_lytes_(Golytely,_Trilyte,_etc)	TRUE
0704	Bacteroidaceae	0.0732609569762766	51	051-A3R	aspirate	healthy	right	77	Male	White	25	TA	4	Hiseq_1	PEG_w_lytes_(Golytely,_Trilyte,_etc)	TRUE
0720	Bacteroidaceae	0.0292628024760833	52	052-A5	lavage	lavage	lavage	68	Male	White	22	TA	4	Hiseq_1	Miralax_(or_generic)	TRUE
0737	Bacteroidaceae	0.00342245128039942	54	054-A3L	aspirate	healthy	left	63	Male	White	26	serrated	4	Hiseq_1	PEG_w_lytes_(Golytely,_Trilyte,_etc)	TRUE
0740	Bacteroidaceae	0.00620281231581015	54	054-A3R	aspirate	healthy	right	63	Male	White	26	serrated	4	Hiseq_1	PEG_w_lytes_(Golytely,_Trilyte,_etc)	TRUE
0750	Bacteroidaceae	0.0151331719128329	55	055-A3L	aspirate	healthy	left	NA	NA	NA	NA	healthy	4	Hiseq_1	Other_or_unknown	TRUE
0753	Bacteroidaceae	0.0145901494385003	55	055-A3R	aspirate	healthy	right	NA	NA	NA	NA	healthy	4	Hiseq_1	Other_or_unknown	TRUE
0761	Bacteroidaceae	0.00727633537291219	56	056-A3L	aspirate	healthy	left	52	Male	Hispanic	33	healthy	4	Hiseq_1	Other_or_unknown	TRUE
0765	Bacteroidaceae	0.0105888015401893	56	056-A3R	aspirate	healthy	right	52	Male	Hispanic	33	healthy	4	Hiseq_1	Other_or_unknown	TRUE
0777	Bacteroidaceae	0.0608995769316411	57	057-A3R	aspirate	healthy	right	55	Male	White	25	TA	4	Hiseq_1	PEG_w_lytes_(Golytely,_Trilyte,_etc)	TRUE
0785	Bacteroidaceae	0.0442080023977222	58	058-A3L	aspirate	healthy	left	86	Female	Hispanic	21	TA	4	Hiseq_1	PEG_w_lytes_(Golytely,_Trilyte,_etc)	TRUE
0788	Bacteroidaceae	0.0303749779251614	58	058-A3R	aspirate	healthy	right	86	Female	Hispanic	21	TA	4	Hiseq_1	PEG_w_lytes_(Golytely,_Trilyte,_etc)	TRUE
0791	Bacteroidaceae	0.0102878841398799	58	058-A5	lavage	lavage	lavage	86	Female	Hispanic	21	TA	4	Hiseq_1	PEG_w_lytes_(Golytely,_Trilyte,_etc)	TRUE
0809	Bacteroidaceae	0.000482561965343277	60	060-A3L	aspirate	healthy	left	67	Male	White	25	healthy	4	Hiseq_1	Other_or_unknown	TRUE
0812	Bacteroidaceae	0.0062446474450471	60	060-A3R	aspirate	healthy	right	67	Male	White	25	healthy	4	Hiseq_1	Other_or_unknown	TRUE
0825	Bacteroidaceae	0.0230686168646314	61	061-A3R	aspirate	healthy	right	62	Female	White	26	serrated	4	Hiseq_1	PEG_w_lytes_(Golytely,_Trilyte,_etc)	TRUE
0828	Bacteroidaceae	0.00882666260843099	61	061-A5	lavage	lavage	lavage	62	Female	White	26	serrated	4	Hiseq_1	PEG_w_lytes_(Golytely,_Trilyte,_etc)	TRUE
0834	Bacteroidaceae	0.523518732464103	62	062-A3L	aspirate	healthy	left	65	Female	Asian	23	serrated	4	Hiseq_1	Miralax_(or_generic)	TRUE
0837	Bacteroidaceae	0.190518387239699	62	062-A3R	aspirate	healthy	right	65	Female	Asian	23	serrated	4	Hiseq_1	Miralax_(or_generic)	TRUE
0846	Bacteroidaceae	0.278600053433075	63	063-A3R	aspirate	healthy	right	68	Female	White	30	healthy	4	Hiseq_1	Other_or_unknown	TRUE
0857	Bacteroidaceae	0.179169144507688	64	064-A3L	aspirate	healthy	left	32	Male	Hispanic	32	healthy	4	Hiseq_1	Other_or_unknown	TRUE
0859	Bacteroidaceae	0.160958083832335	64	064-A3R	aspirate	healthy	right	32	Male	Hispanic	32	healthy	4	Hiseq_1	Other_or_unknown	TRUE
0872	Bacteroidaceae	0.176271523837962	65	065-A3R	aspirate	healthy	right	67	Female	Asian	24	TA	4	Hiseq_1	Miralax_(or_generic)	TRUE
0875	Bacteroidaceae	0.0324504555273786	65	065-A5	lavage	lavage	lavage	67	Female	Asian	24	TA	4	Hiseq_1	Miralax_(or_generic)	TRUE
0886	Bacteroidaceae	0.00408913274153058	66	066-A3R	aspirate	healthy	right	51	Male	White	23	serrated	4	Hiseq_1	Miralax_(or_generic)	TRUE
0896	Bacteroidaceae	0.0221223936260383	67	067-A3L	aspirate	healthy	left	NA	Female	White	22	healthy	4	Hiseq_1	Other_or_unknown	TRUE
0909	Bacteroidaceae	0.0111475654313623	68	068-A3L	aspirate	healthy	left	65	Female	White	48	TA	4	Hiseq_1	PEG_w_lytes_(Golytely,_Trilyte,_etc)	TRUE
0911	Bacteroidaceae	0.00498058416343069	68	068-A3R	aspirate	healthy	right	65	Female	White	48	TA	4	Hiseq_1	PEG_w_lytes_(Golytely,_Trilyte,_etc)	TRUE
0925	Bacteroidaceae	0.0115982370679657	69	069-A3R	aspirate	healthy	right	NA	NA	NA	NA	serrated	4	Hiseq_1	Other_or_unknown	TRUE
0935	Bacteroidaceae	0.0185751748251748	70	070-A3L	aspirate	healthy	left	90	Female	White	32	TA	4	Hiseq_1	PEG_w_lytes_(Golytely,_Trilyte,_etc)	TRUE
0938	Bacteroidaceae	0.00832327859465429	70	070-A3R	aspirate	healthy	right	90	Female	White	32	TA	4	Hiseq_1	PEG_w_lytes_(Golytely,_Trilyte,_etc)	TRUE
0948	Bacteroidaceae	0.12957252554568	71	071-A3L	aspirate	healthy	left	66	Male	White	24	healthy	4	Hiseq_1	Other_or_unknown	TRUE
0950	Bacteroidaceae	0.187280187573271	71	071-A3R	aspirate	healthy	right	66	Male	White	24	healthy	4	Hiseq_1	Other_or_unknown	TRUE
0953	Bacteroidaceae	0.162822073776695	71	071-A5	lavage	lavage	lavage	66	Male	White	24	healthy	4	Hiseq_1	Other_or_unknown	TRUE
0974	Bacteroidaceae	0.31975279554887	73	073-A3L	aspirate	healthy	left	NA	NA	NA	NA	healthy	5	Hiseq_1	Other_or_unknown	TRUE
0976	Bacteroidaceae	0.362338328703622	73	073-A3R	aspirate	healthy	right	NA	NA	NA	NA	healthy	5	Hiseq_1	Other_or_unknown	TRUE
0999	Bacteroidaceae	0.00396029677160618	75	075-A3L	aspirate	healthy	left	55	Female	Hispanic	28	TA	5	Hiseq_1	Other_or_unknown	TRUE
1003	Bacteroidaceae	0.00323232323232323	75	075-A3R	aspirate	healthy	right	55	Female	Hispanic	28	TA	5	Hiseq_1	Other_or_unknown	TRUE
1026	Bacteroidaceae	0.0152058528188208	77	077-A3L	aspirate	healthy	left	NA	NA	NA	NA	healthy	5	Hiseq_1	Other_or_unknown	TRUE
1029	Bacteroidaceae	0.00873251914193508	77	077-A3R	aspirate	healthy	right	NA	NA	NA	NA	healthy	5	Hiseq_1	Other_or_unknown	TRUE
1032	Bacteroidaceae	0.00677757239679606	77	077-A5	lavage	lavage	lavage	NA	NA	NA	NA	healthy	5	Hiseq_1	Other_or_unknown	TRUE
1040	Bacteroidaceae	0.151791675940352	78	078-A3L	aspirate	healthy	left	49	Male	Asian	27	healthy	5	Hiseq_1	PEG_w_lytes_(Golytely,_Trilyte,_etc)	TRUE
1045	Bacteroidaceae	0.0416031697653155	78	078-A5	lavage	lavage	lavage	49	Male	Asian	27	healthy	5	Hiseq_1	PEG_w_lytes_(Golytely,_Trilyte,_etc)	TRUE
1052	Bacteroidaceae	0.0217907852796291	79	079-A3L	aspirate	healthy	left	67	Female	Hispanic	28	serrated	5	Hiseq_1	PEG_w_lytes_(Golytely,_Trilyte,_etc)	TRUE
1056	Bacteroidaceae	0.0177837429745827	79	079-A3R	aspirate	healthy	right	67	Female	Hispanic	28	serrated	5	Hiseq_1	PEG_w_lytes_(Golytely,_Trilyte,_etc)	TRUE
1066	Bacteroidaceae	0.0141546002450797	80	080-A3L	aspirate	healthy	left	NA	NA	NA	NA	serrated	5	Hiseq_1	Other_or_unknown	TRUE
1068	Bacteroidaceae	0.01562232860318	80	080-A3R	aspirate	healthy	right	NA	NA	NA	NA	serrated	5	Hiseq_1	Other_or_unknown	TRUE
1071	Bacteroidaceae	0.0248926799353292	80	080-A5	lavage	lavage	lavage	NA	NA	NA	NA	serrated	5	Hiseq_1	Other_or_unknown	TRUE
1079	Bacteroidaceae	0.0117941386704789	81	081-A3L	aspirate	healthy	left	57	Male	Asian	23	TA	5	Hiseq_1	Miralax_(or_generic)	TRUE
1081	Bacteroidaceae	0.00613890415979476	81	081-A3R	aspirate	healthy	right	57	Male	Asian	23	TA	5	Hiseq_1	Miralax_(or_generic)	TRUE
1104	Bacteroidaceae	0.0221857025472473	83	083-A3L	aspirate	healthy	left	44	Male	Asian	26	healthy	5	Hiseq_1	Other_or_unknown	TRUE
1108	Bacteroidaceae	0.0319966879583629	83	083-A3R	aspirate	healthy	right	44	Male	Asian	26	healthy	5	Hiseq_1	Other_or_unknown	TRUE
1117	Bacteroidaceae	0.0204394481349004	84	084-A3L	aspirate	healthy	left	59	Female	White	16	TA	5	Hiseq_1	Miralax_(or_generic)	TRUE
1120	Bacteroidaceae	0.0200036042530186	84	084-A3R	aspirate	healthy	right	59	Female	White	16	TA	5	Hiseq_1	Miralax_(or_generic)	TRUE
1130	Bacteroidaceae	0.0117152531818005	85	085-A3L	aspirate	healthy	left	67	Male	White	33	healthy	5	Hiseq_1	Other_or_unknown	TRUE
1134	Bacteroidaceae	0.0129876482817659	85	085-A3R	aspirate	healthy	right	67	Male	White	33	healthy	5	Hiseq_1	Other_or_unknown	TRUE
1159	Bacteroidaceae	0.0082330500154282	87	087-A3R	aspirate	healthy	right	71	Female	White	31	TA	5	Hiseq_1	PEG_w_lytes_(Golytely,_Trilyte,_etc)	TRUE
1162	Bacteroidaceae	0.00628605103844849	87	087-A5	lavage	lavage	lavage	71	Female	White	31	TA	5	Hiseq_1	PEG_w_lytes_(Golytely,_Trilyte,_etc)	TRUE
1209	Bacteroidaceae	0.129036203522505	91	091-A3L	aspirate	healthy	left	53	Male	White	33	serrated	5	Hiseq_1	PEG_w_lytes_(Golytely,_Trilyte,_etc)	TRUE
1211	Bacteroidaceae	0.0751484977694526	91	091-A3R	aspirate	healthy	right	53	Male	White	33	serrated	5	Hiseq_1	PEG_w_lytes_(Golytely,_Trilyte,_etc)	TRUE
1222	Bacteroidaceae	0.00569558894813379	92	092-A3L	aspirate	healthy	left	54	Female	Hispanic	27	serrated	5	Hiseq_1	PEG_w_lytes_(Golytely,_Trilyte,_etc)	TRUE
1228	Bacteroidaceae	0	92	092-A5	lavage	lavage	lavage	54	Female	Hispanic	27	serrated	5	Hiseq_1	PEG_w_lytes_(Golytely,_Trilyte,_etc)	TRUE
1248	Bacteroidaceae	0.00635026737967914	94	094-A3L	aspirate	healthy	left	65	Female	White	24	healthy	5	Hiseq_1	Other_or_unknown	TRUE
1250	Bacteroidaceae	0.00332232812143109	94	094-A3R	aspirate	healthy	right	65	Female	White	24	healthy	5	Hiseq_1	Other_or_unknown	TRUE
1277	Bacteroidaceae	0.00626443509349195	96	096-A3R	aspirate	healthy	right	53	Male	White	24	healthy	5	Hiseq_1	Other_or_unknown	TRUE
1287	Bacteroidaceae	0.0689750948986205	97	097-A3L	aspirate	healthy	left	64	Female	White	23	healthy	5	Hiseq_1	Other_or_unknown	TRUE
1289	Bacteroidaceae	0.103214649515552	97	097-A3R	aspirate	healthy	right	64	Female	White	23	healthy	5	Hiseq_1	Other_or_unknown	TRUE
1299	Bacteroidaceae	0.00209846650524617	98	098-A3L	aspirate	healthy	left	69	Male	White	27	healthy	5	Hiseq_1	Other_or_unknown	TRUE
1302	Bacteroidaceae	0.00149989286479537	98	098-A3R	aspirate	healthy	right	69	Male	White	27	healthy	5	Hiseq_1	Other_or_unknown	TRUE
1312	Bacteroidaceae	0.043825353239621	99	099-A3L	aspirate	healthy	left	57	Female	White	19	TA	5	Hiseq_1	Miralax_(or_generic)	TRUE
1316	Bacteroidaceae	0.00184798328780331	99	099-A3R	aspirate	healthy	right	57	Female	White	19	TA	5	Hiseq_1	Miralax_(or_generic)	TRUE
1318	Bacteroidaceae	0.0533242180823791	99	099-A5	lavage	lavage	lavage	57	Female	White	19	TA	5	Hiseq_1	Miralax_(or_generic)	TRUE
1325	Bacteroidaceae	0.00726906138908049	100	100-A3L	aspirate	healthy	left	22	Male	White	24	serrated	5	Hiseq_1	PEG_w_lytes_(Golytely,_Trilyte,_etc)	TRUE
1328	Bacteroidaceae	0.00292173345303191	100	100-A3R	aspirate	healthy	right	22	Male	White	24	serrated	5	Hiseq_1	PEG_w_lytes_(Golytely,_Trilyte,_etc)	TRUE
1339	Bacteroidaceae	0.111975294521331	101	101-A3L	aspirate	healthy	left	83	Male	Hispanic	20	TA	5	Hiseq_1	PEG_w_lytes_(Golytely,_Trilyte,_etc)	TRUE
1341	Bacteroidaceae	0.0491474423269809	101	101-A3R	aspirate	healthy	right	83	Male	Hispanic	20	TA	5	Hiseq_1	PEG_w_lytes_(Golytely,_Trilyte,_etc)	TRUE
1365	Bacteroidaceae	0.0577853973376361	103	103-A3L	aspirate	healthy	left	56	Male	Black	25	serrated	5	Hiseq_1	PEG_w_lytes_(Golytely,_Trilyte,_etc)	TRUE
1378	Bacteroidaceae	0.0412129177619226	104	104-A3L	aspirate	healthy	left	33	Female	Asian	20	healthy	5	Hiseq_1	Other_or_unknown	TRUE
1380	Bacteroidaceae	0.0383239801110756	104	104-A3R	aspirate	healthy	right	33	Female	Asian	20	healthy	5	Hiseq_1	Other_or_unknown	TRUE
1391	Bacteroidaceae	0.000829324929507381	105	105-A3L	aspirate	healthy	left	52	Male	Hispanic	32	TA	5	Hiseq_1	PEG_w_lytes_(Golytely,_Trilyte,_etc)	TRUE
1393	Bacteroidaceae	0	105	105-A3R	aspirate	healthy	right	52	Male	Hispanic	32	TA	5	Hiseq_1	PEG_w_lytes_(Golytely,_Trilyte,_etc)	TRUE
1403	Bacteroidaceae	0.0160246533127889	106	106-A3L	aspirate	healthy	left	65	Female	White	20	healthy	5	Hiseq_1	Other_or_unknown	TRUE
1406	Bacteroidaceae	0.0137708578872278	106	106-A3R	aspirate	healthy	right	65	Female	White	20	healthy	5	Hiseq_1	Other_or_unknown	TRUE
1417	Bacteroidaceae	0.0188433200756341	107	107-A3L	aspirate	healthy	left	65	Female	White	21	TA	5	Hiseq_1	PEG_w_lytes_(Golytely,_Trilyte,_etc)	TRUE
1420	Bacteroidaceae	0.0232423259510665	107	107-A3R	aspirate	healthy	right	65	Female	White	21	TA	5	Hiseq_1	PEG_w_lytes_(Golytely,_Trilyte,_etc)	TRUE
1429	Bacteroidaceae	0.00225225225225225	108	108-A3L	aspirate	healthy	left	66	Female	Black	26	healthy	5	Hiseq_1	Other_or_unknown	TRUE
1432	Bacteroidaceae	0.001947261663286	108	108-A3R	aspirate	healthy	right	66	Female	Black	26	healthy	5	Hiseq_1	Other_or_unknown	TRUE
1443	Bacteroidaceae	0.108888085990425	109	109-A3L	aspirate	healthy	left	73	Male	White	28	TA	5	Hiseq_1	PEG_w_lytes_(Golytely,_Trilyte,_etc)	TRUE
1445	Bacteroidaceae	0.0833830845771144	109	109-A3R	aspirate	healthy	right	73	Male	White	28	TA	5	Hiseq_1	PEG_w_lytes_(Golytely,_Trilyte,_etc)	TRUE
1449	Bacteroidaceae	0.0627970128988459	109	109-A5	lavage	lavage	lavage	73	Male	White	28	TA	5	Hiseq_1	PEG_w_lytes_(Golytely,_Trilyte,_etc)	TRUE
1455	Bacteroidaceae	0.00543746910528917	110	110-A3L	aspirate	healthy	left	54	Male	White	31	healthy	5	Hiseq_1	Other_or_unknown	TRUE
1458	Bacteroidaceae	0.0160240360540811	110	110-A3R	aspirate	healthy	right	54	Male	White	31	healthy	5	Hiseq_1	Other_or_unknown	TRUE
1468	Bacteroidaceae	0.164133159848942	111	111-A3L	aspirate	healthy	left	53	Male	White	28	serrated	5	Hiseq_1	Miralax_(or_generic)	TRUE
1472	Bacteroidaceae	0.105140980636395	111	111-A3R	aspirate	healthy	right	53	Male	White	28	serrated	5	Hiseq_1	Miralax_(or_generic)	TRUE
1494	Bacteroidaceae	0.397761525621165	113	113-A3L	aspirate	healthy	left	51	Female	White	23	healthy	5	Hiseq_1	PEG_w_lytes_(Golytely,_Trilyte,_etc)	TRUE
1498	Bacteroidaceae	0.582303958325112	113	113-A3R	aspirate	healthy	right	51	Female	White	23	healthy	5	Hiseq_1	PEG_w_lytes_(Golytely,_Trilyte,_etc)	TRUE
1508	Bacteroidaceae	0.0240877224519144	114	114-A3L	aspirate	healthy	left	52	Female	White	34	healthy	5	Hiseq_1	Other_or_unknown	TRUE
1510	Bacteroidaceae	0.0232477446217904	114	114-A3R	aspirate	healthy	right	52	Female	White	34	healthy	5	Hiseq_1	Other_or_unknown	TRUE
1520	Bacteroidaceae	0.000925411808254673	115	115-A3L	aspirate	healthy	left	70	Female	Hispanic	32	healthy	5	Hiseq_1	Other_or_unknown	TRUE
1524	Bacteroidaceae	0	115	115-A3R	aspirate	healthy	right	70	Female	Hispanic	32	healthy	5	Hiseq_1	Other_or_unknown	TRUE
1534	Bacteroidaceae	0.00621039290240811	116	116-A3L	aspirate	healthy	left	64	Male	White	45	TA	5	Hiseq_1	PEG_w_lytes_(Golytely,_Trilyte,_etc)	TRUE
1536	Bacteroidaceae	0.000272702481592582	116	116-A3R	aspirate	healthy	right	64	Male	White	45	TA	5	Hiseq_1	PEG_w_lytes_(Golytely,_Trilyte,_etc)	TRUE
1546	Bacteroidaceae	0.467334669338677	117	117-A3L	aspirate	healthy	left	55	Male	White	23	serrated	5	Hiseq_1	PEG_w_lytes_(Golytely,_Trilyte,_etc)	TRUE
1550	Bacteroidaceae	0.379726867084329	117	117-A3R	aspirate	healthy	right	55	Male	White	23	serrated	5	Hiseq_1	PEG_w_lytes_(Golytely,_Trilyte,_etc)	TRUE
1572	Bacteroidaceae	0.0227848101265823	119	119-A3L	aspirate	healthy	left	67	Male	White	24	TA	5	Hiseq_1	PEG_w_lytes_(Golytely,_Trilyte,_etc)	TRUE
1584	Bacteroidaceae	0.0711896093673128	120	120-A3L	aspirate	healthy	left	66	Female	Hispanic	25	serrated	6	Hiseq_1	PEG_w_lytes_(Golytely,_Trilyte,_etc)	TRUE
1588	Bacteroidaceae	0.0459202012940331	120	120-A3R	aspirate	healthy	right	66	Female	Hispanic	25	serrated	6	Hiseq_1	PEG_w_lytes_(Golytely,_Trilyte,_etc)	TRUE
1597	Bacteroidaceae	0.103483079735674	121	121-A3L	aspirate	healthy	left	32	Male	White	37	healthy	6	Hiseq_1	Other_or_unknown	TRUE
1600	Bacteroidaceae	0.156376087762535	121	121-A3R	aspirate	healthy	right	32	Male	White	37	healthy	6	Hiseq_1	Other_or_unknown	TRUE
1613	Bacteroidaceae	0.0969547693685625	122	122-A3R	aspirate	healthy	right	68	Male	Asian	25	serrated	6	Hiseq_1	PEG_w_lytes_(Golytely,_Trilyte,_etc)	TRUE
1637	Bacteroidaceae	0.0100271568832254	124	124-A3L	aspirate	healthy	left	60	Male	White	28	serrated	6	Hiseq_1	Miralax_(or_generic)	TRUE
1639	Bacteroidaceae	0.00916234337550438	124	124-A3R	aspirate	healthy	right	60	Male	White	28	serrated	6	Hiseq_1	Miralax_(or_generic)	TRUE
1650	Bacteroidaceae	0.00179406676491318	125	125-A3L	aspirate	healthy	left	53	Female	White	36	TA	6	Hiseq_1	Miralax_(or_generic)	TRUE
1652	Bacteroidaceae	0	125	125-A3R	aspirate	healthy	right	53	Female	White	36	TA	6	Hiseq_1	Miralax_(or_generic)	TRUE
1663	Bacteroidaceae	0	126	126-A3L	aspirate	healthy	left	71	Female	Asian	27	healthy	6	Hiseq_1	PEG_w_lytes_(Golytely,_Trilyte,_etc)	TRUE
1666	Bacteroidaceae	0.000528515831451497	126	126-A3R	aspirate	healthy	right	71	Female	Asian	27	healthy	6	Hiseq_1	PEG_w_lytes_(Golytely,_Trilyte,_etc)	TRUE
1676	Bacteroidaceae	0.0359906555701562	127	127-A3L	aspirate	healthy	left	50	Male	Asian	23	TA	6	Hiseq_1	Miralax_(or_generic)	TRUE
1679	Bacteroidaceae	0.0354942405571926	127	127-A3R	aspirate	healthy	right	50	Male	Asian	23	TA	6	Hiseq_1	Miralax_(or_generic)	TRUE
1688	Bacteroidaceae	0.00434351901242094	128	128-A3L	aspirate	healthy	left	80	Female	Hispanic	27	TA	6	Hiseq_1	PEG_w_lytes_(Golytely,_Trilyte,_etc)	TRUE
1695	Bacteroidaceae	0.0189171559034573	128	128-A5	lavage	lavage	lavage	80	Female	Hispanic	27	TA	6	Hiseq_1	PEG_w_lytes_(Golytely,_Trilyte,_etc)	TRUE
1703	Bacteroidaceae	0.0476206650589314	129	129-A3L	aspirate	healthy	left	69	Male	White	23	TA	6	Hiseq_1	Miralax_(or_generic)	TRUE
1706	Bacteroidaceae	0.0353586342985636	129	129-A3R	aspirate	healthy	right	69	Male	White	23	TA	6	Hiseq_1	Miralax_(or_generic)	TRUE
1717	Bacteroidaceae	0.0667004497371255	130	130-A3L	aspirate	healthy	left	75	Male	Asian	25	healthy	6	Hiseq_1	Other_or_unknown	TRUE
1720	Bacteroidaceae	0.0722168005405	130	130-A3R	aspirate	healthy	right	75	Male	Asian	25	healthy	6	Hiseq_1	Other_or_unknown	TRUE
1745	Bacteroidaceae	0	132	132-A3L	aspirate	healthy	left	64	Female	White	18	healthy	6	Hiseq_1	PEG_w_lytes_(Golytely,_Trilyte,_etc)	TRUE
1748	Bacteroidaceae	0.0247454972592013	132	132-A3R	aspirate	healthy	right	64	Female	White	18	healthy	6	Hiseq_1	PEG_w_lytes_(Golytely,_Trilyte,_etc)	TRUE
1760	Bacteroidaceae	0.0880410858400587	133	133-A3R	aspirate	healthy	right	67	Male	White	21	TA	6	Hiseq_1	Miralax_(or_generic)	TRUE
1763	Bacteroidaceae	0.0524640883977901	133	133-A5	lavage	lavage	lavage	67	Male	White	21	TA	6	Hiseq_1	Miralax_(or_generic)	TRUE
1771	Bacteroidaceae	0.00412492634060106	134	134-A3L	aspirate	healthy	left	46	Male	Asian	32	serrated	6	Hiseq_1	PEG_w_lytes_(Golytely,_Trilyte,_etc)	TRUE
1783	Bacteroidaceae	0.0399478479707706	135	135-A3L	aspirate	healthy	left	61	Male	White	24	TA	6	Hiseq_1	Other_or_unknown	TRUE
1789	Bacteroidaceae	0.0413366014232769	135	135-A5	lavage	lavage	lavage	61	Male	White	24	TA	6	Hiseq_1	Other_or_unknown	TRUE
1800	Bacteroidaceae	0	136	136-A3R	aspirate	healthy	right	37	Female	White	19	healthy	6	Hiseq_1	Other_or_unknown	TRUE
1812	Bacteroidaceae	0.00146592897337684	137	137-A3R	aspirate	healthy	right	66	Male	Asian	31	TA	6	Hiseq_1	PEG_w_lytes_(Golytely,_Trilyte,_etc)	TRUE
1835	Bacteroidaceae	0.0215019082943611	139	139-A3L	aspirate	healthy	left	NA	NA	NA	NA	healthy	6	Hiseq_1	Other_or_unknown	TRUE
1838	Bacteroidaceae	0.023512226357706	139	139-A3R	aspirate	healthy	right	NA	NA	NA	NA	healthy	6	Hiseq_1	Other_or_unknown	TRUE
1841	Bacteroidaceae	0.0208953075520583	139	139-A5	lavage	lavage	lavage	NA	NA	NA	NA	healthy	6	Hiseq_1	Other_or_unknown	TRUE
1849	Bacteroidaceae	0.000780156031206241	140	140-A3L	aspirate	healthy	left	55	Female	Asian	31	healthy	6	Hiseq_1	Other_or_unknown	TRUE
OLD-SAMPLE	Bacteroidaceae	0.0317902358561299	9	009-A5	lavage	lavage	lavage	72	Male	White	34	healthy	6	Hiseq_1	Miralax_(or_generic)	TRUE
P008F	Bacteroidaceae	0.0318495778971604	8	P008F	fecal	fecal	fecal	61	Male	White	27	TA	6	Hiseq_1	fecal	TRUE
P011F	Bacteroidaceae	0	11	P011F	fecal	fecal	fecal	64	Male	White	26	TA	6	Hiseq_1	fecal	TRUE
P013F	Bacteroidaceae	0.0125789218067023	13	P013F	fecal	fecal	fecal	69	Female	White	28	serrated	6	Hiseq_1	fecal	TRUE
P018F	Bacteroidaceae	0.0294569918308506	18	P018F	fecal	fecal	fecal	60	Female	White	39	healthy	6	Hiseq_1	fecal	TRUE
P021F	Bacteroidaceae	0.356220737306241	21	P021F	fecal	fecal	fecal	33	Male	White	23	healthy	6	Hiseq_1	fecal	TRUE
P033F	Bacteroidaceae	0.0643526632629734	33	P033F	fecal	fecal	fecal	79	Male	White	24	TA	6	Hiseq_1	fecal	TRUE
P034F	Bacteroidaceae	0.0166658661927861	34	P034F	fecal	fecal	fecal	56	Female	Asian	31	serrated	6	Hiseq_1	fecal	TRUE
P040F	Bacteroidaceae	0.0260008734895909	40	P040F	fecal	fecal	fecal	58	Female	White	22	healthy	6	Hiseq_1	fecal	TRUE
P042F	Bacteroidaceae	0.0187874479536915	42	P042F	fecal	fecal	fecal	70	Female	White	24	serrated	6	Hiseq_1	fecal	TRUE
P046F	Bacteroidaceae	0.149301871578322	46	P046F	fecal	fecal	fecal	67	Female	White	39	TA	6	Hiseq_1	fecal	TRUE
P048F	Bacteroidaceae	0.508594757198109	48	P048F	fecal	fecal	fecal	75	Female	Asian	21	TA	6	Hiseq_1	fecal	TRUE
P052F	Bacteroidaceae	0.0406185650260427	52	P052F	fecal	fecal	fecal	68	Male	White	22	TA	6	Hiseq_1	fecal	TRUE
P058F	Bacteroidaceae	0.00727151337464985	58	P058F	fecal	fecal	fecal	86	Female	Hispanic	21	TA	6	Hiseq_1	fecal	TRUE
P060F	Bacteroidaceae	0.00242463428432878	60	P060F	fecal	fecal	fecal	67	Male	White	25	healthy	6	Hiseq_1	fecal	TRUE
P061F	Bacteroidaceae	0.405583922799457	61	P061F	fecal	fecal	fecal	62	Female	White	26	serrated	6	Hiseq_1	fecal	TRUE
P062F	Bacteroidaceae	0.32761531340195	62	P062F	fecal	fecal	fecal	65	Female	Asian	23	serrated	6	Hiseq_1	fecal	TRUE
P065F	Bacteroidaceae	0.0327948697134508	65	P065F	fecal	fecal	fecal	67	Female	Asian	24	TA	6	Hiseq_1	fecal	TRUE
P071F	Bacteroidaceae	0.20808581809793	71	P071F	fecal	fecal	fecal	66	Male	White	24	healthy	6	Hiseq_1	fecal	TRUE
P076F	Bacteroidaceae	0.0158247879478415	76	P076F	fecal	fecal	fecal	54	Female	PI	27	TA	6	Hiseq_1	fecal	TRUE
P077F	Bacteroidaceae	0.00030543677458766	77	P077F	fecal	fecal	fecal	NA	NA	NA	NA	healthy	6	Hiseq_1	fecal	TRUE
P078F	Bacteroidaceae	0.0285074069463463	78	P078F	fecal	fecal	fecal	49	Male	Asian	27	healthy	6	Hiseq_1	fecal	TRUE
P079F	Bacteroidaceae	0.046542469213767	79	P079F	fecal	fecal	fecal	67	Female	Hispanic	28	serrated	6	Hiseq_1	fecal	TRUE
P080F	Bacteroidaceae	0.0593128781331029	80	P080F	fecal	fecal	fecal	NA	NA	NA	NA	serrated	6	Hiseq_1	fecal	TRUE
P082F	Bacteroidaceae	0.018695354365607	82	P082F	fecal	fecal	fecal	76	Male	Asian	29	TA	6	Hiseq_1	fecal	TRUE
P087F	Bacteroidaceae	0.0165914102698729	87	P087F	fecal	fecal	fecal	71	Female	White	31	TA	6	Hiseq_1	fecal	TRUE
P090F	Bacteroidaceae	0.100815988647114	90	P090F	fecal	fecal	fecal	66	Female	White	39	TA	6	Hiseq_1	fecal	TRUE
P092F	Bacteroidaceae	0.0928330399061033	92	P092F	fecal	fecal	fecal	54	Female	Hispanic	27	serrated	6	Hiseq_1	fecal	TRUE
P099F	Bacteroidaceae	0.0391591297971156	99	P099F	fecal	fecal	fecal	57	Female	White	19	TA	6	Hiseq_1	fecal	TRUE
P109F	Bacteroidaceae	0.000585365853658537	109	P109F	fecal	fecal	fecal	73	Male	White	28	TA	6	Hiseq_1	fecal	TRUE
P122F	Bacteroidaceae	0.825195498760252	122	P122F	fecal	fecal	fecal	68	Male	Asian	25	serrated	6	Hiseq_1	fecal	TRUE
P129F	Bacteroidaceae	0.0602880951895846	129	P129F	fecal	fecal	fecal	69	Male	White	23	TA	6	Hiseq_1	fecal	TRUE
P132F	Bacteroidaceae	0.0991163721240414	132	P132F	fecal	fecal	fecal	64	Female	White	18	healthy	6	Hiseq_1	fecal	TRUE
P133F	Bacteroidaceae	0.0734720758693361	133	P133F	fecal	fecal	fecal	67	Male	White	21	TA	6	Hiseq_1	fecal	TRUE
P135F	Bacteroidaceae	0.145668324430527	135	P135F	fecal	fecal	fecal	61	Male	White	24	TA	6	Hiseq_1	fecal	TRUE
P139F	Bacteroidaceae	0.0308358367202686	139	P139F	fecal	fecal	fecal	NA	NA	NA	NA	healthy	6	Hiseq_1	fecal	TRUE
0054	Burkholderiaceae	0	4	004-A3L	aspirate	healthy	left	NA	NA	NA	NA	healthy	4	Hiseq_1	Other_or_unknown	TRUE
0058	Burkholderiaceae	0	4	004-A3R	aspirate	healthy	right	NA	NA	NA	NA	healthy	4	Hiseq_1	Other_or_unknown	TRUE
0075	Burkholderiaceae	0.106385224274406	5	005-A3L	aspirate	healthy	left	63	Male	White	31	TA	4	Hiseq_1	PEG_w_lytes_(Golytely,_Trilyte,_etc)	TRUE
0109	Burkholderiaceae	0.00110827091861359	7	007-A3L	aspirate	healthy	left	51	Male	White	25	TA	4	Hiseq_1	Miralax_(or_generic)	TRUE
0159	Burkholderiaceae	0.0000645244547683572	10	010-A3L	aspirate	healthy	left	61	Male	White	37	serrated	4	Hiseq_1	PEG_w_lytes_(Golytely,_Trilyte,_etc)	TRUE
0172	Burkholderiaceae	0.285509160875309	10	010-A3R	aspirate	healthy	right	61	Male	White	37	serrated	4	Hiseq_1	PEG_w_lytes_(Golytely,_Trilyte,_etc)	TRUE
0177	Burkholderiaceae	0.550878460774129	11	011-A3L	aspirate	healthy	left	64	Male	White	26	TA	4	Hiseq_1	PEG_w_lytes_(Golytely,_Trilyte,_etc)	TRUE
0179	Burkholderiaceae	0.227555270746556	11	011-A5	lavage	lavage	lavage	64	Male	White	26	TA	4	Hiseq_1	PEG_w_lytes_(Golytely,_Trilyte,_etc)	TRUE
0241	Burkholderiaceae	0	15	015-A3R	aspirate	healthy	right	71	Male	Asian	27	healthy	4	Hiseq_1	Miralax_(or_generic)	TRUE
0245	Burkholderiaceae	0.00042442702351825	15	015-A3L	aspirate	healthy	left	71	Male	Asian	27	healthy	4	Hiseq_1	Miralax_(or_generic)	TRUE
0308	Burkholderiaceae	0	19	019-A3R	aspirate	healthy	right	55	Male	White	30	serrated	4	Hiseq_1	PEG_w_lytes_(Golytely,_Trilyte,_etc)	TRUE
0312	Burkholderiaceae	0	19	019-A3L	aspirate	healthy	left	55	Male	White	30	serrated	4	Hiseq_1	PEG_w_lytes_(Golytely,_Trilyte,_etc)	TRUE
0330	Burkholderiaceae	0	20	020-A3L	aspirate	healthy	left	54	Male	White	20	serrated	4	Hiseq_1	PEG_w_lytes_(Golytely,_Trilyte,_etc)	TRUE
0354	Burkholderiaceae	0	22	022-A3L	aspirate	healthy	left	37	Female	White	29	serrated	4	Hiseq_1	PEG_w_lytes_(Golytely,_Trilyte,_etc)	TRUE
0377	Burkholderiaceae	0.00121022086530792	24	024-A3L	aspirate	healthy	left	73	Male	White	24	serrated	4	Hiseq_1	PEG_w_lytes_(Golytely,_Trilyte,_etc)	TRUE
0379	Burkholderiaceae	0.000687468121437917	24	024-A3R	aspirate	healthy	right	73	Male	White	24	serrated	4	Hiseq_1	PEG_w_lytes_(Golytely,_Trilyte,_etc)	TRUE
0412	Burkholderiaceae	0	27	027-A3L	aspirate	healthy	left	73	Male	White	27	serrated	4	Hiseq_1	PEG_w_lytes_(Golytely,_Trilyte,_etc)	TRUE
0415	Burkholderiaceae	0	27	027-A3R	aspirate	healthy	right	73	Male	White	27	serrated	4	Hiseq_1	PEG_w_lytes_(Golytely,_Trilyte,_etc)	TRUE
0424	Burkholderiaceae	0.0193141505715412	28	028-A3L	aspirate	healthy	left	80	Male	White	38	serrated	4	Hiseq_1	Other_or_unknown	TRUE
0428	Burkholderiaceae	0.022063482919523	28	028-A3R	aspirate	healthy	right	80	Male	White	38	serrated	4	Hiseq_1	Other_or_unknown	TRUE
0437	Burkholderiaceae	0	29	029-A3L	aspirate	healthy	left	68	Female	White	25	serrated	4	Hiseq_1	PEG_w_lytes_(Golytely,_Trilyte,_etc)	TRUE
0439	Burkholderiaceae	0	29	029-A3R	aspirate	healthy	right	68	Female	White	25	serrated	4	Hiseq_1	PEG_w_lytes_(Golytely,_Trilyte,_etc)	TRUE
0461	Burkholderiaceae	0	31	031-A3L	aspirate	healthy	left	62	Male	White	45	TA	4	Hiseq_1	PEG_w_lytes_(Golytely,_Trilyte,_etc)	TRUE
0485	Burkholderiaceae	0.110357304387155	33	033-A3L	aspirate	healthy	left	79	Male	White	24	TA	4	Hiseq_1	PEG_w_lytes_(Golytely,_Trilyte,_etc)	TRUE
0490	Burkholderiaceae	0.129087485019688	33	033-A5	lavage	lavage	lavage	79	Male	White	24	TA	4	Hiseq_1	PEG_w_lytes_(Golytely,_Trilyte,_etc)	TRUE
0532	Burkholderiaceae	0.0396880018352833	37	037-A3L	aspirate	healthy	left	33	Male	White	23	healthy	4	Hiseq_1	Other_or_unknown	TRUE
0535	Burkholderiaceae	0.0358132913763393	37	037-A3R	aspirate	healthy	right	33	Male	White	23	healthy	4	Hiseq_1	Other_or_unknown	TRUE
0557	Burkholderiaceae	0.037960154136263	39	039-A3L	aspirate	healthy	left	63	Female	Asian	8	serrated	4	Hiseq_1	PEG_w_lytes_(Golytely,_Trilyte,_etc)	TRUE
0559	Burkholderiaceae	0.0283842794759825	39	039-A3R	aspirate	healthy	right	63	Female	Asian	8	serrated	4	Hiseq_1	PEG_w_lytes_(Golytely,_Trilyte,_etc)	TRUE
0569	Burkholderiaceae	0	40	040-A3L	aspirate	healthy	left	58	Female	White	22	healthy	4	Hiseq_1	Other_or_unknown	TRUE
0571	Burkholderiaceae	0	40	040-A3R	aspirate	healthy	right	58	Female	White	22	healthy	4	Hiseq_1	Other_or_unknown	TRUE
0592	Burkholderiaceae	0.0358698437099667	42	042-A3L	aspirate	healthy	left	70	Female	White	24	serrated	4	Hiseq_1	PEG_w_lytes_(Golytely,_Trilyte,_etc)	TRUE
0599	Burkholderiaceae	0.0134596211365902	42	042-A5	lavage	lavage	lavage	70	Female	White	24	serrated	4	Hiseq_1	PEG_w_lytes_(Golytely,_Trilyte,_etc)	TRUE
0616	Burkholderiaceae	0	44	044-A3L	aspirate	healthy	left	73	Male	White	22	TA	4	Hiseq_1	PEG_w_lytes_(Golytely,_Trilyte,_etc)	TRUE
0619	Burkholderiaceae	0	44	044-A3R	aspirate	healthy	right	73	Male	White	22	TA	4	Hiseq_1	PEG_w_lytes_(Golytely,_Trilyte,_etc)	TRUE
0629	Burkholderiaceae	0	45	045-A3L	aspirate	healthy	left	73	Male	White	22	serrated	4	Hiseq_1	PEG_w_lytes_(Golytely,_Trilyte,_etc)	TRUE
0690	Burkholderiaceae	0.0752909286348554	50	050-A3L	aspirate	healthy	left	NA	NA	NA	NA	healthy	4	Hiseq_1	Other_or_unknown	TRUE
0693	Burkholderiaceae	0.0800100256210315	50	050-A3R	aspirate	healthy	right	NA	NA	NA	NA	healthy	4	Hiseq_1	Other_or_unknown	TRUE
0701	Burkholderiaceae	0.021881456047953	51	051-A3L	aspirate	healthy	left	77	Male	White	25	TA	4	Hiseq_1	PEG_w_lytes_(Golytely,_Trilyte,_etc)	TRUE
0704	Burkholderiaceae	0.02464817048653	51	051-A3R	aspirate	healthy	right	77	Male	White	25	TA	4	Hiseq_1	PEG_w_lytes_(Golytely,_Trilyte,_etc)	TRUE
0720	Burkholderiaceae	0	52	052-A5	lavage	lavage	lavage	68	Male	White	22	TA	4	Hiseq_1	Miralax_(or_generic)	TRUE
0737	Burkholderiaceae	0.118175229505556	54	054-A3L	aspirate	healthy	left	63	Male	White	26	serrated	4	Hiseq_1	PEG_w_lytes_(Golytely,_Trilyte,_etc)	TRUE
0740	Burkholderiaceae	0.105924948777681	54	054-A3R	aspirate	healthy	right	63	Male	White	26	serrated	4	Hiseq_1	PEG_w_lytes_(Golytely,_Trilyte,_etc)	TRUE
0750	Burkholderiaceae	0	55	055-A3L	aspirate	healthy	left	NA	NA	NA	NA	healthy	4	Hiseq_1	Other_or_unknown	TRUE
0753	Burkholderiaceae	0.0063223980900168	55	055-A3R	aspirate	healthy	right	NA	NA	NA	NA	healthy	4	Hiseq_1	Other_or_unknown	TRUE
0761	Burkholderiaceae	0.00124028443856458	56	056-A3L	aspirate	healthy	left	52	Male	Hispanic	33	healthy	4	Hiseq_1	Other_or_unknown	TRUE
0765	Burkholderiaceae	0	56	056-A3R	aspirate	healthy	right	52	Male	Hispanic	33	healthy	4	Hiseq_1	Other_or_unknown	TRUE
0777	Burkholderiaceae	0.0832776664439991	57	057-A3R	aspirate	healthy	right	55	Male	White	25	TA	4	Hiseq_1	PEG_w_lytes_(Golytely,_Trilyte,_etc)	TRUE
0785	Burkholderiaceae	0.00179829162295819	58	058-A3L	aspirate	healthy	left	86	Female	Hispanic	21	TA	4	Hiseq_1	PEG_w_lytes_(Golytely,_Trilyte,_etc)	TRUE
0788	Burkholderiaceae	0.00166787669485705	58	058-A3R	aspirate	healthy	right	86	Female	Hispanic	21	TA	4	Hiseq_1	PEG_w_lytes_(Golytely,_Trilyte,_etc)	TRUE
0791	Burkholderiaceae	0.000529848110208407	58	058-A5	lavage	lavage	lavage	86	Female	Hispanic	21	TA	4	Hiseq_1	PEG_w_lytes_(Golytely,_Trilyte,_etc)	TRUE
0809	Burkholderiaceae	0.0345251151568326	60	060-A3L	aspirate	healthy	left	67	Male	White	25	healthy	4	Hiseq_1	Other_or_unknown	TRUE
0812	Burkholderiaceae	0.0184841564373394	60	060-A3R	aspirate	healthy	right	67	Male	White	25	healthy	4	Hiseq_1	Other_or_unknown	TRUE
0825	Burkholderiaceae	0.0734269166584863	61	061-A3R	aspirate	healthy	right	62	Female	White	26	serrated	4	Hiseq_1	PEG_w_lytes_(Golytely,_Trilyte,_etc)	TRUE
0828	Burkholderiaceae	0.0247045097144017	61	061-A5	lavage	lavage	lavage	62	Female	White	26	serrated	4	Hiseq_1	PEG_w_lytes_(Golytely,_Trilyte,_etc)	TRUE
0834	Burkholderiaceae	0	62	062-A3L	aspirate	healthy	left	65	Female	Asian	23	serrated	4	Hiseq_1	Miralax_(or_generic)	TRUE
0837	Burkholderiaceae	0	62	062-A3R	aspirate	healthy	right	65	Female	Asian	23	serrated	4	Hiseq_1	Miralax_(or_generic)	TRUE
0846	Burkholderiaceae	0.0976222281592306	63	063-A3R	aspirate	healthy	right	68	Female	White	30	healthy	4	Hiseq_1	Other_or_unknown	TRUE
0857	Burkholderiaceae	0	64	064-A3L	aspirate	healthy	left	32	Male	Hispanic	32	healthy	4	Hiseq_1	Other_or_unknown	TRUE
0859	Burkholderiaceae	0	64	064-A3R	aspirate	healthy	right	32	Male	Hispanic	32	healthy	4	Hiseq_1	Other_or_unknown	TRUE
0872	Burkholderiaceae	0	65	065-A3R	aspirate	healthy	right	67	Female	Asian	24	TA	4	Hiseq_1	Miralax_(or_generic)	TRUE
0875	Burkholderiaceae	0	65	065-A5	lavage	lavage	lavage	67	Female	Asian	24	TA	4	Hiseq_1	Miralax_(or_generic)	TRUE
0886	Burkholderiaceae	0.0299438391262714	66	066-A3R	aspirate	healthy	right	51	Male	White	23	serrated	4	Hiseq_1	Miralax_(or_generic)	TRUE
0896	Burkholderiaceae	0	67	067-A3L	aspirate	healthy	left	NA	Female	White	22	healthy	4	Hiseq_1	Other_or_unknown	TRUE
0909	Burkholderiaceae	0	68	068-A3L	aspirate	healthy	left	65	Female	White	48	TA	4	Hiseq_1	PEG_w_lytes_(Golytely,_Trilyte,_etc)	TRUE
0911	Burkholderiaceae	0	68	068-A3R	aspirate	healthy	right	65	Female	White	48	TA	4	Hiseq_1	PEG_w_lytes_(Golytely,_Trilyte,_etc)	TRUE
0925	Burkholderiaceae	0.0779981442820691	69	069-A3R	aspirate	healthy	right	NA	NA	NA	NA	serrated	4	Hiseq_1	Other_or_unknown	TRUE
0935	Burkholderiaceae	0.000218531468531469	70	070-A3L	aspirate	healthy	left	90	Female	White	32	TA	4	Hiseq_1	PEG_w_lytes_(Golytely,_Trilyte,_etc)	TRUE
0938	Burkholderiaceae	0	70	070-A3R	aspirate	healthy	right	90	Female	White	32	TA	4	Hiseq_1	PEG_w_lytes_(Golytely,_Trilyte,_etc)	TRUE
0948	Burkholderiaceae	0.00145111554507528	71	071-A3L	aspirate	healthy	left	66	Male	White	24	healthy	4	Hiseq_1	Other_or_unknown	TRUE
0950	Burkholderiaceae	0.00113046390889298	71	071-A3R	aspirate	healthy	right	66	Male	White	24	healthy	4	Hiseq_1	Other_or_unknown	TRUE
0953	Burkholderiaceae	0.00151370561716411	71	071-A5	lavage	lavage	lavage	66	Male	White	24	healthy	4	Hiseq_1	Other_or_unknown	TRUE
0974	Burkholderiaceae	0.0000362469869692082	73	073-A3L	aspirate	healthy	left	NA	NA	NA	NA	healthy	5	Hiseq_1	Other_or_unknown	TRUE
0976	Burkholderiaceae	0	73	073-A3R	aspirate	healthy	right	NA	NA	NA	NA	healthy	5	Hiseq_1	Other_or_unknown	TRUE
0999	Burkholderiaceae	0.0129336274313214	75	075-A3L	aspirate	healthy	left	55	Female	Hispanic	28	TA	5	Hiseq_1	Other_or_unknown	TRUE
1003	Burkholderiaceae	0.014949494949495	75	075-A3R	aspirate	healthy	right	55	Female	Hispanic	28	TA	5	Hiseq_1	Other_or_unknown	TRUE
1026	Burkholderiaceae	0.00444699469229666	77	077-A3L	aspirate	healthy	left	NA	NA	NA	NA	healthy	5	Hiseq_1	Other_or_unknown	TRUE
1029	Burkholderiaceae	0	77	077-A3R	aspirate	healthy	right	NA	NA	NA	NA	healthy	5	Hiseq_1	Other_or_unknown	TRUE
1032	Burkholderiaceae	0	77	077-A5	lavage	lavage	lavage	NA	NA	NA	NA	healthy	5	Hiseq_1	Other_or_unknown	TRUE
1040	Burkholderiaceae	0.00489650567549522	78	078-A3L	aspirate	healthy	left	49	Male	Asian	27	healthy	5	Hiseq_1	PEG_w_lytes_(Golytely,_Trilyte,_etc)	TRUE
1045	Burkholderiaceae	0	78	078-A5	lavage	lavage	lavage	49	Male	Asian	27	healthy	5	Hiseq_1	PEG_w_lytes_(Golytely,_Trilyte,_etc)	TRUE
1052	Burkholderiaceae	0	79	079-A3L	aspirate	healthy	left	67	Female	Hispanic	28	serrated	5	Hiseq_1	PEG_w_lytes_(Golytely,_Trilyte,_etc)	TRUE
1056	Burkholderiaceae	0	79	079-A3R	aspirate	healthy	right	67	Female	Hispanic	28	serrated	5	Hiseq_1	PEG_w_lytes_(Golytely,_Trilyte,_etc)	TRUE
1066	Burkholderiaceae	0.00745242203716208	80	080-A3L	aspirate	healthy	left	NA	NA	NA	NA	serrated	5	Hiseq_1	Other_or_unknown	TRUE
1068	Burkholderiaceae	0.0122884253718584	80	080-A3R	aspirate	healthy	right	NA	NA	NA	NA	serrated	5	Hiseq_1	Other_or_unknown	TRUE
1071	Burkholderiaceae	0.0122651502480905	80	080-A5	lavage	lavage	lavage	NA	NA	NA	NA	serrated	5	Hiseq_1	Other_or_unknown	TRUE
1079	Burkholderiaceae	0	81	081-A3L	aspirate	healthy	left	57	Male	Asian	23	TA	5	Hiseq_1	Miralax_(or_generic)	TRUE
1081	Burkholderiaceae	0	81	081-A3R	aspirate	healthy	right	57	Male	Asian	23	TA	5	Hiseq_1	Miralax_(or_generic)	TRUE
1104	Burkholderiaceae	0	83	083-A3L	aspirate	healthy	left	44	Male	Asian	26	healthy	5	Hiseq_1	Other_or_unknown	TRUE
1108	Burkholderiaceae	0	83	083-A3R	aspirate	healthy	right	44	Male	Asian	26	healthy	5	Hiseq_1	Other_or_unknown	TRUE
1117	Burkholderiaceae	0.185743484925907	84	084-A3L	aspirate	healthy	left	59	Female	White	16	TA	5	Hiseq_1	Miralax_(or_generic)	TRUE
1120	Burkholderiaceae	0.0968943353156725	84	084-A3R	aspirate	healthy	right	59	Female	White	16	TA	5	Hiseq_1	Miralax_(or_generic)	TRUE
1130	Burkholderiaceae	0.0237613357723894	85	085-A3L	aspirate	healthy	left	67	Male	White	33	healthy	5	Hiseq_1	Other_or_unknown	TRUE
1134	Burkholderiaceae	0.0302066772655008	85	085-A3R	aspirate	healthy	right	67	Male	White	33	healthy	5	Hiseq_1	Other_or_unknown	TRUE
1159	Burkholderiaceae	0.0000280512777357009	87	087-A3R	aspirate	healthy	right	71	Female	White	31	TA	5	Hiseq_1	PEG_w_lytes_(Golytely,_Trilyte,_etc)	TRUE
1162	Burkholderiaceae	0.0000535742986231405	87	087-A5	lavage	lavage	lavage	71	Female	White	31	TA	5	Hiseq_1	PEG_w_lytes_(Golytely,_Trilyte,_etc)	TRUE
1209	Burkholderiaceae	0.0173373287671233	91	091-A3L	aspirate	healthy	left	53	Male	White	33	serrated	5	Hiseq_1	PEG_w_lytes_(Golytely,_Trilyte,_etc)	TRUE
1211	Burkholderiaceae	0.0223301210164395	91	091-A3R	aspirate	healthy	right	53	Male	White	33	serrated	5	Hiseq_1	PEG_w_lytes_(Golytely,_Trilyte,_etc)	TRUE
1222	Burkholderiaceae	0.0444740668928745	92	092-A3L	aspirate	healthy	left	54	Female	Hispanic	27	serrated	5	Hiseq_1	PEG_w_lytes_(Golytely,_Trilyte,_etc)	TRUE
1228	Burkholderiaceae	0.0541019955654102	92	092-A5	lavage	lavage	lavage	54	Female	Hispanic	27	serrated	5	Hiseq_1	PEG_w_lytes_(Golytely,_Trilyte,_etc)	TRUE
1248	Burkholderiaceae	0	94	094-A3L	aspirate	healthy	left	65	Female	White	24	healthy	5	Hiseq_1	Other_or_unknown	TRUE
1250	Burkholderiaceae	0	94	094-A3R	aspirate	healthy	right	65	Female	White	24	healthy	5	Hiseq_1	Other_or_unknown	TRUE
1277	Burkholderiaceae	0.0698579428607587	96	096-A3R	aspirate	healthy	right	53	Male	White	24	healthy	5	Hiseq_1	Other_or_unknown	TRUE
1287	Burkholderiaceae	0.036200351819276	97	097-A3L	aspirate	healthy	left	64	Female	White	23	healthy	5	Hiseq_1	Other_or_unknown	TRUE
1289	Burkholderiaceae	0.0428304076943122	97	097-A3R	aspirate	healthy	right	64	Female	White	23	healthy	5	Hiseq_1	Other_or_unknown	TRUE
1299	Burkholderiaceae	0.00867635189669088	98	098-A3L	aspirate	healthy	left	69	Male	White	27	healthy	5	Hiseq_1	Other_or_unknown	TRUE
1302	Burkholderiaceae	0.0125562459824298	98	098-A3R	aspirate	healthy	right	69	Male	White	27	healthy	5	Hiseq_1	Other_or_unknown	TRUE
1312	Burkholderiaceae	0.082668072957393	99	099-A3L	aspirate	healthy	left	57	Female	White	19	TA	5	Hiseq_1	Miralax_(or_generic)	TRUE
1316	Burkholderiaceae	0.041700144624779	99	099-A3R	aspirate	healthy	right	57	Female	White	19	TA	5	Hiseq_1	Miralax_(or_generic)	TRUE
1318	Burkholderiaceae	0.194154845325585	99	099-A5	lavage	lavage	lavage	57	Female	White	19	TA	5	Hiseq_1	Miralax_(or_generic)	TRUE
1325	Burkholderiaceae	0	100	100-A3L	aspirate	healthy	left	22	Male	White	24	serrated	5	Hiseq_1	PEG_w_lytes_(Golytely,_Trilyte,_etc)	TRUE
1328	Burkholderiaceae	0	100	100-A3R	aspirate	healthy	right	22	Male	White	24	serrated	5	Hiseq_1	PEG_w_lytes_(Golytely,_Trilyte,_etc)	TRUE
1339	Burkholderiaceae	0	101	101-A3L	aspirate	healthy	left	83	Male	Hispanic	20	TA	5	Hiseq_1	PEG_w_lytes_(Golytely,_Trilyte,_etc)	TRUE
1341	Burkholderiaceae	0	101	101-A3R	aspirate	healthy	right	83	Male	Hispanic	20	TA	5	Hiseq_1	PEG_w_lytes_(Golytely,_Trilyte,_etc)	TRUE
1365	Burkholderiaceae	0.0653489310205728	103	103-A3L	aspirate	healthy	left	56	Male	Black	25	serrated	5	Hiseq_1	PEG_w_lytes_(Golytely,_Trilyte,_etc)	TRUE
1378	Burkholderiaceae	0.000675929402929027	104	104-A3L	aspirate	healthy	left	33	Female	Asian	20	healthy	5	Hiseq_1	Other_or_unknown	TRUE
1380	Burkholderiaceae	0.000697856997470268	104	104-A3R	aspirate	healthy	right	33	Female	Asian	20	healthy	5	Hiseq_1	Other_or_unknown	TRUE
1391	Burkholderiaceae	0.00270912810305744	105	105-A3L	aspirate	healthy	left	52	Male	Hispanic	32	TA	5	Hiseq_1	PEG_w_lytes_(Golytely,_Trilyte,_etc)	TRUE
1393	Burkholderiaceae	0	105	105-A3R	aspirate	healthy	right	52	Male	Hispanic	32	TA	5	Hiseq_1	PEG_w_lytes_(Golytely,_Trilyte,_etc)	TRUE
1403	Burkholderiaceae	0.0824345146379045	106	106-A3L	aspirate	healthy	left	65	Female	White	20	healthy	5	Hiseq_1	Other_or_unknown	TRUE
1406	Burkholderiaceae	0.124278890887662	106	106-A3R	aspirate	healthy	right	65	Female	White	20	healthy	5	Hiseq_1	Other_or_unknown	TRUE
1417	Burkholderiaceae	0.0296994197039838	107	107-A3L	aspirate	healthy	left	65	Female	White	21	TA	5	Hiseq_1	PEG_w_lytes_(Golytely,_Trilyte,_etc)	TRUE
1420	Burkholderiaceae	0.0210727557837304	107	107-A3R	aspirate	healthy	right	65	Female	White	21	TA	5	Hiseq_1	PEG_w_lytes_(Golytely,_Trilyte,_etc)	TRUE
1429	Burkholderiaceae	0.234384384384384	108	108-A3L	aspirate	healthy	left	66	Female	Black	26	healthy	5	Hiseq_1	Other_or_unknown	TRUE
1432	Burkholderiaceae	0.249249492900609	108	108-A3R	aspirate	healthy	right	66	Female	Black	26	healthy	5	Hiseq_1	Other_or_unknown	TRUE
1443	Burkholderiaceae	0	109	109-A3L	aspirate	healthy	left	73	Male	White	28	TA	5	Hiseq_1	PEG_w_lytes_(Golytely,_Trilyte,_etc)	TRUE
1445	Burkholderiaceae	0	109	109-A3R	aspirate	healthy	right	73	Male	White	28	TA	5	Hiseq_1	PEG_w_lytes_(Golytely,_Trilyte,_etc)	TRUE
1449	Burkholderiaceae	0	109	109-A5	lavage	lavage	lavage	73	Male	White	28	TA	5	Hiseq_1	PEG_w_lytes_(Golytely,_Trilyte,_etc)	TRUE
1455	Burkholderiaceae	0	110	110-A3L	aspirate	healthy	left	54	Male	White	31	healthy	5	Hiseq_1	Other_or_unknown	TRUE
1458	Burkholderiaceae	0.000100150225338007	110	110-A3R	aspirate	healthy	right	54	Male	White	31	healthy	5	Hiseq_1	Other_or_unknown	TRUE
1468	Burkholderiaceae	0.0663895147726191	111	111-A3L	aspirate	healthy	left	53	Male	White	28	serrated	5	Hiseq_1	Miralax_(or_generic)	TRUE
1472	Burkholderiaceae	0.0803419771260333	111	111-A3R	aspirate	healthy	right	53	Male	White	28	serrated	5	Hiseq_1	Miralax_(or_generic)	TRUE
1494	Burkholderiaceae	0.000480359308762955	113	113-A3L	aspirate	healthy	left	51	Female	White	23	healthy	5	Hiseq_1	PEG_w_lytes_(Golytely,_Trilyte,_etc)	TRUE
1498	Burkholderiaceae	0.00177591854453609	113	113-A3R	aspirate	healthy	right	51	Female	White	23	healthy	5	Hiseq_1	PEG_w_lytes_(Golytely,_Trilyte,_etc)	TRUE
1508	Burkholderiaceae	0	114	114-A3L	aspirate	healthy	left	52	Female	White	34	healthy	5	Hiseq_1	Other_or_unknown	TRUE
1510	Burkholderiaceae	0	114	114-A3R	aspirate	healthy	right	52	Female	White	34	healthy	5	Hiseq_1	Other_or_unknown	TRUE
1520	Burkholderiaceae	0	115	115-A3L	aspirate	healthy	left	70	Female	Hispanic	32	healthy	5	Hiseq_1	Other_or_unknown	TRUE
1524	Burkholderiaceae	0	115	115-A3R	aspirate	healthy	right	70	Female	Hispanic	32	healthy	5	Hiseq_1	Other_or_unknown	TRUE
1534	Burkholderiaceae	0.0125475285171103	116	116-A3L	aspirate	healthy	left	64	Male	White	45	TA	5	Hiseq_1	PEG_w_lytes_(Golytely,_Trilyte,_etc)	TRUE
1536	Burkholderiaceae	0	116	116-A3R	aspirate	healthy	right	64	Male	White	45	TA	5	Hiseq_1	PEG_w_lytes_(Golytely,_Trilyte,_etc)	TRUE
1546	Burkholderiaceae	0.00061942065950082	117	117-A3L	aspirate	healthy	left	55	Male	White	23	serrated	5	Hiseq_1	PEG_w_lytes_(Golytely,_Trilyte,_etc)	TRUE
1550	Burkholderiaceae	0.000946500202821472	117	117-A3R	aspirate	healthy	right	55	Male	White	23	serrated	5	Hiseq_1	PEG_w_lytes_(Golytely,_Trilyte,_etc)	TRUE
1572	Burkholderiaceae	0.158987341772152	119	119-A3L	aspirate	healthy	left	67	Male	White	24	TA	5	Hiseq_1	PEG_w_lytes_(Golytely,_Trilyte,_etc)	TRUE
1584	Burkholderiaceae	0.102036800157434	120	120-A3L	aspirate	healthy	left	66	Female	Hispanic	25	serrated	6	Hiseq_1	PEG_w_lytes_(Golytely,_Trilyte,_etc)	TRUE
1588	Burkholderiaceae	0.0436736161035226	120	120-A3R	aspirate	healthy	right	66	Female	Hispanic	25	serrated	6	Hiseq_1	PEG_w_lytes_(Golytely,_Trilyte,_etc)	TRUE
1597	Burkholderiaceae	0.00184723200853155	121	121-A3L	aspirate	healthy	left	32	Male	White	37	healthy	6	Hiseq_1	Other_or_unknown	TRUE
1600	Burkholderiaceae	0	121	121-A3R	aspirate	healthy	right	32	Male	White	37	healthy	6	Hiseq_1	Other_or_unknown	TRUE
1613	Burkholderiaceae	0	122	122-A3R	aspirate	healthy	right	68	Male	Asian	25	serrated	6	Hiseq_1	PEG_w_lytes_(Golytely,_Trilyte,_etc)	TRUE
1637	Burkholderiaceae	0.0215166074785878	124	124-A3L	aspirate	healthy	left	60	Male	White	28	serrated	6	Hiseq_1	Miralax_(or_generic)	TRUE
1639	Burkholderiaceae	0.0210855253177998	124	124-A3R	aspirate	healthy	right	60	Male	White	28	serrated	6	Hiseq_1	Miralax_(or_generic)	TRUE
1650	Burkholderiaceae	0	125	125-A3L	aspirate	healthy	left	53	Female	White	36	TA	6	Hiseq_1	Miralax_(or_generic)	TRUE
1652	Burkholderiaceae	0	125	125-A3R	aspirate	healthy	right	53	Female	White	36	TA	6	Hiseq_1	Miralax_(or_generic)	TRUE
1663	Burkholderiaceae	0	126	126-A3L	aspirate	healthy	left	71	Female	Asian	27	healthy	6	Hiseq_1	PEG_w_lytes_(Golytely,_Trilyte,_etc)	TRUE
1666	Burkholderiaceae	0	126	126-A3R	aspirate	healthy	right	71	Female	Asian	27	healthy	6	Hiseq_1	PEG_w_lytes_(Golytely,_Trilyte,_etc)	TRUE
1676	Burkholderiaceae	0	127	127-A3L	aspirate	healthy	left	50	Male	Asian	23	TA	6	Hiseq_1	Miralax_(or_generic)	TRUE
1679	Burkholderiaceae	0	127	127-A3R	aspirate	healthy	right	50	Male	Asian	23	TA	6	Hiseq_1	Miralax_(or_generic)	TRUE
1688	Burkholderiaceae	0.0353577688028652	128	128-A3L	aspirate	healthy	left	80	Female	Hispanic	27	TA	6	Hiseq_1	PEG_w_lytes_(Golytely,_Trilyte,_etc)	TRUE
1695	Burkholderiaceae	0.0880626223091976	128	128-A5	lavage	lavage	lavage	80	Female	Hispanic	27	TA	6	Hiseq_1	PEG_w_lytes_(Golytely,_Trilyte,_etc)	TRUE
1703	Burkholderiaceae	0	129	129-A3L	aspirate	healthy	left	69	Male	White	23	TA	6	Hiseq_1	Miralax_(or_generic)	TRUE
1706	Burkholderiaceae	0.000458905052544628	129	129-A3R	aspirate	healthy	right	69	Male	White	23	TA	6	Hiseq_1	Miralax_(or_generic)	TRUE
1717	Burkholderiaceae	0	130	130-A3L	aspirate	healthy	left	75	Male	Asian	25	healthy	6	Hiseq_1	Other_or_unknown	TRUE
1720	Burkholderiaceae	0	130	130-A3R	aspirate	healthy	right	75	Male	Asian	25	healthy	6	Hiseq_1	Other_or_unknown	TRUE
1745	Burkholderiaceae	0	132	132-A3L	aspirate	healthy	left	64	Female	White	18	healthy	6	Hiseq_1	PEG_w_lytes_(Golytely,_Trilyte,_etc)	TRUE
1748	Burkholderiaceae	0	132	132-A3R	aspirate	healthy	right	64	Female	White	18	healthy	6	Hiseq_1	PEG_w_lytes_(Golytely,_Trilyte,_etc)	TRUE
1760	Burkholderiaceae	0	133	133-A3R	aspirate	healthy	right	67	Male	White	21	TA	6	Hiseq_1	Miralax_(or_generic)	TRUE
1763	Burkholderiaceae	0	133	133-A5	lavage	lavage	lavage	67	Male	White	21	TA	6	Hiseq_1	Miralax_(or_generic)	TRUE
1771	Burkholderiaceae	0	134	134-A3L	aspirate	healthy	left	46	Male	Asian	32	serrated	6	Hiseq_1	PEG_w_lytes_(Golytely,_Trilyte,_etc)	TRUE
1783	Burkholderiaceae	0.0347174845742181	135	135-A3L	aspirate	healthy	left	61	Male	White	24	TA	6	Hiseq_1	Other_or_unknown	TRUE
1789	Burkholderiaceae	0.0370501935988064	135	135-A5	lavage	lavage	lavage	61	Male	White	24	TA	6	Hiseq_1	Other_or_unknown	TRUE
1800	Burkholderiaceae	0.0358491598708336	136	136-A3R	aspirate	healthy	right	37	Female	White	19	healthy	6	Hiseq_1	Other_or_unknown	TRUE
1812	Burkholderiaceae	0.100250626566416	137	137-A3R	aspirate	healthy	right	66	Male	Asian	31	TA	6	Hiseq_1	PEG_w_lytes_(Golytely,_Trilyte,_etc)	TRUE
1835	Burkholderiaceae	0	139	139-A3L	aspirate	healthy	left	NA	NA	NA	NA	healthy	6	Hiseq_1	Other_or_unknown	TRUE
1838	Burkholderiaceae	0	139	139-A3R	aspirate	healthy	right	NA	NA	NA	NA	healthy	6	Hiseq_1	Other_or_unknown	TRUE
1841	Burkholderiaceae	0	139	139-A5	lavage	lavage	lavage	NA	NA	NA	NA	healthy	6	Hiseq_1	Other_or_unknown	TRUE
1849	Burkholderiaceae	0	140	140-A3L	aspirate	healthy	left	55	Female	Asian	31	healthy	6	Hiseq_1	Other_or_unknown	TRUE
OLD-SAMPLE	Burkholderiaceae	0	9	009-A5	lavage	lavage	lavage	72	Male	White	34	healthy	6	Hiseq_1	Miralax_(or_generic)	TRUE
P008F	Burkholderiaceae	0.00172678434382195	8	P008F	fecal	fecal	fecal	61	Male	White	27	TA	6	Hiseq_1	fecal	TRUE
P011F	Burkholderiaceae	0.0727909551204109	11	P011F	fecal	fecal	fecal	64	Male	White	26	TA	6	Hiseq_1	fecal	TRUE
P013F	Burkholderiaceae	0.000437105390966489	13	P013F	fecal	fecal	fecal	69	Female	White	28	serrated	6	Hiseq_1	fecal	TRUE
P018F	Burkholderiaceae	0.0280634310427679	18	P018F	fecal	fecal	fecal	60	Female	White	39	healthy	6	Hiseq_1	fecal	TRUE
P021F	Burkholderiaceae	0.000863675621619165	21	P021F	fecal	fecal	fecal	33	Male	White	23	healthy	6	Hiseq_1	fecal	TRUE
P033F	Burkholderiaceae	0.00853463384896746	33	P033F	fecal	fecal	fecal	79	Male	White	24	TA	6	Hiseq_1	fecal	TRUE
P034F	Burkholderiaceae	0.00581144037270064	34	P034F	fecal	fecal	fecal	56	Female	Asian	31	serrated	6	Hiseq_1	fecal	TRUE
P040F	Burkholderiaceae	0.000116465278788761	40	P040F	fecal	fecal	fecal	58	Female	White	22	healthy	6	Hiseq_1	fecal	TRUE
P042F	Burkholderiaceae	0.00142175281811719	42	P042F	fecal	fecal	fecal	70	Female	White	24	serrated	6	Hiseq_1	fecal	TRUE
P046F	Burkholderiaceae	0.0416755082120273	46	P046F	fecal	fecal	fecal	67	Female	White	39	TA	6	Hiseq_1	fecal	TRUE
P048F	Burkholderiaceae	0.0436661414315046	48	P048F	fecal	fecal	fecal	75	Female	Asian	21	TA	6	Hiseq_1	fecal	TRUE
P052F	Burkholderiaceae	0.000363386764646505	52	P052F	fecal	fecal	fecal	68	Male	White	22	TA	6	Hiseq_1	fecal	TRUE
P058F	Burkholderiaceae	0.000217709981276942	58	P058F	fecal	fecal	fecal	86	Female	Hispanic	21	TA	6	Hiseq_1	fecal	TRUE
P060F	Burkholderiaceae	0.00848621999515073	60	P060F	fecal	fecal	fecal	67	Male	White	25	healthy	6	Hiseq_1	fecal	TRUE
P061F	Burkholderiaceae	0.001288237223029	61	P061F	fecal	fecal	fecal	62	Female	White	26	serrated	6	Hiseq_1	fecal	TRUE
P062F	Burkholderiaceae	0	62	P062F	fecal	fecal	fecal	65	Female	Asian	23	serrated	6	Hiseq_1	fecal	TRUE
P065F	Burkholderiaceae	0.00710284925724491	65	P065F	fecal	fecal	fecal	67	Female	Asian	24	TA	6	Hiseq_1	fecal	TRUE
P071F	Burkholderiaceae	0	71	P071F	fecal	fecal	fecal	66	Male	White	24	healthy	6	Hiseq_1	fecal	TRUE
P076F	Burkholderiaceae	0.0962147107228763	76	P076F	fecal	fecal	fecal	54	Female	PI	27	TA	6	Hiseq_1	fecal	TRUE
P077F	Burkholderiaceae	0	77	P077F	fecal	fecal	fecal	NA	NA	NA	NA	healthy	6	Hiseq_1	fecal	TRUE
P078F	Burkholderiaceae	0.0178015685298145	78	P078F	fecal	fecal	fecal	49	Male	Asian	27	healthy	6	Hiseq_1	fecal	TRUE
P079F	Burkholderiaceae	0.0353015472055573	79	P079F	fecal	fecal	fecal	67	Female	Hispanic	28	serrated	6	Hiseq_1	fecal	TRUE
P080F	Burkholderiaceae	0.0321233074042063	80	P080F	fecal	fecal	fecal	NA	NA	NA	NA	serrated	6	Hiseq_1	fecal	TRUE
P082F	Burkholderiaceae	0.043273298682461	82	P082F	fecal	fecal	fecal	76	Male	Asian	29	TA	6	Hiseq_1	fecal	TRUE
P087F	Burkholderiaceae	0.000105008925758689	87	P087F	fecal	fecal	fecal	71	Female	White	31	TA	6	Hiseq_1	fecal	TRUE
P090F	Burkholderiaceae	0	90	P090F	fecal	fecal	fecal	66	Female	White	39	TA	6	Hiseq_1	fecal	TRUE
P092F	Burkholderiaceae	0.00388791079812207	92	P092F	fecal	fecal	fecal	54	Female	Hispanic	27	serrated	6	Hiseq_1	fecal	TRUE
P099F	Burkholderiaceae	0.042385724761672	99	P099F	fecal	fecal	fecal	57	Female	White	19	TA	6	Hiseq_1	fecal	TRUE
P109F	Burkholderiaceae	0.000195121951219512	109	P109F	fecal	fecal	fecal	73	Male	White	28	TA	6	Hiseq_1	fecal	TRUE
P122F	Burkholderiaceae	0.000858287240129697	122	P122F	fecal	fecal	fecal	68	Male	Asian	25	serrated	6	Hiseq_1	fecal	TRUE
P129F	Burkholderiaceae	0.0006723579389173	129	P129F	fecal	fecal	fecal	69	Male	White	23	TA	6	Hiseq_1	fecal	TRUE
P132F	Burkholderiaceae	0.0556018672890964	132	P132F	fecal	fecal	fecal	64	Female	White	18	healthy	6	Hiseq_1	fecal	TRUE
P133F	Burkholderiaceae	0	133	P133F	fecal	fecal	fecal	67	Male	White	21	TA	6	Hiseq_1	fecal	TRUE
P135F	Burkholderiaceae	0.0550745993737337	135	P135F	fecal	fecal	fecal	61	Male	White	24	TA	6	Hiseq_1	fecal	TRUE
P139F	Burkholderiaceae	0	139	P139F	fecal	fecal	fecal	NA	NA	NA	NA	healthy	6	Hiseq_1	fecal	TRUE
0054	Erysipelatoclostridiaceae	0	4	004-A3L	aspirate	healthy	left	NA	NA	NA	NA	healthy	4	Hiseq_1	Other_or_unknown	TRUE
0058	Erysipelatoclostridiaceae	0	4	004-A3R	aspirate	healthy	right	NA	NA	NA	NA	healthy	4	Hiseq_1	Other_or_unknown	TRUE
0075	Erysipelatoclostridiaceae	0.00923482849604222	5	005-A3L	aspirate	healthy	left	63	Male	White	31	TA	4	Hiseq_1	PEG_w_lytes_(Golytely,_Trilyte,_etc)	TRUE
0109	Erysipelatoclostridiaceae	0.0000178753373969934	7	007-A3L	aspirate	healthy	left	51	Male	White	25	TA	4	Hiseq_1	Miralax_(or_generic)	TRUE
0159	Erysipelatoclostridiaceae	0	10	010-A3L	aspirate	healthy	left	61	Male	White	37	serrated	4	Hiseq_1	PEG_w_lytes_(Golytely,_Trilyte,_etc)	TRUE
0172	Erysipelatoclostridiaceae	0.00488197116765263	10	010-A3R	aspirate	healthy	right	61	Male	White	37	serrated	4	Hiseq_1	PEG_w_lytes_(Golytely,_Trilyte,_etc)	TRUE
0177	Erysipelatoclostridiaceae	0.0000903301567228219	11	011-A3L	aspirate	healthy	left	64	Male	White	26	TA	4	Hiseq_1	PEG_w_lytes_(Golytely,_Trilyte,_etc)	TRUE
0179	Erysipelatoclostridiaceae	0.00538289009932714	11	011-A5	lavage	lavage	lavage	64	Male	White	26	TA	4	Hiseq_1	PEG_w_lytes_(Golytely,_Trilyte,_etc)	TRUE
0241	Erysipelatoclostridiaceae	0.000157189452587731	15	015-A3R	aspirate	healthy	right	71	Male	Asian	27	healthy	4	Hiseq_1	Miralax_(or_generic)	TRUE
0245	Erysipelatoclostridiaceae	0.000124831477505368	15	015-A3L	aspirate	healthy	left	71	Male	Asian	27	healthy	4	Hiseq_1	Miralax_(or_generic)	TRUE
0308	Erysipelatoclostridiaceae	0	19	019-A3R	aspirate	healthy	right	55	Male	White	30	serrated	4	Hiseq_1	PEG_w_lytes_(Golytely,_Trilyte,_etc)	TRUE
0312	Erysipelatoclostridiaceae	0	19	019-A3L	aspirate	healthy	left	55	Male	White	30	serrated	4	Hiseq_1	PEG_w_lytes_(Golytely,_Trilyte,_etc)	TRUE
0330	Erysipelatoclostridiaceae	0.00393700787401575	20	020-A3L	aspirate	healthy	left	54	Male	White	20	serrated	4	Hiseq_1	PEG_w_lytes_(Golytely,_Trilyte,_etc)	TRUE
0354	Erysipelatoclostridiaceae	0.0861526357199056	22	022-A3L	aspirate	healthy	left	37	Female	White	29	serrated	4	Hiseq_1	PEG_w_lytes_(Golytely,_Trilyte,_etc)	TRUE
0377	Erysipelatoclostridiaceae	0.000110020078664356	24	024-A3L	aspirate	healthy	left	73	Male	White	24	serrated	4	Hiseq_1	PEG_w_lytes_(Golytely,_Trilyte,_etc)	TRUE
0379	Erysipelatoclostridiaceae	0.000110881955070632	24	024-A3R	aspirate	healthy	right	73	Male	White	24	serrated	4	Hiseq_1	PEG_w_lytes_(Golytely,_Trilyte,_etc)	TRUE
0412	Erysipelatoclostridiaceae	0.0094539404023597	27	027-A3L	aspirate	healthy	left	73	Male	White	27	serrated	4	Hiseq_1	PEG_w_lytes_(Golytely,_Trilyte,_etc)	TRUE
0415	Erysipelatoclostridiaceae	0.021109753672188	27	027-A3R	aspirate	healthy	right	73	Male	White	27	serrated	4	Hiseq_1	PEG_w_lytes_(Golytely,_Trilyte,_etc)	TRUE
0424	Erysipelatoclostridiaceae	0	28	028-A3L	aspirate	healthy	left	80	Male	White	38	serrated	4	Hiseq_1	Other_or_unknown	TRUE
0428	Erysipelatoclostridiaceae	0.0000576070050118094	28	028-A3R	aspirate	healthy	right	80	Male	White	38	serrated	4	Hiseq_1	Other_or_unknown	TRUE
0437	Erysipelatoclostridiaceae	0.00029034599564481	29	029-A3L	aspirate	healthy	left	68	Female	White	25	serrated	4	Hiseq_1	PEG_w_lytes_(Golytely,_Trilyte,_etc)	TRUE
0439	Erysipelatoclostridiaceae	0.000131842632633688	29	029-A3R	aspirate	healthy	right	68	Female	White	25	serrated	4	Hiseq_1	PEG_w_lytes_(Golytely,_Trilyte,_etc)	TRUE
0461	Erysipelatoclostridiaceae	0.00106773725121722	31	031-A3L	aspirate	healthy	left	62	Male	White	45	TA	4	Hiseq_1	PEG_w_lytes_(Golytely,_Trilyte,_etc)	TRUE
0485	Erysipelatoclostridiaceae	0.0246494798733605	33	033-A3L	aspirate	healthy	left	79	Male	White	24	TA	4	Hiseq_1	PEG_w_lytes_(Golytely,_Trilyte,_etc)	TRUE
0490	Erysipelatoclostridiaceae	0.0277349768875193	33	033-A5	lavage	lavage	lavage	79	Male	White	24	TA	4	Hiseq_1	PEG_w_lytes_(Golytely,_Trilyte,_etc)	TRUE
0532	Erysipelatoclostridiaceae	0.0182381280110117	37	037-A3L	aspirate	healthy	left	33	Male	White	23	healthy	4	Hiseq_1	Other_or_unknown	TRUE
0535	Erysipelatoclostridiaceae	0.0330036712369821	37	037-A3R	aspirate	healthy	right	33	Male	White	23	healthy	4	Hiseq_1	Other_or_unknown	TRUE
0557	Erysipelatoclostridiaceae	0.059222213112514	39	039-A3L	aspirate	healthy	left	63	Female	Asian	8	serrated	4	Hiseq_1	PEG_w_lytes_(Golytely,_Trilyte,_etc)	TRUE
0559	Erysipelatoclostridiaceae	0.154592950717405	39	039-A3R	aspirate	healthy	right	63	Female	Asian	8	serrated	4	Hiseq_1	PEG_w_lytes_(Golytely,_Trilyte,_etc)	TRUE
0569	Erysipelatoclostridiaceae	0.0125491190264926	40	040-A3L	aspirate	healthy	left	58	Female	White	22	healthy	4	Hiseq_1	Other_or_unknown	TRUE
0571	Erysipelatoclostridiaceae	0.00260642919200695	40	040-A3R	aspirate	healthy	right	58	Female	White	22	healthy	4	Hiseq_1	Other_or_unknown	TRUE
0592	Erysipelatoclostridiaceae	0.00051242633871381	42	042-A3L	aspirate	healthy	left	70	Female	White	24	serrated	4	Hiseq_1	PEG_w_lytes_(Golytely,_Trilyte,_etc)	TRUE
0599	Erysipelatoclostridiaceae	0.000460157987575734	42	042-A5	lavage	lavage	lavage	70	Female	White	24	serrated	4	Hiseq_1	PEG_w_lytes_(Golytely,_Trilyte,_etc)	TRUE
0616	Erysipelatoclostridiaceae	0.0362182147438316	44	044-A3L	aspirate	healthy	left	73	Male	White	22	TA	4	Hiseq_1	PEG_w_lytes_(Golytely,_Trilyte,_etc)	TRUE
0619	Erysipelatoclostridiaceae	0.0288008249852681	44	044-A3R	aspirate	healthy	right	73	Male	White	22	TA	4	Hiseq_1	PEG_w_lytes_(Golytely,_Trilyte,_etc)	TRUE
0629	Erysipelatoclostridiaceae	0.197510568341945	45	045-A3L	aspirate	healthy	left	73	Male	White	22	serrated	4	Hiseq_1	PEG_w_lytes_(Golytely,_Trilyte,_etc)	TRUE
0690	Erysipelatoclostridiaceae	0	50	050-A3L	aspirate	healthy	left	NA	NA	NA	NA	healthy	4	Hiseq_1	Other_or_unknown	TRUE
0693	Erysipelatoclostridiaceae	0	50	050-A3R	aspirate	healthy	right	NA	NA	NA	NA	healthy	4	Hiseq_1	Other_or_unknown	TRUE
0701	Erysipelatoclostridiaceae	0.0428317863066314	51	051-A3L	aspirate	healthy	left	77	Male	White	25	TA	4	Hiseq_1	PEG_w_lytes_(Golytely,_Trilyte,_etc)	TRUE
0704	Erysipelatoclostridiaceae	0.0416566143948532	51	051-A3R	aspirate	healthy	right	77	Male	White	25	TA	4	Hiseq_1	PEG_w_lytes_(Golytely,_Trilyte,_etc)	TRUE
0720	Erysipelatoclostridiaceae	0.0792448969151276	52	052-A5	lavage	lavage	lavage	68	Male	White	22	TA	4	Hiseq_1	Miralax_(or_generic)	TRUE
0737	Erysipelatoclostridiaceae	0	54	054-A3L	aspirate	healthy	left	63	Male	White	26	serrated	4	Hiseq_1	PEG_w_lytes_(Golytely,_Trilyte,_etc)	TRUE
0740	Erysipelatoclostridiaceae	0.0000561340481068792	54	054-A3R	aspirate	healthy	right	63	Male	White	26	serrated	4	Hiseq_1	PEG_w_lytes_(Golytely,_Trilyte,_etc)	TRUE
0750	Erysipelatoclostridiaceae	0.00302663438256659	55	055-A3L	aspirate	healthy	left	NA	NA	NA	NA	healthy	4	Hiseq_1	Other_or_unknown	TRUE
0753	Erysipelatoclostridiaceae	0.00649924838624105	55	055-A3R	aspirate	healthy	right	NA	NA	NA	NA	healthy	4	Hiseq_1	Other_or_unknown	TRUE
0761	Erysipelatoclostridiaceae	0.0426657846866215	56	056-A3L	aspirate	healthy	left	52	Male	Hispanic	33	healthy	4	Hiseq_1	Other_or_unknown	TRUE
0765	Erysipelatoclostridiaceae	0.071795283170223	56	056-A3R	aspirate	healthy	right	52	Male	Hispanic	33	healthy	4	Hiseq_1	Other_or_unknown	TRUE
0777	Erysipelatoclostridiaceae	0.0162547316855934	57	057-A3R	aspirate	healthy	right	55	Male	White	25	TA	4	Hiseq_1	PEG_w_lytes_(Golytely,_Trilyte,_etc)	TRUE
0785	Erysipelatoclostridiaceae	0.00861681402667466	58	058-A3L	aspirate	healthy	left	86	Female	Hispanic	21	TA	4	Hiseq_1	PEG_w_lytes_(Golytely,_Trilyte,_etc)	TRUE
0788	Erysipelatoclostridiaceae	0.0221729490022173	58	058-A3R	aspirate	healthy	right	86	Female	Hispanic	21	TA	4	Hiseq_1	PEG_w_lytes_(Golytely,_Trilyte,_etc)	TRUE
0791	Erysipelatoclostridiaceae	0.0177940657011657	58	058-A5	lavage	lavage	lavage	86	Female	Hispanic	21	TA	4	Hiseq_1	PEG_w_lytes_(Golytely,_Trilyte,_etc)	TRUE
0809	Erysipelatoclostridiaceae	0.00333406448782628	60	060-A3L	aspirate	healthy	left	67	Male	White	25	healthy	4	Hiseq_1	Other_or_unknown	TRUE
0812	Erysipelatoclostridiaceae	0.00092777619183557	60	060-A3R	aspirate	healthy	right	67	Male	White	25	healthy	4	Hiseq_1	Other_or_unknown	TRUE
0825	Erysipelatoclostridiaceae	0.000196328654167076	61	061-A3R	aspirate	healthy	right	62	Female	White	26	serrated	4	Hiseq_1	PEG_w_lytes_(Golytely,_Trilyte,_etc)	TRUE
0828	Erysipelatoclostridiaceae	0.000253639730127327	61	061-A5	lavage	lavage	lavage	62	Female	White	26	serrated	4	Hiseq_1	PEG_w_lytes_(Golytely,_Trilyte,_etc)	TRUE
0834	Erysipelatoclostridiaceae	0.0691533256312923	62	062-A3L	aspirate	healthy	left	65	Female	Asian	23	serrated	4	Hiseq_1	Miralax_(or_generic)	TRUE
0837	Erysipelatoclostridiaceae	0.17512184315463	62	062-A3R	aspirate	healthy	right	65	Female	Asian	23	serrated	4	Hiseq_1	Miralax_(or_generic)	TRUE
0846	Erysipelatoclostridiaceae	0	63	063-A3R	aspirate	healthy	right	68	Female	White	30	healthy	4	Hiseq_1	Other_or_unknown	TRUE
0857	Erysipelatoclostridiaceae	0.00356809107127687	64	064-A3L	aspirate	healthy	left	32	Male	Hispanic	32	healthy	4	Hiseq_1	Other_or_unknown	TRUE
0859	Erysipelatoclostridiaceae	0.00614770459081836	64	064-A3R	aspirate	healthy	right	32	Male	Hispanic	32	healthy	4	Hiseq_1	Other_or_unknown	TRUE
0872	Erysipelatoclostridiaceae	0.00560698052486646	65	065-A3R	aspirate	healthy	right	67	Female	Asian	24	TA	4	Hiseq_1	Miralax_(or_generic)	TRUE
0875	Erysipelatoclostridiaceae	0.0177514792899408	65	065-A5	lavage	lavage	lavage	67	Female	Asian	24	TA	4	Hiseq_1	Miralax_(or_generic)	TRUE
0886	Erysipelatoclostridiaceae	0	66	066-A3R	aspirate	healthy	right	51	Male	White	23	serrated	4	Hiseq_1	Miralax_(or_generic)	TRUE
0896	Erysipelatoclostridiaceae	0.051067977623326	67	067-A3L	aspirate	healthy	left	NA	Female	White	22	healthy	4	Hiseq_1	Other_or_unknown	TRUE
0909	Erysipelatoclostridiaceae	0.0275520095444038	68	068-A3L	aspirate	healthy	left	65	Female	White	48	TA	4	Hiseq_1	PEG_w_lytes_(Golytely,_Trilyte,_etc)	TRUE
0911	Erysipelatoclostridiaceae	0.0371433395238899	68	068-A3R	aspirate	healthy	right	65	Female	White	48	TA	4	Hiseq_1	PEG_w_lytes_(Golytely,_Trilyte,_etc)	TRUE
0925	Erysipelatoclostridiaceae	0.00371143586174901	69	069-A3R	aspirate	healthy	right	NA	NA	NA	NA	serrated	4	Hiseq_1	Other_or_unknown	TRUE
0935	Erysipelatoclostridiaceae	0.000245847902097902	70	070-A3L	aspirate	healthy	left	90	Female	White	32	TA	4	Hiseq_1	PEG_w_lytes_(Golytely,_Trilyte,_etc)	TRUE
0938	Erysipelatoclostridiaceae	0.00108386674574122	70	070-A3R	aspirate	healthy	right	90	Female	White	32	TA	4	Hiseq_1	PEG_w_lytes_(Golytely,_Trilyte,_etc)	TRUE
0948	Erysipelatoclostridiaceae	0	71	071-A3L	aspirate	healthy	left	66	Male	White	24	healthy	4	Hiseq_1	Other_or_unknown	TRUE
0950	Erysipelatoclostridiaceae	0.00401942723161949	71	071-A3R	aspirate	healthy	right	66	Male	White	24	healthy	4	Hiseq_1	Other_or_unknown	TRUE
0953	Erysipelatoclostridiaceae	0.00385007733061305	71	071-A5	lavage	lavage	lavage	66	Male	White	24	healthy	4	Hiseq_1	Other_or_unknown	TRUE
0974	Erysipelatoclostridiaceae	0.0394910923029523	73	073-A3L	aspirate	healthy	left	NA	NA	NA	NA	healthy	5	Hiseq_1	Other_or_unknown	TRUE
0976	Erysipelatoclostridiaceae	0.0984978502804367	73	073-A3R	aspirate	healthy	right	NA	NA	NA	NA	healthy	5	Hiseq_1	Other_or_unknown	TRUE
0999	Erysipelatoclostridiaceae	0.0123821937036294	75	075-A3L	aspirate	healthy	left	55	Female	Hispanic	28	TA	5	Hiseq_1	Other_or_unknown	TRUE
1003	Erysipelatoclostridiaceae	0.0146801346801347	75	075-A3R	aspirate	healthy	right	55	Female	Hispanic	28	TA	5	Hiseq_1	Other_or_unknown	TRUE
1026	Erysipelatoclostridiaceae	0.0361497633051212	77	077-A3L	aspirate	healthy	left	NA	NA	NA	NA	healthy	5	Hiseq_1	Other_or_unknown	TRUE
1029	Erysipelatoclostridiaceae	0.0379674745301525	77	077-A3R	aspirate	healthy	right	NA	NA	NA	NA	healthy	5	Hiseq_1	Other_or_unknown	TRUE
1032	Erysipelatoclostridiaceae	0.0566851509550216	77	077-A5	lavage	lavage	lavage	NA	NA	NA	NA	healthy	5	Hiseq_1	Other_or_unknown	TRUE
1040	Erysipelatoclostridiaceae	0.000445136879590474	78	078-A3L	aspirate	healthy	left	49	Male	Asian	27	healthy	5	Hiseq_1	PEG_w_lytes_(Golytely,_Trilyte,_etc)	TRUE
1045	Erysipelatoclostridiaceae	0.00198110332215788	78	078-A5	lavage	lavage	lavage	49	Male	Asian	27	healthy	5	Hiseq_1	PEG_w_lytes_(Golytely,_Trilyte,_etc)	TRUE
1052	Erysipelatoclostridiaceae	0.023297594900029	79	079-A3L	aspirate	healthy	left	67	Female	Hispanic	28	serrated	5	Hiseq_1	PEG_w_lytes_(Golytely,_Trilyte,_etc)	TRUE
1056	Erysipelatoclostridiaceae	0.0254173307608422	79	079-A3R	aspirate	healthy	right	67	Female	Hispanic	28	serrated	5	Hiseq_1	PEG_w_lytes_(Golytely,_Trilyte,_etc)	TRUE
1066	Erysipelatoclostridiaceae	0.000125040638207417	80	080-A3L	aspirate	healthy	left	NA	NA	NA	NA	serrated	5	Hiseq_1	Other_or_unknown	TRUE
1068	Erysipelatoclostridiaceae	0.000213711745597538	80	080-A3R	aspirate	healthy	right	NA	NA	NA	NA	serrated	5	Hiseq_1	Other_or_unknown	TRUE
1071	Erysipelatoclostridiaceae	0.000223002731783464	80	080-A5	lavage	lavage	lavage	NA	NA	NA	NA	serrated	5	Hiseq_1	Other_or_unknown	TRUE
1079	Erysipelatoclostridiaceae	0.000929235167977127	81	081-A3L	aspirate	healthy	left	57	Male	Asian	23	TA	5	Hiseq_1	Miralax_(or_generic)	TRUE
1081	Erysipelatoclostridiaceae	0.000549752611324904	81	081-A3R	aspirate	healthy	right	57	Male	Asian	23	TA	5	Hiseq_1	Miralax_(or_generic)	TRUE
1104	Erysipelatoclostridiaceae	0.09913135344524	83	083-A3L	aspirate	healthy	left	44	Male	Asian	26	healthy	5	Hiseq_1	Other_or_unknown	TRUE
1108	Erysipelatoclostridiaceae	0.158977998580554	83	083-A3R	aspirate	healthy	right	44	Male	Asian	26	healthy	5	Hiseq_1	Other_or_unknown	TRUE
1117	Erysipelatoclostridiaceae	0	84	084-A3L	aspirate	healthy	left	59	Female	White	16	TA	5	Hiseq_1	Miralax_(or_generic)	TRUE
1120	Erysipelatoclostridiaceae	0	84	084-A3R	aspirate	healthy	right	59	Female	White	16	TA	5	Hiseq_1	Miralax_(or_generic)	TRUE
1130	Erysipelatoclostridiaceae	0	85	085-A3L	aspirate	healthy	left	67	Male	White	33	healthy	5	Hiseq_1	Other_or_unknown	TRUE
1134	Erysipelatoclostridiaceae	0	85	085-A3R	aspirate	healthy	right	67	Male	White	33	healthy	5	Hiseq_1	Other_or_unknown	TRUE
1159	Erysipelatoclostridiaceae	0.00244046116300597	87	087-A3R	aspirate	healthy	right	71	Female	White	31	TA	5	Hiseq_1	PEG_w_lytes_(Golytely,_Trilyte,_etc)	TRUE
1162	Erysipelatoclostridiaceae	0.00176795185456364	87	087-A5	lavage	lavage	lavage	71	Female	White	31	TA	5	Hiseq_1	PEG_w_lytes_(Golytely,_Trilyte,_etc)	TRUE
1209	Erysipelatoclostridiaceae	0	91	091-A3L	aspirate	healthy	left	53	Male	White	33	serrated	5	Hiseq_1	PEG_w_lytes_(Golytely,_Trilyte,_etc)	TRUE
1211	Erysipelatoclostridiaceae	0.0016513444901782	91	091-A3R	aspirate	healthy	right	53	Male	White	33	serrated	5	Hiseq_1	PEG_w_lytes_(Golytely,_Trilyte,_etc)	TRUE
1222	Erysipelatoclostridiaceae	0.0145419292292778	92	092-A3L	aspirate	healthy	left	54	Female	Hispanic	27	serrated	5	Hiseq_1	PEG_w_lytes_(Golytely,_Trilyte,_etc)	TRUE
1228	Erysipelatoclostridiaceae	0.023059866962306	92	092-A5	lavage	lavage	lavage	54	Female	Hispanic	27	serrated	5	Hiseq_1	PEG_w_lytes_(Golytely,_Trilyte,_etc)	TRUE
1248	Erysipelatoclostridiaceae	0	94	094-A3L	aspirate	healthy	left	65	Female	White	24	healthy	5	Hiseq_1	Other_or_unknown	TRUE
1250	Erysipelatoclostridiaceae	0.00247098154031438	94	094-A3R	aspirate	healthy	right	65	Female	White	24	healthy	5	Hiseq_1	Other_or_unknown	TRUE
1277	Erysipelatoclostridiaceae	0.000316385610782422	96	096-A3R	aspirate	healthy	right	53	Male	White	24	healthy	5	Hiseq_1	Other_or_unknown	TRUE
1287	Erysipelatoclostridiaceae	0.00802394839983952	97	097-A3L	aspirate	healthy	left	64	Female	White	23	healthy	5	Hiseq_1	Other_or_unknown	TRUE
1289	Erysipelatoclostridiaceae	0.00793594390353683	97	097-A3R	aspirate	healthy	right	64	Female	White	23	healthy	5	Hiseq_1	Other_or_unknown	TRUE
1299	Erysipelatoclostridiaceae	0.0207828894269572	98	098-A3L	aspirate	healthy	left	69	Male	White	27	healthy	5	Hiseq_1	Other_or_unknown	TRUE
1302	Erysipelatoclostridiaceae	0.0116991643454039	98	098-A3R	aspirate	healthy	right	69	Male	White	27	healthy	5	Hiseq_1	Other_or_unknown	TRUE
1312	Erysipelatoclostridiaceae	0.3899183502755	99	099-A3L	aspirate	healthy	left	57	Female	White	19	TA	5	Hiseq_1	Miralax_(or_generic)	TRUE
1316	Erysipelatoclostridiaceae	0.653302265788205	99	099-A3R	aspirate	healthy	right	57	Female	White	19	TA	5	Hiseq_1	Miralax_(or_generic)	TRUE
1318	Erysipelatoclostridiaceae	0.509143736113485	99	099-A5	lavage	lavage	lavage	57	Female	White	19	TA	5	Hiseq_1	Miralax_(or_generic)	TRUE
1325	Erysipelatoclostridiaceae	0.0159707115190747	100	100-A3L	aspirate	healthy	left	22	Male	White	24	serrated	5	Hiseq_1	PEG_w_lytes_(Golytely,_Trilyte,_etc)	TRUE
1328	Erysipelatoclostridiaceae	0.011115645148127	100	100-A3R	aspirate	healthy	right	22	Male	White	24	serrated	5	Hiseq_1	PEG_w_lytes_(Golytely,_Trilyte,_etc)	TRUE
1339	Erysipelatoclostridiaceae	0.240764039803271	101	101-A3L	aspirate	healthy	left	83	Male	Hispanic	20	TA	5	Hiseq_1	PEG_w_lytes_(Golytely,_Trilyte,_etc)	TRUE
1341	Erysipelatoclostridiaceae	0.166875626880642	101	101-A3R	aspirate	healthy	right	83	Male	Hispanic	20	TA	5	Hiseq_1	PEG_w_lytes_(Golytely,_Trilyte,_etc)	TRUE
1365	Erysipelatoclostridiaceae	0.0341871722468737	103	103-A3L	aspirate	healthy	left	56	Male	Black	25	serrated	5	Hiseq_1	PEG_w_lytes_(Golytely,_Trilyte,_etc)	TRUE
1378	Erysipelatoclostridiaceae	0.00116410063837777	104	104-A3L	aspirate	healthy	left	33	Female	Asian	20	healthy	5	Hiseq_1	Other_or_unknown	TRUE
1380	Erysipelatoclostridiaceae	0.00119217237067838	104	104-A3R	aspirate	healthy	right	33	Female	Asian	20	healthy	5	Hiseq_1	Other_or_unknown	TRUE
1391	Erysipelatoclostridiaceae	0.0401393265881572	105	105-A3L	aspirate	healthy	left	52	Male	Hispanic	32	TA	5	Hiseq_1	PEG_w_lytes_(Golytely,_Trilyte,_etc)	TRUE
1393	Erysipelatoclostridiaceae	0.096428150418484	105	105-A3R	aspirate	healthy	right	52	Male	Hispanic	32	TA	5	Hiseq_1	PEG_w_lytes_(Golytely,_Trilyte,_etc)	TRUE
1403	Erysipelatoclostridiaceae	0.00562403697996918	106	106-A3L	aspirate	healthy	left	65	Female	White	20	healthy	5	Hiseq_1	Other_or_unknown	TRUE
1406	Erysipelatoclostridiaceae	0.00809503132560015	106	106-A3R	aspirate	healthy	right	65	Female	White	20	healthy	5	Hiseq_1	Other_or_unknown	TRUE
1417	Erysipelatoclostridiaceae	0.103866466714481	107	107-A3L	aspirate	healthy	left	65	Female	White	21	TA	5	Hiseq_1	PEG_w_lytes_(Golytely,_Trilyte,_etc)	TRUE
1420	Erysipelatoclostridiaceae	0.113483556376603	107	107-A3R	aspirate	healthy	right	65	Female	White	21	TA	5	Hiseq_1	PEG_w_lytes_(Golytely,_Trilyte,_etc)	TRUE
1429	Erysipelatoclostridiaceae	0.014039039039039	108	108-A3L	aspirate	healthy	left	66	Female	Black	26	healthy	5	Hiseq_1	Other_or_unknown	TRUE
1432	Erysipelatoclostridiaceae	0.0145233265720081	108	108-A3R	aspirate	healthy	right	66	Female	Black	26	healthy	5	Hiseq_1	Other_or_unknown	TRUE
1443	Erysipelatoclostridiaceae	0.00121940204136934	109	109-A3L	aspirate	healthy	left	73	Male	White	28	TA	5	Hiseq_1	PEG_w_lytes_(Golytely,_Trilyte,_etc)	TRUE
1445	Erysipelatoclostridiaceae	0.00159203980099502	109	109-A3R	aspirate	healthy	right	73	Male	White	28	TA	5	Hiseq_1	PEG_w_lytes_(Golytely,_Trilyte,_etc)	TRUE
1449	Erysipelatoclostridiaceae	0.00135777325186694	109	109-A5	lavage	lavage	lavage	73	Male	White	28	TA	5	Hiseq_1	PEG_w_lytes_(Golytely,_Trilyte,_etc)	TRUE
1455	Erysipelatoclostridiaceae	0.023232822540781	110	110-A3L	aspirate	healthy	left	54	Male	White	31	healthy	5	Hiseq_1	Other_or_unknown	TRUE
1458	Erysipelatoclostridiaceae	0.0209313970956435	110	110-A3R	aspirate	healthy	right	54	Male	White	31	healthy	5	Hiseq_1	Other_or_unknown	TRUE
1468	Erysipelatoclostridiaceae	0.00165021738440545	111	111-A3L	aspirate	healthy	left	53	Male	White	28	serrated	5	Hiseq_1	Miralax_(or_generic)	TRUE
1472	Erysipelatoclostridiaceae	0.0032272675801155	111	111-A3R	aspirate	healthy	right	53	Male	White	28	serrated	5	Hiseq_1	Miralax_(or_generic)	TRUE
1494	Erysipelatoclostridiaceae	0.096900481560207	113	113-A3L	aspirate	healthy	left	51	Female	White	23	healthy	5	Hiseq_1	PEG_w_lytes_(Golytely,_Trilyte,_etc)	TRUE
1498	Erysipelatoclostridiaceae	0.038596629701251	113	113-A3R	aspirate	healthy	right	51	Female	White	23	healthy	5	Hiseq_1	PEG_w_lytes_(Golytely,_Trilyte,_etc)	TRUE
1508	Erysipelatoclostridiaceae	0.171310444005033	114	114-A3L	aspirate	healthy	left	52	Female	White	34	healthy	5	Hiseq_1	Other_or_unknown	TRUE
1510	Erysipelatoclostridiaceae	0.191533657182512	114	114-A3R	aspirate	healthy	right	52	Female	White	34	healthy	5	Hiseq_1	Other_or_unknown	TRUE
1520	Erysipelatoclostridiaceae	0.466592633722006	115	115-A3L	aspirate	healthy	left	70	Female	Hispanic	32	healthy	5	Hiseq_1	Other_or_unknown	TRUE
1524	Erysipelatoclostridiaceae	0.642390886983233	115	115-A3R	aspirate	healthy	right	70	Female	Hispanic	32	healthy	5	Hiseq_1	Other_or_unknown	TRUE
1534	Erysipelatoclostridiaceae	0.00430925221799747	116	116-A3L	aspirate	healthy	left	64	Male	White	45	TA	5	Hiseq_1	PEG_w_lytes_(Golytely,_Trilyte,_etc)	TRUE
1536	Erysipelatoclostridiaceae	0.0104990455413144	116	116-A3R	aspirate	healthy	right	64	Male	White	45	TA	5	Hiseq_1	PEG_w_lytes_(Golytely,_Trilyte,_etc)	TRUE
1546	Erysipelatoclostridiaceae	0.000291492075059209	117	117-A3L	aspirate	healthy	left	55	Male	White	23	serrated	5	Hiseq_1	PEG_w_lytes_(Golytely,_Trilyte,_etc)	TRUE
1550	Erysipelatoclostridiaceae	0.00396628656420426	117	117-A3R	aspirate	healthy	right	55	Male	White	23	serrated	5	Hiseq_1	PEG_w_lytes_(Golytely,_Trilyte,_etc)	TRUE
1572	Erysipelatoclostridiaceae	0.0212658227848101	119	119-A3L	aspirate	healthy	left	67	Male	White	24	TA	5	Hiseq_1	PEG_w_lytes_(Golytely,_Trilyte,_etc)	TRUE
1584	Erysipelatoclostridiaceae	0.0178097018596871	120	120-A3L	aspirate	healthy	left	66	Female	Hispanic	25	serrated	6	Hiseq_1	PEG_w_lytes_(Golytely,_Trilyte,_etc)	TRUE
1588	Erysipelatoclostridiaceae	0.0336688233884496	120	120-A3R	aspirate	healthy	right	66	Female	Hispanic	25	serrated	6	Hiseq_1	PEG_w_lytes_(Golytely,_Trilyte,_etc)	TRUE
1597	Erysipelatoclostridiaceae	0.0688808059263773	121	121-A3L	aspirate	healthy	left	32	Male	White	37	healthy	6	Hiseq_1	Other_or_unknown	TRUE
1600	Erysipelatoclostridiaceae	0.0859523238315413	121	121-A3R	aspirate	healthy	right	32	Male	White	37	healthy	6	Hiseq_1	Other_or_unknown	TRUE
1613	Erysipelatoclostridiaceae	0.0304523063143753	122	122-A3R	aspirate	healthy	right	68	Male	Asian	25	serrated	6	Hiseq_1	PEG_w_lytes_(Golytely,_Trilyte,_etc)	TRUE
1637	Erysipelatoclostridiaceae	0.000376018383120953	124	124-A3L	aspirate	healthy	left	60	Male	White	28	serrated	6	Hiseq_1	Miralax_(or_generic)	TRUE
1639	Erysipelatoclostridiaceae	0.000303388853493523	124	124-A3R	aspirate	healthy	right	60	Male	White	28	serrated	6	Hiseq_1	Miralax_(or_generic)	TRUE
1650	Erysipelatoclostridiaceae	0.0175562247709361	125	125-A3L	aspirate	healthy	left	53	Female	White	36	TA	6	Hiseq_1	Miralax_(or_generic)	TRUE
1652	Erysipelatoclostridiaceae	0.0204702452626909	125	125-A3R	aspirate	healthy	right	53	Female	White	36	TA	6	Hiseq_1	Miralax_(or_generic)	TRUE
1663	Erysipelatoclostridiaceae	0.194207836456559	126	126-A3L	aspirate	healthy	left	71	Female	Asian	27	healthy	6	Hiseq_1	PEG_w_lytes_(Golytely,_Trilyte,_etc)	TRUE
1666	Erysipelatoclostridiaceae	0.175034833997982	126	126-A3R	aspirate	healthy	right	71	Female	Asian	27	healthy	6	Hiseq_1	PEG_w_lytes_(Golytely,_Trilyte,_etc)	TRUE
1676	Erysipelatoclostridiaceae	0.203460359176522	127	127-A3L	aspirate	healthy	left	50	Male	Asian	23	TA	6	Hiseq_1	Miralax_(or_generic)	TRUE
1679	Erysipelatoclostridiaceae	0.229975890704527	127	127-A3R	aspirate	healthy	right	50	Male	Asian	23	TA	6	Hiseq_1	Miralax_(or_generic)	TRUE
1688	Erysipelatoclostridiaceae	0.13899260839747	128	128-A3L	aspirate	healthy	left	80	Female	Hispanic	27	TA	6	Hiseq_1	PEG_w_lytes_(Golytely,_Trilyte,_etc)	TRUE
1695	Erysipelatoclostridiaceae	0.0906718851924331	128	128-A5	lavage	lavage	lavage	80	Female	Hispanic	27	TA	6	Hiseq_1	PEG_w_lytes_(Golytely,_Trilyte,_etc)	TRUE
1703	Erysipelatoclostridiaceae	0.0218063245134336	129	129-A3L	aspirate	healthy	left	69	Male	White	23	TA	6	Hiseq_1	Miralax_(or_generic)	TRUE
1706	Erysipelatoclostridiaceae	0.0189986691753476	129	129-A3R	aspirate	healthy	right	69	Male	White	23	TA	6	Hiseq_1	Miralax_(or_generic)	TRUE
1717	Erysipelatoclostridiaceae	0.200164692468487	130	130-A3L	aspirate	healthy	left	75	Male	Asian	25	healthy	6	Hiseq_1	Other_or_unknown	TRUE
1720	Erysipelatoclostridiaceae	0.202462277606786	130	130-A3R	aspirate	healthy	right	75	Male	Asian	25	healthy	6	Hiseq_1	Other_or_unknown	TRUE
1745	Erysipelatoclostridiaceae	0.000335570469798658	132	132-A3L	aspirate	healthy	left	64	Female	White	18	healthy	6	Hiseq_1	PEG_w_lytes_(Golytely,_Trilyte,_etc)	TRUE
1748	Erysipelatoclostridiaceae	0.0150352388410337	132	132-A3R	aspirate	healthy	right	64	Female	White	18	healthy	6	Hiseq_1	PEG_w_lytes_(Golytely,_Trilyte,_etc)	TRUE
1760	Erysipelatoclostridiaceae	0.0202983614575691	133	133-A3R	aspirate	healthy	right	67	Male	White	21	TA	6	Hiseq_1	Miralax_(or_generic)	TRUE
1763	Erysipelatoclostridiaceae	0.0260331491712707	133	133-A5	lavage	lavage	lavage	67	Male	White	21	TA	6	Hiseq_1	Miralax_(or_generic)	TRUE
1771	Erysipelatoclostridiaceae	0.190925162050678	134	134-A3L	aspirate	healthy	left	46	Male	Asian	32	serrated	6	Hiseq_1	PEG_w_lytes_(Golytely,_Trilyte,_etc)	TRUE
1783	Erysipelatoclostridiaceae	0.04625460499386	135	135-A3L	aspirate	healthy	left	61	Male	White	24	TA	6	Hiseq_1	Other_or_unknown	TRUE
1789	Erysipelatoclostridiaceae	0.0504185760126935	135	135-A5	lavage	lavage	lavage	61	Male	White	24	TA	6	Hiseq_1	Other_or_unknown	TRUE
1800	Erysipelatoclostridiaceae	0.00333862404903946	136	136-A3R	aspirate	healthy	right	37	Female	White	19	healthy	6	Hiseq_1	Other_or_unknown	TRUE
1812	Erysipelatoclostridiaceae	0.000803896533787298	137	137-A3R	aspirate	healthy	right	66	Male	Asian	31	TA	6	Hiseq_1	PEG_w_lytes_(Golytely,_Trilyte,_etc)	TRUE
1835	Erysipelatoclostridiaceae	0.0400473041982476	139	139-A3L	aspirate	healthy	left	NA	NA	NA	NA	healthy	6	Hiseq_1	Other_or_unknown	TRUE
1838	Erysipelatoclostridiaceae	0.0362588546043943	139	139-A3R	aspirate	healthy	right	NA	NA	NA	NA	healthy	6	Hiseq_1	Other_or_unknown	TRUE
1841	Erysipelatoclostridiaceae	0.0446694175223107	139	139-A5	lavage	lavage	lavage	NA	NA	NA	NA	healthy	6	Hiseq_1	Other_or_unknown	TRUE
1849	Erysipelatoclostridiaceae	0.142568513702741	140	140-A3L	aspirate	healthy	left	55	Female	Asian	31	healthy	6	Hiseq_1	Other_or_unknown	TRUE
OLD-SAMPLE	Erysipelatoclostridiaceae	0	9	009-A5	lavage	lavage	lavage	72	Male	White	34	healthy	6	Hiseq_1	Miralax_(or_generic)	TRUE
P008F	Erysipelatoclostridiaceae	0.00846946606731718	8	P008F	fecal	fecal	fecal	61	Male	White	27	TA	6	Hiseq_1	fecal	TRUE
P011F	Erysipelatoclostridiaceae	0.0296898535469938	11	P011F	fecal	fecal	fecal	64	Male	White	26	TA	6	Hiseq_1	fecal	TRUE
P013F	Erysipelatoclostridiaceae	0.00420106847984458	13	P013F	fecal	fecal	fecal	69	Female	White	28	serrated	6	Hiseq_1	fecal	TRUE
P018F	Erysipelatoclostridiaceae	0	18	P018F	fecal	fecal	fecal	60	Female	White	39	healthy	6	Hiseq_1	fecal	TRUE
P021F	Erysipelatoclostridiaceae	0.0000681849174962498	21	P021F	fecal	fecal	fecal	33	Male	White	23	healthy	6	Hiseq_1	fecal	TRUE
P033F	Erysipelatoclostridiaceae	0	33	P033F	fecal	fecal	fecal	79	Male	White	24	TA	6	Hiseq_1	fecal	TRUE
P034F	Erysipelatoclostridiaceae	0.0000960568656644734	34	P034F	fecal	fecal	fecal	56	Female	Asian	31	serrated	6	Hiseq_1	fecal	TRUE
P040F	Erysipelatoclostridiaceae	0.000145581598485951	40	P040F	fecal	fecal	fecal	58	Female	White	22	healthy	6	Hiseq_1	fecal	TRUE
P042F	Erysipelatoclostridiaceae	0.00309739006804103	42	P042F	fecal	fecal	fecal	70	Female	White	24	serrated	6	Hiseq_1	fecal	TRUE
P046F	Erysipelatoclostridiaceae	0	46	P046F	fecal	fecal	fecal	67	Female	White	39	TA	6	Hiseq_1	fecal	TRUE
P048F	Erysipelatoclostridiaceae	0	48	P048F	fecal	fecal	fecal	75	Female	Asian	21	TA	6	Hiseq_1	fecal	TRUE
P052F	Erysipelatoclostridiaceae	0.00427988856139217	52	P052F	fecal	fecal	fecal	68	Male	White	22	TA	6	Hiseq_1	fecal	TRUE
P058F	Erysipelatoclostridiaceae	0.00714088738588368	58	P058F	fecal	fecal	fecal	86	Female	Hispanic	21	TA	6	Hiseq_1	fecal	TRUE
P060F	Erysipelatoclostridiaceae	0.0000404105714054797	60	P060F	fecal	fecal	fecal	67	Male	White	25	healthy	6	Hiseq_1	fecal	TRUE
P061F	Erysipelatoclostridiaceae	0.0131634421698599	61	P061F	fecal	fecal	fecal	62	Female	White	26	serrated	6	Hiseq_1	fecal	TRUE
P062F	Erysipelatoclostridiaceae	0.0217557044055982	62	P062F	fecal	fecal	fecal	65	Female	Asian	23	serrated	6	Hiseq_1	fecal	TRUE
P065F	Erysipelatoclostridiaceae	0.0000811754200827989	65	P065F	fecal	fecal	fecal	67	Female	Asian	24	TA	6	Hiseq_1	fecal	TRUE
P071F	Erysipelatoclostridiaceae	0.00588269219678182	71	P071F	fecal	fecal	fecal	66	Male	White	24	healthy	6	Hiseq_1	fecal	TRUE
P076F	Erysipelatoclostridiaceae	0.0031649575895683	76	P076F	fecal	fecal	fecal	54	Female	PI	27	TA	6	Hiseq_1	fecal	TRUE
P077F	Erysipelatoclostridiaceae	0.000174535299764377	77	P077F	fecal	fecal	fecal	NA	NA	NA	NA	healthy	6	Hiseq_1	fecal	TRUE
P078F	Erysipelatoclostridiaceae	0	78	P078F	fecal	fecal	fecal	49	Male	Asian	27	healthy	6	Hiseq_1	fecal	TRUE
P079F	Erysipelatoclostridiaceae	0.0049889485317335	79	P079F	fecal	fecal	fecal	67	Female	Hispanic	28	serrated	6	Hiseq_1	fecal	TRUE
P080F	Erysipelatoclostridiaceae	0	80	P080F	fecal	fecal	fecal	NA	NA	NA	NA	serrated	6	Hiseq_1	fecal	TRUE
P082F	Erysipelatoclostridiaceae	0.0000805834239896853	82	P082F	fecal	fecal	fecal	76	Male	Asian	29	TA	6	Hiseq_1	fecal	TRUE
P087F	Erysipelatoclostridiaceae	0	87	P087F	fecal	fecal	fecal	71	Female	White	31	TA	6	Hiseq_1	fecal	TRUE
P090F	Erysipelatoclostridiaceae	0	90	P090F	fecal	fecal	fecal	66	Female	White	39	TA	6	Hiseq_1	fecal	TRUE
P092F	Erysipelatoclostridiaceae	0.000806924882629108	92	P092F	fecal	fecal	fecal	54	Female	Hispanic	27	serrated	6	Hiseq_1	fecal	TRUE
P099F	Erysipelatoclostridiaceae	0.00166218528477145	99	P099F	fecal	fecal	fecal	57	Female	White	19	TA	6	Hiseq_1	fecal	TRUE
P109F	Erysipelatoclostridiaceae	0.000130081300813008	109	P109F	fecal	fecal	fecal	73	Male	White	28	TA	6	Hiseq_1	fecal	TRUE
P122F	Erysipelatoclostridiaceae	0	122	P122F	fecal	fecal	fecal	68	Male	Asian	25	serrated	6	Hiseq_1	fecal	TRUE
P129F	Erysipelatoclostridiaceae	0	129	P129F	fecal	fecal	fecal	69	Male	White	23	TA	6	Hiseq_1	fecal	TRUE
P132F	Erysipelatoclostridiaceae	0	132	P132F	fecal	fecal	fecal	64	Female	White	18	healthy	6	Hiseq_1	fecal	TRUE
P133F	Erysipelatoclostridiaceae	0.00110642781875659	133	P133F	fecal	fecal	fecal	67	Male	White	21	TA	6	Hiseq_1	fecal	TRUE
P135F	Erysipelatoclostridiaceae	0	135	P135F	fecal	fecal	fecal	61	Male	White	24	TA	6	Hiseq_1	fecal	TRUE
P139F	Erysipelatoclostridiaceae	0.00515403192554633	139	P139F	fecal	fecal	fecal	NA	NA	NA	NA	healthy	6	Hiseq_1	fecal	TRUE
0054	Lachnospiraceae	0.631261889663919	4	004-A3L	aspirate	healthy	left	NA	NA	NA	NA	healthy	4	Hiseq_1	Other_or_unknown	TRUE
0058	Lachnospiraceae	0.911639244363193	4	004-A3R	aspirate	healthy	right	NA	NA	NA	NA	healthy	4	Hiseq_1	Other_or_unknown	TRUE
0075	Lachnospiraceae	0.794511873350924	5	005-A3L	aspirate	healthy	left	63	Male	White	31	TA	4	Hiseq_1	PEG_w_lytes_(Golytely,_Trilyte,_etc)	TRUE
0109	Lachnospiraceae	0.3269935470032	7	007-A3L	aspirate	healthy	left	51	Male	White	25	TA	4	Hiseq_1	Miralax_(or_generic)	TRUE
0159	Lachnospiraceae	0.170957542908762	10	010-A3L	aspirate	healthy	left	61	Male	White	37	serrated	4	Hiseq_1	PEG_w_lytes_(Golytely,_Trilyte,_etc)	TRUE
0172	Lachnospiraceae	0.654758486014589	10	010-A3R	aspirate	healthy	right	61	Male	White	37	serrated	4	Hiseq_1	PEG_w_lytes_(Golytely,_Trilyte,_etc)	TRUE
0177	Lachnospiraceae	0.356849284133508	11	011-A3L	aspirate	healthy	left	64	Male	White	26	TA	4	Hiseq_1	PEG_w_lytes_(Golytely,_Trilyte,_etc)	TRUE
0179	Lachnospiraceae	0.706568407561679	11	011-A5	lavage	lavage	lavage	64	Male	White	26	TA	4	Hiseq_1	PEG_w_lytes_(Golytely,_Trilyte,_etc)	TRUE
0241	Lachnospiraceae	0.269933587456282	15	015-A3R	aspirate	healthy	right	71	Male	Asian	27	healthy	4	Hiseq_1	Miralax_(or_generic)	TRUE
0245	Lachnospiraceae	0.361437059969042	15	015-A3L	aspirate	healthy	left	71	Male	Asian	27	healthy	4	Hiseq_1	Miralax_(or_generic)	TRUE
0308	Lachnospiraceae	0.788705339992317	19	019-A3R	aspirate	healthy	right	55	Male	White	30	serrated	4	Hiseq_1	PEG_w_lytes_(Golytely,_Trilyte,_etc)	TRUE
0312	Lachnospiraceae	0.663032191069574	19	019-A3L	aspirate	healthy	left	55	Male	White	30	serrated	4	Hiseq_1	PEG_w_lytes_(Golytely,_Trilyte,_etc)	TRUE
0330	Lachnospiraceae	0.89143910202714	20	020-A3L	aspirate	healthy	left	54	Male	White	20	serrated	4	Hiseq_1	PEG_w_lytes_(Golytely,_Trilyte,_etc)	TRUE
0354	Lachnospiraceae	0.808418568056648	22	022-A3L	aspirate	healthy	left	37	Female	White	29	serrated	4	Hiseq_1	PEG_w_lytes_(Golytely,_Trilyte,_etc)	TRUE
0377	Lachnospiraceae	0.393734356520065	24	024-A3L	aspirate	healthy	left	73	Male	White	24	serrated	4	Hiseq_1	PEG_w_lytes_(Golytely,_Trilyte,_etc)	TRUE
0379	Lachnospiraceae	0.392300357039895	24	024-A3R	aspirate	healthy	right	73	Male	White	24	serrated	4	Hiseq_1	PEG_w_lytes_(Golytely,_Trilyte,_etc)	TRUE
0412	Lachnospiraceae	0.458402662229617	27	027-A3L	aspirate	healthy	left	73	Male	White	27	serrated	4	Hiseq_1	PEG_w_lytes_(Golytely,_Trilyte,_etc)	TRUE
0415	Lachnospiraceae	0.418984572548797	27	027-A3R	aspirate	healthy	right	73	Male	White	27	serrated	4	Hiseq_1	PEG_w_lytes_(Golytely,_Trilyte,_etc)	TRUE
0424	Lachnospiraceae	0.127414268821443	28	028-A3L	aspirate	healthy	left	80	Male	White	38	serrated	4	Hiseq_1	Other_or_unknown	TRUE
0428	Lachnospiraceae	0.1887781554237	28	028-A3R	aspirate	healthy	right	80	Male	White	38	serrated	4	Hiseq_1	Other_or_unknown	TRUE
0437	Lachnospiraceae	0.571836438422453	29	029-A3L	aspirate	healthy	left	68	Female	White	25	serrated	4	Hiseq_1	PEG_w_lytes_(Golytely,_Trilyte,_etc)	TRUE
0439	Lachnospiraceae	0.6039447315684	29	029-A3R	aspirate	healthy	right	68	Female	White	25	serrated	4	Hiseq_1	PEG_w_lytes_(Golytely,_Trilyte,_etc)	TRUE
0461	Lachnospiraceae	0.802468608524814	31	031-A3L	aspirate	healthy	left	62	Male	White	45	TA	4	Hiseq_1	PEG_w_lytes_(Golytely,_Trilyte,_etc)	TRUE
0485	Lachnospiraceae	0.599954771596563	33	033-A3L	aspirate	healthy	left	79	Male	White	24	TA	4	Hiseq_1	PEG_w_lytes_(Golytely,_Trilyte,_etc)	TRUE
0490	Lachnospiraceae	0.568224619072077	33	033-A5	lavage	lavage	lavage	79	Male	White	24	TA	4	Hiseq_1	PEG_w_lytes_(Golytely,_Trilyte,_etc)	TRUE
0532	Lachnospiraceae	0.658235833906859	37	037-A3L	aspirate	healthy	left	33	Male	White	23	healthy	4	Hiseq_1	Other_or_unknown	TRUE
0535	Lachnospiraceae	0.699070952273919	37	037-A3R	aspirate	healthy	right	33	Male	White	23	healthy	4	Hiseq_1	Other_or_unknown	TRUE
0557	Lachnospiraceae	0.333469978956574	39	039-A3L	aspirate	healthy	left	63	Female	Asian	8	serrated	4	Hiseq_1	PEG_w_lytes_(Golytely,_Trilyte,_etc)	TRUE
0559	Lachnospiraceae	0.418980037429819	39	039-A3R	aspirate	healthy	right	63	Female	Asian	8	serrated	4	Hiseq_1	PEG_w_lytes_(Golytely,_Trilyte,_etc)	TRUE
0569	Lachnospiraceae	0.0527316516668779	40	040-A3L	aspirate	healthy	left	58	Female	White	22	healthy	4	Hiseq_1	Other_or_unknown	TRUE
0571	Lachnospiraceae	0.00999131190269331	40	040-A3R	aspirate	healthy	right	58	Female	White	22	healthy	4	Hiseq_1	Other_or_unknown	TRUE
0592	Lachnospiraceae	0.214194209582373	42	042-A3L	aspirate	healthy	left	70	Female	White	24	serrated	4	Hiseq_1	PEG_w_lytes_(Golytely,_Trilyte,_etc)	TRUE
0599	Lachnospiraceae	0.48216887798144	42	042-A5	lavage	lavage	lavage	70	Female	White	24	serrated	4	Hiseq_1	PEG_w_lytes_(Golytely,_Trilyte,_etc)	TRUE
0616	Lachnospiraceae	0.58398098543726	44	044-A3L	aspirate	healthy	left	73	Male	White	22	TA	4	Hiseq_1	PEG_w_lytes_(Golytely,_Trilyte,_etc)	TRUE
0619	Lachnospiraceae	0.588170300530348	44	044-A3R	aspirate	healthy	right	73	Male	White	22	TA	4	Hiseq_1	PEG_w_lytes_(Golytely,_Trilyte,_etc)	TRUE
0629	Lachnospiraceae	0.145373414748708	45	045-A3L	aspirate	healthy	left	73	Male	White	22	serrated	4	Hiseq_1	PEG_w_lytes_(Golytely,_Trilyte,_etc)	TRUE
0690	Lachnospiraceae	0.0618155193095605	50	050-A3L	aspirate	healthy	left	NA	NA	NA	NA	healthy	4	Hiseq_1	Other_or_unknown	TRUE
0693	Lachnospiraceae	0.0571181909323828	50	050-A3R	aspirate	healthy	right	NA	NA	NA	NA	healthy	4	Hiseq_1	Other_or_unknown	TRUE
0701	Lachnospiraceae	0.245933599092152	51	051-A3L	aspirate	healthy	left	77	Male	White	25	TA	4	Hiseq_1	PEG_w_lytes_(Golytely,_Trilyte,_etc)	TRUE
0704	Lachnospiraceae	0.228669079211902	51	051-A3R	aspirate	healthy	right	77	Male	White	25	TA	4	Hiseq_1	PEG_w_lytes_(Golytely,_Trilyte,_etc)	TRUE
0720	Lachnospiraceae	0.675090806773418	52	052-A5	lavage	lavage	lavage	68	Male	White	22	TA	4	Hiseq_1	Miralax_(or_generic)	TRUE
0737	Lachnospiraceae	0.322314382348204	54	054-A3L	aspirate	healthy	left	63	Male	White	26	serrated	4	Hiseq_1	PEG_w_lytes_(Golytely,_Trilyte,_etc)	TRUE
0740	Lachnospiraceae	0.5140756125628	54	054-A3R	aspirate	healthy	right	63	Male	White	26	serrated	4	Hiseq_1	PEG_w_lytes_(Golytely,_Trilyte,_etc)	TRUE
0750	Lachnospiraceae	0.383323244552058	55	055-A3L	aspirate	healthy	left	NA	NA	NA	NA	healthy	4	Hiseq_1	Other_or_unknown	TRUE
0753	Lachnospiraceae	0.304934123264656	55	055-A3R	aspirate	healthy	right	NA	NA	NA	NA	healthy	4	Hiseq_1	Other_or_unknown	TRUE
0761	Lachnospiraceae	0.452455763188358	56	056-A3L	aspirate	healthy	left	52	Male	Hispanic	33	healthy	4	Hiseq_1	Other_or_unknown	TRUE
0765	Lachnospiraceae	0.462538103641906	56	056-A3R	aspirate	healthy	right	52	Male	Hispanic	33	healthy	4	Hiseq_1	Other_or_unknown	TRUE
0777	Lachnospiraceae	0.409819639278557	57	057-A3R	aspirate	healthy	right	55	Male	White	25	TA	4	Hiseq_1	PEG_w_lytes_(Golytely,_Trilyte,_etc)	TRUE
0785	Lachnospiraceae	0.481492582047055	58	058-A3L	aspirate	healthy	left	86	Female	Hispanic	21	TA	4	Hiseq_1	PEG_w_lytes_(Golytely,_Trilyte,_etc)	TRUE
0788	Lachnospiraceae	0.411082550085356	58	058-A3R	aspirate	healthy	right	86	Female	Hispanic	21	TA	4	Hiseq_1	PEG_w_lytes_(Golytely,_Trilyte,_etc)	TRUE
0791	Lachnospiraceae	0.401624867537972	58	058-A5	lavage	lavage	lavage	86	Female	Hispanic	21	TA	4	Hiseq_1	PEG_w_lytes_(Golytely,_Trilyte,_etc)	TRUE
0809	Lachnospiraceae	0.519982452292169	60	060-A3L	aspirate	healthy	left	67	Male	White	25	healthy	4	Hiseq_1	Other_or_unknown	TRUE
0812	Lachnospiraceae	0.397659149300599	60	060-A3R	aspirate	healthy	right	67	Male	White	25	healthy	4	Hiseq_1	Other_or_unknown	TRUE
0825	Lachnospiraceae	0.379601452832041	61	061-A3R	aspirate	healthy	right	62	Female	White	26	serrated	4	Hiseq_1	PEG_w_lytes_(Golytely,_Trilyte,_etc)	TRUE
0828	Lachnospiraceae	0.625932126008218	61	061-A5	lavage	lavage	lavage	62	Female	White	26	serrated	4	Hiseq_1	PEG_w_lytes_(Golytely,_Trilyte,_etc)	TRUE
0834	Lachnospiraceae	0.259036144578313	62	062-A3L	aspirate	healthy	left	65	Female	Asian	23	serrated	4	Hiseq_1	Miralax_(or_generic)	TRUE
0837	Lachnospiraceae	0.359880372175454	62	062-A3R	aspirate	healthy	right	65	Female	Asian	23	serrated	4	Hiseq_1	Miralax_(or_generic)	TRUE
0846	Lachnospiraceae	0.122628907293615	63	063-A3R	aspirate	healthy	right	68	Female	White	30	healthy	4	Hiseq_1	Other_or_unknown	TRUE
0857	Lachnospiraceae	0.41033047319684	64	064-A3L	aspirate	healthy	left	32	Male	Hispanic	32	healthy	4	Hiseq_1	Other_or_unknown	TRUE
0859	Lachnospiraceae	0.446387225548902	64	064-A3R	aspirate	healthy	right	32	Male	Hispanic	32	healthy	4	Hiseq_1	Other_or_unknown	TRUE
0872	Lachnospiraceae	0.49630071994957	65	065-A3R	aspirate	healthy	right	67	Female	Asian	24	TA	4	Hiseq_1	Miralax_(or_generic)	TRUE
0875	Lachnospiraceae	0.75194890579506	65	065-A5	lavage	lavage	lavage	67	Female	Asian	24	TA	4	Hiseq_1	Miralax_(or_generic)	TRUE
0886	Lachnospiraceae	0.357643831362095	66	066-A3R	aspirate	healthy	right	51	Male	White	23	serrated	4	Hiseq_1	Miralax_(or_generic)	TRUE
0896	Lachnospiraceae	0.551449398203085	67	067-A3L	aspirate	healthy	left	NA	Female	White	22	healthy	4	Hiseq_1	Other_or_unknown	TRUE
0909	Lachnospiraceae	0.763477742151965	68	068-A3L	aspirate	healthy	left	65	Female	White	48	TA	4	Hiseq_1	PEG_w_lytes_(Golytely,_Trilyte,_etc)	TRUE
0911	Lachnospiraceae	0.796893466148911	68	068-A3R	aspirate	healthy	right	65	Female	White	48	TA	4	Hiseq_1	PEG_w_lytes_(Golytely,_Trilyte,_etc)	TRUE
0925	Lachnospiraceae	0.618765947575968	69	069-A3R	aspirate	healthy	right	NA	NA	NA	NA	serrated	4	Hiseq_1	Other_or_unknown	TRUE
0935	Lachnospiraceae	0.444383741258741	70	070-A3L	aspirate	healthy	left	90	Female	White	32	TA	4	Hiseq_1	PEG_w_lytes_(Golytely,_Trilyte,_etc)	TRUE
0938	Lachnospiraceae	0.575737745148163	70	070-A3R	aspirate	healthy	right	90	Female	White	32	TA	4	Hiseq_1	PEG_w_lytes_(Golytely,_Trilyte,_etc)	TRUE
0948	Lachnospiraceae	0.322752282483826	71	071-A3L	aspirate	healthy	left	66	Male	White	24	healthy	4	Hiseq_1	Other_or_unknown	TRUE
0950	Lachnospiraceae	0.313096633729694	71	071-A3R	aspirate	healthy	right	66	Male	White	24	healthy	4	Hiseq_1	Other_or_unknown	TRUE
0953	Lachnospiraceae	0.32419625522393	71	071-A5	lavage	lavage	lavage	66	Male	White	24	healthy	4	Hiseq_1	Other_or_unknown	TRUE
0974	Lachnospiraceae	0.522917157511282	73	073-A3L	aspirate	healthy	left	NA	NA	NA	NA	healthy	5	Hiseq_1	Other_or_unknown	TRUE
0976	Lachnospiraceae	0.439568994497426	73	073-A3R	aspirate	healthy	right	NA	NA	NA	NA	healthy	5	Hiseq_1	Other_or_unknown	TRUE
0999	Lachnospiraceae	0.60246641267295	75	075-A3L	aspirate	healthy	left	55	Female	Hispanic	28	TA	5	Hiseq_1	Other_or_unknown	TRUE
1003	Lachnospiraceae	0.725387205387205	75	075-A3R	aspirate	healthy	right	55	Female	Hispanic	28	TA	5	Hiseq_1	Other_or_unknown	TRUE
1026	Lachnospiraceae	0.580117630182183	77	077-A3L	aspirate	healthy	left	NA	NA	NA	NA	healthy	5	Hiseq_1	Other_or_unknown	TRUE
1029	Lachnospiraceae	0.413718914130228	77	077-A3R	aspirate	healthy	right	NA	NA	NA	NA	healthy	5	Hiseq_1	Other_or_unknown	TRUE
1032	Lachnospiraceae	0.517252002464572	77	077-A5	lavage	lavage	lavage	NA	NA	NA	NA	healthy	5	Hiseq_1	Other_or_unknown	TRUE
1040	Lachnospiraceae	0.278655686623637	78	078-A3L	aspirate	healthy	left	49	Male	Asian	27	healthy	5	Hiseq_1	PEG_w_lytes_(Golytely,_Trilyte,_etc)	TRUE
1045	Lachnospiraceae	0.297470283450168	78	078-A5	lavage	lavage	lavage	49	Male	Asian	27	healthy	5	Hiseq_1	PEG_w_lytes_(Golytely,_Trilyte,_etc)	TRUE
1052	Lachnospiraceae	0.77751376412634	79	079-A3L	aspirate	healthy	left	67	Female	Hispanic	28	serrated	5	Hiseq_1	PEG_w_lytes_(Golytely,_Trilyte,_etc)	TRUE
1056	Lachnospiraceae	0.838100830467243	79	079-A3R	aspirate	healthy	right	67	Female	Hispanic	28	serrated	5	Hiseq_1	PEG_w_lytes_(Golytely,_Trilyte,_etc)	TRUE
1066	Lachnospiraceae	0.423712706629655	80	080-A3L	aspirate	healthy	left	NA	NA	NA	NA	serrated	5	Hiseq_1	Other_or_unknown	TRUE
1068	Lachnospiraceae	0.403359548640793	80	080-A3R	aspirate	healthy	right	NA	NA	NA	NA	serrated	5	Hiseq_1	Other_or_unknown	TRUE
1071	Lachnospiraceae	0.315660366839494	80	080-A5	lavage	lavage	lavage	NA	NA	NA	NA	serrated	5	Hiseq_1	Other_or_unknown	TRUE
1079	Lachnospiraceae	0.588634739099357	81	081-A3L	aspirate	healthy	left	57	Male	Asian	23	TA	5	Hiseq_1	Miralax_(or_generic)	TRUE
1081	Lachnospiraceae	0.685541506322155	81	081-A3R	aspirate	healthy	right	57	Male	Asian	23	TA	5	Hiseq_1	Miralax_(or_generic)	TRUE
1104	Lachnospiraceae	0.706538326094612	83	083-A3L	aspirate	healthy	left	44	Male	Asian	26	healthy	5	Hiseq_1	Other_or_unknown	TRUE
1108	Lachnospiraceae	0.589425124201561	83	083-A3R	aspirate	healthy	right	44	Male	Asian	26	healthy	5	Hiseq_1	Other_or_unknown	TRUE
1117	Lachnospiraceae	0.362033725089423	84	084-A3L	aspirate	healthy	left	59	Female	White	16	TA	5	Hiseq_1	Miralax_(or_generic)	TRUE
1120	Lachnospiraceae	0.514386976632426	84	084-A3R	aspirate	healthy	right	59	Female	White	16	TA	5	Hiseq_1	Miralax_(or_generic)	TRUE
1130	Lachnospiraceae	0.0730549176818589	85	085-A3L	aspirate	healthy	left	67	Male	White	33	healthy	5	Hiseq_1	Other_or_unknown	TRUE
1134	Lachnospiraceae	0.0522440993029228	85	085-A3R	aspirate	healthy	right	67	Male	White	33	healthy	5	Hiseq_1	Other_or_unknown	TRUE
1159	Lachnospiraceae	0.375452326853488	87	087-A3R	aspirate	healthy	right	71	Female	White	31	TA	5	Hiseq_1	PEG_w_lytes_(Golytely,_Trilyte,_etc)	TRUE
1162	Lachnospiraceae	0.192242441559369	87	087-A5	lavage	lavage	lavage	71	Female	White	31	TA	5	Hiseq_1	PEG_w_lytes_(Golytely,_Trilyte,_etc)	TRUE
1209	Lachnospiraceae	0.438937133072407	91	091-A3L	aspirate	healthy	left	53	Male	White	33	serrated	5	Hiseq_1	PEG_w_lytes_(Golytely,_Trilyte,_etc)	TRUE
1211	Lachnospiraceae	0.483671407093387	91	091-A3R	aspirate	healthy	right	53	Male	White	33	serrated	5	Hiseq_1	PEG_w_lytes_(Golytely,_Trilyte,_etc)	TRUE
1222	Lachnospiraceae	0.565317498788173	92	092-A3L	aspirate	healthy	left	54	Female	Hispanic	27	serrated	5	Hiseq_1	PEG_w_lytes_(Golytely,_Trilyte,_etc)	TRUE
1228	Lachnospiraceae	0.663858093126386	92	092-A5	lavage	lavage	lavage	54	Female	Hispanic	27	serrated	5	Hiseq_1	PEG_w_lytes_(Golytely,_Trilyte,_etc)	TRUE
1248	Lachnospiraceae	0.568014705882353	94	094-A3L	aspirate	healthy	left	65	Female	White	24	healthy	5	Hiseq_1	Other_or_unknown	TRUE
1250	Lachnospiraceae	0.599617932266035	94	094-A3R	aspirate	healthy	right	65	Female	White	24	healthy	5	Hiseq_1	Other_or_unknown	TRUE
1277	Lachnospiraceae	0.409814281646471	96	096-A3R	aspirate	healthy	right	53	Male	White	24	healthy	5	Hiseq_1	Other_or_unknown	TRUE
1287	Lachnospiraceae	0.471684720550566	97	097-A3L	aspirate	healthy	left	64	Female	White	23	healthy	5	Hiseq_1	Other_or_unknown	TRUE
1289	Lachnospiraceae	0.430625636652216	97	097-A3R	aspirate	healthy	right	64	Female	White	23	healthy	5	Hiseq_1	Other_or_unknown	TRUE
1299	Lachnospiraceae	0.26271186440678	98	098-A3L	aspirate	healthy	left	69	Male	White	27	healthy	5	Hiseq_1	Other_or_unknown	TRUE
1302	Lachnospiraceae	0.152217698735805	98	098-A3R	aspirate	healthy	right	69	Male	White	27	healthy	5	Hiseq_1	Other_or_unknown	TRUE
1312	Lachnospiraceae	0.347584150133658	99	099-A3L	aspirate	healthy	left	57	Female	White	19	TA	5	Hiseq_1	Miralax_(or_generic)	TRUE
1316	Lachnospiraceae	0.168889603085329	99	099-A3R	aspirate	healthy	right	57	Female	White	19	TA	5	Hiseq_1	Miralax_(or_generic)	TRUE
1318	Lachnospiraceae	0.201674927362844	99	099-A5	lavage	lavage	lavage	57	Female	White	19	TA	5	Hiseq_1	Miralax_(or_generic)	TRUE
1325	Lachnospiraceae	0.08218814665464	100	100-A3L	aspirate	healthy	left	22	Male	White	24	serrated	5	Hiseq_1	PEG_w_lytes_(Golytely,_Trilyte,_etc)	TRUE
1328	Lachnospiraceae	0.0370521504937566	100	100-A3R	aspirate	healthy	right	22	Male	White	24	serrated	5	Hiseq_1	PEG_w_lytes_(Golytely,_Trilyte,_etc)	TRUE
1339	Lachnospiraceae	0.375042891456022	101	101-A3L	aspirate	healthy	left	83	Male	Hispanic	20	TA	5	Hiseq_1	PEG_w_lytes_(Golytely,_Trilyte,_etc)	TRUE
1341	Lachnospiraceae	0.497492477432297	101	101-A3R	aspirate	healthy	right	83	Male	Hispanic	20	TA	5	Hiseq_1	PEG_w_lytes_(Golytely,_Trilyte,_etc)	TRUE
1365	Lachnospiraceae	0.354881000403388	103	103-A3L	aspirate	healthy	left	56	Male	Black	25	serrated	5	Hiseq_1	PEG_w_lytes_(Golytely,_Trilyte,_etc)	TRUE
1378	Lachnospiraceae	0.313725122042809	104	104-A3L	aspirate	healthy	left	33	Female	Asian	20	healthy	5	Hiseq_1	Other_or_unknown	TRUE
1380	Lachnospiraceae	0.322177313832107	104	104-A3R	aspirate	healthy	right	33	Female	Asian	20	healthy	5	Hiseq_1	Other_or_unknown	TRUE
1391	Lachnospiraceae	0.725935754962127	105	105-A3L	aspirate	healthy	left	52	Male	Hispanic	32	TA	5	Hiseq_1	PEG_w_lytes_(Golytely,_Trilyte,_etc)	TRUE
1393	Lachnospiraceae	0.72368265943652	105	105-A3R	aspirate	healthy	right	52	Male	Hispanic	32	TA	5	Hiseq_1	PEG_w_lytes_(Golytely,_Trilyte,_etc)	TRUE
1403	Lachnospiraceae	0.459553158705701	106	106-A3L	aspirate	healthy	left	65	Female	White	20	healthy	5	Hiseq_1	Other_or_unknown	TRUE
1406	Lachnospiraceae	0.420569443582904	106	106-A3R	aspirate	healthy	right	65	Female	White	20	healthy	5	Hiseq_1	Other_or_unknown	TRUE
1417	Lachnospiraceae	0.720512486144618	107	107-A3L	aspirate	healthy	left	65	Female	White	21	TA	5	Hiseq_1	PEG_w_lytes_(Golytely,_Trilyte,_etc)	TRUE
1420	Lachnospiraceae	0.708847979722037	107	107-A3R	aspirate	healthy	right	65	Female	White	21	TA	5	Hiseq_1	PEG_w_lytes_(Golytely,_Trilyte,_etc)	TRUE
1429	Lachnospiraceae	0.551651651651652	108	108-A3L	aspirate	healthy	left	66	Female	Black	26	healthy	5	Hiseq_1	Other_or_unknown	TRUE
1432	Lachnospiraceae	0.579553752535497	108	108-A3R	aspirate	healthy	right	66	Female	Black	26	healthy	5	Hiseq_1	Other_or_unknown	TRUE
1443	Lachnospiraceae	0.294282359317135	109	109-A3L	aspirate	healthy	left	73	Male	White	28	TA	5	Hiseq_1	PEG_w_lytes_(Golytely,_Trilyte,_etc)	TRUE
1445	Lachnospiraceae	0.308391376451078	109	109-A3R	aspirate	healthy	right	73	Male	White	28	TA	5	Hiseq_1	PEG_w_lytes_(Golytely,_Trilyte,_etc)	TRUE
1449	Lachnospiraceae	0.331539132964795	109	109-A5	lavage	lavage	lavage	73	Male	White	28	TA	5	Hiseq_1	PEG_w_lytes_(Golytely,_Trilyte,_etc)	TRUE
1455	Lachnospiraceae	0.647223595320481	110	110-A3L	aspirate	healthy	left	54	Male	White	31	healthy	5	Hiseq_1	Other_or_unknown	TRUE
1458	Lachnospiraceae	0.535403104656985	110	110-A3R	aspirate	healthy	right	54	Male	White	31	healthy	5	Hiseq_1	Other_or_unknown	TRUE
1468	Lachnospiraceae	0.218685538383422	111	111-A3L	aspirate	healthy	left	53	Male	White	28	serrated	5	Hiseq_1	Miralax_(or_generic)	TRUE
1472	Lachnospiraceae	0.280319329634243	111	111-A3R	aspirate	healthy	right	53	Male	White	28	serrated	5	Hiseq_1	Miralax_(or_generic)	TRUE
1494	Lachnospiraceae	0.352559714666571	113	113-A3L	aspirate	healthy	left	51	Female	White	23	healthy	5	Hiseq_1	PEG_w_lytes_(Golytely,_Trilyte,_etc)	TRUE
1498	Lachnospiraceae	0.247207861399424	113	113-A3R	aspirate	healthy	right	51	Female	White	23	healthy	5	Hiseq_1	PEG_w_lytes_(Golytely,_Trilyte,_etc)	TRUE
1508	Lachnospiraceae	0.34567679309725	114	114-A3L	aspirate	healthy	left	52	Female	White	34	healthy	5	Hiseq_1	Other_or_unknown	TRUE
1510	Lachnospiraceae	0.384455239417071	114	114-A3R	aspirate	healthy	right	52	Female	White	34	healthy	5	Hiseq_1	Other_or_unknown	TRUE
1520	Lachnospiraceae	0.193596150286878	115	115-A3L	aspirate	healthy	left	70	Female	Hispanic	32	healthy	5	Hiseq_1	Other_or_unknown	TRUE
1524	Lachnospiraceae	0.12965570203507	115	115-A3R	aspirate	healthy	right	70	Female	Hispanic	32	healthy	5	Hiseq_1	Other_or_unknown	TRUE
1534	Lachnospiraceae	0.899619771863118	116	116-A3L	aspirate	healthy	left	64	Male	White	45	TA	5	Hiseq_1	PEG_w_lytes_(Golytely,_Trilyte,_etc)	TRUE
1536	Lachnospiraceae	0.973956913007908	116	116-A3R	aspirate	healthy	right	64	Male	White	45	TA	5	Hiseq_1	PEG_w_lytes_(Golytely,_Trilyte,_etc)	TRUE
1546	Lachnospiraceae	0.283403169976316	117	117-A3L	aspirate	healthy	left	55	Male	White	23	serrated	5	Hiseq_1	PEG_w_lytes_(Golytely,_Trilyte,_etc)	TRUE
1550	Lachnospiraceae	0.444269166629107	117	117-A3R	aspirate	healthy	right	55	Male	White	23	serrated	5	Hiseq_1	PEG_w_lytes_(Golytely,_Trilyte,_etc)	TRUE
1572	Lachnospiraceae	0.459240506329114	119	119-A3L	aspirate	healthy	left	67	Male	White	24	TA	5	Hiseq_1	PEG_w_lytes_(Golytely,_Trilyte,_etc)	TRUE
1584	Lachnospiraceae	0.466594509495228	120	120-A3L	aspirate	healthy	left	66	Female	Hispanic	25	serrated	6	Hiseq_1	PEG_w_lytes_(Golytely,_Trilyte,_etc)	TRUE
1588	Lachnospiraceae	0.493589743589744	120	120-A3R	aspirate	healthy	right	66	Female	Hispanic	25	serrated	6	Hiseq_1	PEG_w_lytes_(Golytely,_Trilyte,_etc)	TRUE
1597	Lachnospiraceae	0.602292852926054	121	121-A3L	aspirate	healthy	left	32	Male	White	37	healthy	6	Hiseq_1	Other_or_unknown	TRUE
1600	Lachnospiraceae	0.573946042616301	121	121-A3R	aspirate	healthy	right	32	Male	White	37	healthy	6	Hiseq_1	Other_or_unknown	TRUE
1613	Lachnospiraceae	0.180474697716077	122	122-A3R	aspirate	healthy	right	68	Male	Asian	25	serrated	6	Hiseq_1	PEG_w_lytes_(Golytely,_Trilyte,_etc)	TRUE
1637	Lachnospiraceae	0.526091497806559	124	124-A3L	aspirate	healthy	left	60	Male	White	28	serrated	6	Hiseq_1	Miralax_(or_generic)	TRUE
1639	Lachnospiraceae	0.522738994569339	124	124-A3R	aspirate	healthy	right	60	Male	White	28	serrated	6	Hiseq_1	Miralax_(or_generic)	TRUE
1650	Lachnospiraceae	0.830524764528737	125	125-A3L	aspirate	healthy	left	53	Female	White	36	TA	6	Hiseq_1	Miralax_(or_generic)	TRUE
1652	Lachnospiraceae	0.78300272514101	125	125-A3R	aspirate	healthy	right	53	Female	White	36	TA	6	Hiseq_1	Miralax_(or_generic)	TRUE
1663	Lachnospiraceae	0.266609880749574	126	126-A3L	aspirate	healthy	left	71	Female	Asian	27	healthy	6	Hiseq_1	PEG_w_lytes_(Golytely,_Trilyte,_etc)	TRUE
1666	Lachnospiraceae	0.377456397443905	126	126-A3R	aspirate	healthy	right	71	Female	Asian	27	healthy	6	Hiseq_1	PEG_w_lytes_(Golytely,_Trilyte,_etc)	TRUE
1676	Lachnospiraceae	0.119141480508103	127	127-A3L	aspirate	healthy	left	50	Male	Asian	23	TA	6	Hiseq_1	Miralax_(or_generic)	TRUE
1679	Lachnospiraceae	0.125636217519421	127	127-A3R	aspirate	healthy	right	50	Male	Asian	23	TA	6	Hiseq_1	Miralax_(or_generic)	TRUE
1688	Lachnospiraceae	0.681475272422464	128	128-A3L	aspirate	healthy	left	80	Female	Hispanic	27	TA	6	Hiseq_1	PEG_w_lytes_(Golytely,_Trilyte,_etc)	TRUE
1695	Lachnospiraceae	0.637964774951076	128	128-A5	lavage	lavage	lavage	80	Female	Hispanic	27	TA	6	Hiseq_1	PEG_w_lytes_(Golytely,_Trilyte,_etc)	TRUE
1703	Lachnospiraceae	0.322815121768962	129	129-A3L	aspirate	healthy	left	69	Male	White	23	TA	6	Hiseq_1	Miralax_(or_generic)	TRUE
1706	Lachnospiraceae	0.326946904685421	129	129-A3R	aspirate	healthy	right	69	Male	White	23	TA	6	Hiseq_1	Miralax_(or_generic)	TRUE
1717	Lachnospiraceae	0.192436815101032	130	130-A3L	aspirate	healthy	left	75	Male	Asian	25	healthy	6	Hiseq_1	Other_or_unknown	TRUE
1720	Lachnospiraceae	0.205540124615269	130	130-A3R	aspirate	healthy	right	75	Male	Asian	25	healthy	6	Hiseq_1	Other_or_unknown	TRUE
1745	Lachnospiraceae	0.364429530201342	132	132-A3L	aspirate	healthy	left	64	Female	White	18	healthy	6	Hiseq_1	PEG_w_lytes_(Golytely,_Trilyte,_etc)	TRUE
1748	Lachnospiraceae	0.457948316366484	132	132-A3R	aspirate	healthy	right	64	Female	White	18	healthy	6	Hiseq_1	PEG_w_lytes_(Golytely,_Trilyte,_etc)	TRUE
1760	Lachnospiraceae	0.436991230828355	133	133-A3R	aspirate	healthy	right	67	Male	White	21	TA	6	Hiseq_1	Miralax_(or_generic)	TRUE
1763	Lachnospiraceae	0.545767955801105	133	133-A5	lavage	lavage	lavage	67	Male	White	21	TA	6	Hiseq_1	Miralax_(or_generic)	TRUE
1771	Lachnospiraceae	0.655863288155569	134	134-A3L	aspirate	healthy	left	46	Male	Asian	32	serrated	6	Hiseq_1	PEG_w_lytes_(Golytely,_Trilyte,_etc)	TRUE
1783	Lachnospiraceae	0.371962220099756	135	135-A3L	aspirate	healthy	left	61	Male	White	24	TA	6	Hiseq_1	Other_or_unknown	TRUE
1789	Lachnospiraceae	0.387244976495802	135	135-A5	lavage	lavage	lavage	61	Male	White	24	TA	6	Hiseq_1	Other_or_unknown	TRUE
1800	Lachnospiraceae	0.586722127962345	136	136-A3R	aspirate	healthy	right	37	Female	White	19	healthy	6	Hiseq_1	Other_or_unknown	TRUE
1812	Lachnospiraceae	0.652385681184092	137	137-A3R	aspirate	healthy	right	66	Male	Asian	31	TA	6	Hiseq_1	PEG_w_lytes_(Golytely,_Trilyte,_etc)	TRUE
1835	Lachnospiraceae	0.531312153953663	139	139-A3L	aspirate	healthy	left	NA	NA	NA	NA	healthy	6	Hiseq_1	Other_or_unknown	TRUE
1838	Lachnospiraceae	0.521711289870733	139	139-A3R	aspirate	healthy	right	NA	NA	NA	NA	healthy	6	Hiseq_1	Other_or_unknown	TRUE
1841	Lachnospiraceae	0.520439497169178	139	139-A5	lavage	lavage	lavage	NA	NA	NA	NA	healthy	6	Hiseq_1	Other_or_unknown	TRUE
1849	Lachnospiraceae	0.795179035807161	140	140-A3L	aspirate	healthy	left	55	Female	Asian	31	healthy	6	Hiseq_1	Other_or_unknown	TRUE
OLD-SAMPLE	Lachnospiraceae	0.504766393179238	9	009-A5	lavage	lavage	lavage	72	Male	White	34	healthy	6	Hiseq_1	Miralax_(or_generic)	TRUE
P008F	Lachnospiraceae	0.502576471878084	8	P008F	fecal	fecal	fecal	61	Male	White	27	TA	6	Hiseq_1	fecal	TRUE
P011F	Lachnospiraceae	0.35444531150754	11	P011F	fecal	fecal	fecal	64	Male	White	26	TA	6	Hiseq_1	fecal	TRUE
P013F	Lachnospiraceae	0.221588149587178	13	P013F	fecal	fecal	fecal	69	Female	White	28	serrated	6	Hiseq_1	fecal	TRUE
P018F	Lachnospiraceae	0.317203267659779	18	P018F	fecal	fecal	fecal	60	Female	White	39	healthy	6	Hiseq_1	fecal	TRUE
P021F	Lachnospiraceae	0.294513386972135	21	P021F	fecal	fecal	fecal	33	Male	White	23	healthy	6	Hiseq_1	fecal	TRUE
P033F	Lachnospiraceae	0.353996799512307	33	P033F	fecal	fecal	fecal	79	Male	White	24	TA	6	Hiseq_1	fecal	TRUE
P034F	Lachnospiraceae	0.292589212813986	34	P034F	fecal	fecal	fecal	56	Female	Asian	31	serrated	6	Hiseq_1	fecal	TRUE
P040F	Lachnospiraceae	0.402998980928811	40	P040F	fecal	fecal	fecal	58	Female	White	22	healthy	6	Hiseq_1	fecal	TRUE
P042F	Lachnospiraceae	0.262364171828983	42	P042F	fecal	fecal	fecal	70	Female	White	24	serrated	6	Hiseq_1	fecal	TRUE
P046F	Lachnospiraceae	0.350804226966006	46	P046F	fecal	fecal	fecal	67	Female	White	39	TA	6	Hiseq_1	fecal	TRUE
P048F	Lachnospiraceae	0.124027121233825	48	P048F	fecal	fecal	fecal	75	Female	Asian	21	TA	6	Hiseq_1	fecal	TRUE
P052F	Lachnospiraceae	0.502846529656398	52	P052F	fecal	fecal	fecal	68	Male	White	22	TA	6	Hiseq_1	fecal	TRUE
P058F	Lachnospiraceae	0.166388481690591	58	P058F	fecal	fecal	fecal	86	Female	Hispanic	21	TA	6	Hiseq_1	fecal	TRUE
P060F	Lachnospiraceae	0.291562272690536	60	P060F	fecal	fecal	fecal	67	Male	White	25	healthy	6	Hiseq_1	fecal	TRUE
P061F	Lachnospiraceae	0.255843912493559	61	P061F	fecal	fecal	fecal	62	Female	White	26	serrated	6	Hiseq_1	fecal	TRUE
P062F	Lachnospiraceae	0.291510101835212	62	P062F	fecal	fecal	fecal	65	Female	Asian	23	serrated	6	Hiseq_1	fecal	TRUE
P065F	Lachnospiraceae	0.170103092783505	65	P065F	fecal	fecal	fecal	67	Female	Asian	24	TA	6	Hiseq_1	fecal	TRUE
P071F	Lachnospiraceae	0.267604821500663	71	P071F	fecal	fecal	fecal	66	Male	White	24	healthy	6	Hiseq_1	fecal	TRUE
P076F	Lachnospiraceae	0.239967084441068	76	P076F	fecal	fecal	fecal	54	Female	PI	27	TA	6	Hiseq_1	fecal	TRUE
P077F	Lachnospiraceae	0.160572475783227	77	P077F	fecal	fecal	fecal	NA	NA	NA	NA	healthy	6	Hiseq_1	fecal	TRUE
P078F	Lachnospiraceae	0.680692144902278	78	P078F	fecal	fecal	fecal	49	Male	Asian	27	healthy	6	Hiseq_1	fecal	TRUE
P079F	Lachnospiraceae	0.288664351120935	79	P079F	fecal	fecal	fecal	67	Female	Hispanic	28	serrated	6	Hiseq_1	fecal	TRUE
P080F	Lachnospiraceae	0.339851627772976	80	P080F	fecal	fecal	fecal	NA	NA	NA	NA	serrated	6	Hiseq_1	fecal	TRUE
P082F	Lachnospiraceae	0.418872637898384	82	P082F	fecal	fecal	fecal	76	Male	Asian	29	TA	6	Hiseq_1	fecal	TRUE
P087F	Lachnospiraceae	0.261944765305051	87	P087F	fecal	fecal	fecal	71	Female	White	31	TA	6	Hiseq_1	fecal	TRUE
P090F	Lachnospiraceae	0.273474456007569	90	P090F	fecal	fecal	fecal	66	Female	White	39	TA	6	Hiseq_1	fecal	TRUE
P092F	Lachnospiraceae	0.474288438967136	92	P092F	fecal	fecal	fecal	54	Female	Hispanic	27	serrated	6	Hiseq_1	fecal	TRUE
P099F	Lachnospiraceae	0.243803471033977	99	P099F	fecal	fecal	fecal	57	Female	White	19	TA	6	Hiseq_1	fecal	TRUE
P109F	Lachnospiraceae	0.393235772357724	109	P109F	fecal	fecal	fecal	73	Male	White	28	TA	6	Hiseq_1	fecal	TRUE
P122F	Lachnospiraceae	0.0731928285332825	122	P122F	fecal	fecal	fecal	68	Male	Asian	25	serrated	6	Hiseq_1	fecal	TRUE
P129F	Lachnospiraceae	0.2024408630631	129	P129F	fecal	fecal	fecal	69	Male	White	23	TA	6	Hiseq_1	fecal	TRUE
P132F	Lachnospiraceae	0.234661553851284	132	P132F	fecal	fecal	fecal	64	Female	White	18	healthy	6	Hiseq_1	fecal	TRUE
P133F	Lachnospiraceae	0.275579557428873	133	P133F	fecal	fecal	fecal	67	Male	White	21	TA	6	Hiseq_1	fecal	TRUE
P135F	Lachnospiraceae	0.221557070055873	135	P135F	fecal	fecal	fecal	61	Male	White	24	TA	6	Hiseq_1	fecal	TRUE
P139F	Lachnospiraceae	0.301289980561937	139	P139F	fecal	fecal	fecal	NA	NA	NA	NA	healthy	6	Hiseq_1	fecal	TRUE
0054	Rikenellaceae	0.0187064045656309	4	004-A3L	aspirate	healthy	left	NA	NA	NA	NA	healthy	4	Hiseq_1	Other_or_unknown	TRUE
0058	Rikenellaceae	0	4	004-A3R	aspirate	healthy	right	NA	NA	NA	NA	healthy	4	Hiseq_1	Other_or_unknown	TRUE
0075	Rikenellaceae	0.00902374670184697	5	005-A3L	aspirate	healthy	left	63	Male	White	31	TA	4	Hiseq_1	PEG_w_lytes_(Golytely,_Trilyte,_etc)	TRUE
0109	Rikenellaceae	0.0231306865917094	7	007-A3L	aspirate	healthy	left	51	Male	White	25	TA	4	Hiseq_1	Miralax_(or_generic)	TRUE
0159	Rikenellaceae	0.00103239127629372	10	010-A3L	aspirate	healthy	left	61	Male	White	37	serrated	4	Hiseq_1	PEG_w_lytes_(Golytely,_Trilyte,_etc)	TRUE
0172	Rikenellaceae	0	10	010-A3R	aspirate	healthy	right	61	Male	White	37	serrated	4	Hiseq_1	PEG_w_lytes_(Golytely,_Trilyte,_etc)	TRUE
0177	Rikenellaceae	0	11	011-A3L	aspirate	healthy	left	64	Male	White	26	TA	4	Hiseq_1	PEG_w_lytes_(Golytely,_Trilyte,_etc)	TRUE
0179	Rikenellaceae	0	11	011-A5	lavage	lavage	lavage	64	Male	White	26	TA	4	Hiseq_1	PEG_w_lytes_(Golytely,_Trilyte,_etc)	TRUE
0241	Rikenellaceae	0.0510079773647188	15	015-A3R	aspirate	healthy	right	71	Male	Asian	27	healthy	4	Hiseq_1	Miralax_(or_generic)	TRUE
0245	Rikenellaceae	0.0645628401657762	15	015-A3L	aspirate	healthy	left	71	Male	Asian	27	healthy	4	Hiseq_1	Miralax_(or_generic)	TRUE
0308	Rikenellaceae	0.000768344218209758	19	019-A3R	aspirate	healthy	right	55	Male	White	30	serrated	4	Hiseq_1	PEG_w_lytes_(Golytely,_Trilyte,_etc)	TRUE
0312	Rikenellaceae	0.0173935617860852	19	019-A3L	aspirate	healthy	left	55	Male	White	30	serrated	4	Hiseq_1	PEG_w_lytes_(Golytely,_Trilyte,_etc)	TRUE
0330	Rikenellaceae	0	20	020-A3L	aspirate	healthy	left	54	Male	White	20	serrated	4	Hiseq_1	PEG_w_lytes_(Golytely,_Trilyte,_etc)	TRUE
0354	Rikenellaceae	0	22	022-A3L	aspirate	healthy	left	37	Female	White	29	serrated	4	Hiseq_1	PEG_w_lytes_(Golytely,_Trilyte,_etc)	TRUE
0377	Rikenellaceae	0.104601589790137	24	024-A3L	aspirate	healthy	left	73	Male	White	24	serrated	4	Hiseq_1	PEG_w_lytes_(Golytely,_Trilyte,_etc)	TRUE
0379	Rikenellaceae	0.0954250105337857	24	024-A3R	aspirate	healthy	right	73	Male	White	24	serrated	4	Hiseq_1	PEG_w_lytes_(Golytely,_Trilyte,_etc)	TRUE
0412	Rikenellaceae	0	27	027-A3L	aspirate	healthy	left	73	Male	White	27	serrated	4	Hiseq_1	PEG_w_lytes_(Golytely,_Trilyte,_etc)	TRUE
0415	Rikenellaceae	0	27	027-A3R	aspirate	healthy	right	73	Male	White	27	serrated	4	Hiseq_1	PEG_w_lytes_(Golytely,_Trilyte,_etc)	TRUE
0424	Rikenellaceae	0.0294639337800552	28	028-A3L	aspirate	healthy	left	80	Male	White	38	serrated	4	Hiseq_1	Other_or_unknown	TRUE
0428	Rikenellaceae	0.0312614013864086	28	028-A3R	aspirate	healthy	right	80	Male	White	38	serrated	4	Hiseq_1	Other_or_unknown	TRUE
0437	Rikenellaceae	0.0273651100895233	29	029-A3L	aspirate	healthy	left	68	Female	White	25	serrated	4	Hiseq_1	PEG_w_lytes_(Golytely,_Trilyte,_etc)	TRUE
0439	Rikenellaceae	0.0231251977639489	29	029-A3R	aspirate	healthy	right	68	Female	White	25	serrated	4	Hiseq_1	PEG_w_lytes_(Golytely,_Trilyte,_etc)	TRUE
0461	Rikenellaceae	0.0212266165541983	31	031-A3L	aspirate	healthy	left	62	Male	White	45	TA	4	Hiseq_1	PEG_w_lytes_(Golytely,_Trilyte,_etc)	TRUE
0485	Rikenellaceae	0	33	033-A3L	aspirate	healthy	left	79	Male	White	24	TA	4	Hiseq_1	PEG_w_lytes_(Golytely,_Trilyte,_etc)	TRUE
0490	Rikenellaceae	0.000256805341551104	33	033-A5	lavage	lavage	lavage	79	Male	White	24	TA	4	Hiseq_1	PEG_w_lytes_(Golytely,_Trilyte,_etc)	TRUE
0532	Rikenellaceae	0.03016746960312	37	037-A3L	aspirate	healthy	left	33	Male	White	23	healthy	4	Hiseq_1	Other_or_unknown	TRUE
0535	Rikenellaceae	0.0159961039934068	37	037-A3R	aspirate	healthy	right	33	Male	White	23	healthy	4	Hiseq_1	Other_or_unknown	TRUE
0557	Rikenellaceae	0	39	039-A3L	aspirate	healthy	left	63	Female	Asian	8	serrated	4	Hiseq_1	PEG_w_lytes_(Golytely,_Trilyte,_etc)	TRUE
0559	Rikenellaceae	0	39	039-A3R	aspirate	healthy	right	63	Female	Asian	8	serrated	4	Hiseq_1	PEG_w_lytes_(Golytely,_Trilyte,_etc)	TRUE
0569	Rikenellaceae	0	40	040-A3L	aspirate	healthy	left	58	Female	White	22	healthy	4	Hiseq_1	Other_or_unknown	TRUE
0571	Rikenellaceae	0	40	040-A3R	aspirate	healthy	right	58	Female	White	22	healthy	4	Hiseq_1	Other_or_unknown	TRUE
0592	Rikenellaceae	0.0151165769920574	42	042-A3L	aspirate	healthy	left	70	Female	White	24	serrated	4	Hiseq_1	PEG_w_lytes_(Golytely,_Trilyte,_etc)	TRUE
0599	Rikenellaceae	0.0109287522049237	42	042-A5	lavage	lavage	lavage	70	Female	White	24	serrated	4	Hiseq_1	PEG_w_lytes_(Golytely,_Trilyte,_etc)	TRUE
0616	Rikenellaceae	0.00249000226363842	44	044-A3L	aspirate	healthy	left	73	Male	White	22	TA	4	Hiseq_1	PEG_w_lytes_(Golytely,_Trilyte,_etc)	TRUE
0619	Rikenellaceae	0.00243076016499705	44	044-A3R	aspirate	healthy	right	73	Male	White	22	TA	4	Hiseq_1	PEG_w_lytes_(Golytely,_Trilyte,_etc)	TRUE
0629	Rikenellaceae	0	45	045-A3L	aspirate	healthy	left	73	Male	White	22	serrated	4	Hiseq_1	PEG_w_lytes_(Golytely,_Trilyte,_etc)	TRUE
0690	Rikenellaceae	0.001090495552336	50	050-A3L	aspirate	healthy	left	NA	NA	NA	NA	healthy	4	Hiseq_1	Other_or_unknown	TRUE
0693	Rikenellaceae	0.0010025621031525	50	050-A3R	aspirate	healthy	right	NA	NA	NA	NA	healthy	4	Hiseq_1	Other_or_unknown	TRUE
0701	Rikenellaceae	0.00590682922571071	51	051-A3L	aspirate	healthy	left	77	Male	White	25	TA	4	Hiseq_1	PEG_w_lytes_(Golytely,_Trilyte,_etc)	TRUE
0704	Rikenellaceae	0.00381986328910334	51	051-A3R	aspirate	healthy	right	77	Male	White	25	TA	4	Hiseq_1	PEG_w_lytes_(Golytely,_Trilyte,_etc)	TRUE
0720	Rikenellaceae	0.0273187701437561	52	052-A5	lavage	lavage	lavage	68	Male	White	22	TA	4	Hiseq_1	Miralax_(or_generic)	TRUE
0737	Rikenellaceae	0.0161861813496537	54	054-A3L	aspirate	healthy	left	63	Male	White	26	serrated	4	Hiseq_1	PEG_w_lytes_(Golytely,_Trilyte,_etc)	TRUE
0740	Rikenellaceae	0.00839204019197844	54	054-A3R	aspirate	healthy	right	63	Male	White	26	serrated	4	Hiseq_1	PEG_w_lytes_(Golytely,_Trilyte,_etc)	TRUE
0750	Rikenellaceae	0.00332929782082324	55	055-A3L	aspirate	healthy	left	NA	NA	NA	NA	healthy	4	Hiseq_1	Other_or_unknown	TRUE
0753	Rikenellaceae	0.00110531435140154	55	055-A3R	aspirate	healthy	right	NA	NA	NA	NA	healthy	4	Hiseq_1	Other_or_unknown	TRUE
0761	Rikenellaceae	0.00562262278815942	56	056-A3L	aspirate	healthy	left	52	Male	Hispanic	33	healthy	4	Hiseq_1	Other_or_unknown	TRUE
0765	Rikenellaceae	0.00208567303064335	56	056-A3R	aspirate	healthy	right	52	Male	Hispanic	33	healthy	4	Hiseq_1	Other_or_unknown	TRUE
0777	Rikenellaceae	0.0390781563126252	57	057-A3R	aspirate	healthy	right	55	Male	White	25	TA	4	Hiseq_1	PEG_w_lytes_(Golytely,_Trilyte,_etc)	TRUE
0785	Rikenellaceae	0.0341675408362056	58	058-A3L	aspirate	healthy	left	86	Female	Hispanic	21	TA	4	Hiseq_1	PEG_w_lytes_(Golytely,_Trilyte,_etc)	TRUE
0788	Rikenellaceae	0.0258226556521398	58	058-A3R	aspirate	healthy	right	86	Female	Hispanic	21	TA	4	Hiseq_1	PEG_w_lytes_(Golytely,_Trilyte,_etc)	TRUE
0791	Rikenellaceae	0.0124514305898976	58	058-A5	lavage	lavage	lavage	86	Female	Hispanic	21	TA	4	Hiseq_1	PEG_w_lytes_(Golytely,_Trilyte,_etc)	TRUE
0809	Rikenellaceae	0.0166264531695547	60	060-A3L	aspirate	healthy	left	67	Male	White	25	healthy	4	Hiseq_1	Other_or_unknown	TRUE
0812	Rikenellaceae	0.0136668569797317	60	060-A3R	aspirate	healthy	right	67	Male	White	25	healthy	4	Hiseq_1	Other_or_unknown	TRUE
0825	Rikenellaceae	0.0210071659958771	61	061-A3R	aspirate	healthy	right	62	Female	White	26	serrated	4	Hiseq_1	PEG_w_lytes_(Golytely,_Trilyte,_etc)	TRUE
0828	Rikenellaceae	0.0101455892050931	61	061-A5	lavage	lavage	lavage	62	Female	White	26	serrated	4	Hiseq_1	PEG_w_lytes_(Golytely,_Trilyte,_etc)	TRUE
0834	Rikenellaceae	0	62	062-A3L	aspirate	healthy	left	65	Female	Asian	23	serrated	4	Hiseq_1	Miralax_(or_generic)	TRUE
0837	Rikenellaceae	0	62	062-A3R	aspirate	healthy	right	65	Female	Asian	23	serrated	4	Hiseq_1	Miralax_(or_generic)	TRUE
0846	Rikenellaceae	0.0105263157894737	63	063-A3R	aspirate	healthy	right	68	Female	White	30	healthy	4	Hiseq_1	Other_or_unknown	TRUE
0857	Rikenellaceae	0.0155466825248492	64	064-A3L	aspirate	healthy	left	32	Male	Hispanic	32	healthy	4	Hiseq_1	Other_or_unknown	TRUE
0859	Rikenellaceae	0.0099001996007984	64	064-A3R	aspirate	healthy	right	32	Male	Hispanic	32	healthy	4	Hiseq_1	Other_or_unknown	TRUE
0872	Rikenellaceae	0	65	065-A3R	aspirate	healthy	right	67	Female	Asian	24	TA	4	Hiseq_1	Miralax_(or_generic)	TRUE
0875	Rikenellaceae	0	65	065-A5	lavage	lavage	lavage	67	Female	Asian	24	TA	4	Hiseq_1	Miralax_(or_generic)	TRUE
0886	Rikenellaceae	0.147415823390875	66	066-A3R	aspirate	healthy	right	51	Male	White	23	serrated	4	Hiseq_1	Miralax_(or_generic)	TRUE
0896	Rikenellaceae	0.136633327682658	67	067-A3L	aspirate	healthy	left	NA	Female	White	22	healthy	4	Hiseq_1	Other_or_unknown	TRUE
0909	Rikenellaceae	0	68	068-A3L	aspirate	healthy	left	65	Female	White	48	TA	4	Hiseq_1	PEG_w_lytes_(Golytely,_Trilyte,_etc)	TRUE
0911	Rikenellaceae	0	68	068-A3R	aspirate	healthy	right	65	Female	White	48	TA	4	Hiseq_1	PEG_w_lytes_(Golytely,_Trilyte,_etc)	TRUE
0925	Rikenellaceae	0.0109603340292276	69	069-A3R	aspirate	healthy	right	NA	NA	NA	NA	serrated	4	Hiseq_1	Other_or_unknown	TRUE
0935	Rikenellaceae	0.0492242132867133	70	070-A3L	aspirate	healthy	left	90	Female	White	32	TA	4	Hiseq_1	PEG_w_lytes_(Golytely,_Trilyte,_etc)	TRUE
0938	Rikenellaceae	0.0320456451052169	70	070-A3R	aspirate	healthy	right	90	Female	White	32	TA	4	Hiseq_1	PEG_w_lytes_(Golytely,_Trilyte,_etc)	TRUE
0948	Rikenellaceae	0.0178970917225951	71	071-A3L	aspirate	healthy	left	66	Male	White	24	healthy	4	Hiseq_1	Other_or_unknown	TRUE
0950	Rikenellaceae	0.016077708926478	71	071-A3R	aspirate	healthy	right	66	Male	White	24	healthy	4	Hiseq_1	Other_or_unknown	TRUE
0953	Rikenellaceae	0.0137878837737339	71	071-A5	lavage	lavage	lavage	66	Male	White	24	healthy	4	Hiseq_1	Other_or_unknown	TRUE
0974	Rikenellaceae	0.0103303912862243	73	073-A3L	aspirate	healthy	left	NA	NA	NA	NA	healthy	5	Hiseq_1	Other_or_unknown	TRUE
0976	Rikenellaceae	0.00640492577717228	73	073-A3R	aspirate	healthy	right	NA	NA	NA	NA	healthy	5	Hiseq_1	Other_or_unknown	TRUE
0999	Rikenellaceae	0.0306797673952276	75	075-A3L	aspirate	healthy	left	55	Female	Hispanic	28	TA	5	Hiseq_1	Other_or_unknown	TRUE
1003	Rikenellaceae	0	75	075-A3R	aspirate	healthy	right	55	Female	Hispanic	28	TA	5	Hiseq_1	Other_or_unknown	TRUE
1026	Rikenellaceae	0.0117630182183331	77	077-A3L	aspirate	healthy	left	NA	NA	NA	NA	healthy	5	Hiseq_1	Other_or_unknown	TRUE
1029	Rikenellaceae	0.0155666645573625	77	077-A3R	aspirate	healthy	right	NA	NA	NA	NA	healthy	5	Hiseq_1	Other_or_unknown	TRUE
1032	Rikenellaceae	0.00893407270486753	77	077-A5	lavage	lavage	lavage	NA	NA	NA	NA	healthy	5	Hiseq_1	Other_or_unknown	TRUE
1040	Rikenellaceae	0	78	078-A3L	aspirate	healthy	left	49	Male	Asian	27	healthy	5	Hiseq_1	PEG_w_lytes_(Golytely,_Trilyte,_etc)	TRUE
1045	Rikenellaceae	0	78	078-A5	lavage	lavage	lavage	49	Male	Asian	27	healthy	5	Hiseq_1	PEG_w_lytes_(Golytely,_Trilyte,_etc)	TRUE
1052	Rikenellaceae	0	79	079-A3L	aspirate	healthy	left	67	Female	Hispanic	28	serrated	5	Hiseq_1	PEG_w_lytes_(Golytely,_Trilyte,_etc)	TRUE
1056	Rikenellaceae	0	79	079-A3R	aspirate	healthy	right	67	Female	Hispanic	28	serrated	5	Hiseq_1	PEG_w_lytes_(Golytely,_Trilyte,_etc)	TRUE
1066	Rikenellaceae	0.0785005126666167	80	080-A3L	aspirate	healthy	left	NA	NA	NA	NA	serrated	5	Hiseq_1	Other_or_unknown	TRUE
1068	Rikenellaceae	0.0734527269618738	80	080-A3R	aspirate	healthy	right	NA	NA	NA	NA	serrated	5	Hiseq_1	Other_or_unknown	TRUE
1071	Rikenellaceae	0.115989295868874	80	080-A5	lavage	lavage	lavage	NA	NA	NA	NA	serrated	5	Hiseq_1	Other_or_unknown	TRUE
1079	Rikenellaceae	0	81	081-A3L	aspirate	healthy	left	57	Male	Asian	23	TA	5	Hiseq_1	Miralax_(or_generic)	TRUE
1081	Rikenellaceae	0	81	081-A3R	aspirate	healthy	right	57	Male	Asian	23	TA	5	Hiseq_1	Miralax_(or_generic)	TRUE
1104	Rikenellaceae	0	83	083-A3L	aspirate	healthy	left	44	Male	Asian	26	healthy	5	Hiseq_1	Other_or_unknown	TRUE
1108	Rikenellaceae	0	83	083-A3R	aspirate	healthy	right	44	Male	Asian	26	healthy	5	Hiseq_1	Other_or_unknown	TRUE
1117	Rikenellaceae	0	84	084-A3L	aspirate	healthy	left	59	Female	White	16	TA	5	Hiseq_1	Miralax_(or_generic)	TRUE
1120	Rikenellaceae	0.00558659217877095	84	084-A3R	aspirate	healthy	right	59	Female	White	16	TA	5	Hiseq_1	Miralax_(or_generic)	TRUE
1130	Rikenellaceae	0.0300665550928268	85	085-A3L	aspirate	healthy	left	67	Male	White	33	healthy	5	Hiseq_1	Other_or_unknown	TRUE
1134	Rikenellaceae	0.0178305001834414	85	085-A3R	aspirate	healthy	right	67	Male	White	33	healthy	5	Hiseq_1	Other_or_unknown	TRUE
1159	Rikenellaceae	0.0384162248590423	87	087-A3R	aspirate	healthy	right	71	Female	White	31	TA	5	Hiseq_1	PEG_w_lytes_(Golytely,_Trilyte,_etc)	TRUE
1162	Rikenellaceae	0.0456988767255389	87	087-A5	lavage	lavage	lavage	71	Female	White	31	TA	5	Hiseq_1	PEG_w_lytes_(Golytely,_Trilyte,_etc)	TRUE
1209	Rikenellaceae	0	91	091-A3L	aspirate	healthy	left	53	Male	White	33	serrated	5	Hiseq_1	PEG_w_lytes_(Golytely,_Trilyte,_etc)	TRUE
1211	Rikenellaceae	0	91	091-A3R	aspirate	healthy	right	53	Male	White	33	serrated	5	Hiseq_1	PEG_w_lytes_(Golytely,_Trilyte,_etc)	TRUE
1222	Rikenellaceae	0	92	092-A3L	aspirate	healthy	left	54	Female	Hispanic	27	serrated	5	Hiseq_1	PEG_w_lytes_(Golytely,_Trilyte,_etc)	TRUE
1228	Rikenellaceae	0	92	092-A5	lavage	lavage	lavage	54	Female	Hispanic	27	serrated	5	Hiseq_1	PEG_w_lytes_(Golytely,_Trilyte,_etc)	TRUE
1248	Rikenellaceae	0.0387700534759358	94	094-A3L	aspirate	healthy	left	65	Female	White	24	healthy	5	Hiseq_1	Other_or_unknown	TRUE
1250	Rikenellaceae	0.0316451753566312	94	094-A3R	aspirate	healthy	right	65	Female	White	24	healthy	5	Hiseq_1	Other_or_unknown	TRUE
1277	Rikenellaceae	0.0632138450343278	96	096-A3R	aspirate	healthy	right	53	Male	White	24	healthy	5	Hiseq_1	Other_or_unknown	TRUE
1287	Rikenellaceae	0.0266950590994661	97	097-A3L	aspirate	healthy	left	64	Female	White	23	healthy	5	Hiseq_1	Other_or_unknown	TRUE
1289	Rikenellaceae	0.0298723142159998	97	097-A3R	aspirate	healthy	right	64	Female	White	23	healthy	5	Hiseq_1	Other_or_unknown	TRUE
1299	Rikenellaceae	0	98	098-A3L	aspirate	healthy	left	69	Male	White	27	healthy	5	Hiseq_1	Other_or_unknown	TRUE
1302	Rikenellaceae	0	98	098-A3R	aspirate	healthy	right	69	Male	White	27	healthy	5	Hiseq_1	Other_or_unknown	TRUE
1312	Rikenellaceae	0.00416431779745777	99	099-A3L	aspirate	healthy	left	57	Female	White	19	TA	5	Hiseq_1	Miralax_(or_generic)	TRUE
1316	Rikenellaceae	0.0101237345331834	99	099-A3R	aspirate	healthy	right	57	Female	White	19	TA	5	Hiseq_1	Miralax_(or_generic)	TRUE
1318	Rikenellaceae	0	99	099-A5	lavage	lavage	lavage	57	Female	White	19	TA	5	Hiseq_1	Miralax_(or_generic)	TRUE
1325	Rikenellaceae	0	100	100-A3L	aspirate	healthy	left	22	Male	White	24	serrated	5	Hiseq_1	PEG_w_lytes_(Golytely,_Trilyte,_etc)	TRUE
1328	Rikenellaceae	0	100	100-A3R	aspirate	healthy	right	22	Male	White	24	serrated	5	Hiseq_1	PEG_w_lytes_(Golytely,_Trilyte,_etc)	TRUE
1339	Rikenellaceae	0.00840672538030424	101	101-A3L	aspirate	healthy	left	83	Male	Hispanic	20	TA	5	Hiseq_1	PEG_w_lytes_(Golytely,_Trilyte,_etc)	TRUE
1341	Rikenellaceae	0.00865095285857573	101	101-A3R	aspirate	healthy	right	83	Male	Hispanic	20	TA	5	Hiseq_1	PEG_w_lytes_(Golytely,_Trilyte,_etc)	TRUE
1365	Rikenellaceae	0.00433642597821702	103	103-A3L	aspirate	healthy	left	56	Male	Black	25	serrated	5	Hiseq_1	PEG_w_lytes_(Golytely,_Trilyte,_etc)	TRUE
1378	Rikenellaceae	0.11162223056703	104	104-A3L	aspirate	healthy	left	33	Female	Asian	20	healthy	5	Hiseq_1	Other_or_unknown	TRUE
1380	Rikenellaceae	0.114012386961705	104	104-A3R	aspirate	healthy	right	33	Female	Asian	20	healthy	5	Hiseq_1	Other_or_unknown	TRUE
1391	Rikenellaceae	0	105	105-A3L	aspirate	healthy	left	52	Male	Hispanic	32	TA	5	Hiseq_1	PEG_w_lytes_(Golytely,_Trilyte,_etc)	TRUE
1393	Rikenellaceae	0	105	105-A3R	aspirate	healthy	right	52	Male	Hispanic	32	TA	5	Hiseq_1	PEG_w_lytes_(Golytely,_Trilyte,_etc)	TRUE
1403	Rikenellaceae	0.0600924499229584	106	106-A3L	aspirate	healthy	left	65	Female	White	20	healthy	5	Hiseq_1	Other_or_unknown	TRUE
1406	Rikenellaceae	0.0459648905154767	106	106-A3R	aspirate	healthy	right	65	Female	White	20	healthy	5	Hiseq_1	Other_or_unknown	TRUE
1417	Rikenellaceae	0.0013366368911782	107	107-A3L	aspirate	healthy	left	65	Female	White	21	TA	5	Hiseq_1	PEG_w_lytes_(Golytely,_Trilyte,_etc)	TRUE
1420	Rikenellaceae	0.000902197495327906	107	107-A3R	aspirate	healthy	right	65	Female	White	21	TA	5	Hiseq_1	PEG_w_lytes_(Golytely,_Trilyte,_etc)	TRUE
1429	Rikenellaceae	0	108	108-A3L	aspirate	healthy	left	66	Female	Black	26	healthy	5	Hiseq_1	Other_or_unknown	TRUE
1432	Rikenellaceae	0.0067342799188641	108	108-A3R	aspirate	healthy	right	66	Female	Black	26	healthy	5	Hiseq_1	Other_or_unknown	TRUE
1443	Rikenellaceae	0.00447114081835426	109	109-A3L	aspirate	healthy	left	73	Male	White	28	TA	5	Hiseq_1	PEG_w_lytes_(Golytely,_Trilyte,_etc)	TRUE
1445	Rikenellaceae	0	109	109-A3R	aspirate	healthy	right	73	Male	White	28	TA	5	Hiseq_1	PEG_w_lytes_(Golytely,_Trilyte,_etc)	TRUE
1449	Rikenellaceae	0.00320046552225778	109	109-A5	lavage	lavage	lavage	73	Male	White	28	TA	5	Hiseq_1	PEG_w_lytes_(Golytely,_Trilyte,_etc)	TRUE
1455	Rikenellaceae	0.013840830449827	110	110-A3L	aspirate	healthy	left	54	Male	White	31	healthy	5	Hiseq_1	Other_or_unknown	TRUE
1458	Rikenellaceae	0.0166249374061092	110	110-A3R	aspirate	healthy	right	54	Male	White	31	healthy	5	Hiseq_1	Other_or_unknown	TRUE
1468	Rikenellaceae	0.0237060074259782	111	111-A3L	aspirate	healthy	left	53	Male	White	28	serrated	5	Hiseq_1	Miralax_(or_generic)	TRUE
1472	Rikenellaceae	0.0167591439248103	111	111-A3R	aspirate	healthy	right	53	Male	White	28	serrated	5	Hiseq_1	Miralax_(or_generic)	TRUE
1494	Rikenellaceae	0.0855880198388394	113	113-A3L	aspirate	healthy	left	51	Female	White	23	healthy	5	Hiseq_1	PEG_w_lytes_(Golytely,_Trilyte,_etc)	TRUE
1498	Rikenellaceae	0.0793243616559454	113	113-A3R	aspirate	healthy	right	51	Female	White	23	healthy	5	Hiseq_1	PEG_w_lytes_(Golytely,_Trilyte,_etc)	TRUE
1508	Rikenellaceae	0	114	114-A3L	aspirate	healthy	left	52	Female	White	34	healthy	5	Hiseq_1	Other_or_unknown	TRUE
1510	Rikenellaceae	0	114	114-A3R	aspirate	healthy	right	52	Female	White	34	healthy	5	Hiseq_1	Other_or_unknown	TRUE
1520	Rikenellaceae	0	115	115-A3L	aspirate	healthy	left	70	Female	Hispanic	32	healthy	5	Hiseq_1	Other_or_unknown	TRUE
1524	Rikenellaceae	0	115	115-A3R	aspirate	healthy	right	70	Female	Hispanic	32	healthy	5	Hiseq_1	Other_or_unknown	TRUE
1534	Rikenellaceae	0.000760456273764259	116	116-A3L	aspirate	healthy	left	64	Male	White	45	TA	5	Hiseq_1	PEG_w_lytes_(Golytely,_Trilyte,_etc)	TRUE
1536	Rikenellaceae	0	116	116-A3R	aspirate	healthy	right	64	Male	White	45	TA	5	Hiseq_1	PEG_w_lytes_(Golytely,_Trilyte,_etc)	TRUE
1546	Rikenellaceae	0.0030242302787393	117	117-A3L	aspirate	healthy	left	55	Male	White	23	serrated	5	Hiseq_1	PEG_w_lytes_(Golytely,_Trilyte,_etc)	TRUE
1550	Rikenellaceae	0.00437192950827061	117	117-A3R	aspirate	healthy	right	55	Male	White	23	serrated	5	Hiseq_1	PEG_w_lytes_(Golytely,_Trilyte,_etc)	TRUE
1572	Rikenellaceae	0.0324050632911392	119	119-A3L	aspirate	healthy	left	67	Male	White	24	TA	5	Hiseq_1	PEG_w_lytes_(Golytely,_Trilyte,_etc)	TRUE
1584	Rikenellaceae	0.00206631900029519	120	120-A3L	aspirate	healthy	left	66	Female	Hispanic	25	serrated	6	Hiseq_1	PEG_w_lytes_(Golytely,_Trilyte,_etc)	TRUE
1588	Rikenellaceae	0.00167745027558112	120	120-A3R	aspirate	healthy	right	66	Female	Hispanic	25	serrated	6	Hiseq_1	PEG_w_lytes_(Golytely,_Trilyte,_etc)	TRUE
1597	Rikenellaceae	0.00247567176401135	121	121-A3L	aspirate	healthy	left	32	Male	White	37	healthy	6	Hiseq_1	Other_or_unknown	TRUE
1600	Rikenellaceae	0.00427471592767879	121	121-A3R	aspirate	healthy	right	32	Male	White	37	healthy	6	Hiseq_1	Other_or_unknown	TRUE
1613	Rikenellaceae	0	122	122-A3R	aspirate	healthy	right	68	Male	Asian	25	serrated	6	Hiseq_1	PEG_w_lytes_(Golytely,_Trilyte,_etc)	TRUE
1637	Rikenellaceae	0.0563191978274493	124	124-A3L	aspirate	healthy	left	60	Male	White	28	serrated	6	Hiseq_1	Miralax_(or_generic)	TRUE
1639	Rikenellaceae	0.0530323715906678	124	124-A3R	aspirate	healthy	right	60	Male	White	28	serrated	6	Hiseq_1	Miralax_(or_generic)	TRUE
1650	Rikenellaceae	0	125	125-A3L	aspirate	healthy	left	53	Female	White	36	TA	6	Hiseq_1	Miralax_(or_generic)	TRUE
1652	Rikenellaceae	0	125	125-A3R	aspirate	healthy	right	53	Female	White	36	TA	6	Hiseq_1	Miralax_(or_generic)	TRUE
1663	Rikenellaceae	0	126	126-A3L	aspirate	healthy	left	71	Female	Asian	27	healthy	6	Hiseq_1	PEG_w_lytes_(Golytely,_Trilyte,_etc)	TRUE
1666	Rikenellaceae	0	126	126-A3R	aspirate	healthy	right	71	Female	Asian	27	healthy	6	Hiseq_1	PEG_w_lytes_(Golytely,_Trilyte,_etc)	TRUE
1676	Rikenellaceae	0.00365016790772376	127	127-A3L	aspirate	healthy	left	50	Male	Asian	23	TA	6	Hiseq_1	Miralax_(or_generic)	TRUE
1679	Rikenellaceae	0.012054647736405	127	127-A3R	aspirate	healthy	right	50	Male	Asian	23	TA	6	Hiseq_1	Miralax_(or_generic)	TRUE
1688	Rikenellaceae	0.000152404175874419	128	128-A3L	aspirate	healthy	left	80	Female	Hispanic	27	TA	6	Hiseq_1	PEG_w_lytes_(Golytely,_Trilyte,_etc)	TRUE
1695	Rikenellaceae	0.000652315720808871	128	128-A5	lavage	lavage	lavage	80	Female	Hispanic	27	TA	6	Hiseq_1	PEG_w_lytes_(Golytely,_Trilyte,_etc)	TRUE
1703	Rikenellaceae	0.0470772052579736	129	129-A3L	aspirate	healthy	left	69	Male	White	23	TA	6	Hiseq_1	Miralax_(or_generic)	TRUE
1706	Rikenellaceae	0.0366665136983158	129	129-A3R	aspirate	healthy	right	69	Male	White	23	TA	6	Hiseq_1	Miralax_(or_generic)	TRUE
1717	Rikenellaceae	0.00107683537087477	130	130-A3L	aspirate	healthy	left	75	Male	Asian	25	healthy	6	Hiseq_1	Other_or_unknown	TRUE
1720	Rikenellaceae	0	130	130-A3R	aspirate	healthy	right	75	Male	Asian	25	healthy	6	Hiseq_1	Other_or_unknown	TRUE
1745	Rikenellaceae	0	132	132-A3L	aspirate	healthy	left	64	Female	White	18	healthy	6	Hiseq_1	PEG_w_lytes_(Golytely,_Trilyte,_etc)	TRUE
1748	Rikenellaceae	0.00203602192638998	132	132-A3R	aspirate	healthy	right	64	Female	White	18	healthy	6	Hiseq_1	PEG_w_lytes_(Golytely,_Trilyte,_etc)	TRUE
1760	Rikenellaceae	0.0322467945358628	133	133-A3R	aspirate	healthy	right	67	Male	White	21	TA	6	Hiseq_1	Miralax_(or_generic)	TRUE
1763	Rikenellaceae	0.0280662983425414	133	133-A5	lavage	lavage	lavage	67	Male	White	21	TA	6	Hiseq_1	Miralax_(or_generic)	TRUE
1771	Rikenellaceae	0	134	134-A3L	aspirate	healthy	left	46	Male	Asian	32	serrated	6	Hiseq_1	PEG_w_lytes_(Golytely,_Trilyte,_etc)	TRUE
1783	Rikenellaceae	0.00939949364018132	135	135-A3L	aspirate	healthy	left	61	Male	White	24	TA	6	Hiseq_1	Other_or_unknown	TRUE
1789	Rikenellaceae	0.0228411068878548	135	135-A5	lavage	lavage	lavage	61	Male	White	24	TA	6	Hiseq_1	Other_or_unknown	TRUE
1800	Rikenellaceae	0.0103989929396311	136	136-A3R	aspirate	healthy	right	37	Female	White	19	healthy	6	Hiseq_1	Other_or_unknown	TRUE
1812	Rikenellaceae	0.0486120962784319	137	137-A3R	aspirate	healthy	right	66	Male	Asian	31	TA	6	Hiseq_1	PEG_w_lytes_(Golytely,_Trilyte,_etc)	TRUE
1835	Rikenellaceae	0.0602590979949471	139	139-A3L	aspirate	healthy	left	NA	NA	NA	NA	healthy	6	Hiseq_1	Other_or_unknown	TRUE
1838	Rikenellaceae	0.045523672309601	139	139-A3R	aspirate	healthy	right	NA	NA	NA	NA	healthy	6	Hiseq_1	Other_or_unknown	TRUE
1841	Rikenellaceae	0.048723730927934	139	139-A5	lavage	lavage	lavage	NA	NA	NA	NA	healthy	6	Hiseq_1	Other_or_unknown	TRUE
1849	Rikenellaceae	0	140	140-A3L	aspirate	healthy	left	55	Female	Asian	31	healthy	6	Hiseq_1	Other_or_unknown	TRUE
OLD-SAMPLE	Rikenellaceae	0.0566611683554337	9	009-A5	lavage	lavage	lavage	72	Male	White	34	healthy	6	Hiseq_1	Miralax_(or_generic)	TRUE
P008F	Rikenellaceae	0.0619723714504988	8	P008F	fecal	fecal	fecal	61	Male	White	27	TA	6	Hiseq_1	fecal	TRUE
P011F	Rikenellaceae	0.00477287987949839	11	P011F	fecal	fecal	fecal	64	Male	White	26	TA	6	Hiseq_1	fecal	TRUE
P013F	Rikenellaceae	0.00291403593977659	13	P013F	fecal	fecal	fecal	69	Female	White	28	serrated	6	Hiseq_1	fecal	TRUE
P018F	Rikenellaceae	0.0867851994233542	18	P018F	fecal	fecal	fecal	60	Female	White	39	healthy	6	Hiseq_1	fecal	TRUE
P021F	Rikenellaceae	0.0213646074821583	21	P021F	fecal	fecal	fecal	33	Male	White	23	healthy	6	Hiseq_1	fecal	TRUE
P033F	Rikenellaceae	0.00922045264040235	33	P033F	fecal	fecal	fecal	79	Male	White	24	TA	6	Hiseq_1	fecal	TRUE
P034F	Rikenellaceae	0.133471014840786	34	P034F	fecal	fecal	fecal	56	Female	Asian	31	serrated	6	Hiseq_1	fecal	TRUE
P040F	Rikenellaceae	0.119493376037269	40	P040F	fecal	fecal	fecal	58	Female	White	22	healthy	6	Hiseq_1	fecal	TRUE
P042F	Rikenellaceae	0.125215801767036	42	P042F	fecal	fecal	fecal	70	Female	White	24	serrated	6	Hiseq_1	fecal	TRUE
P046F	Rikenellaceae	0.130925603700717	46	P046F	fecal	fecal	fecal	67	Female	White	39	TA	6	Hiseq_1	fecal	TRUE
P048F	Rikenellaceae	0.00350952585589457	48	P048F	fecal	fecal	fecal	75	Female	Asian	21	TA	6	Hiseq_1	fecal	TRUE
P052F	Rikenellaceae	0.0831348164896838	52	P052F	fecal	fecal	fecal	68	Male	White	22	TA	6	Hiseq_1	fecal	TRUE
P058F	Rikenellaceae	0.0571851550820767	58	P058F	fecal	fecal	fecal	86	Female	Hispanic	21	TA	6	Hiseq_1	fecal	TRUE
P060F	Rikenellaceae	0.0450981976885153	60	P060F	fecal	fecal	fecal	67	Male	White	25	healthy	6	Hiseq_1	fecal	TRUE
P061F	Rikenellaceae	0.138520635218063	61	P061F	fecal	fecal	fecal	62	Female	White	26	serrated	6	Hiseq_1	fecal	TRUE
P062F	Rikenellaceae	0	62	P062F	fecal	fecal	fecal	65	Female	Asian	23	serrated	6	Hiseq_1	fecal	TRUE
P065F	Rikenellaceae	0.0112427956814677	65	P065F	fecal	fecal	fecal	67	Female	Asian	24	TA	6	Hiseq_1	fecal	TRUE
P071F	Rikenellaceae	0.0085356710306246	71	P071F	fecal	fecal	fecal	66	Male	White	24	healthy	6	Hiseq_1	fecal	TRUE
P076F	Rikenellaceae	0.241359665780479	76	P076F	fecal	fecal	fecal	54	Female	PI	27	TA	6	Hiseq_1	fecal	TRUE
P077F	Rikenellaceae	0.139235535387032	77	P077F	fecal	fecal	fecal	NA	NA	NA	NA	healthy	6	Hiseq_1	fecal	TRUE
P078F	Rikenellaceae	0	78	P078F	fecal	fecal	fecal	49	Male	Asian	27	healthy	6	Hiseq_1	fecal	TRUE
P079F	Rikenellaceae	0.163056520366277	79	P079F	fecal	fecal	fecal	67	Female	Hispanic	28	serrated	6	Hiseq_1	fecal	TRUE
P080F	Rikenellaceae	0.0730697205416306	80	P080F	fecal	fecal	fecal	NA	NA	NA	NA	serrated	6	Hiseq_1	fecal	TRUE
P082F	Rikenellaceae	0	82	P082F	fecal	fecal	fecal	76	Male	Asian	29	TA	6	Hiseq_1	fecal	TRUE
P087F	Rikenellaceae	0.13945185340754	87	P087F	fecal	fecal	fecal	71	Female	White	31	TA	6	Hiseq_1	fecal	TRUE
P090F	Rikenellaceae	0.154446546830653	90	P090F	fecal	fecal	fecal	66	Female	White	39	TA	6	Hiseq_1	fecal	TRUE
P092F	Rikenellaceae	0.00630868544600939	92	P092F	fecal	fecal	fecal	54	Female	Hispanic	27	serrated	6	Hiseq_1	fecal	TRUE
P099F	Rikenellaceae	0.141187973600587	99	P099F	fecal	fecal	fecal	57	Female	White	19	TA	6	Hiseq_1	fecal	TRUE
P109F	Rikenellaceae	0.080130081300813	109	P109F	fecal	fecal	fecal	73	Male	White	28	TA	6	Hiseq_1	fecal	TRUE
P122F	Rikenellaceae	0.0147816135800114	122	P122F	fecal	fecal	fecal	68	Male	Asian	25	serrated	6	Hiseq_1	fecal	TRUE
P129F	Rikenellaceae	0.0546239889162813	129	P129F	fecal	fecal	fecal	69	Male	White	23	TA	6	Hiseq_1	fecal	TRUE
P132F	Rikenellaceae	0	132	P132F	fecal	fecal	fecal	64	Female	White	18	healthy	6	Hiseq_1	fecal	TRUE
P133F	Rikenellaceae	0.24041095890411	133	P133F	fecal	fecal	fecal	67	Male	White	21	TA	6	Hiseq_1	fecal	TRUE
P135F	Rikenellaceae	0.0951679253392276	135	P135F	fecal	fecal	fecal	61	Male	White	24	TA	6	Hiseq_1	fecal	TRUE
P139F	Rikenellaceae	0.0686075278317724	139	P139F	fecal	fecal	fecal	NA	NA	NA	NA	healthy	6	Hiseq_1	fecal	TRUE
0054	Ruminococcaceae	0.100982878883957	4	004-A3L	aspirate	healthy	left	NA	NA	NA	NA	healthy	4	Hiseq_1	Other_or_unknown	TRUE
0058	Ruminococcaceae	0.0048750761730652	4	004-A3R	aspirate	healthy	right	NA	NA	NA	NA	healthy	4	Hiseq_1	Other_or_unknown	TRUE
0075	Ruminococcaceae	0.00897097625329815	5	005-A3L	aspirate	healthy	left	63	Male	White	31	TA	4	Hiseq_1	PEG_w_lytes_(Golytely,_Trilyte,_etc)	TRUE
0109	Ruminococcaceae	0.0175535813238475	7	007-A3L	aspirate	healthy	left	51	Male	White	25	TA	4	Hiseq_1	Miralax_(or_generic)	TRUE
0159	Ruminococcaceae	0.147986837011227	10	010-A3L	aspirate	healthy	left	61	Male	White	37	serrated	4	Hiseq_1	PEG_w_lytes_(Golytely,_Trilyte,_etc)	TRUE
0172	Ruminococcaceae	0.00419275170868991	10	010-A3R	aspirate	healthy	right	61	Male	White	37	serrated	4	Hiseq_1	PEG_w_lytes_(Golytely,_Trilyte,_etc)	TRUE
0177	Ruminococcaceae	0.00334221579874441	11	011-A3L	aspirate	healthy	left	64	Male	White	26	TA	4	Hiseq_1	PEG_w_lytes_(Golytely,_Trilyte,_etc)	TRUE
0179	Ruminococcaceae	0.0108939442486383	11	011-A5	lavage	lavage	lavage	64	Male	White	26	TA	4	Hiseq_1	PEG_w_lytes_(Golytely,_Trilyte,_etc)	TRUE
0241	Ruminococcaceae	0.0207490077415805	15	015-A3R	aspirate	healthy	right	71	Male	Asian	27	healthy	4	Hiseq_1	Miralax_(or_generic)	TRUE
0245	Ruminococcaceae	0.0324312178558945	15	015-A3L	aspirate	healthy	left	71	Male	Asian	27	healthy	4	Hiseq_1	Miralax_(or_generic)	TRUE
0308	Ruminococcaceae	0.0315021129466001	19	019-A3R	aspirate	healthy	right	55	Male	White	30	serrated	4	Hiseq_1	PEG_w_lytes_(Golytely,_Trilyte,_etc)	TRUE
0312	Ruminococcaceae	0.0504283489096573	19	019-A3L	aspirate	healthy	left	55	Male	White	30	serrated	4	Hiseq_1	PEG_w_lytes_(Golytely,_Trilyte,_etc)	TRUE
0330	Ruminococcaceae	0.0319986597420003	20	020-A3L	aspirate	healthy	left	54	Male	White	20	serrated	4	Hiseq_1	PEG_w_lytes_(Golytely,_Trilyte,_etc)	TRUE
0354	Ruminococcaceae	0.0153422501966955	22	022-A3L	aspirate	healthy	left	37	Female	White	29	serrated	4	Hiseq_1	PEG_w_lytes_(Golytely,_Trilyte,_etc)	TRUE
0377	Ruminococcaceae	0.0740435129411117	24	024-A3L	aspirate	healthy	left	73	Male	White	24	serrated	4	Hiseq_1	PEG_w_lytes_(Golytely,_Trilyte,_etc)	TRUE
0379	Ruminococcaceae	0.0922537866187657	24	024-A3R	aspirate	healthy	right	73	Male	White	24	serrated	4	Hiseq_1	PEG_w_lytes_(Golytely,_Trilyte,_etc)	TRUE
0412	Ruminococcaceae	0.0376644985630011	27	027-A3L	aspirate	healthy	left	73	Male	White	27	serrated	4	Hiseq_1	PEG_w_lytes_(Golytely,_Trilyte,_etc)	TRUE
0415	Ruminococcaceae	0.040912577776515	27	027-A3R	aspirate	healthy	right	73	Male	White	27	serrated	4	Hiseq_1	PEG_w_lytes_(Golytely,_Trilyte,_etc)	TRUE
0424	Ruminococcaceae	0.043653921955065	28	028-A3L	aspirate	healthy	left	80	Male	White	38	serrated	4	Hiseq_1	Other_or_unknown	TRUE
0428	Ruminococcaceae	0.055917199531463	28	028-A3R	aspirate	healthy	right	80	Male	White	38	serrated	4	Hiseq_1	Other_or_unknown	TRUE
0437	Ruminococcaceae	0.082071134768933	29	029-A3L	aspirate	healthy	left	68	Female	White	25	serrated	4	Hiseq_1	PEG_w_lytes_(Golytely,_Trilyte,_etc)	TRUE
0439	Ruminococcaceae	0.071669655099673	29	029-A3R	aspirate	healthy	right	68	Female	White	25	serrated	4	Hiseq_1	PEG_w_lytes_(Golytely,_Trilyte,_etc)	TRUE
0461	Ruminococcaceae	0.01921927052191	31	031-A3L	aspirate	healthy	left	62	Male	White	45	TA	4	Hiseq_1	PEG_w_lytes_(Golytely,_Trilyte,_etc)	TRUE
0485	Ruminococcaceae	0.00995024875621891	33	033-A3L	aspirate	healthy	left	79	Male	White	24	TA	4	Hiseq_1	PEG_w_lytes_(Golytely,_Trilyte,_etc)	TRUE
0490	Ruminococcaceae	0.0261941448382126	33	033-A5	lavage	lavage	lavage	79	Male	White	24	TA	4	Hiseq_1	PEG_w_lytes_(Golytely,_Trilyte,_etc)	TRUE
0532	Ruminococcaceae	0.0836774489561826	37	037-A3L	aspirate	healthy	left	33	Male	White	23	healthy	4	Hiseq_1	Other_or_unknown	TRUE
0535	Ruminococcaceae	0.0720011987712595	37	037-A3R	aspirate	healthy	right	33	Male	White	23	healthy	4	Hiseq_1	Other_or_unknown	TRUE
0557	Ruminococcaceae	0.00519253368314613	39	039-A3L	aspirate	healthy	left	63	Female	Asian	8	serrated	4	Hiseq_1	PEG_w_lytes_(Golytely,_Trilyte,_etc)	TRUE
0559	Ruminococcaceae	0	39	039-A3R	aspirate	healthy	right	63	Female	Asian	8	serrated	4	Hiseq_1	PEG_w_lytes_(Golytely,_Trilyte,_etc)	TRUE
0569	Ruminococcaceae	0.0103942197997211	40	040-A3L	aspirate	healthy	left	58	Female	White	22	healthy	4	Hiseq_1	Other_or_unknown	TRUE
0571	Ruminococcaceae	0.00164108504681919	40	040-A3R	aspirate	healthy	right	58	Female	White	22	healthy	4	Hiseq_1	Other_or_unknown	TRUE
0592	Ruminococcaceae	0.00691775557263643	42	042-A3L	aspirate	healthy	left	70	Female	White	24	serrated	4	Hiseq_1	PEG_w_lytes_(Golytely,_Trilyte,_etc)	TRUE
0599	Ruminococcaceae	0.0130761561469438	42	042-A5	lavage	lavage	lavage	70	Female	White	24	serrated	4	Hiseq_1	PEG_w_lytes_(Golytely,_Trilyte,_etc)	TRUE
0616	Ruminococcaceae	0.0923941749037954	44	044-A3L	aspirate	healthy	left	73	Male	White	22	TA	4	Hiseq_1	PEG_w_lytes_(Golytely,_Trilyte,_etc)	TRUE
0619	Ruminococcaceae	0.081246317030053	44	044-A3R	aspirate	healthy	right	73	Male	White	22	TA	4	Hiseq_1	PEG_w_lytes_(Golytely,_Trilyte,_etc)	TRUE
0629	Ruminococcaceae	0	45	045-A3L	aspirate	healthy	left	73	Male	White	22	serrated	4	Hiseq_1	PEG_w_lytes_(Golytely,_Trilyte,_etc)	TRUE
0690	Ruminococcaceae	0.0202987957813401	50	050-A3L	aspirate	healthy	left	NA	NA	NA	NA	healthy	4	Hiseq_1	Other_or_unknown	TRUE
0693	Ruminococcaceae	0.0129776094463629	50	050-A3R	aspirate	healthy	right	NA	NA	NA	NA	healthy	4	Hiseq_1	Other_or_unknown	TRUE
0701	Ruminococcaceae	0.0736462303954375	51	051-A3L	aspirate	healthy	left	77	Male	White	25	TA	4	Hiseq_1	PEG_w_lytes_(Golytely,_Trilyte,_etc)	TRUE
0704	Ruminococcaceae	0.0681544028950543	51	051-A3R	aspirate	healthy	right	77	Male	White	25	TA	4	Hiseq_1	PEG_w_lytes_(Golytely,_Trilyte,_etc)	TRUE
0720	Ruminococcaceae	0.036015756893641	52	052-A5	lavage	lavage	lavage	68	Male	White	22	TA	4	Hiseq_1	Miralax_(or_generic)	TRUE
0737	Ruminococcaceae	0.0247624416170076	54	054-A3L	aspirate	healthy	left	63	Male	White	26	serrated	4	Hiseq_1	PEG_w_lytes_(Golytely,_Trilyte,_etc)	TRUE
0740	Ruminococcaceae	0.0300317157371804	54	054-A3R	aspirate	healthy	right	63	Male	White	26	serrated	4	Hiseq_1	PEG_w_lytes_(Golytely,_Trilyte,_etc)	TRUE
0750	Ruminococcaceae	0.0219430992736077	55	055-A3L	aspirate	healthy	left	NA	NA	NA	NA	healthy	4	Hiseq_1	Other_or_unknown	TRUE
0753	Ruminococcaceae	0.0120700327173048	55	055-A3R	aspirate	healthy	right	NA	NA	NA	NA	healthy	4	Hiseq_1	Other_or_unknown	TRUE
0761	Ruminococcaceae	0.0057879940466347	56	056-A3L	aspirate	healthy	left	52	Male	Hispanic	33	healthy	4	Hiseq_1	Other_or_unknown	TRUE
0765	Ruminococcaceae	0.00930531044440879	56	056-A3R	aspirate	healthy	right	52	Male	Hispanic	33	healthy	4	Hiseq_1	Other_or_unknown	TRUE
0777	Ruminococcaceae	0.0732576263638388	57	057-A3R	aspirate	healthy	right	55	Male	White	25	TA	4	Hiseq_1	PEG_w_lytes_(Golytely,_Trilyte,_etc)	TRUE
0785	Ruminococcaceae	0.0720065937359508	58	058-A3L	aspirate	healthy	left	86	Female	Hispanic	21	TA	4	Hiseq_1	PEG_w_lytes_(Golytely,_Trilyte,_etc)	TRUE
0788	Ruminococcaceae	0.0339658183387948	58	058-A3R	aspirate	healthy	right	86	Female	Hispanic	21	TA	4	Hiseq_1	PEG_w_lytes_(Golytely,_Trilyte,_etc)	TRUE
0791	Ruminococcaceae	0.0348375132462028	58	058-A5	lavage	lavage	lavage	86	Female	Hispanic	21	TA	4	Hiseq_1	PEG_w_lytes_(Golytely,_Trilyte,_etc)	TRUE
0809	Ruminococcaceae	0.0731739416538715	60	060-A3L	aspirate	healthy	left	67	Male	White	25	healthy	4	Hiseq_1	Other_or_unknown	TRUE
0812	Ruminococcaceae	0.0749357693405652	60	060-A3R	aspirate	healthy	right	67	Male	White	25	healthy	4	Hiseq_1	Other_or_unknown	TRUE
0825	Ruminococcaceae	0.0124668695396093	61	061-A3R	aspirate	healthy	right	62	Female	White	26	serrated	4	Hiseq_1	PEG_w_lytes_(Golytely,_Trilyte,_etc)	TRUE
0828	Ruminococcaceae	0.00994267742099122	61	061-A5	lavage	lavage	lavage	62	Female	White	26	serrated	4	Hiseq_1	PEG_w_lytes_(Golytely,_Trilyte,_etc)	TRUE
0834	Ruminococcaceae	0	62	062-A3L	aspirate	healthy	left	65	Female	Asian	23	serrated	4	Hiseq_1	Miralax_(or_generic)	TRUE
0837	Ruminococcaceae	0	62	062-A3R	aspirate	healthy	right	65	Female	Asian	23	serrated	4	Hiseq_1	Miralax_(or_generic)	TRUE
0846	Ruminococcaceae	0.073363612075875	63	063-A3R	aspirate	healthy	right	68	Female	White	30	healthy	4	Hiseq_1	Other_or_unknown	TRUE
0857	Ruminococcaceae	0.259791011808682	64	064-A3L	aspirate	healthy	left	32	Male	Hispanic	32	healthy	4	Hiseq_1	Other_or_unknown	TRUE
0859	Ruminococcaceae	0.25748502994012	64	064-A3R	aspirate	healthy	right	32	Male	Hispanic	32	healthy	4	Hiseq_1	Other_or_unknown	TRUE
0872	Ruminococcaceae	0.106831226568462	65	065-A3R	aspirate	healthy	right	67	Female	Asian	24	TA	4	Hiseq_1	Miralax_(or_generic)	TRUE
0875	Ruminococcaceae	0.0919038226730534	65	065-A5	lavage	lavage	lavage	67	Female	Asian	24	TA	4	Hiseq_1	Miralax_(or_generic)	TRUE
0886	Ruminococcaceae	0.10911255467274	66	066-A3R	aspirate	healthy	right	51	Male	White	23	serrated	4	Hiseq_1	Miralax_(or_generic)	TRUE
0896	Ruminococcaceae	0.0463214104085438	67	067-A3L	aspirate	healthy	left	NA	Female	White	22	healthy	4	Hiseq_1	Other_or_unknown	TRUE
0909	Ruminococcaceae	0.0527552009544404	68	068-A3L	aspirate	healthy	left	65	Female	White	48	TA	4	Hiseq_1	PEG_w_lytes_(Golytely,_Trilyte,_etc)	TRUE
0911	Ruminococcaceae	0.0471045078507513	68	068-A3R	aspirate	healthy	right	65	Female	White	48	TA	4	Hiseq_1	PEG_w_lytes_(Golytely,_Trilyte,_etc)	TRUE
0925	Ruminococcaceae	0.0487705868707956	69	069-A3R	aspirate	healthy	right	NA	NA	NA	NA	serrated	4	Hiseq_1	Other_or_unknown	TRUE
0935	Ruminococcaceae	0.158653846153846	70	070-A3L	aspirate	healthy	left	90	Female	White	32	TA	4	Hiseq_1	PEG_w_lytes_(Golytely,_Trilyte,_etc)	TRUE
0938	Ruminococcaceae	0.164829546616495	70	070-A3R	aspirate	healthy	right	90	Female	White	32	TA	4	Hiseq_1	PEG_w_lytes_(Golytely,_Trilyte,_etc)	TRUE
0948	Ruminococcaceae	0.0334361206844428	71	071-A3L	aspirate	healthy	left	66	Male	White	24	healthy	4	Hiseq_1	Other_or_unknown	TRUE
0950	Ruminococcaceae	0.0385613800033495	71	071-A3R	aspirate	healthy	right	66	Male	White	24	healthy	4	Hiseq_1	Other_or_unknown	TRUE
0953	Ruminococcaceae	0.0383362400868735	71	071-A5	lavage	lavage	lavage	66	Male	White	24	healthy	4	Hiseq_1	Other_or_unknown	TRUE
0974	Ruminococcaceae	0.0262609420591913	73	073-A3L	aspirate	healthy	left	NA	NA	NA	NA	healthy	5	Hiseq_1	Other_or_unknown	TRUE
0976	Ruminococcaceae	0.0244519542100886	73	073-A3R	aspirate	healthy	right	NA	NA	NA	NA	healthy	5	Hiseq_1	Other_or_unknown	TRUE
0999	Ruminococcaceae	0.0651694405454181	75	075-A3L	aspirate	healthy	left	55	Female	Hispanic	28	TA	5	Hiseq_1	Other_or_unknown	TRUE
1003	Ruminococcaceae	0.0837710437710438	75	075-A3R	aspirate	healthy	right	55	Female	Hispanic	28	TA	5	Hiseq_1	Other_or_unknown	TRUE
1026	Ruminococcaceae	0.078324487161096	77	077-A3L	aspirate	healthy	left	NA	NA	NA	NA	healthy	5	Hiseq_1	Other_or_unknown	TRUE
1029	Ruminococcaceae	0.059925330633424	77	077-A3R	aspirate	healthy	right	NA	NA	NA	NA	healthy	5	Hiseq_1	Other_or_unknown	TRUE
1032	Ruminococcaceae	0.0338878619839803	77	077-A5	lavage	lavage	lavage	NA	NA	NA	NA	healthy	5	Hiseq_1	Other_or_unknown	TRUE
1040	Ruminococcaceae	0.156465613176052	78	078-A3L	aspirate	healthy	left	49	Male	Asian	27	healthy	5	Hiseq_1	PEG_w_lytes_(Golytely,_Trilyte,_etc)	TRUE
1045	Ruminococcaceae	0.12968607131972	78	078-A5	lavage	lavage	lavage	49	Male	Asian	27	healthy	5	Hiseq_1	PEG_w_lytes_(Golytely,_Trilyte,_etc)	TRUE
1052	Ruminococcaceae	0.029440741813967	79	079-A3L	aspirate	healthy	left	67	Female	Hispanic	28	serrated	5	Hiseq_1	PEG_w_lytes_(Golytely,_Trilyte,_etc)	TRUE
1056	Ruminococcaceae	0.0273466991024243	79	079-A3R	aspirate	healthy	right	67	Female	Hispanic	28	serrated	5	Hiseq_1	PEG_w_lytes_(Golytely,_Trilyte,_etc)	TRUE
1066	Ruminococcaceae	0.238977667742016	80	080-A3L	aspirate	healthy	left	NA	NA	NA	NA	serrated	5	Hiseq_1	Other_or_unknown	TRUE
1068	Ruminococcaceae	0.239891434433236	80	080-A3R	aspirate	healthy	right	NA	NA	NA	NA	serrated	5	Hiseq_1	Other_or_unknown	TRUE
1071	Ruminococcaceae	0.232090093103641	80	080-A5	lavage	lavage	lavage	NA	NA	NA	NA	serrated	5	Hiseq_1	Other_or_unknown	TRUE
1079	Ruminococcaceae	0.147605432451751	81	081-A3L	aspirate	healthy	left	57	Male	Asian	23	TA	5	Hiseq_1	Miralax_(or_generic)	TRUE
1081	Ruminococcaceae	0.0960234561114165	81	081-A3R	aspirate	healthy	right	57	Male	Asian	23	TA	5	Hiseq_1	Miralax_(or_generic)	TRUE
1104	Ruminococcaceae	0.0226552412254959	83	083-A3L	aspirate	healthy	left	44	Male	Asian	26	healthy	5	Hiseq_1	Other_or_unknown	TRUE
1108	Ruminococcaceae	0.0282114975159688	83	083-A3R	aspirate	healthy	right	44	Male	Asian	26	healthy	5	Hiseq_1	Other_or_unknown	TRUE
1117	Ruminococcaceae	0.21691364333163	84	084-A3L	aspirate	healthy	left	59	Female	White	16	TA	5	Hiseq_1	Miralax_(or_generic)	TRUE
1120	Ruminococcaceae	0.174505916982039	84	084-A3R	aspirate	healthy	right	59	Female	White	16	TA	5	Hiseq_1	Miralax_(or_generic)	TRUE
1130	Ruminococcaceae	0.0201611333826334	85	085-A3L	aspirate	healthy	left	67	Male	White	33	healthy	5	Hiseq_1	Other_or_unknown	TRUE
1134	Ruminococcaceae	0.00736211324446619	85	085-A3R	aspirate	healthy	right	67	Male	White	33	healthy	5	Hiseq_1	Other_or_unknown	TRUE
1159	Ruminococcaceae	0.039945019495638	87	087-A3R	aspirate	healthy	right	71	Female	White	31	TA	5	Hiseq_1	PEG_w_lytes_(Golytely,_Trilyte,_etc)	TRUE
1162	Ruminococcaceae	0.0553065342786221	87	087-A5	lavage	lavage	lavage	71	Female	White	31	TA	5	Hiseq_1	PEG_w_lytes_(Golytely,_Trilyte,_etc)	TRUE
1209	Ruminococcaceae	0.235903864970646	91	091-A3L	aspirate	healthy	left	53	Male	White	33	serrated	5	Hiseq_1	PEG_w_lytes_(Golytely,_Trilyte,_etc)	TRUE
1211	Ruminococcaceae	0.260222315332857	91	091-A3R	aspirate	healthy	right	53	Male	White	33	serrated	5	Hiseq_1	PEG_w_lytes_(Golytely,_Trilyte,_etc)	TRUE
1222	Ruminococcaceae	0.0625302956858943	92	092-A3L	aspirate	healthy	left	54	Female	Hispanic	27	serrated	5	Hiseq_1	PEG_w_lytes_(Golytely,_Trilyte,_etc)	TRUE
1228	Ruminococcaceae	0.0647450110864745	92	092-A5	lavage	lavage	lavage	54	Female	Hispanic	27	serrated	5	Hiseq_1	PEG_w_lytes_(Golytely,_Trilyte,_etc)	TRUE
1248	Ruminococcaceae	0.0462901069518717	94	094-A3L	aspirate	healthy	left	65	Female	White	24	healthy	5	Hiseq_1	Other_or_unknown	TRUE
1250	Ruminococcaceae	0.0422350962436928	94	094-A3R	aspirate	healthy	right	65	Female	White	24	healthy	5	Hiseq_1	Other_or_unknown	TRUE
1277	Ruminococcaceae	0.0434081057993482	96	096-A3R	aspirate	healthy	right	53	Male	White	24	healthy	5	Hiseq_1	Other_or_unknown	TRUE
1287	Ruminococcaceae	0.0546862944789063	97	097-A3L	aspirate	healthy	left	64	Female	White	23	healthy	5	Hiseq_1	Other_or_unknown	TRUE
1289	Ruminococcaceae	0.0848553763058773	97	097-A3R	aspirate	healthy	right	64	Female	White	23	healthy	5	Hiseq_1	Other_or_unknown	TRUE
1299	Ruminococcaceae	0.0282485875706215	98	098-A3L	aspirate	healthy	left	69	Male	White	27	healthy	5	Hiseq_1	Other_or_unknown	TRUE
1302	Ruminococcaceae	0.0144846796657382	98	098-A3R	aspirate	healthy	right	69	Male	White	27	healthy	5	Hiseq_1	Other_or_unknown	TRUE
1312	Ruminococcaceae	0.0245676565256133	99	099-A3L	aspirate	healthy	left	57	Female	White	19	TA	5	Hiseq_1	Miralax_(or_generic)	TRUE
1316	Ruminococcaceae	0.00682950345492528	99	099-A3R	aspirate	healthy	right	57	Female	White	19	TA	5	Hiseq_1	Miralax_(or_generic)	TRUE
1318	Ruminococcaceae	0.00495641770637498	99	099-A5	lavage	lavage	lavage	57	Female	White	19	TA	5	Hiseq_1	Miralax_(or_generic)	TRUE
1325	Ruminococcaceae	0	100	100-A3L	aspirate	healthy	left	22	Male	White	24	serrated	5	Hiseq_1	PEG_w_lytes_(Golytely,_Trilyte,_etc)	TRUE
1328	Ruminococcaceae	0	100	100-A3R	aspirate	healthy	right	22	Male	White	24	serrated	5	Hiseq_1	PEG_w_lytes_(Golytely,_Trilyte,_etc)	TRUE
1339	Ruminococcaceae	0.11763696671623	101	101-A3L	aspirate	healthy	left	83	Male	Hispanic	20	TA	5	Hiseq_1	PEG_w_lytes_(Golytely,_Trilyte,_etc)	TRUE
1341	Ruminococcaceae	0.116098294884654	101	101-A3R	aspirate	healthy	right	83	Male	Hispanic	20	TA	5	Hiseq_1	PEG_w_lytes_(Golytely,_Trilyte,_etc)	TRUE
1365	Ruminococcaceae	0.101754739814441	103	103-A3L	aspirate	healthy	left	56	Male	Black	25	serrated	5	Hiseq_1	PEG_w_lytes_(Golytely,_Trilyte,_etc)	TRUE
1378	Ruminococcaceae	0.122944048066091	104	104-A3L	aspirate	healthy	left	33	Female	Asian	20	healthy	5	Hiseq_1	Other_or_unknown	TRUE
1380	Ruminococcaceae	0.111162804222035	104	104-A3R	aspirate	healthy	right	33	Female	Asian	20	healthy	5	Hiseq_1	Other_or_unknown	TRUE
1391	Ruminococcaceae	0.0405816332172278	105	105-A3L	aspirate	healthy	left	52	Male	Hispanic	32	TA	5	Hiseq_1	PEG_w_lytes_(Golytely,_Trilyte,_etc)	TRUE
1393	Ruminococcaceae	0.0332429565012378	105	105-A3R	aspirate	healthy	right	52	Male	Hispanic	32	TA	5	Hiseq_1	PEG_w_lytes_(Golytely,_Trilyte,_etc)	TRUE
1403	Ruminococcaceae	0.0399845916795069	106	106-A3L	aspirate	healthy	left	65	Female	White	20	healthy	5	Hiseq_1	Other_or_unknown	TRUE
1406	Ruminococcaceae	0.0371875193846536	106	106-A3R	aspirate	healthy	right	65	Female	White	20	healthy	5	Hiseq_1	Other_or_unknown	TRUE
1417	Ruminococcaceae	0.0290474017082871	107	107-A3L	aspirate	healthy	left	65	Female	White	21	TA	5	Hiseq_1	PEG_w_lytes_(Golytely,_Trilyte,_etc)	TRUE
1420	Ruminococcaceae	0.0220823577427878	107	107-A3R	aspirate	healthy	right	65	Female	White	21	TA	5	Hiseq_1	PEG_w_lytes_(Golytely,_Trilyte,_etc)	TRUE
1429	Ruminococcaceae	0.0246996996996997	108	108-A3L	aspirate	healthy	left	66	Female	Black	26	healthy	5	Hiseq_1	Other_or_unknown	TRUE
1432	Ruminococcaceae	0.01947261663286	108	108-A3R	aspirate	healthy	right	66	Female	Black	26	healthy	5	Hiseq_1	Other_or_unknown	TRUE
1443	Ruminococcaceae	0.189910577183633	109	109-A3L	aspirate	healthy	left	73	Male	White	28	TA	5	Hiseq_1	PEG_w_lytes_(Golytely,_Trilyte,_etc)	TRUE
1445	Ruminococcaceae	0.132338308457711	109	109-A3R	aspirate	healthy	right	73	Male	White	28	TA	5	Hiseq_1	PEG_w_lytes_(Golytely,_Trilyte,_etc)	TRUE
1449	Ruminococcaceae	0.156483367277665	109	109-A5	lavage	lavage	lavage	73	Male	White	28	TA	5	Hiseq_1	PEG_w_lytes_(Golytely,_Trilyte,_etc)	TRUE
1455	Ruminococcaceae	0.0972153567309277	110	110-A3L	aspirate	healthy	left	54	Male	White	31	healthy	5	Hiseq_1	Other_or_unknown	TRUE
1458	Ruminococcaceae	0.125087631447171	110	110-A3R	aspirate	healthy	right	54	Male	White	31	healthy	5	Hiseq_1	Other_or_unknown	TRUE
1468	Ruminococcaceae	0.0617562121164038	111	111-A3L	aspirate	healthy	left	53	Male	White	28	serrated	5	Hiseq_1	Miralax_(or_generic)	TRUE
1472	Ruminococcaceae	0.0800588834786547	111	111-A3R	aspirate	healthy	right	53	Male	White	28	serrated	5	Hiseq_1	Miralax_(or_generic)	TRUE
1494	Ruminococcaceae	0.0449256043520553	113	113-A3L	aspirate	healthy	left	51	Female	White	23	healthy	5	Hiseq_1	PEG_w_lytes_(Golytely,_Trilyte,_etc)	TRUE
1498	Ruminococcaceae	0.0312167015272899	113	113-A3R	aspirate	healthy	right	51	Female	White	23	healthy	5	Hiseq_1	PEG_w_lytes_(Golytely,_Trilyte,_etc)	TRUE
1508	Ruminococcaceae	0.0192342261369765	114	114-A3L	aspirate	healthy	left	52	Female	White	34	healthy	5	Hiseq_1	Other_or_unknown	TRUE
1510	Ruminococcaceae	0	114	114-A3R	aspirate	healthy	right	52	Female	White	34	healthy	5	Hiseq_1	Other_or_unknown	TRUE
1520	Ruminococcaceae	0.0045345178604479	115	115-A3L	aspirate	healthy	left	70	Female	Hispanic	32	healthy	5	Hiseq_1	Other_or_unknown	TRUE
1524	Ruminococcaceae	0.00134391398950467	115	115-A3R	aspirate	healthy	right	70	Female	Hispanic	32	healthy	5	Hiseq_1	Other_or_unknown	TRUE
1534	Ruminococcaceae	0.014702154626109	116	116-A3L	aspirate	healthy	left	64	Male	White	45	TA	5	Hiseq_1	PEG_w_lytes_(Golytely,_Trilyte,_etc)	TRUE
1536	Ruminococcaceae	0	116	116-A3R	aspirate	healthy	right	64	Male	White	45	TA	5	Hiseq_1	PEG_w_lytes_(Golytely,_Trilyte,_etc)	TRUE
1546	Ruminococcaceae	0.177737292767353	117	117-A3L	aspirate	healthy	left	55	Male	White	23	serrated	5	Hiseq_1	PEG_w_lytes_(Golytely,_Trilyte,_etc)	TRUE
1550	Ruminococcaceae	0.094785234596836	117	117-A3R	aspirate	healthy	right	55	Male	White	23	serrated	5	Hiseq_1	PEG_w_lytes_(Golytely,_Trilyte,_etc)	TRUE
1572	Ruminococcaceae	0.00810126582278481	119	119-A3L	aspirate	healthy	left	67	Male	White	24	TA	5	Hiseq_1	PEG_w_lytes_(Golytely,_Trilyte,_etc)	TRUE
1584	Ruminococcaceae	0.0629243333661321	120	120-A3L	aspirate	healthy	left	66	Female	Hispanic	25	serrated	6	Hiseq_1	PEG_w_lytes_(Golytely,_Trilyte,_etc)	TRUE
1588	Ruminococcaceae	0.056104720824347	120	120-A3R	aspirate	healthy	right	66	Female	Hispanic	25	serrated	6	Hiseq_1	PEG_w_lytes_(Golytely,_Trilyte,_etc)	TRUE
1597	Ruminococcaceae	0.00226619184551808	121	121-A3L	aspirate	healthy	left	32	Male	White	37	healthy	6	Hiseq_1	Other_or_unknown	TRUE
1600	Ruminococcaceae	0	121	121-A3R	aspirate	healthy	right	32	Male	White	37	healthy	6	Hiseq_1	Other_or_unknown	TRUE
1613	Ruminococcaceae	0.000447828034034931	122	122-A3R	aspirate	healthy	right	68	Male	Asian	25	serrated	6	Hiseq_1	PEG_w_lytes_(Golytely,_Trilyte,_etc)	TRUE
1637	Ruminococcaceae	0.101190724879883	124	124-A3L	aspirate	healthy	left	60	Male	White	28	serrated	6	Hiseq_1	Miralax_(or_generic)	TRUE
1639	Ruminococcaceae	0.120506052607627	124	124-A3R	aspirate	healthy	right	60	Male	White	28	serrated	6	Hiseq_1	Miralax_(or_generic)	TRUE
1650	Ruminococcaceae	0.00371628115589159	125	125-A3L	aspirate	healthy	left	53	Female	White	36	TA	6	Hiseq_1	Miralax_(or_generic)	TRUE
1652	Ruminococcaceae	0.00316876861651562	125	125-A3R	aspirate	healthy	right	53	Female	White	36	TA	6	Hiseq_1	Miralax_(or_generic)	TRUE
1663	Ruminococcaceae	0	126	126-A3L	aspirate	healthy	left	71	Female	Asian	27	healthy	6	Hiseq_1	PEG_w_lytes_(Golytely,_Trilyte,_etc)	TRUE
1666	Ruminococcaceae	0.000528515831451497	126	126-A3R	aspirate	healthy	right	71	Female	Asian	27	healthy	6	Hiseq_1	PEG_w_lytes_(Golytely,_Trilyte,_etc)	TRUE
1676	Ruminococcaceae	0	127	127-A3L	aspirate	healthy	left	50	Male	Asian	23	TA	6	Hiseq_1	Miralax_(or_generic)	TRUE
1679	Ruminococcaceae	0	127	127-A3R	aspirate	healthy	right	50	Male	Asian	23	TA	6	Hiseq_1	Miralax_(or_generic)	TRUE
1688	Ruminococcaceae	0.0380248418806675	128	128-A3L	aspirate	healthy	left	80	Female	Hispanic	27	TA	6	Hiseq_1	PEG_w_lytes_(Golytely,_Trilyte,_etc)	TRUE
1695	Ruminococcaceae	0.0169602087410307	128	128-A5	lavage	lavage	lavage	80	Female	Hispanic	27	TA	6	Hiseq_1	PEG_w_lytes_(Golytely,_Trilyte,_etc)	TRUE
1703	Ruminococcaceae	0.157263679902177	129	129-A3L	aspirate	healthy	left	69	Male	White	23	TA	6	Hiseq_1	Miralax_(or_generic)	TRUE
1706	Ruminococcaceae	0.144968106098848	129	129-A3R	aspirate	healthy	right	69	Male	White	23	TA	6	Hiseq_1	Miralax_(or_generic)	TRUE
1717	Ruminococcaceae	0	130	130-A3L	aspirate	healthy	left	75	Male	Asian	25	healthy	6	Hiseq_1	Other_or_unknown	TRUE
1720	Ruminococcaceae	0	130	130-A3R	aspirate	healthy	right	75	Male	Asian	25	healthy	6	Hiseq_1	Other_or_unknown	TRUE
1745	Ruminococcaceae	0	132	132-A3L	aspirate	healthy	left	64	Female	White	18	healthy	6	Hiseq_1	PEG_w_lytes_(Golytely,_Trilyte,_etc)	TRUE
1748	Ruminococcaceae	0.0147220046985121	132	132-A3R	aspirate	healthy	right	64	Female	White	18	healthy	6	Hiseq_1	PEG_w_lytes_(Golytely,_Trilyte,_etc)	TRUE
1760	Ruminococcaceae	0.0601614086573734	133	133-A3R	aspirate	healthy	right	67	Male	White	21	TA	6	Hiseq_1	Miralax_(or_generic)	TRUE
1763	Ruminococcaceae	0.0487955801104972	133	133-A5	lavage	lavage	lavage	67	Male	White	21	TA	6	Hiseq_1	Miralax_(or_generic)	TRUE
1771	Ruminococcaceae	0.009428403064231	134	134-A3L	aspirate	healthy	left	46	Male	Asian	32	serrated	6	Hiseq_1	PEG_w_lytes_(Golytely,_Trilyte,_etc)	TRUE
1783	Ruminococcaceae	0.0307151195403344	135	135-A3L	aspirate	healthy	left	61	Male	White	24	TA	6	Hiseq_1	Other_or_unknown	TRUE
1789	Ruminococcaceae	0.0209347210874688	135	135-A5	lavage	lavage	lavage	61	Male	White	24	TA	6	Hiseq_1	Other_or_unknown	TRUE
1800	Ruminococcaceae	0.0191013080838487	136	136-A3R	aspirate	healthy	right	37	Female	White	19	healthy	6	Hiseq_1	Other_or_unknown	TRUE
1812	Ruminococcaceae	0.0225563909774436	137	137-A3R	aspirate	healthy	right	66	Male	Asian	31	TA	6	Hiseq_1	PEG_w_lytes_(Golytely,_Trilyte,_etc)	TRUE
1835	Ruminococcaceae	0.0394560017201527	139	139-A3L	aspirate	healthy	left	NA	NA	NA	NA	healthy	6	Hiseq_1	Other_or_unknown	TRUE
1838	Ruminococcaceae	0.0582102693400568	139	139-A3R	aspirate	healthy	right	NA	NA	NA	NA	healthy	6	Hiseq_1	Other_or_unknown	TRUE
1841	Ruminococcaceae	0.0494194415123309	139	139-A5	lavage	lavage	lavage	NA	NA	NA	NA	healthy	6	Hiseq_1	Other_or_unknown	TRUE
1849	Ruminococcaceae	0	140	140-A3L	aspirate	healthy	left	55	Female	Asian	31	healthy	6	Hiseq_1	Other_or_unknown	TRUE
OLD-SAMPLE	Ruminococcaceae	0.0538763094192498	9	009-A5	lavage	lavage	lavage	72	Male	White	34	healthy	6	Hiseq_1	Miralax_(or_generic)	TRUE
P008F	Ruminococcaceae	0.105361254248438	8	P008F	fecal	fecal	fecal	61	Male	White	27	TA	6	Hiseq_1	fecal	TRUE
P011F	Ruminococcaceae	0.0320309239061394	11	P011F	fecal	fecal	fecal	64	Male	White	26	TA	6	Hiseq_1	fecal	TRUE
P013F	Ruminococcaceae	0.00716367168528412	13	P013F	fecal	fecal	fecal	69	Female	White	28	serrated	6	Hiseq_1	fecal	TRUE
P018F	Ruminococcaceae	0.0376741950985103	18	P018F	fecal	fecal	fecal	60	Female	White	39	healthy	6	Hiseq_1	fecal	TRUE
P021F	Ruminococcaceae	0.143915632528751	21	P021F	fecal	fecal	fecal	33	Male	White	23	healthy	6	Hiseq_1	fecal	TRUE
P033F	Ruminococcaceae	0.134115674769489	33	P033F	fecal	fecal	fecal	79	Male	White	24	TA	6	Hiseq_1	fecal	TRUE
P034F	Ruminococcaceae	0.128572114691898	34	P034F	fecal	fecal	fecal	56	Female	Asian	31	serrated	6	Hiseq_1	fecal	TRUE
P040F	Ruminococcaceae	0.109681176299316	40	P040F	fecal	fecal	fecal	58	Female	White	22	healthy	6	Hiseq_1	fecal	TRUE
P042F	Ruminococcaceae	0.115872854676551	42	P042F	fecal	fecal	fecal	70	Female	White	24	serrated	6	Hiseq_1	fecal	TRUE
P046F	Ruminococcaceae	0.00899715655901201	46	P046F	fecal	fecal	fecal	67	Female	White	39	TA	6	Hiseq_1	fecal	TRUE
P048F	Ruminococcaceae	0.0794298811058588	48	P048F	fecal	fecal	fecal	75	Female	Asian	21	TA	6	Hiseq_1	fecal	TRUE
P052F	Ruminococcaceae	0.102717325473412	52	P052F	fecal	fecal	fecal	68	Male	White	22	TA	6	Hiseq_1	fecal	TRUE
P058F	Ruminococcaceae	0.0847617527104893	58	P058F	fecal	fecal	fecal	86	Female	Hispanic	21	TA	6	Hiseq_1	fecal	TRUE
P060F	Ruminococcaceae	0.112341388507233	60	P060F	fecal	fecal	fecal	67	Male	White	25	healthy	6	Hiseq_1	fecal	TRUE
P061F	Ruminococcaceae	0.0563545228837776	61	P061F	fecal	fecal	fecal	62	Female	White	26	serrated	6	Hiseq_1	fecal	TRUE
P062F	Ruminococcaceae	0.0214289604095191	62	P062F	fecal	fecal	fecal	65	Female	Asian	23	serrated	6	Hiseq_1	fecal	TRUE
P065F	Ruminococcaceae	0.0485834889195552	65	P065F	fecal	fecal	fecal	67	Female	Asian	24	TA	6	Hiseq_1	fecal	TRUE
P071F	Ruminococcaceae	0.137378164830728	71	P071F	fecal	fecal	fecal	66	Male	White	24	healthy	6	Hiseq_1	fecal	TRUE
P076F	Ruminococcaceae	0.114191669831624	76	P076F	fecal	fecal	fecal	54	Female	PI	27	TA	6	Hiseq_1	fecal	TRUE
P077F	Ruminococcaceae	0.126363557029409	77	P077F	fecal	fecal	fecal	NA	NA	NA	NA	healthy	6	Hiseq_1	fecal	TRUE
P078F	Ruminococcaceae	0.102265654176522	78	P078F	fecal	fecal	fecal	49	Male	Asian	27	healthy	6	Hiseq_1	fecal	TRUE
P079F	Ruminococcaceae	0.0184401641932428	79	P079F	fecal	fecal	fecal	67	Female	Hispanic	28	serrated	6	Hiseq_1	fecal	TRUE
P080F	Ruminococcaceae	0.0926246038605589	80	P080F	fecal	fecal	fecal	NA	NA	NA	NA	serrated	6	Hiseq_1	fecal	TRUE
P082F	Ruminococcaceae	0.0325557032918329	82	P082F	fecal	fecal	fecal	76	Male	Asian	29	TA	6	Hiseq_1	fecal	TRUE
P087F	Ruminococcaceae	0.151370366481151	87	P087F	fecal	fecal	fecal	71	Female	White	31	TA	6	Hiseq_1	fecal	TRUE
P090F	Ruminococcaceae	0.0449976348155156	90	P090F	fecal	fecal	fecal	66	Female	White	39	TA	6	Hiseq_1	fecal	TRUE
P092F	Ruminococcaceae	0.0747139084507042	92	P092F	fecal	fecal	fecal	54	Female	Hispanic	27	serrated	6	Hiseq_1	fecal	TRUE
P099F	Ruminococcaceae	0.0983133708139819	99	P099F	fecal	fecal	fecal	57	Female	White	19	TA	6	Hiseq_1	fecal	TRUE
P109F	Ruminococcaceae	0.192455284552846	109	P109F	fecal	fecal	fecal	73	Male	White	28	TA	6	Hiseq_1	fecal	TRUE
P122F	Ruminococcaceae	0.0101087163837498	122	P122F	fecal	fecal	fecal	68	Male	Asian	25	serrated	6	Hiseq_1	fecal	TRUE
P129F	Ruminococcaceae	0.102015036368452	129	P129F	fecal	fecal	fecal	69	Male	White	23	TA	6	Hiseq_1	fecal	TRUE
P132F	Ruminococcaceae	0.00208402800933645	132	P132F	fecal	fecal	fecal	64	Female	White	18	healthy	6	Hiseq_1	fecal	TRUE
P133F	Ruminococcaceae	0.12913593256059	133	P133F	fecal	fecal	fecal	67	Male	White	21	TA	6	Hiseq_1	fecal	TRUE
P135F	Ruminococcaceae	0.0361024129673973	135	P135F	fecal	fecal	fecal	61	Male	White	24	TA	6	Hiseq_1	fecal	TRUE
P139F	Ruminococcaceae	0.0353566590092478	139	P139F	fecal	fecal	fecal	NA	NA	NA	NA	healthy	6	Hiseq_1	fecal	TRUE
0054	Tannerellaceae	0.0155358275206088	4	004-A3L	aspirate	healthy	left	NA	NA	NA	NA	healthy	4	Hiseq_1	Other_or_unknown	TRUE
0058	Tannerellaceae	0	4	004-A3R	aspirate	healthy	right	NA	NA	NA	NA	healthy	4	Hiseq_1	Other_or_unknown	TRUE
0075	Tannerellaceae	0	5	005-A3L	aspirate	healthy	left	63	Male	White	31	TA	4	Hiseq_1	PEG_w_lytes_(Golytely,_Trilyte,_etc)	TRUE
0109	Tannerellaceae	0.00280642797132796	7	007-A3L	aspirate	healthy	left	51	Male	White	25	TA	4	Hiseq_1	Miralax_(or_generic)	TRUE
0159	Tannerellaceae	0.0306491160149697	10	010-A3L	aspirate	healthy	left	61	Male	White	37	serrated	4	Hiseq_1	PEG_w_lytes_(Golytely,_Trilyte,_etc)	TRUE
0172	Tannerellaceae	0.0135546493596003	10	010-A3R	aspirate	healthy	right	61	Male	White	37	serrated	4	Hiseq_1	PEG_w_lytes_(Golytely,_Trilyte,_etc)	TRUE
0177	Tannerellaceae	0.0290411453863872	11	011-A3L	aspirate	healthy	left	64	Male	White	26	TA	4	Hiseq_1	PEG_w_lytes_(Golytely,_Trilyte,_etc)	TRUE
0179	Tannerellaceae	0.0140339634732458	11	011-A5	lavage	lavage	lavage	64	Male	White	26	TA	4	Hiseq_1	PEG_w_lytes_(Golytely,_Trilyte,_etc)	TRUE
0241	Tannerellaceae	0.0393759578732267	15	015-A3R	aspirate	healthy	right	71	Male	Asian	27	healthy	4	Hiseq_1	Miralax_(or_generic)	TRUE
0245	Tannerellaceae	0.0536026364408049	15	015-A3L	aspirate	healthy	left	71	Male	Asian	27	healthy	4	Hiseq_1	Miralax_(or_generic)	TRUE
0308	Tannerellaceae	0.057241644256627	19	019-A3R	aspirate	healthy	right	55	Male	White	30	serrated	4	Hiseq_1	PEG_w_lytes_(Golytely,_Trilyte,_etc)	TRUE
0312	Tannerellaceae	0.0414070612668744	19	019-A3L	aspirate	healthy	left	55	Male	White	30	serrated	4	Hiseq_1	PEG_w_lytes_(Golytely,_Trilyte,_etc)	TRUE
0330	Tannerellaceae	0.0139889428715028	20	020-A3L	aspirate	healthy	left	54	Male	White	20	serrated	4	Hiseq_1	PEG_w_lytes_(Golytely,_Trilyte,_etc)	TRUE
0354	Tannerellaceae	0.042486231313926	22	022-A3L	aspirate	healthy	left	37	Female	White	29	serrated	4	Hiseq_1	PEG_w_lytes_(Golytely,_Trilyte,_etc)	TRUE
0377	Tannerellaceae	0.0288527656297274	24	024-A3L	aspirate	healthy	left	73	Male	White	24	serrated	4	Hiseq_1	PEG_w_lytes_(Golytely,_Trilyte,_etc)	TRUE
0379	Tannerellaceae	0.0401392677355687	24	024-A3R	aspirate	healthy	right	73	Male	White	24	serrated	4	Hiseq_1	PEG_w_lytes_(Golytely,_Trilyte,_etc)	TRUE
0412	Tannerellaceae	0	27	027-A3L	aspirate	healthy	left	73	Male	White	27	serrated	4	Hiseq_1	PEG_w_lytes_(Golytely,_Trilyte,_etc)	TRUE
0415	Tannerellaceae	0	27	027-A3R	aspirate	healthy	right	73	Male	White	27	serrated	4	Hiseq_1	PEG_w_lytes_(Golytely,_Trilyte,_etc)	TRUE
0424	Tannerellaceae	0.0132045723295231	28	028-A3L	aspirate	healthy	left	80	Male	White	38	serrated	4	Hiseq_1	Other_or_unknown	TRUE
0428	Tannerellaceae	0.0107341052672005	28	028-A3R	aspirate	healthy	right	80	Male	White	38	serrated	4	Hiseq_1	Other_or_unknown	TRUE
0437	Tannerellaceae	0.031913864021292	29	029-A3L	aspirate	healthy	left	68	Female	White	25	serrated	4	Hiseq_1	PEG_w_lytes_(Golytely,_Trilyte,_etc)	TRUE
0439	Tannerellaceae	0.0381816264107162	29	029-A3R	aspirate	healthy	right	68	Female	White	25	serrated	4	Hiseq_1	PEG_w_lytes_(Golytely,_Trilyte,_etc)	TRUE
0461	Tannerellaceae	0	31	031-A3L	aspirate	healthy	left	62	Male	White	45	TA	4	Hiseq_1	PEG_w_lytes_(Golytely,_Trilyte,_etc)	TRUE
0485	Tannerellaceae	0.0332428765264586	33	033-A3L	aspirate	healthy	left	79	Male	White	24	TA	4	Hiseq_1	PEG_w_lytes_(Golytely,_Trilyte,_etc)	TRUE
0490	Tannerellaceae	0.0333846944016436	33	033-A5	lavage	lavage	lavage	79	Male	White	24	TA	4	Hiseq_1	PEG_w_lytes_(Golytely,_Trilyte,_etc)	TRUE
0532	Tannerellaceae	0.0176072493691214	37	037-A3L	aspirate	healthy	left	33	Male	White	23	healthy	4	Hiseq_1	Other_or_unknown	TRUE
0535	Tannerellaceae	0.0185060313178992	37	037-A3R	aspirate	healthy	right	33	Male	White	23	healthy	4	Hiseq_1	Other_or_unknown	TRUE
0557	Tannerellaceae	0.36478915580334	39	039-A3L	aspirate	healthy	left	63	Female	Asian	8	serrated	4	Hiseq_1	PEG_w_lytes_(Golytely,_Trilyte,_etc)	TRUE
0559	Tannerellaceae	0.297800998128509	39	039-A3R	aspirate	healthy	right	63	Female	Asian	8	serrated	4	Hiseq_1	PEG_w_lytes_(Golytely,_Trilyte,_etc)	TRUE
0569	Tannerellaceae	0.014704018253264	40	040-A3L	aspirate	healthy	left	58	Female	White	22	healthy	4	Hiseq_1	Other_or_unknown	TRUE
0571	Tannerellaceae	0	40	040-A3R	aspirate	healthy	right	58	Female	White	22	healthy	4	Hiseq_1	Other_or_unknown	TRUE
0592	Tannerellaceae	0.117089418396106	42	042-A3L	aspirate	healthy	left	70	Female	White	24	serrated	4	Hiseq_1	PEG_w_lytes_(Golytely,_Trilyte,_etc)	TRUE
0599	Tannerellaceae	0.0729350410307539	42	042-A5	lavage	lavage	lavage	70	Female	White	24	serrated	4	Hiseq_1	PEG_w_lytes_(Golytely,_Trilyte,_etc)	TRUE
0616	Tannerellaceae	0.000113181921074474	44	044-A3L	aspirate	healthy	left	73	Male	White	22	TA	4	Hiseq_1	PEG_w_lytes_(Golytely,_Trilyte,_etc)	TRUE
0619	Tannerellaceae	0.000441956393635828	44	044-A3R	aspirate	healthy	right	73	Male	White	22	TA	4	Hiseq_1	PEG_w_lytes_(Golytely,_Trilyte,_etc)	TRUE
0629	Tannerellaceae	0	45	045-A3L	aspirate	healthy	left	73	Male	White	22	serrated	4	Hiseq_1	PEG_w_lytes_(Golytely,_Trilyte,_etc)	TRUE
0690	Tannerellaceae	0.00582636195105233	50	050-A3L	aspirate	healthy	left	NA	NA	NA	NA	healthy	4	Hiseq_1	Other_or_unknown	TRUE
0693	Tannerellaceae	0.00595967472429542	50	050-A3R	aspirate	healthy	right	NA	NA	NA	NA	healthy	4	Hiseq_1	Other_or_unknown	TRUE
0701	Tannerellaceae	0.430965752029563	51	051-A3L	aspirate	healthy	left	77	Male	White	25	TA	4	Hiseq_1	PEG_w_lytes_(Golytely,_Trilyte,_etc)	TRUE
0704	Tannerellaceae	0.470446320868516	51	051-A3R	aspirate	healthy	right	77	Male	White	25	TA	4	Hiseq_1	PEG_w_lytes_(Golytely,_Trilyte,_etc)	TRUE
0720	Tannerellaceae	0.0117665114851384	52	052-A5	lavage	lavage	lavage	68	Male	White	22	TA	4	Hiseq_1	Miralax_(or_generic)	TRUE
0737	Tannerellaceae	0.0561684651312611	54	054-A3L	aspirate	healthy	left	63	Male	White	26	serrated	4	Hiseq_1	PEG_w_lytes_(Golytely,_Trilyte,_etc)	TRUE
0740	Tannerellaceae	0.0434477532347245	54	054-A3R	aspirate	healthy	right	63	Male	White	26	serrated	4	Hiseq_1	PEG_w_lytes_(Golytely,_Trilyte,_etc)	TRUE
0750	Tannerellaceae	0	55	055-A3L	aspirate	healthy	left	NA	NA	NA	NA	healthy	4	Hiseq_1	Other_or_unknown	TRUE
0753	Tannerellaceae	0	55	055-A3R	aspirate	healthy	right	NA	NA	NA	NA	healthy	4	Hiseq_1	Other_or_unknown	TRUE
0761	Tannerellaceae	0.307011741359352	56	056-A3L	aspirate	healthy	left	52	Male	Hispanic	33	healthy	4	Hiseq_1	Other_or_unknown	TRUE
0765	Tannerellaceae	0.306754371891545	56	056-A3R	aspirate	healthy	right	52	Male	Hispanic	33	healthy	4	Hiseq_1	Other_or_unknown	TRUE
0777	Tannerellaceae	0.128813181919394	57	057-A3R	aspirate	healthy	right	55	Male	White	25	TA	4	Hiseq_1	PEG_w_lytes_(Golytely,_Trilyte,_etc)	TRUE
0785	Tannerellaceae	0.0922373744942305	58	058-A3L	aspirate	healthy	left	86	Female	Hispanic	21	TA	4	Hiseq_1	PEG_w_lytes_(Golytely,_Trilyte,_etc)	TRUE
0788	Tannerellaceae	0.0501736553970528	58	058-A3R	aspirate	healthy	right	86	Female	Hispanic	21	TA	4	Hiseq_1	PEG_w_lytes_(Golytely,_Trilyte,_etc)	TRUE
0791	Tannerellaceae	0.027375485694101	58	058-A5	lavage	lavage	lavage	86	Female	Hispanic	21	TA	4	Hiseq_1	PEG_w_lytes_(Golytely,_Trilyte,_etc)	TRUE
0809	Tannerellaceae	0.0051327045404694	60	060-A3L	aspirate	healthy	left	67	Male	White	25	healthy	4	Hiseq_1	Other_or_unknown	TRUE
0812	Tannerellaceae	0.00606622894661719	60	060-A3R	aspirate	healthy	right	67	Male	White	25	healthy	4	Hiseq_1	Other_or_unknown	TRUE
0825	Tannerellaceae	0.071365465789732	61	061-A3R	aspirate	healthy	right	62	Female	White	26	serrated	4	Hiseq_1	PEG_w_lytes_(Golytely,_Trilyte,_etc)	TRUE
0828	Tannerellaceae	0.0302845837772029	61	061-A5	lavage	lavage	lavage	62	Female	White	26	serrated	4	Hiseq_1	PEG_w_lytes_(Golytely,_Trilyte,_etc)	TRUE
0834	Tannerellaceae	0	62	062-A3L	aspirate	healthy	left	65	Female	Asian	23	serrated	4	Hiseq_1	Miralax_(or_generic)	TRUE
0837	Tannerellaceae	0	62	062-A3R	aspirate	healthy	right	65	Female	Asian	23	serrated	4	Hiseq_1	Miralax_(or_generic)	TRUE
0846	Tannerellaceae	0.0314720812182741	63	063-A3R	aspirate	healthy	right	68	Female	White	30	healthy	4	Hiseq_1	Other_or_unknown	TRUE
0857	Tannerellaceae	0	64	064-A3L	aspirate	healthy	left	32	Male	Hispanic	32	healthy	4	Hiseq_1	Other_or_unknown	TRUE
0859	Tannerellaceae	0	64	064-A3R	aspirate	healthy	right	32	Male	Hispanic	32	healthy	4	Hiseq_1	Other_or_unknown	TRUE
0872	Tannerellaceae	0.0119438638399522	65	065-A3R	aspirate	healthy	right	67	Female	Asian	24	TA	4	Hiseq_1	Miralax_(or_generic)	TRUE
0875	Tannerellaceae	0	65	065-A5	lavage	lavage	lavage	67	Female	Asian	24	TA	4	Hiseq_1	Miralax_(or_generic)	TRUE
0886	Tannerellaceae	0.0205750666425115	66	066-A3R	aspirate	healthy	right	51	Male	White	23	serrated	4	Hiseq_1	Miralax_(or_generic)	TRUE
0896	Tannerellaceae	0.0319545685709442	67	067-A3L	aspirate	healthy	left	NA	Female	White	22	healthy	4	Hiseq_1	Other_or_unknown	TRUE
0909	Tannerellaceae	0.0124524643948997	68	068-A3L	aspirate	healthy	left	65	Female	White	48	TA	4	Hiseq_1	PEG_w_lytes_(Golytely,_Trilyte,_etc)	TRUE
0911	Tannerellaceae	0	68	068-A3R	aspirate	healthy	right	65	Female	White	48	TA	4	Hiseq_1	PEG_w_lytes_(Golytely,_Trilyte,_etc)	TRUE
0925	Tannerellaceae	0.0614126652748782	69	069-A3R	aspirate	healthy	right	NA	NA	NA	NA	serrated	4	Hiseq_1	Other_or_unknown	TRUE
0935	Tannerellaceae	0.0510544143356643	70	070-A3L	aspirate	healthy	left	90	Female	White	32	TA	4	Hiseq_1	PEG_w_lytes_(Golytely,_Trilyte,_etc)	TRUE
0938	Tannerellaceae	0.0114521769361337	70	070-A3R	aspirate	healthy	right	90	Female	White	32	TA	4	Hiseq_1	PEG_w_lytes_(Golytely,_Trilyte,_etc)	TRUE
0948	Tannerellaceae	0.278735110949876	71	071-A3L	aspirate	healthy	left	66	Male	White	24	healthy	4	Hiseq_1	Other_or_unknown	TRUE
0950	Tannerellaceae	0.244850108859488	71	071-A3R	aspirate	healthy	right	66	Male	White	24	healthy	4	Hiseq_1	Other_or_unknown	TRUE
0953	Tannerellaceae	0.220408700516634	71	071-A5	lavage	lavage	lavage	66	Male	White	24	healthy	4	Hiseq_1	Other_or_unknown	TRUE
0974	Tannerellaceae	0.0153143519944905	73	073-A3L	aspirate	healthy	left	NA	NA	NA	NA	healthy	5	Hiseq_1	Other_or_unknown	TRUE
0976	Tannerellaceae	0.00877580990463384	73	073-A3R	aspirate	healthy	right	NA	NA	NA	NA	healthy	5	Hiseq_1	Other_or_unknown	TRUE
0999	Tannerellaceae	0.0130840184479647	75	075-A3L	aspirate	healthy	left	55	Female	Hispanic	28	TA	5	Hiseq_1	Other_or_unknown	TRUE
1003	Tannerellaceae	0.018047138047138	75	075-A3R	aspirate	healthy	right	55	Female	Hispanic	28	TA	5	Hiseq_1	Other_or_unknown	TRUE
1026	Tannerellaceae	0.136565772486013	77	077-A3L	aspirate	healthy	left	NA	NA	NA	NA	healthy	5	Hiseq_1	Other_or_unknown	TRUE
1029	Tannerellaceae	0.0985255964057457	77	077-A3R	aspirate	healthy	right	NA	NA	NA	NA	healthy	5	Hiseq_1	Other_or_unknown	TRUE
1032	Tannerellaceae	0.110597658656808	77	077-A5	lavage	lavage	lavage	NA	NA	NA	NA	healthy	5	Hiseq_1	Other_or_unknown	TRUE
1040	Tannerellaceae	0.0409525929223236	78	078-A3L	aspirate	healthy	left	49	Male	Asian	27	healthy	5	Hiseq_1	PEG_w_lytes_(Golytely,_Trilyte,_etc)	TRUE
1045	Tannerellaceae	0.0217921365437367	78	078-A5	lavage	lavage	lavage	49	Male	Asian	27	healthy	5	Hiseq_1	PEG_w_lytes_(Golytely,_Trilyte,_etc)	TRUE
1052	Tannerellaceae	0.0266009852216749	79	079-A3L	aspirate	healthy	left	67	Female	Hispanic	28	serrated	5	Hiseq_1	PEG_w_lytes_(Golytely,_Trilyte,_etc)	TRUE
1056	Tannerellaceae	0.0135055783910746	79	079-A3R	aspirate	healthy	right	67	Female	Hispanic	28	serrated	5	Hiseq_1	PEG_w_lytes_(Golytely,_Trilyte,_etc)	TRUE
1066	Tannerellaceae	0.0260584690024258	80	080-A3L	aspirate	healthy	left	NA	NA	NA	NA	serrated	5	Hiseq_1	Other_or_unknown	TRUE
1068	Tannerellaceae	0.0388955376987519	80	080-A3R	aspirate	healthy	right	NA	NA	NA	NA	serrated	5	Hiseq_1	Other_or_unknown	TRUE
1071	Tannerellaceae	0.0629982717288287	80	080-A5	lavage	lavage	lavage	NA	NA	NA	NA	serrated	5	Hiseq_1	Other_or_unknown	TRUE
1079	Tannerellaceae	0.0378127233738385	81	081-A3L	aspirate	healthy	left	57	Male	Asian	23	TA	5	Hiseq_1	Miralax_(or_generic)	TRUE
1081	Tannerellaceae	0.0259299981674913	81	081-A3R	aspirate	healthy	right	57	Male	Asian	23	TA	5	Hiseq_1	Miralax_(or_generic)	TRUE
1104	Tannerellaceae	0	83	083-A3L	aspirate	healthy	left	44	Male	Asian	26	healthy	5	Hiseq_1	Other_or_unknown	TRUE
1108	Tannerellaceae	0	83	083-A3R	aspirate	healthy	right	44	Male	Asian	26	healthy	5	Hiseq_1	Other_or_unknown	TRUE
1117	Tannerellaceae	0.0646397547266224	84	084-A3L	aspirate	healthy	left	59	Female	White	16	TA	5	Hiseq_1	Miralax_(or_generic)	TRUE
1120	Tannerellaceae	0.0712440680002403	84	084-A3R	aspirate	healthy	right	59	Female	White	16	TA	5	Hiseq_1	Miralax_(or_generic)	TRUE
1130	Tannerellaceae	0.220410228466898	85	085-A3L	aspirate	healthy	left	67	Male	White	33	healthy	5	Hiseq_1	Other_or_unknown	TRUE
1134	Tannerellaceae	0.227418368594839	85	085-A3R	aspirate	healthy	right	67	Male	White	33	healthy	5	Hiseq_1	Other_or_unknown	TRUE
1159	Tannerellaceae	0.0166624589750063	87	087-A3R	aspirate	healthy	right	71	Female	White	31	TA	5	Hiseq_1	PEG_w_lytes_(Golytely,_Trilyte,_etc)	TRUE
1162	Tannerellaceae	0.0177152347447185	87	087-A5	lavage	lavage	lavage	71	Female	White	31	TA	5	Hiseq_1	PEG_w_lytes_(Golytely,_Trilyte,_etc)	TRUE
1209	Tannerellaceae	0.000152886497064579	91	091-A3L	aspirate	healthy	left	53	Male	White	33	serrated	5	Hiseq_1	PEG_w_lytes_(Golytely,_Trilyte,_etc)	TRUE
1211	Tannerellaceae	0	91	091-A3R	aspirate	healthy	right	53	Male	White	33	serrated	5	Hiseq_1	PEG_w_lytes_(Golytely,_Trilyte,_etc)	TRUE
1222	Tannerellaceae	0.0379301987396995	92	092-A3L	aspirate	healthy	left	54	Female	Hispanic	27	serrated	5	Hiseq_1	PEG_w_lytes_(Golytely,_Trilyte,_etc)	TRUE
1228	Tannerellaceae	0	92	092-A5	lavage	lavage	lavage	54	Female	Hispanic	27	serrated	5	Hiseq_1	PEG_w_lytes_(Golytely,_Trilyte,_etc)	TRUE
1248	Tannerellaceae	0.0573195187165775	94	094-A3L	aspirate	healthy	left	65	Female	White	24	healthy	5	Hiseq_1	Other_or_unknown	TRUE
1250	Tannerellaceae	0.0176083390435848	94	094-A3R	aspirate	healthy	right	65	Female	White	24	healthy	5	Hiseq_1	Other_or_unknown	TRUE
1277	Tannerellaceae	0.014237352485209	96	096-A3R	aspirate	healthy	right	53	Male	White	24	healthy	5	Hiseq_1	Other_or_unknown	TRUE
1287	Tannerellaceae	0.017251489059655	97	097-A3L	aspirate	healthy	left	64	Female	White	23	healthy	5	Hiseq_1	Other_or_unknown	TRUE
1289	Tannerellaceae	0.0190699547532751	97	097-A3R	aspirate	healthy	right	64	Female	White	23	healthy	5	Hiseq_1	Other_or_unknown	TRUE
1299	Tannerellaceae	0.0147296206618241	98	098-A3L	aspirate	healthy	left	69	Male	White	27	healthy	5	Hiseq_1	Other_or_unknown	TRUE
1302	Tannerellaceae	0.00737090207842297	98	098-A3R	aspirate	healthy	right	69	Male	White	27	healthy	5	Hiseq_1	Other_or_unknown	TRUE
1312	Tannerellaceae	0	99	099-A3L	aspirate	healthy	left	57	Female	White	19	TA	5	Hiseq_1	Miralax_(or_generic)	TRUE
1316	Tannerellaceae	0	99	099-A3R	aspirate	healthy	right	57	Female	White	19	TA	5	Hiseq_1	Miralax_(or_generic)	TRUE
1318	Tannerellaceae	0	99	099-A5	lavage	lavage	lavage	57	Female	White	19	TA	5	Hiseq_1	Miralax_(or_generic)	TRUE
1325	Tannerellaceae	0	100	100-A3L	aspirate	healthy	left	22	Male	White	24	serrated	5	Hiseq_1	PEG_w_lytes_(Golytely,_Trilyte,_etc)	TRUE
1328	Tannerellaceae	0	100	100-A3R	aspirate	healthy	right	22	Male	White	24	serrated	5	Hiseq_1	PEG_w_lytes_(Golytely,_Trilyte,_etc)	TRUE
1339	Tannerellaceae	0.0870982500285943	101	101-A3L	aspirate	healthy	left	83	Male	Hispanic	20	TA	5	Hiseq_1	PEG_w_lytes_(Golytely,_Trilyte,_etc)	TRUE
1341	Tannerellaceae	0.0407472417251755	101	101-A3R	aspirate	healthy	right	83	Male	Hispanic	20	TA	5	Hiseq_1	PEG_w_lytes_(Golytely,_Trilyte,_etc)	TRUE
1365	Tannerellaceae	0.0257160145219847	103	103-A3L	aspirate	healthy	left	56	Male	Black	25	serrated	5	Hiseq_1	PEG_w_lytes_(Golytely,_Trilyte,_etc)	TRUE
1378	Tannerellaceae	0.0134810364250845	104	104-A3L	aspirate	healthy	left	33	Female	Asian	20	healthy	5	Hiseq_1	Other_or_unknown	TRUE
1380	Tannerellaceae	0.0125032712046756	104	104-A3R	aspirate	healthy	right	33	Female	Asian	20	healthy	5	Hiseq_1	Other_or_unknown	TRUE
1391	Tannerellaceae	0.0902305523304031	105	105-A3L	aspirate	healthy	left	52	Male	Hispanic	32	TA	5	Hiseq_1	PEG_w_lytes_(Golytely,_Trilyte,_etc)	TRUE
1393	Tannerellaceae	0.0567605799834964	105	105-A3R	aspirate	healthy	right	52	Male	Hispanic	32	TA	5	Hiseq_1	PEG_w_lytes_(Golytely,_Trilyte,_etc)	TRUE
1403	Tannerellaceae	0.0835130970724191	106	106-A3L	aspirate	healthy	left	65	Female	White	20	healthy	5	Hiseq_1	Other_or_unknown	TRUE
1406	Tannerellaceae	0.0878977730909993	106	106-A3R	aspirate	healthy	right	65	Female	White	20	healthy	5	Hiseq_1	Other_or_unknown	TRUE
1417	Tannerellaceae	0.00329269087826824	107	107-A3L	aspirate	healthy	left	65	Female	White	21	TA	5	Hiseq_1	PEG_w_lytes_(Golytely,_Trilyte,_etc)	TRUE
1420	Tannerellaceae	0	107	107-A3R	aspirate	healthy	right	65	Female	White	21	TA	5	Hiseq_1	PEG_w_lytes_(Golytely,_Trilyte,_etc)	TRUE
1429	Tannerellaceae	0.0966966966966967	108	108-A3L	aspirate	healthy	left	66	Female	Black	26	healthy	5	Hiseq_1	Other_or_unknown	TRUE
1432	Tannerellaceae	0.0478701825557809	108	108-A3R	aspirate	healthy	right	66	Female	Black	26	healthy	5	Hiseq_1	Other_or_unknown	TRUE
1443	Tannerellaceae	0.0471502122662813	109	109-A3L	aspirate	healthy	left	73	Male	White	28	TA	5	Hiseq_1	PEG_w_lytes_(Golytely,_Trilyte,_etc)	TRUE
1445	Tannerellaceae	0.0288557213930348	109	109-A3R	aspirate	healthy	right	73	Male	White	28	TA	5	Hiseq_1	PEG_w_lytes_(Golytely,_Trilyte,_etc)	TRUE
1449	Tannerellaceae	0.0228881776743284	109	109-A5	lavage	lavage	lavage	73	Male	White	28	TA	5	Hiseq_1	PEG_w_lytes_(Golytely,_Trilyte,_etc)	TRUE
1455	Tannerellaceae	0.0650848574724007	110	110-A3L	aspirate	healthy	left	54	Male	White	31	healthy	5	Hiseq_1	Other_or_unknown	TRUE
1458	Tannerellaceae	0.114772158237356	110	110-A3R	aspirate	healthy	right	54	Male	White	31	healthy	5	Hiseq_1	Other_or_unknown	TRUE
1468	Tannerellaceae	0.285011583256641	111	111-A3L	aspirate	healthy	left	53	Male	White	28	serrated	5	Hiseq_1	Miralax_(or_generic)	TRUE
1472	Tannerellaceae	0.250764352847922	111	111-A3R	aspirate	healthy	right	53	Male	White	28	serrated	5	Hiseq_1	Miralax_(or_generic)	TRUE
1494	Tannerellaceae	0	113	113-A3L	aspirate	healthy	left	51	Female	White	23	healthy	5	Hiseq_1	PEG_w_lytes_(Golytely,_Trilyte,_etc)	TRUE
1498	Tannerellaceae	0	113	113-A3R	aspirate	healthy	right	51	Female	White	23	healthy	5	Hiseq_1	PEG_w_lytes_(Golytely,_Trilyte,_etc)	TRUE
1508	Tannerellaceae	0	114	114-A3L	aspirate	healthy	left	52	Female	White	34	healthy	5	Hiseq_1	Other_or_unknown	TRUE
1510	Tannerellaceae	0	114	114-A3R	aspirate	healthy	right	52	Female	White	34	healthy	5	Hiseq_1	Other_or_unknown	TRUE
1520	Tannerellaceae	0	115	115-A3L	aspirate	healthy	left	70	Female	Hispanic	32	healthy	5	Hiseq_1	Other_or_unknown	TRUE
1524	Tannerellaceae	0	115	115-A3R	aspirate	healthy	right	70	Female	Hispanic	32	healthy	5	Hiseq_1	Other_or_unknown	TRUE
1534	Tannerellaceae	0.0148922686945501	116	116-A3L	aspirate	healthy	left	64	Male	White	45	TA	5	Hiseq_1	PEG_w_lytes_(Golytely,_Trilyte,_etc)	TRUE
1536	Tannerellaceae	0	116	116-A3R	aspirate	healthy	right	64	Male	White	45	TA	5	Hiseq_1	PEG_w_lytes_(Golytely,_Trilyte,_etc)	TRUE
1546	Tannerellaceae	0.0384769539078156	117	117-A3L	aspirate	healthy	left	55	Male	White	23	serrated	5	Hiseq_1	PEG_w_lytes_(Golytely,_Trilyte,_etc)	TRUE
1550	Tannerellaceae	0.0346374002794429	117	117-A3R	aspirate	healthy	right	55	Male	White	23	serrated	5	Hiseq_1	PEG_w_lytes_(Golytely,_Trilyte,_etc)	TRUE
1572	Tannerellaceae	0.123544303797468	119	119-A3L	aspirate	healthy	left	67	Male	White	24	TA	5	Hiseq_1	PEG_w_lytes_(Golytely,_Trilyte,_etc)	TRUE
1584	Tannerellaceae	0.00506740135786677	120	120-A3L	aspirate	healthy	left	66	Female	Hispanic	25	serrated	6	Hiseq_1	PEG_w_lytes_(Golytely,_Trilyte,_etc)	TRUE
1588	Tannerellaceae	0	120	120-A3R	aspirate	healthy	right	66	Female	Hispanic	25	serrated	6	Hiseq_1	PEG_w_lytes_(Golytely,_Trilyte,_etc)	TRUE
1597	Tannerellaceae	0.0499323951172135	121	121-A3L	aspirate	healthy	left	32	Male	White	37	healthy	6	Hiseq_1	Other_or_unknown	TRUE
1600	Tannerellaceae	0.0571634206451331	121	121-A3R	aspirate	healthy	right	32	Male	White	37	healthy	6	Hiseq_1	Other_or_unknown	TRUE
1613	Tannerellaceae	0	122	122-A3R	aspirate	healthy	right	68	Male	Asian	25	serrated	6	Hiseq_1	PEG_w_lytes_(Golytely,_Trilyte,_etc)	TRUE
1637	Tannerellaceae	0.0246918738249426	124	124-A3L	aspirate	healthy	left	60	Male	White	28	serrated	6	Hiseq_1	Miralax_(or_generic)	TRUE
1639	Tannerellaceae	0.0231182306362064	124	124-A3R	aspirate	healthy	right	60	Male	White	28	serrated	6	Hiseq_1	Miralax_(or_generic)	TRUE
1650	Tannerellaceae	0	125	125-A3L	aspirate	healthy	left	53	Female	White	36	TA	6	Hiseq_1	Miralax_(or_generic)	TRUE
1652	Tannerellaceae	0	125	125-A3R	aspirate	healthy	right	53	Female	White	36	TA	6	Hiseq_1	Miralax_(or_generic)	TRUE
1663	Tannerellaceae	0	126	126-A3L	aspirate	healthy	left	71	Female	Asian	27	healthy	6	Hiseq_1	PEG_w_lytes_(Golytely,_Trilyte,_etc)	TRUE
1666	Tannerellaceae	0	126	126-A3R	aspirate	healthy	right	71	Female	Asian	27	healthy	6	Hiseq_1	PEG_w_lytes_(Golytely,_Trilyte,_etc)	TRUE
1676	Tannerellaceae	0	127	127-A3L	aspirate	healthy	left	50	Male	Asian	23	TA	6	Hiseq_1	Miralax_(or_generic)	TRUE
1679	Tannerellaceae	0	127	127-A3R	aspirate	healthy	right	50	Male	Asian	23	TA	6	Hiseq_1	Miralax_(or_generic)	TRUE
1688	Tannerellaceae	0.0138687800045721	128	128-A3L	aspirate	healthy	left	80	Female	Hispanic	27	TA	6	Hiseq_1	PEG_w_lytes_(Golytely,_Trilyte,_etc)	TRUE
1695	Tannerellaceae	0	128	128-A5	lavage	lavage	lavage	80	Female	Hispanic	27	TA	6	Hiseq_1	PEG_w_lytes_(Golytely,_Trilyte,_etc)	TRUE
1703	Tannerellaceae	0.00937468156652288	129	129-A3L	aspirate	healthy	left	69	Male	White	23	TA	6	Hiseq_1	Miralax_(or_generic)	TRUE
1706	Tannerellaceae	0.00871919599834794	129	129-A3R	aspirate	healthy	right	69	Male	White	23	TA	6	Hiseq_1	Miralax_(or_generic)	TRUE
1717	Tannerellaceae	0.10375625514664	130	130-A3L	aspirate	healthy	left	75	Male	Asian	25	healthy	6	Hiseq_1	Other_or_unknown	TRUE
1720	Tannerellaceae	0.132722768560919	130	130-A3R	aspirate	healthy	right	75	Male	Asian	25	healthy	6	Hiseq_1	Other_or_unknown	TRUE
1745	Tannerellaceae	0	132	132-A3L	aspirate	healthy	left	64	Female	White	18	healthy	6	Hiseq_1	PEG_w_lytes_(Golytely,_Trilyte,_etc)	TRUE
1748	Tannerellaceae	0.0656225528582615	132	132-A3R	aspirate	healthy	right	64	Female	White	18	healthy	6	Hiseq_1	PEG_w_lytes_(Golytely,_Trilyte,_etc)	TRUE
1760	Tannerellaceae	0.11389442057087	133	133-A3R	aspirate	healthy	right	67	Male	White	21	TA	6	Hiseq_1	Miralax_(or_generic)	TRUE
1763	Tannerellaceae	0.100154696132597	133	133-A5	lavage	lavage	lavage	67	Male	White	21	TA	6	Hiseq_1	Miralax_(or_generic)	TRUE
1771	Tannerellaceae	0	134	134-A3L	aspirate	healthy	left	46	Male	Asian	32	serrated	6	Hiseq_1	PEG_w_lytes_(Golytely,_Trilyte,_etc)	TRUE
1783	Tannerellaceae	0.01541820166462	135	135-A3L	aspirate	healthy	left	61	Male	White	24	TA	6	Hiseq_1	Other_or_unknown	TRUE
1789	Tannerellaceae	0.0162575633784472	135	135-A5	lavage	lavage	lavage	61	Male	White	24	TA	6	Hiseq_1	Other_or_unknown	TRUE
1800	Tannerellaceae	0	136	136-A3R	aspirate	healthy	right	37	Female	White	19	healthy	6	Hiseq_1	Other_or_unknown	TRUE
1812	Tannerellaceae	0	137	137-A3R	aspirate	healthy	right	66	Male	Asian	31	TA	6	Hiseq_1	PEG_w_lytes_(Golytely,_Trilyte,_etc)	TRUE
1835	Tannerellaceae	0	139	139-A3L	aspirate	healthy	left	NA	NA	NA	NA	healthy	6	Hiseq_1	Other_or_unknown	TRUE
1838	Tannerellaceae	0.00888462000240125	139	139-A3R	aspirate	healthy	right	NA	NA	NA	NA	healthy	6	Hiseq_1	Other_or_unknown	TRUE
1841	Tannerellaceae	0.00659725554169466	139	139-A5	lavage	lavage	lavage	NA	NA	NA	NA	healthy	6	Hiseq_1	Other_or_unknown	TRUE
1849	Tannerellaceae	0	140	140-A3L	aspirate	healthy	left	55	Female	Asian	31	healthy	6	Hiseq_1	Other_or_unknown	TRUE
OLD-SAMPLE	Tannerellaceae	0.00786187099676528	9	009-A5	lavage	lavage	lavage	72	Male	White	34	healthy	6	Hiseq_1	Miralax_(or_generic)	TRUE
P008F	Tannerellaceae	0.0212421883565399	8	P008F	fecal	fecal	fecal	61	Male	White	27	TA	6	Hiseq_1	fecal	TRUE
P011F	Tannerellaceae	0.310491261818776	11	P011F	fecal	fecal	fecal	64	Male	White	26	TA	6	Hiseq_1	fecal	TRUE
P013F	Tannerellaceae	0	13	P013F	fecal	fecal	fecal	69	Female	White	28	serrated	6	Hiseq_1	fecal	TRUE
P018F	Tannerellaceae	0.101681883709755	18	P018F	fecal	fecal	fecal	60	Female	White	39	healthy	6	Hiseq_1	fecal	TRUE
P021F	Tannerellaceae	0.0233874267012137	21	P021F	fecal	fecal	fecal	33	Male	White	23	healthy	6	Hiseq_1	fecal	TRUE
P033F	Tannerellaceae	0.0181360969290559	33	P033F	fecal	fecal	fecal	79	Male	White	24	TA	6	Hiseq_1	fecal	TRUE
P034F	Tannerellaceae	0.0305941117141348	34	P034F	fecal	fecal	fecal	56	Female	Asian	31	serrated	6	Hiseq_1	fecal	TRUE
P040F	Tannerellaceae	0.0479545785412724	40	P040F	fecal	fecal	fecal	58	Female	White	22	healthy	6	Hiseq_1	fecal	TRUE
P042F	Tannerellaceae	0	42	P042F	fecal	fecal	fecal	70	Female	White	24	serrated	6	Hiseq_1	fecal	TRUE
P046F	Tannerellaceae	0.059584942494589	46	P046F	fecal	fecal	fecal	67	Female	White	39	TA	6	Hiseq_1	fecal	TRUE
P048F	Tannerellaceae	0.0337582963281287	48	P048F	fecal	fecal	fecal	75	Female	Asian	21	TA	6	Hiseq_1	fecal	TRUE
P052F	Tannerellaceae	0.0870916945936125	52	P052F	fecal	fecal	fecal	68	Male	White	22	TA	6	Hiseq_1	fecal	TRUE
P058F	Tannerellaceae	0.0197825802986981	58	P058F	fecal	fecal	fecal	86	Female	Hispanic	21	TA	6	Hiseq_1	fecal	TRUE
P060F	Tannerellaceae	0.0240847005576659	60	P060F	fecal	fecal	fecal	67	Male	White	25	healthy	6	Hiseq_1	fecal	TRUE
P061F	Tannerellaceae	0	61	P061F	fecal	fecal	fecal	62	Female	White	26	serrated	6	Hiseq_1	fecal	TRUE
P062F	Tannerellaceae	0	62	P062F	fecal	fecal	fecal	65	Female	Asian	23	serrated	6	Hiseq_1	fecal	TRUE
P065F	Tannerellaceae	0.0184674080688368	65	P065F	fecal	fecal	fecal	67	Female	Asian	24	TA	6	Hiseq_1	fecal	TRUE
P071F	Tannerellaceae	0.0585962281561797	71	P071F	fecal	fecal	fecal	66	Male	White	24	healthy	6	Hiseq_1	fecal	TRUE
P076F	Tannerellaceae	0.141853399164451	76	P076F	fecal	fecal	fecal	54	Female	PI	27	TA	6	Hiseq_1	fecal	TRUE
P077F	Tannerellaceae	0.0583820577711842	77	P077F	fecal	fecal	fecal	NA	NA	NA	NA	healthy	6	Hiseq_1	fecal	TRUE
P078F	Tannerellaceae	0.0572015436325159	78	P078F	fecal	fecal	fecal	49	Male	Asian	27	healthy	6	Hiseq_1	fecal	TRUE
P079F	Tannerellaceae	0.105715187874961	79	P079F	fecal	fecal	fecal	67	Female	Hispanic	28	serrated	6	Hiseq_1	fecal	TRUE
P080F	Tannerellaceae	0.093596946125036	80	P080F	fecal	fecal	fecal	NA	NA	NA	NA	serrated	6	Hiseq_1	fecal	TRUE
P082F	Tannerellaceae	0.154236673516258	82	P082F	fecal	fecal	fecal	76	Male	Asian	29	TA	6	Hiseq_1	fecal	TRUE
P087F	Tannerellaceae	0.0179565263047359	87	P087F	fecal	fecal	fecal	71	Female	White	31	TA	6	Hiseq_1	fecal	TRUE
P090F	Tannerellaceae	0.0632686849574267	90	P090F	fecal	fecal	fecal	66	Female	White	39	TA	6	Hiseq_1	fecal	TRUE
P092F	Tannerellaceae	0.0411531690140845	92	P092F	fecal	fecal	fecal	54	Female	Hispanic	27	serrated	6	Hiseq_1	fecal	TRUE
P099F	Tannerellaceae	0.00581764849670007	99	P099F	fecal	fecal	fecal	57	Female	White	19	TA	6	Hiseq_1	fecal	TRUE
P109F	Tannerellaceae	0.0366829268292683	109	P109F	fecal	fecal	fecal	73	Male	White	28	TA	6	Hiseq_1	fecal	TRUE
P122F	Tannerellaceae	0.00596032805645623	122	P122F	fecal	fecal	fecal	68	Male	Asian	25	serrated	6	Hiseq_1	fecal	TRUE
P129F	Tannerellaceae	0.00847578492695748	129	P129F	fecal	fecal	fecal	69	Male	White	23	TA	6	Hiseq_1	fecal	TRUE
P132F	Tannerellaceae	0.370873624541514	132	P132F	fecal	fecal	fecal	64	Female	White	18	healthy	6	Hiseq_1	fecal	TRUE
P133F	Tannerellaceae	0.160247629083246	133	P133F	fecal	fecal	fecal	67	Male	White	21	TA	6	Hiseq_1	fecal	TRUE
P135F	Tannerellaceae	0.183888991219991	135	P135F	fecal	fecal	fecal	61	Male	White	24	TA	6	Hiseq_1	fecal	TRUE
P139F	Tannerellaceae	0.102182364375331	139	P139F	fecal	fecal	fecal	NA	NA	NA	NA	healthy	6	Hiseq_1	fecal	TRUE
0054	Other	0.225586556753329	4	004-A3L	aspirate	healthy	left	NA	NA	NA	NA	healthy	4	Hiseq_1	Other_or_unknown	TRUE
0058	Other	0.0834856794637416	4	004-A3R	aspirate	healthy	right	NA	NA	NA	NA	healthy	4	Hiseq_1	Other_or_unknown	TRUE
0075	Other	0.0520844327176781	5	005-A3L	aspirate	healthy	left	63	Male	White	31	TA	4	Hiseq_1	PEG_w_lytes_(Golytely,_Trilyte,_etc)	TRUE
0109	Other	0.522406735427131	7	007-A3L	aspirate	healthy	left	51	Male	White	25	TA	4	Hiseq_1	Miralax_(or_generic)	TRUE
0159	Other	0.639146986707962	10	010-A3L	aspirate	healthy	left	61	Male	White	37	serrated	4	Hiseq_1	PEG_w_lytes_(Golytely,_Trilyte,_etc)	TRUE
0172	Other	0.0277410832232497	10	010-A3R	aspirate	healthy	right	61	Male	White	37	serrated	4	Hiseq_1	PEG_w_lytes_(Golytely,_Trilyte,_etc)	TRUE
0177	Other	0.0523463258208753	11	011-A3L	aspirate	healthy	left	64	Male	White	26	TA	4	Hiseq_1	PEG_w_lytes_(Golytely,_Trilyte,_etc)	TRUE
0179	Other	0.0319769304710029	11	011-A5	lavage	lavage	lavage	64	Male	White	26	TA	4	Hiseq_1	PEG_w_lytes_(Golytely,_Trilyte,_etc)	TRUE
0241	Other	0.111408024521555	15	015-A3R	aspirate	healthy	right	71	Male	Asian	27	healthy	4	Hiseq_1	Miralax_(or_generic)	TRUE
0245	Other	0.144080491336695	15	015-A3L	aspirate	healthy	left	71	Male	Asian	27	healthy	4	Hiseq_1	Miralax_(or_generic)	TRUE
0308	Other	0.118709181713408	19	019-A3R	aspirate	healthy	right	55	Male	White	30	serrated	4	Hiseq_1	PEG_w_lytes_(Golytely,_Trilyte,_etc)	TRUE
0312	Other	0.221248701973001	19	019-A3L	aspirate	healthy	left	55	Male	White	30	serrated	4	Hiseq_1	PEG_w_lytes_(Golytely,_Trilyte,_etc)	TRUE
0330	Other	0.030072038867482	20	020-A3L	aspirate	healthy	left	54	Male	White	20	serrated	4	Hiseq_1	PEG_w_lytes_(Golytely,_Trilyte,_etc)	TRUE
0354	Other	0.0468135326514555	22	022-A3L	aspirate	healthy	left	37	Female	White	29	serrated	4	Hiseq_1	PEG_w_lytes_(Golytely,_Trilyte,_etc)	TRUE
0377	Other	0.293588579915835	24	024-A3L	aspirate	healthy	left	73	Male	White	24	serrated	4	Hiseq_1	PEG_w_lytes_(Golytely,_Trilyte,_etc)	TRUE
0379	Other	0.262568469607256	24	024-A3R	aspirate	healthy	right	73	Male	White	24	serrated	4	Hiseq_1	PEG_w_lytes_(Golytely,_Trilyte,_etc)	TRUE
0412	Other	0.476478596278929	27	027-A3L	aspirate	healthy	left	73	Male	White	27	serrated	4	Hiseq_1	PEG_w_lytes_(Golytely,_Trilyte,_etc)	TRUE
0415	Other	0.49887774526238	27	027-A3R	aspirate	healthy	right	73	Male	White	27	serrated	4	Hiseq_1	PEG_w_lytes_(Golytely,_Trilyte,_etc)	TRUE
0424	Other	0.42836026803311	28	028-A3L	aspirate	healthy	left	80	Male	White	38	serrated	4	Hiseq_1	Other_or_unknown	TRUE
0428	Other	0.36697582426023	28	028-A3R	aspirate	healthy	right	80	Male	White	38	serrated	4	Hiseq_1	Other_or_unknown	TRUE
0437	Other	0.274933462375998	29	029-A3L	aspirate	healthy	left	68	Female	White	25	serrated	4	Hiseq_1	PEG_w_lytes_(Golytely,_Trilyte,_etc)	TRUE
0439	Other	0.248259677249235	29	029-A3R	aspirate	healthy	right	68	Female	White	25	serrated	4	Hiseq_1	PEG_w_lytes_(Golytely,_Trilyte,_etc)	TRUE
0461	Other	0.15601776714786	31	031-A3L	aspirate	healthy	left	62	Male	White	45	TA	4	Hiseq_1	PEG_w_lytes_(Golytely,_Trilyte,_etc)	TRUE
0485	Other	0.170737222976029	33	033-A3L	aspirate	healthy	left	79	Male	White	24	TA	4	Hiseq_1	PEG_w_lytes_(Golytely,_Trilyte,_etc)	TRUE
0490	Other	0.160674542030474	33	033-A5	lavage	lavage	lavage	79	Male	White	24	TA	4	Hiseq_1	PEG_w_lytes_(Golytely,_Trilyte,_etc)	TRUE
0532	Other	0.138162422573985	37	037-A3L	aspirate	healthy	left	33	Male	White	23	healthy	4	Hiseq_1	Other_or_unknown	TRUE
0535	Other	0.120101895557054	37	037-A3R	aspirate	healthy	right	33	Male	White	23	healthy	4	Hiseq_1	Other_or_unknown	TRUE
0557	Other	0.0729141045612309	39	039-A3L	aspirate	healthy	left	63	Female	Asian	8	serrated	4	Hiseq_1	PEG_w_lytes_(Golytely,_Trilyte,_etc)	TRUE
0559	Other	0.066983780411728	39	039-A3R	aspirate	healthy	right	63	Female	Asian	8	serrated	4	Hiseq_1	PEG_w_lytes_(Golytely,_Trilyte,_etc)	TRUE
0569	Other	0.866142730384079	40	040-A3L	aspirate	healthy	left	58	Female	White	22	healthy	4	Hiseq_1	Other_or_unknown	TRUE
0571	Other	0.985761173858481	40	040-A3R	aspirate	healthy	right	58	Female	White	22	healthy	4	Hiseq_1	Other_or_unknown	TRUE
0592	Other	0.586728157827312	42	042-A3L	aspirate	healthy	left	70	Female	White	24	serrated	4	Hiseq_1	PEG_w_lytes_(Golytely,_Trilyte,_etc)	TRUE
0599	Other	0.394930592836874	42	042-A5	lavage	lavage	lavage	70	Female	White	24	serrated	4	Hiseq_1	PEG_w_lytes_(Golytely,_Trilyte,_etc)	TRUE
0616	Other	0.272806157096506	44	044-A3L	aspirate	healthy	left	73	Male	White	22	TA	4	Hiseq_1	PEG_w_lytes_(Golytely,_Trilyte,_etc)	TRUE
0619	Other	0.278248379493223	44	044-A3R	aspirate	healthy	right	73	Male	White	22	TA	4	Hiseq_1	PEG_w_lytes_(Golytely,_Trilyte,_etc)	TRUE
0629	Other	0.653828088304368	45	045-A3L	aspirate	healthy	left	73	Male	White	22	serrated	4	Hiseq_1	PEG_w_lytes_(Golytely,_Trilyte,_etc)	TRUE
0690	Other	0.0755869202847751	50	050-A3L	aspirate	healthy	left	NA	NA	NA	NA	healthy	4	Hiseq_1	Other_or_unknown	TRUE
0693	Other	0.0708477219561101	50	050-A3R	aspirate	healthy	right	NA	NA	NA	NA	healthy	4	Hiseq_1	Other_or_unknown	TRUE
0701	Other	0.107312247213897	51	051-A3L	aspirate	healthy	left	77	Male	White	25	TA	4	Hiseq_1	PEG_w_lytes_(Golytely,_Trilyte,_etc)	TRUE
0704	Other	0.0893445918777644	51	051-A3R	aspirate	healthy	right	77	Male	White	25	TA	4	Hiseq_1	PEG_w_lytes_(Golytely,_Trilyte,_etc)	TRUE
0720	Other	0.141300455312836	52	052-A5	lavage	lavage	lavage	68	Male	White	22	TA	4	Hiseq_1	Miralax_(or_generic)	TRUE
0737	Other	0.458970848767918	54	054-A3L	aspirate	healthy	left	63	Male	White	26	serrated	4	Hiseq_1	PEG_w_lytes_(Golytely,_Trilyte,_etc)	TRUE
0740	Other	0.291868983131719	54	054-A3R	aspirate	healthy	right	63	Male	White	26	serrated	4	Hiseq_1	PEG_w_lytes_(Golytely,_Trilyte,_etc)	TRUE
0750	Other	0.573244552058111	55	055-A3L	aspirate	healthy	left	NA	NA	NA	NA	healthy	4	Hiseq_1	Other_or_unknown	TRUE
0753	Other	0.654478733751879	55	055-A3R	aspirate	healthy	right	NA	NA	NA	NA	healthy	4	Hiseq_1	Other_or_unknown	TRUE
0761	Other	0.177939474119398	56	056-A3L	aspirate	healthy	left	52	Male	Hispanic	33	healthy	4	Hiseq_1	Other_or_unknown	TRUE
0765	Other	0.136932456281085	56	056-A3R	aspirate	healthy	right	52	Male	Hispanic	33	healthy	4	Hiseq_1	Other_or_unknown	TRUE
0777	Other	0.188599421064351	57	057-A3R	aspirate	healthy	right	55	Male	White	25	TA	4	Hiseq_1	PEG_w_lytes_(Golytely,_Trilyte,_etc)	TRUE
0785	Other	0.265472800839203	58	058-A3L	aspirate	healthy	left	86	Female	Hispanic	21	TA	4	Hiseq_1	PEG_w_lytes_(Golytely,_Trilyte,_etc)	TRUE
0788	Other	0.424739516904421	58	058-A3R	aspirate	healthy	right	86	Female	Hispanic	21	TA	4	Hiseq_1	PEG_w_lytes_(Golytely,_Trilyte,_etc)	TRUE
0791	Other	0.495098904980572	58	058-A5	lavage	lavage	lavage	86	Female	Hispanic	21	TA	4	Hiseq_1	PEG_w_lytes_(Golytely,_Trilyte,_etc)	TRUE
0809	Other	0.346742706733933	60	060-A3L	aspirate	healthy	left	67	Male	White	25	healthy	4	Hiseq_1	Other_or_unknown	TRUE
0812	Other	0.482015415358264	60	060-A3R	aspirate	healthy	right	67	Male	White	25	healthy	4	Hiseq_1	Other_or_unknown	TRUE
0825	Other	0.418867183665456	61	061-A3R	aspirate	healthy	right	62	Female	White	26	serrated	4	Hiseq_1	PEG_w_lytes_(Golytely,_Trilyte,_etc)	TRUE
0828	Other	0.289910211535535	61	061-A5	lavage	lavage	lavage	62	Female	White	26	serrated	4	Hiseq_1	PEG_w_lytes_(Golytely,_Trilyte,_etc)	TRUE
0834	Other	0.148291797326291	62	062-A3L	aspirate	healthy	left	65	Female	Asian	23	serrated	4	Hiseq_1	Miralax_(or_generic)	TRUE
0837	Other	0.274479397430217	62	062-A3R	aspirate	healthy	right	65	Female	Asian	23	serrated	4	Hiseq_1	Miralax_(or_generic)	TRUE
0846	Other	0.385786802030457	63	063-A3R	aspirate	healthy	right	68	Female	White	30	healthy	4	Hiseq_1	Other_or_unknown	TRUE
0857	Other	0.131594596890663	64	064-A3L	aspirate	healthy	left	32	Male	Hispanic	32	healthy	4	Hiseq_1	Other_or_unknown	TRUE
0859	Other	0.119121756487026	64	064-A3R	aspirate	healthy	right	32	Male	Hispanic	32	healthy	4	Hiseq_1	Other_or_unknown	TRUE
0872	Other	0.203045685279188	65	065-A3R	aspirate	healthy	right	67	Female	Asian	24	TA	4	Hiseq_1	Miralax_(or_generic)	TRUE
0875	Other	0.105945336714567	65	065-A5	lavage	lavage	lavage	67	Female	Asian	24	TA	4	Hiseq_1	Miralax_(or_generic)	TRUE
0886	Other	0.331219752063977	66	066-A3R	aspirate	healthy	right	51	Male	White	23	serrated	4	Hiseq_1	Miralax_(or_generic)	TRUE
0896	Other	0.160450923885404	67	067-A3L	aspirate	healthy	left	NA	Female	White	22	healthy	4	Hiseq_1	Other_or_unknown	TRUE
0909	Other	0.132615017522929	68	068-A3L	aspirate	healthy	left	65	Female	White	48	TA	4	Hiseq_1	PEG_w_lytes_(Golytely,_Trilyte,_etc)	TRUE
0911	Other	0.113878102313017	68	068-A3R	aspirate	healthy	right	65	Female	White	48	TA	4	Hiseq_1	PEG_w_lytes_(Golytely,_Trilyte,_etc)	TRUE
0925	Other	0.166782649037346	69	069-A3R	aspirate	healthy	right	NA	NA	NA	NA	serrated	4	Hiseq_1	Other_or_unknown	TRUE
0935	Other	0.277644230769231	70	070-A3L	aspirate	healthy	left	90	Female	White	32	TA	4	Hiseq_1	PEG_w_lytes_(Golytely,_Trilyte,_etc)	TRUE
0938	Other	0.206527740853596	70	070-A3R	aspirate	healthy	right	90	Female	White	32	TA	4	Hiseq_1	PEG_w_lytes_(Golytely,_Trilyte,_etc)	TRUE
0948	Other	0.216155753068505	71	071-A3L	aspirate	healthy	left	66	Male	White	24	healthy	4	Hiseq_1	Other_or_unknown	TRUE
0950	Other	0.194984089767208	71	071-A3R	aspirate	healthy	right	66	Male	White	24	healthy	4	Hiseq_1	Other_or_unknown	TRUE
0953	Other	0.235085063674356	71	071-A5	lavage	lavage	lavage	66	Male	White	24	healthy	4	Hiseq_1	Other_or_unknown	TRUE
0974	Other	0.0658970223100205	73	073-A3L	aspirate	healthy	left	NA	NA	NA	NA	healthy	5	Hiseq_1	Other_or_unknown	TRUE
0976	Other	0.0599621366266211	73	073-A3R	aspirate	healthy	right	NA	NA	NA	NA	healthy	5	Hiseq_1	Other_or_unknown	TRUE
0999	Other	0.259324243031883	75	075-A3L	aspirate	healthy	left	55	Female	Hispanic	28	TA	5	Hiseq_1	Other_or_unknown	TRUE
1003	Other	0.13993265993266	75	075-A3R	aspirate	healthy	right	55	Female	Hispanic	28	TA	5	Hiseq_1	Other_or_unknown	TRUE
1026	Other	0.137426481136135	77	077-A3L	aspirate	healthy	left	NA	NA	NA	NA	healthy	5	Hiseq_1	Other_or_unknown	TRUE
1029	Other	0.365563500601152	77	077-A3R	aspirate	healthy	right	NA	NA	NA	NA	healthy	5	Hiseq_1	Other_or_unknown	TRUE
1032	Other	0.265865680837954	77	077-A5	lavage	lavage	lavage	NA	NA	NA	NA	healthy	5	Hiseq_1	Other_or_unknown	TRUE
1040	Other	0.366792788782551	78	078-A3L	aspirate	healthy	left	49	Male	Asian	27	healthy	5	Hiseq_1	PEG_w_lytes_(Golytely,_Trilyte,_etc)	TRUE
1045	Other	0.507467235598903	78	078-A5	lavage	lavage	lavage	49	Male	Asian	27	healthy	5	Hiseq_1	PEG_w_lytes_(Golytely,_Trilyte,_etc)	TRUE
1052	Other	0.12135612865836	79	079-A3L	aspirate	healthy	left	67	Female	Hispanic	28	serrated	5	Hiseq_1	PEG_w_lytes_(Golytely,_Trilyte,_etc)	TRUE
1056	Other	0.0778458183038336	79	079-A3R	aspirate	healthy	right	67	Female	Hispanic	28	serrated	5	Hiseq_1	PEG_w_lytes_(Golytely,_Trilyte,_etc)	TRUE
1066	Other	0.211018581038838	80	080-A3L	aspirate	healthy	left	NA	NA	NA	NA	serrated	5	Hiseq_1	Other_or_unknown	TRUE
1068	Other	0.216276286544708	80	080-A3R	aspirate	healthy	right	NA	NA	NA	NA	serrated	5	Hiseq_1	Other_or_unknown	TRUE
1071	Other	0.235881139543959	80	080-A5	lavage	lavage	lavage	NA	NA	NA	NA	serrated	5	Hiseq_1	Other_or_unknown	TRUE
1079	Other	0.213223731236598	81	081-A3L	aspirate	healthy	left	57	Male	Asian	23	TA	5	Hiseq_1	Miralax_(or_generic)	TRUE
1081	Other	0.185816382627817	81	081-A3R	aspirate	healthy	right	57	Male	Asian	23	TA	5	Hiseq_1	Miralax_(or_generic)	TRUE
1104	Other	0.149489376687405	83	083-A3L	aspirate	healthy	left	44	Male	Asian	26	healthy	5	Hiseq_1	Other_or_unknown	TRUE
1108	Other	0.191388691743553	83	083-A3R	aspirate	healthy	right	44	Male	Asian	26	healthy	5	Hiseq_1	Other_or_unknown	TRUE
1117	Other	0.150229943791518	84	084-A3L	aspirate	healthy	left	59	Female	White	16	TA	5	Hiseq_1	Miralax_(or_generic)	TRUE
1120	Other	0.117378506637833	84	084-A3R	aspirate	healthy	right	59	Female	White	16	TA	5	Hiseq_1	Miralax_(or_generic)	TRUE
1130	Other	0.620830576421593	85	085-A3L	aspirate	healthy	left	67	Male	White	33	healthy	5	Hiseq_1	Other_or_unknown	TRUE
1134	Other	0.651950593127064	85	085-A3R	aspirate	healthy	right	67	Male	White	33	healthy	5	Hiseq_1	Other_or_unknown	TRUE
1159	Other	0.518822407360655	87	087-A3R	aspirate	healthy	right	71	Female	White	31	TA	5	Hiseq_1	PEG_w_lytes_(Golytely,_Trilyte,_etc)	TRUE
1162	Other	0.680929335500116	87	087-A5	lavage	lavage	lavage	71	Female	White	31	TA	5	Hiseq_1	PEG_w_lytes_(Golytely,_Trilyte,_etc)	TRUE
1209	Other	0.178632583170254	91	091-A3L	aspirate	healthy	left	53	Male	White	33	serrated	5	Hiseq_1	PEG_w_lytes_(Golytely,_Trilyte,_etc)	TRUE
1211	Other	0.156976314297686	91	091-A3R	aspirate	healthy	right	53	Male	White	33	serrated	5	Hiseq_1	PEG_w_lytes_(Golytely,_Trilyte,_etc)	TRUE
1222	Other	0.269510421715948	92	092-A3L	aspirate	healthy	left	54	Female	Hispanic	27	serrated	5	Hiseq_1	PEG_w_lytes_(Golytely,_Trilyte,_etc)	TRUE
1228	Other	0.194235033259424	92	092-A5	lavage	lavage	lavage	54	Female	Hispanic	27	serrated	5	Hiseq_1	PEG_w_lytes_(Golytely,_Trilyte,_etc)	TRUE
1248	Other	0.283255347593583	94	094-A3L	aspirate	healthy	left	65	Female	White	24	healthy	5	Hiseq_1	Other_or_unknown	TRUE
1250	Other	0.30310014742831	94	094-A3R	aspirate	healthy	right	65	Female	White	24	healthy	5	Hiseq_1	Other_or_unknown	TRUE
1277	Other	0.392887651469611	96	096-A3R	aspirate	healthy	right	53	Male	White	24	healthy	5	Hiseq_1	Other_or_unknown	TRUE
1287	Other	0.31648304169367	97	097-A3L	aspirate	healthy	left	64	Female	White	23	healthy	5	Hiseq_1	Other_or_unknown	TRUE
1289	Other	0.281595716959231	97	097-A3R	aspirate	healthy	right	64	Female	White	23	healthy	5	Hiseq_1	Other_or_unknown	TRUE
1299	Other	0.662752219531881	98	098-A3L	aspirate	healthy	left	69	Male	White	27	healthy	5	Hiseq_1	Other_or_unknown	TRUE
1302	Other	0.800171416327405	98	098-A3R	aspirate	healthy	right	69	Male	White	27	healthy	5	Hiseq_1	Other_or_unknown	TRUE
1312	Other	0.107272099070757	99	099-A3L	aspirate	healthy	left	57	Female	White	19	TA	5	Hiseq_1	Miralax_(or_generic)	TRUE
1316	Other	0.117306765225775	99	099-A3R	aspirate	healthy	right	57	Female	White	19	TA	5	Hiseq_1	Miralax_(or_generic)	TRUE
1318	Other	0.0367458554093317	99	099-A5	lavage	lavage	lavage	57	Female	White	19	TA	5	Hiseq_1	Miralax_(or_generic)	TRUE
1325	Other	0.894572080437205	100	100-A3L	aspirate	healthy	left	22	Male	White	24	serrated	5	Hiseq_1	PEG_w_lytes_(Golytely,_Trilyte,_etc)	TRUE
1328	Other	0.948910470905085	100	100-A3R	aspirate	healthy	right	22	Male	White	24	serrated	5	Hiseq_1	PEG_w_lytes_(Golytely,_Trilyte,_etc)	TRUE
1339	Other	0.0590758320942468	101	101-A3L	aspirate	healthy	left	83	Male	Hispanic	20	TA	5	Hiseq_1	PEG_w_lytes_(Golytely,_Trilyte,_etc)	TRUE
1341	Other	0.120987963891675	101	101-A3R	aspirate	healthy	right	83	Male	Hispanic	20	TA	5	Hiseq_1	PEG_w_lytes_(Golytely,_Trilyte,_etc)	TRUE
1365	Other	0.355990318676886	103	103-A3L	aspirate	healthy	left	56	Male	Black	25	serrated	5	Hiseq_1	PEG_w_lytes_(Golytely,_Trilyte,_etc)	TRUE
1378	Other	0.395174615095757	104	104-A3L	aspirate	healthy	left	33	Female	Asian	20	healthy	5	Hiseq_1	Other_or_unknown	TRUE
1380	Other	0.399930214300253	104	104-A3R	aspirate	healthy	right	33	Female	Asian	20	healthy	5	Hiseq_1	Other_or_unknown	TRUE
1391	Other	0.0995742798695195	105	105-A3L	aspirate	healthy	left	52	Male	Hispanic	32	TA	5	Hiseq_1	PEG_w_lytes_(Golytely,_Trilyte,_etc)	TRUE
1393	Other	0.0898856536602617	105	105-A3R	aspirate	healthy	right	52	Male	Hispanic	32	TA	5	Hiseq_1	PEG_w_lytes_(Golytely,_Trilyte,_etc)	TRUE
1403	Other	0.252773497688752	106	106-A3L	aspirate	healthy	left	65	Female	White	20	healthy	5	Hiseq_1	Other_or_unknown	TRUE
1406	Other	0.262235593325476	106	106-A3R	aspirate	healthy	right	65	Female	White	20	healthy	5	Hiseq_1	Other_or_unknown	TRUE
1417	Other	0.0934015778835496	107	107-A3L	aspirate	healthy	left	65	Female	White	21	TA	5	Hiseq_1	PEG_w_lytes_(Golytely,_Trilyte,_etc)	TRUE
1420	Other	0.110368826928447	107	107-A3R	aspirate	healthy	right	65	Female	White	21	TA	5	Hiseq_1	PEG_w_lytes_(Golytely,_Trilyte,_etc)	TRUE
1429	Other	0.0762762762762763	108	108-A3L	aspirate	healthy	left	66	Female	Black	26	healthy	5	Hiseq_1	Other_or_unknown	TRUE
1432	Other	0.0806490872210953	108	108-A3R	aspirate	healthy	right	66	Female	Black	26	healthy	5	Hiseq_1	Other_or_unknown	TRUE
1443	Other	0.354078222382802	109	109-A3L	aspirate	healthy	left	73	Male	White	28	TA	5	Hiseq_1	PEG_w_lytes_(Golytely,_Trilyte,_etc)	TRUE
1445	Other	0.445439469320066	109	109-A3R	aspirate	healthy	right	73	Male	White	28	TA	5	Hiseq_1	PEG_w_lytes_(Golytely,_Trilyte,_etc)	TRUE
1449	Other	0.421734070410242	109	109-A5	lavage	lavage	lavage	73	Male	White	28	TA	5	Hiseq_1	PEG_w_lytes_(Golytely,_Trilyte,_etc)	TRUE
1455	Other	0.147965068380293	110	110-A3L	aspirate	healthy	left	54	Male	White	31	healthy	5	Hiseq_1	Other_or_unknown	TRUE
1458	Other	0.171056584877316	110	110-A3R	aspirate	healthy	right	54	Male	White	31	healthy	5	Hiseq_1	Other_or_unknown	TRUE
1468	Other	0.17866776681159	111	111-A3L	aspirate	healthy	left	53	Male	White	28	serrated	5	Hiseq_1	Miralax_(or_generic)	TRUE
1472	Other	0.183388064771827	111	111-A3R	aspirate	healthy	right	53	Male	White	28	serrated	5	Hiseq_1	Miralax_(or_generic)	TRUE
1494	Other	0.0217842946524	113	113-A3L	aspirate	healthy	left	51	Female	White	23	healthy	5	Hiseq_1	PEG_w_lytes_(Golytely,_Trilyte,_etc)	TRUE
1498	Other	0.0195745688464422	113	113-A3R	aspirate	healthy	right	51	Female	White	23	healthy	5	Hiseq_1	PEG_w_lytes_(Golytely,_Trilyte,_etc)	TRUE
1508	Other	0.439690814308826	114	114-A3L	aspirate	healthy	left	52	Female	White	34	healthy	5	Hiseq_1	Other_or_unknown	TRUE
1510	Other	0.400763358778626	114	114-A3R	aspirate	healthy	right	52	Female	White	34	healthy	5	Hiseq_1	Other_or_unknown	TRUE
1520	Other	0.334351286322413	115	115-A3L	aspirate	healthy	left	70	Female	Hispanic	32	healthy	5	Hiseq_1	Other_or_unknown	TRUE
1524	Other	0.226609496992193	115	115-A3R	aspirate	healthy	right	70	Female	Hispanic	32	healthy	5	Hiseq_1	Other_or_unknown	TRUE
1534	Other	0.046958174904943	116	116-A3L	aspirate	healthy	left	64	Male	White	45	TA	5	Hiseq_1	PEG_w_lytes_(Golytely,_Trilyte,_etc)	TRUE
1536	Other	0.0152713389691846	116	116-A3R	aspirate	healthy	right	64	Male	White	45	TA	5	Hiseq_1	PEG_w_lytes_(Golytely,_Trilyte,_etc)	TRUE
1546	Other	0.0291127709965385	117	117-A3L	aspirate	healthy	left	55	Male	White	23	serrated	5	Hiseq_1	PEG_w_lytes_(Golytely,_Trilyte,_etc)	TRUE
1550	Other	0.037296615134989	117	117-A3R	aspirate	healthy	right	55	Male	White	23	serrated	5	Hiseq_1	PEG_w_lytes_(Golytely,_Trilyte,_etc)	TRUE
1572	Other	0.173670886075949	119	119-A3L	aspirate	healthy	left	67	Male	White	24	TA	5	Hiseq_1	PEG_w_lytes_(Golytely,_Trilyte,_etc)	TRUE
1584	Other	0.272311325396044	120	120-A3L	aspirate	healthy	left	66	Female	Hispanic	25	serrated	6	Hiseq_1	PEG_w_lytes_(Golytely,_Trilyte,_etc)	TRUE
1588	Other	0.325365444524323	120	120-A3R	aspirate	healthy	right	66	Female	Hispanic	25	serrated	6	Hiseq_1	PEG_w_lytes_(Golytely,_Trilyte,_etc)	TRUE
1597	Other	0.16882177067662	121	121-A3L	aspirate	healthy	left	32	Male	White	37	healthy	6	Hiseq_1	Other_or_unknown	TRUE
1600	Other	0.122287409216811	121	121-A3R	aspirate	healthy	right	32	Male	White	37	healthy	6	Hiseq_1	Other_or_unknown	TRUE
1613	Other	0.69167039856695	122	122-A3R	aspirate	healthy	right	68	Male	Asian	25	serrated	6	Hiseq_1	PEG_w_lytes_(Golytely,_Trilyte,_etc)	TRUE
1637	Other	0.259786922916231	124	124-A3L	aspirate	healthy	left	60	Male	White	28	serrated	6	Hiseq_1	Miralax_(or_generic)	TRUE
1639	Other	0.250053093049361	124	124-A3R	aspirate	healthy	right	60	Male	White	28	serrated	6	Hiseq_1	Miralax_(or_generic)	TRUE
1650	Other	0.146408662779522	125	125-A3L	aspirate	healthy	left	53	Female	White	36	TA	6	Hiseq_1	Miralax_(or_generic)	TRUE
1652	Other	0.193358260979783	125	125-A3R	aspirate	healthy	right	53	Female	White	36	TA	6	Hiseq_1	Miralax_(or_generic)	TRUE
1663	Other	0.539182282793867	126	126-A3L	aspirate	healthy	left	71	Female	Asian	27	healthy	6	Hiseq_1	PEG_w_lytes_(Golytely,_Trilyte,_etc)	TRUE
1666	Other	0.44645173689521	126	126-A3R	aspirate	healthy	right	71	Female	Asian	27	healthy	6	Hiseq_1	PEG_w_lytes_(Golytely,_Trilyte,_etc)	TRUE
1676	Other	0.637757336837494	127	127-A3L	aspirate	healthy	left	50	Male	Asian	23	TA	6	Hiseq_1	Miralax_(or_generic)	TRUE
1679	Other	0.596839003482454	127	127-A3R	aspirate	healthy	right	50	Male	Asian	23	TA	6	Hiseq_1	Miralax_(or_generic)	TRUE
1688	Other	0.0877848053036653	128	128-A3L	aspirate	healthy	left	80	Female	Hispanic	27	TA	6	Hiseq_1	PEG_w_lytes_(Golytely,_Trilyte,_etc)	TRUE
1695	Other	0.146771037181996	128	128-A5	lavage	lavage	lavage	80	Female	Hispanic	27	TA	6	Hiseq_1	PEG_w_lytes_(Golytely,_Trilyte,_etc)	TRUE
1703	Other	0.394042321932	129	129-A3L	aspirate	healthy	left	69	Male	White	23	TA	6	Hiseq_1	Miralax_(or_generic)	TRUE
1706	Other	0.427883070992612	129	129-A3R	aspirate	healthy	right	69	Male	White	23	TA	6	Hiseq_1	Miralax_(or_generic)	TRUE
1717	Other	0.435864952175841	130	130-A3L	aspirate	healthy	left	75	Male	Asian	25	healthy	6	Hiseq_1	Other_or_unknown	TRUE
1720	Other	0.387058028676526	130	130-A3R	aspirate	healthy	right	75	Male	Asian	25	healthy	6	Hiseq_1	Other_or_unknown	TRUE
1745	Other	0.635234899328859	132	132-A3L	aspirate	healthy	left	64	Female	White	18	healthy	6	Hiseq_1	PEG_w_lytes_(Golytely,_Trilyte,_etc)	TRUE
1748	Other	0.419890368050117	132	132-A3R	aspirate	healthy	right	64	Female	White	18	healthy	6	Hiseq_1	PEG_w_lytes_(Golytely,_Trilyte,_etc)	TRUE
1760	Other	0.248366698109912	133	133-A3R	aspirate	healthy	right	67	Male	White	21	TA	6	Hiseq_1	Miralax_(or_generic)	TRUE
1763	Other	0.198718232044199	133	133-A5	lavage	lavage	lavage	67	Male	White	21	TA	6	Hiseq_1	Miralax_(or_generic)	TRUE
1771	Other	0.139658220388922	134	134-A3L	aspirate	healthy	left	46	Male	Asian	32	serrated	6	Hiseq_1	PEG_w_lytes_(Golytely,_Trilyte,_etc)	TRUE
1783	Other	0.45158502751626	135	135-A3L	aspirate	healthy	left	61	Male	White	24	TA	6	Hiseq_1	Other_or_unknown	TRUE
1789	Other	0.42391626111565	135	135-A5	lavage	lavage	lavage	61	Male	White	24	TA	6	Hiseq_1	Other_or_unknown	TRUE
1800	Other	0.344589787094302	136	136-A3R	aspirate	healthy	right	37	Female	White	19	healthy	6	Hiseq_1	Other_or_unknown	TRUE
1812	Other	0.173925379486452	137	137-A3R	aspirate	healthy	right	66	Male	Asian	31	TA	6	Hiseq_1	PEG_w_lytes_(Golytely,_Trilyte,_etc)	TRUE
1835	Other	0.307423533838628	139	139-A3L	aspirate	healthy	left	NA	NA	NA	NA	healthy	6	Hiseq_1	Other_or_unknown	TRUE
1838	Other	0.305899067515108	139	139-A3R	aspirate	healthy	right	NA	NA	NA	NA	healthy	6	Hiseq_1	Other_or_unknown	TRUE
1841	Other	0.309255349774494	139	139-A5	lavage	lavage	lavage	NA	NA	NA	NA	healthy	6	Hiseq_1	Other_or_unknown	TRUE
1849	Other	0.0614722944588918	140	140-A3L	aspirate	healthy	left	55	Female	Asian	31	healthy	6	Hiseq_1	Other_or_unknown	TRUE
OLD-SAMPLE	Other	0.345044022193184	9	009-A5	lavage	lavage	lavage	72	Male	White	34	healthy	6	Hiseq_1	Miralax_(or_generic)	TRUE
P008F	Other	0.266801885758141	8	P008F	fecal	fecal	fecal	61	Male	White	27	TA	6	Hiseq_1	fecal	TRUE
P011F	Other	0.195778814220641	11	P011F	fecal	fecal	fecal	64	Male	White	26	TA	6	Hiseq_1	fecal	TRUE
P013F	Other	0.751117047110248	13	P013F	fecal	fecal	fecal	69	Female	White	28	serrated	6	Hiseq_1	fecal	TRUE
P018F	Other	0.399135031234983	18	P018F	fecal	fecal	fecal	60	Female	White	39	healthy	6	Hiseq_1	fecal	TRUE
P021F	Other	0.159666348470385	21	P021F	fecal	fecal	fecal	33	Male	White	23	healthy	6	Hiseq_1	fecal	TRUE
P033F	Other	0.411643679036806	33	P033F	fecal	fecal	fecal	79	Male	White	24	TA	6	Hiseq_1	fecal	TRUE
P034F	Other	0.392200182508045	34	P034F	fecal	fecal	fecal	56	Female	Asian	31	serrated	6	Hiseq_1	fecal	TRUE
P040F	Other	0.293608967826467	40	P040F	fecal	fecal	fecal	58	Female	White	22	healthy	6	Hiseq_1	fecal	TRUE
P042F	Other	0.47324058088758	42	P042F	fecal	fecal	fecal	70	Female	White	24	serrated	6	Hiseq_1	fecal	TRUE
P046F	Other	0.258710690489326	46	P046F	fecal	fecal	fecal	67	Female	White	39	TA	6	Hiseq_1	fecal	TRUE
P048F	Other	0.207014276846679	48	P048F	fecal	fecal	fecal	75	Female	Asian	21	TA	6	Hiseq_1	fecal	TRUE
P052F	Other	0.178947793434812	52	P052F	fecal	fecal	fecal	68	Male	White	22	TA	6	Hiseq_1	fecal	TRUE
P058F	Other	0.657251919476335	58	P058F	fecal	fecal	fecal	86	Female	Hispanic	21	TA	6	Hiseq_1	fecal	TRUE
P060F	Other	0.515962175705164	60	P060F	fecal	fecal	fecal	67	Male	White	25	healthy	6	Hiseq_1	fecal	TRUE
P061F	Other	0.129245327212255	61	P061F	fecal	fecal	fecal	62	Female	White	26	serrated	6	Hiseq_1	fecal	TRUE
P062F	Other	0.337689919947721	62	P062F	fecal	fecal	fecal	65	Female	Asian	23	serrated	6	Hiseq_1	fecal	TRUE
P065F	Other	0.711624320155857	65	P065F	fecal	fecal	fecal	67	Female	Asian	24	TA	6	Hiseq_1	fecal	TRUE
P071F	Other	0.313916604187093	71	P071F	fecal	fecal	fecal	66	Male	White	24	healthy	6	Hiseq_1	fecal	TRUE
P076F	Other	0.147423724522091	76	P076F	fecal	fecal	fecal	54	Female	PI	27	TA	6	Hiseq_1	fecal	TRUE
P077F	Other	0.514966401954795	77	P077F	fecal	fecal	fecal	NA	NA	NA	NA	healthy	6	Hiseq_1	fecal	TRUE
P078F	Other	0.113531681812523	78	P078F	fecal	fecal	fecal	49	Male	Asian	27	healthy	6	Hiseq_1	fecal	TRUE
P079F	Other	0.337290811493527	79	P079F	fecal	fecal	fecal	67	Female	Hispanic	28	serrated	6	Hiseq_1	fecal	TRUE
P080F	Other	0.309420916162489	80	P080F	fecal	fecal	fecal	NA	NA	NA	NA	serrated	6	Hiseq_1	fecal	TRUE
P082F	Other	0.332285748821467	82	P082F	fecal	fecal	fecal	76	Male	Asian	29	TA	6	Hiseq_1	fecal	TRUE
P087F	Other	0.412580069305891	87	P087F	fecal	fecal	fecal	71	Female	White	31	TA	6	Hiseq_1	fecal	TRUE
P090F	Other	0.362996688741722	90	P090F	fecal	fecal	fecal	66	Female	White	39	TA	6	Hiseq_1	fecal	TRUE
P092F	Other	0.306007922535211	92	P092F	fecal	fecal	fecal	54	Female	Hispanic	27	serrated	6	Hiseq_1	fecal	TRUE
P099F	Other	0.427670496211195	99	P099F	fecal	fecal	fecal	57	Female	White	19	TA	6	Hiseq_1	fecal	TRUE
P109F	Other	0.296585365853659	109	P109F	fecal	fecal	fecal	73	Male	White	28	TA	6	Hiseq_1	fecal	TRUE
P122F	Other	0.0699027274461186	122	P122F	fecal	fecal	fecal	68	Male	Asian	25	serrated	6	Hiseq_1	fecal	TRUE
P129F	Other	0.571483873596707	129	P129F	fecal	fecal	fecal	69	Male	White	23	TA	6	Hiseq_1	fecal	TRUE
P132F	Other	0.237662554184728	132	P132F	fecal	fecal	fecal	64	Female	White	18	healthy	6	Hiseq_1	fecal	TRUE
P133F	Other	0.12004741833509	133	P133F	fecal	fecal	fecal	67	Male	White	21	TA	6	Hiseq_1	fecal	TRUE
P135F	Other	0.26254067661325	135	P135F	fecal	fecal	fecal	61	Male	White	24	TA	6	Hiseq_1	fecal	TRUE
P139F	Other	0.456573599575897	139	P139F	fecal	fecal	fecal	NA	NA	NA	NA	healthy	6	Hiseq_1	fecal	TRUE
