# Supplementary material for: Distinct colon mucosa microbiomes associated with tubular adenomas and serrated polyps
Source: NPJ Biofilms Microbiomes. 2022 Aug 29;8:69. doi: 10.1038/s41522-022-00328-6 (PMC9424272; doi:10.1038/s41522-022-00328-6)
Supplement: Supplementary file 5 — Source Data File [file 41522_2022_328_MOESM5_ESM.zip › Source_Data_File/Figure4b.txt]

Specificity	Sensitivity	Comparison
0	1	Polyp-free vs. TA
0.0476190476190476	1	Polyp-free vs. TA
0.0952380952380952	1	Polyp-free vs. TA
0.142857142857143	1	Polyp-free vs. TA
0.238095238095238	1	Polyp-free vs. TA
0.285714285714286	1	Polyp-free vs. TA
0.333333333333333	1	Polyp-free vs. TA
0.380952380952381	1	Polyp-free vs. TA
0.428571428571429	1	Polyp-free vs. TA
0.476190476190476	1	Polyp-free vs. TA
0.523809523809524	1	Polyp-free vs. TA
0.571428571428571	1	Polyp-free vs. TA
0.619047619047619	1	Polyp-free vs. TA
0.619047619047619	0.9375	Polyp-free vs. TA
0.619047619047619	0.875	Polyp-free vs. TA
0.666666666666667	0.875	Polyp-free vs. TA
0.714285714285714	0.875	Polyp-free vs. TA
0.714285714285714	0.8125	Polyp-free vs. TA
0.714285714285714	0.75	Polyp-free vs. TA
0.761904761904762	0.75	Polyp-free vs. TA
0.761904761904762	0.6875	Polyp-free vs. TA
0.80952380952381	0.625	Polyp-free vs. TA
0.857142857142857	0.625	Polyp-free vs. TA
0.857142857142857	0.5625	Polyp-free vs. TA
0.857142857142857	0.5	Polyp-free vs. TA
0.904761904761905	0.5	Polyp-free vs. TA
0.952380952380952	0.5	Polyp-free vs. TA
0.952380952380952	0.4375	Polyp-free vs. TA
1	0.4375	Polyp-free vs. TA
1	0.375	Polyp-free vs. TA
1	0.3125	Polyp-free vs. TA
1	0.25	Polyp-free vs. TA
1	0.1875	Polyp-free vs. TA
1	0.125	Polyp-free vs. TA
1	0	Polyp-free vs. TA
0	1	Polyp-free vs. SP
0.0476190476190476	1	Polyp-free vs. SP
0.0952380952380952	1	Polyp-free vs. SP
0.142857142857143	1	Polyp-free vs. SP
0.19047619047619	1	Polyp-free vs. SP
0.238095238095238	1	Polyp-free vs. SP
0.285714285714286	1	Polyp-free vs. SP
0.333333333333333	1	Polyp-free vs. SP
0.380952380952381	1	Polyp-free vs. SP
0.428571428571429	1	Polyp-free vs. SP
0.476190476190476	1	Polyp-free vs. SP
0.523809523809524	1	Polyp-free vs. SP
0.571428571428571	1	Polyp-free vs. SP
0.619047619047619	1	Polyp-free vs. SP
0.666666666666667	1	Polyp-free vs. SP
0.714285714285714	1	Polyp-free vs. SP
0.761904761904762	1	Polyp-free vs. SP
0.80952380952381	1	Polyp-free vs. SP
0.904761904761905	1	Polyp-free vs. SP
0.952380952380952	1	Polyp-free vs. SP
0.952380952380952	0.933333333333333	Polyp-free vs. SP
0.952380952380952	0.866666666666667	Polyp-free vs. SP
0.952380952380952	0.8	Polyp-free vs. SP
1	0.733333333333333	Polyp-free vs. SP
1	0.666666666666667	Polyp-free vs. SP
1	0.6	Polyp-free vs. SP
1	0.533333333333333	Polyp-free vs. SP
1	0.466666666666667	Polyp-free vs. SP
1	0.4	Polyp-free vs. SP
1	0.333333333333333	Polyp-free vs. SP
1	0.266666666666667	Polyp-free vs. SP
1	0.2	Polyp-free vs. SP
1	0.133333333333333	Polyp-free vs. SP
1	0.0666666666666667	Polyp-free vs. SP
1	0	Polyp-free vs. SP
0	1	TA vs. SP
0.0666666666666667	1	TA vs. SP
0.133333333333333	1	TA vs. SP
0.2	1	TA vs. SP
0.266666666666667	1	TA vs. SP
0.333333333333333	1	TA vs. SP
0.4	1	TA vs. SP
0.466666666666667	1	TA vs. SP
0.533333333333333	1	TA vs. SP
0.6	1	TA vs. SP
0.666666666666667	1	TA vs. SP
0.733333333333333	1	TA vs. SP
0.8	1	TA vs. SP
0.8	0.9375	TA vs. SP
0.866666666666667	0.9375	TA vs. SP
0.933333333333333	0.9375	TA vs. SP
0.933333333333333	0.875	TA vs. SP
0.933333333333333	0.8125	TA vs. SP
0.933333333333333	0.75	TA vs. SP
1	0.75	TA vs. SP
1	0.6875	TA vs. SP
1	0.625	TA vs. SP
1	0.5625	TA vs. SP
1	0.5	TA vs. SP
1	0.4375	TA vs. SP
1	0.375	TA vs. SP
1	0.3125	TA vs. SP
1	0.25	TA vs. SP
1	0.1875	TA vs. SP
1	0.125	TA vs. SP
1	0.0625	TA vs. SP
1	0	TA vs. SP
