# Supplementary material for: Distinct colon mucosa microbiomes associated with tubular adenomas and serrated polyps
Source: NPJ Biofilms Microbiomes. 2022 Aug 29;8:69. doi: 10.1038/s41522-022-00328-6 (PMC9424272; doi:10.1038/s41522-022-00328-6)
Supplement: Supplementary file 5 — Source Data File [file 41522_2022_328_MOESM5_ESM.zip › Source_Data_File/Figure4c.txt]

rowname	healthy	healthy.pval	TA	TA.pval	MeanDecreaseAccuracy	MeanDecreaseAccuracy.pval	MeanDecreaseGini	MeanDecreaseGini.pval
Blautia.sp..9	3.42146392905539	0.041	1.34786644128091	0.171	3.24373900024603	0.04	0.941169328413676	0.178
Coprococcus.catus	4.36919744212798	0.018	-0.220347927735606	0.425	3.26265862694725	0.029	0.684861756290779	0.448
Bacteroides.fragilis	3.60862325553256	0.025	1.10957027418414	0.205	3.29957443683175	0.054	1.35867826079509	0.104
UBA7182.HGM12585	4.38996855854169	0.009	-0.574084522196299	0.553	3.41192413129808	0.024	0.879107432444869	0.056
Agathobacter.sp..1	3.40836117592463	0.035	1.15065212867527	0.192	3.88073667660992	0.027	0.643157991342931	0.609
Bilophila.wadsworthia	5.14712377309901	0.004	-0.0518064470433721	0.418	4.3782027987188	0.018	0.89374737350663	0.527
Dorea.sp..2	6.01592203408885	0.003	1.13184131324887	0.195	5.49188722230962	0.009	0.680810506506167	0.253
Ruminococcus.sp..1	6.43846135279925	0.003	2.22537104326477	0.07	5.76921778213016	0.007	1.45678048211196	0.013
Ruminococcus.gnavus	5.72588142532801	0.014	4.10844158315959	0.033	6.24605551747279	0.021	1.90503540546891	0.045
Ruthenibacterium.sp.	7.07651059608004	0.002	5.60313217342271	0.009	8.05375341649013	0.003	2.4647641895868	0.007
