# Supplementary material for: Distinct colon mucosa microbiomes associated with tubular adenomas and serrated polyps
Source: NPJ Biofilms Microbiomes. 2022 Aug 29;8:69. doi: 10.1038/s41522-022-00328-6 (PMC9424272; doi:10.1038/s41522-022-00328-6)
Supplement: Supplementary file 5 — Source Data File [file 41522_2022_328_MOESM5_ESM.zip › Source_Data_File/Figure4d.txt]

rowname	healthy	healthy.pval	serrated	serrated.pval	MeanDecreaseAccuracy	MeanDecreaseAccuracy.pval	MeanDecreaseGini	MeanDecreaseGini.pval
Ruminococcus.sp..1	2.7387454053827	0.062	1.37020120864892	0.108	2.67659889511765	0.047	1.0472531711603	0.016
Coprococcus.catus	3.2125698020975	0.071	-0.0575295510902284	0.366	2.7597020481174	0.067	0.683265841400737	0.459
Clostridium.sp..7	3.86370477274282	0.048	0.277898365624762	0.318	2.8153201269652	0.066	0.6098069410617	0.4
Blautia.sp..7	0.362906385186918	0.426	3.95756486849579	0.014	3.05416412311007	0.036	1.04513586090664	0.043
Eubacterium.sp..6	2.1550281694125	0.103	2.53751886607658	0.056	3.27260534795934	0.038	0.964566882495393	0.099
Alistipes.finegoldii.1	2.14912812572854	0.108	4.18851244663584	0.011	3.98289049192648	0.023	0.84709345575562	0.095
Clostridium.ramosum	2.98347703738311	0.098	3.54406886991916	0.037	4.2832465383733	0.035	1.05466869479597	0.272
Eggerthella.lenta	1.98061854212813	0.149	5.39059647844371	0.006	4.83476131345237	0.017	1.83013409286845	0.033
Dorea.longicatena	4.33538797354671	0.016	4.16094038202076	0.011	5.60683777178689	0.007	1.81199485811118	0.006
Anaerostipes.hadrus	4.18165021326075	0.026	6.81380315959395	0.004	6.71155709210294	0.004	2.04471504407258	0.013
