# Supplementary material for: Distinct colon mucosa microbiomes associated with tubular adenomas and serrated polyps
Source: NPJ Biofilms Microbiomes. 2022 Aug 29;8:69. doi: 10.1038/s41522-022-00328-6 (PMC9424272; doi:10.1038/s41522-022-00328-6)
Supplement: Supplementary file 5 — Source Data File [file 41522_2022_328_MOESM5_ESM.zip › Source_Data_File/Figure4e.txt]

rowname	serrated	serrated.pval	TA	TA.pval	MeanDecreaseAccuracy	MeanDecreaseAccuracy.pval	MeanDecreaseGini	MeanDecreaseGini.pval
Anaerostipes.hadrus	4.83993967216173	0.008	-1.68250215070822	0.824	2.64719249510966	0.08	1.19058447621409	0.095
Ruminococcus.torques	3.59123336774636	0.04	0.618616181481176	0.295	2.76172569212112	0.087	1.57019256448781	0.083
Agathobacter.sp..1	3.18806307597271	0.031	0.740770555282689	0.254	2.7974057842135	0.063	0.378055392897575	0.937
Blautia.sp..9	1.4966397533364	0.16	3.12010304580778	0.054	3.0560245083061	0.056	1.04776170880015	0.083
Faecalibacterium.sp..6	3.9381126742952	0.03	0.516891613694982	0.356	3.1041123463058	0.06	0.848652147406489	0.286
UBA7182.HGM12585	4.71831529003759	0.006	1.87805084684613	0.105	4.22540318715917	0.019	1.04714394974652	0.026
Ruthenibacterium.sp.	6.31391355811636	0.005	2.03410081009022	0.091	5.18081548976475	0.016	1.50266367476571	0.027
Bifidobacterium.sp..8	3.22717295561309	0.039	5.32231353760923	0.009	5.88440226920908	0.01	0.98919718902452	0.06
Eggerthella.lenta	4.9310152013378	0.01	4.88005174755295	0.012	6.04429624256849	0.008	1.3374508297515	0.064
Gemmiger.formicilis	6.52528774787256	0.003	3.76445170272097	0.016	6.44709444058183	0.004	1.41875753661556	0.005
