# Supplementary material for: Distinct colon mucosa microbiomes associated with tubular adenomas and serrated polyps
Source: NPJ Biofilms Microbiomes. 2022 Aug 29;8:69. doi: 10.1038/s41522-022-00328-6 (PMC9424272; doi:10.1038/s41522-022-00328-6)
Supplement: Supplementary file 5 — Source Data File [file 41522_2022_328_MOESM5_ESM.zip › Source_Data_File/Figure4f.txt]

rowname	variable	value	Patient	SampleLabel	SampleType	SampleSite	ColonLocation	Age	Gender	Ethnicity	BMI	MostMalignantPolypType	Plate	Sequencer	PrepType	InFinalAnalysis
0054	Blautia.sp..9	0.0103043753963221	4	004-A3L	aspirate	healthy	left	NA	NA	NA	NA	healthy	4	Hiseq_1	Other_or_unknown	TRUE
0054	Ruminococcus.sp..1	0	4	004-A3L	aspirate	healthy	left	NA	NA	NA	NA	healthy	4	Hiseq_1	Other_or_unknown	TRUE
0054	Dorea.longicatena	0.0214013950538998	4	004-A3L	aspirate	healthy	left	NA	NA	NA	NA	healthy	4	Hiseq_1	Other_or_unknown	TRUE
0054	Ruminococcus.torques	0.204502219403932	4	004-A3L	aspirate	healthy	left	NA	NA	NA	NA	healthy	4	Hiseq_1	Other_or_unknown	TRUE
0054	Blautia.sp..7	0.00110970196575777	4	004-A3L	aspirate	healthy	left	NA	NA	NA	NA	healthy	4	Hiseq_1	Other_or_unknown	TRUE
0054	Bifidobacterium.sp..8	0	4	004-A3L	aspirate	healthy	left	NA	NA	NA	NA	healthy	4	Hiseq_1	Other_or_unknown	TRUE
0054	Alistipes.finegoldii.1	0.00174381737476221	4	004-A3L	aspirate	healthy	left	NA	NA	NA	NA	healthy	4	Hiseq_1	Other_or_unknown	TRUE
0054	Dorea.sp..2	0	4	004-A3L	aspirate	healthy	left	NA	NA	NA	NA	healthy	4	Hiseq_1	Other_or_unknown	TRUE
0054	Ruminococcus.gnavus	0	4	004-A3L	aspirate	healthy	left	NA	NA	NA	NA	healthy	4	Hiseq_1	Other_or_unknown	TRUE
0054	Anaerostipes.hadrus	0.0171211160431198	4	004-A3L	aspirate	healthy	left	NA	NA	NA	NA	healthy	4	Hiseq_1	Other_or_unknown	TRUE
0054	Faecalibacterium.sp..6	0.00190234622701332	4	004-A3L	aspirate	healthy	left	NA	NA	NA	NA	healthy	4	Hiseq_1	Other_or_unknown	TRUE
0054	Eubacterium.sp..6	0	4	004-A3L	aspirate	healthy	left	NA	NA	NA	NA	healthy	4	Hiseq_1	Other_or_unknown	TRUE
0054	Bilophila.wadsworthia	0	4	004-A3L	aspirate	healthy	left	NA	NA	NA	NA	healthy	4	Hiseq_1	Other_or_unknown	TRUE
0054	Bacteroides.fragilis	0	4	004-A3L	aspirate	healthy	left	NA	NA	NA	NA	healthy	4	Hiseq_1	Other_or_unknown	TRUE
0054	Gemmiger.formicilis	0	4	004-A3L	aspirate	healthy	left	NA	NA	NA	NA	healthy	4	Hiseq_1	Other_or_unknown	TRUE
0054	Clostridium.ramosum	0	4	004-A3L	aspirate	healthy	left	NA	NA	NA	NA	healthy	4	Hiseq_1	Other_or_unknown	TRUE
0054	Ruthenibacterium.sp.	0	4	004-A3L	aspirate	healthy	left	NA	NA	NA	NA	healthy	4	Hiseq_1	Other_or_unknown	TRUE
0054	Agathobacter.sp..1	0.000317057704502219	4	004-A3L	aspirate	healthy	left	NA	NA	NA	NA	healthy	4	Hiseq_1	Other_or_unknown	TRUE
0054	Clostridium.sp..7	0	4	004-A3L	aspirate	healthy	left	NA	NA	NA	NA	healthy	4	Hiseq_1	Other_or_unknown	TRUE
0054	Eggerthella.lenta	0	4	004-A3L	aspirate	healthy	left	NA	NA	NA	NA	healthy	4	Hiseq_1	Other_or_unknown	TRUE
0054	Coprococcus.catus	0.00887761572606214	4	004-A3L	aspirate	healthy	left	NA	NA	NA	NA	healthy	4	Hiseq_1	Other_or_unknown	TRUE
0054	UBA7182.HGM12585	0	4	004-A3L	aspirate	healthy	left	NA	NA	NA	NA	healthy	4	Hiseq_1	Other_or_unknown	TRUE
0058	Bilophila.wadsworthia	0	4	004-A3R	aspirate	healthy	right	NA	NA	NA	NA	healthy	4	Hiseq_1	Other_or_unknown	TRUE
0058	Dorea.sp..2	0	4	004-A3R	aspirate	healthy	right	NA	NA	NA	NA	healthy	4	Hiseq_1	Other_or_unknown	TRUE
0058	Agathobacter.sp..1	0	4	004-A3R	aspirate	healthy	right	NA	NA	NA	NA	healthy	4	Hiseq_1	Other_or_unknown	TRUE
0058	UBA7182.HGM12585	0	4	004-A3R	aspirate	healthy	right	NA	NA	NA	NA	healthy	4	Hiseq_1	Other_or_unknown	TRUE
0058	Clostridium.sp..7	0	4	004-A3R	aspirate	healthy	right	NA	NA	NA	NA	healthy	4	Hiseq_1	Other_or_unknown	TRUE
0058	Eubacterium.sp..6	0	4	004-A3R	aspirate	healthy	right	NA	NA	NA	NA	healthy	4	Hiseq_1	Other_or_unknown	TRUE
0058	Ruminococcus.sp..1	0	4	004-A3R	aspirate	healthy	right	NA	NA	NA	NA	healthy	4	Hiseq_1	Other_or_unknown	TRUE
0058	Clostridium.ramosum	0	4	004-A3R	aspirate	healthy	right	NA	NA	NA	NA	healthy	4	Hiseq_1	Other_or_unknown	TRUE
0058	Gemmiger.formicilis	0	4	004-A3R	aspirate	healthy	right	NA	NA	NA	NA	healthy	4	Hiseq_1	Other_or_unknown	TRUE
0058	Bacteroides.fragilis	0	4	004-A3R	aspirate	healthy	right	NA	NA	NA	NA	healthy	4	Hiseq_1	Other_or_unknown	TRUE
0058	Ruthenibacterium.sp.	0	4	004-A3R	aspirate	healthy	right	NA	NA	NA	NA	healthy	4	Hiseq_1	Other_or_unknown	TRUE
0058	Blautia.sp..7	0	4	004-A3R	aspirate	healthy	right	NA	NA	NA	NA	healthy	4	Hiseq_1	Other_or_unknown	TRUE
0058	Ruminococcus.torques	0.564290067032297	4	004-A3R	aspirate	healthy	right	NA	NA	NA	NA	healthy	4	Hiseq_1	Other_or_unknown	TRUE
0058	Alistipes.finegoldii.1	0	4	004-A3R	aspirate	healthy	right	NA	NA	NA	NA	healthy	4	Hiseq_1	Other_or_unknown	TRUE
0058	Coprococcus.catus	0	4	004-A3R	aspirate	healthy	right	NA	NA	NA	NA	healthy	4	Hiseq_1	Other_or_unknown	TRUE
0058	Ruminococcus.gnavus	0	4	004-A3R	aspirate	healthy	right	NA	NA	NA	NA	healthy	4	Hiseq_1	Other_or_unknown	TRUE
0058	Eggerthella.lenta	0	4	004-A3R	aspirate	healthy	right	NA	NA	NA	NA	healthy	4	Hiseq_1	Other_or_unknown	TRUE
0058	Anaerostipes.hadrus	0.0255941499085923	4	004-A3R	aspirate	healthy	right	NA	NA	NA	NA	healthy	4	Hiseq_1	Other_or_unknown	TRUE
0058	Faecalibacterium.sp..6	0.0048750761730652	4	004-A3R	aspirate	healthy	right	NA	NA	NA	NA	healthy	4	Hiseq_1	Other_or_unknown	TRUE
0058	Blautia.sp..9	0	4	004-A3R	aspirate	healthy	right	NA	NA	NA	NA	healthy	4	Hiseq_1	Other_or_unknown	TRUE
0058	Bifidobacterium.sp..8	0	4	004-A3R	aspirate	healthy	right	NA	NA	NA	NA	healthy	4	Hiseq_1	Other_or_unknown	TRUE
0058	Dorea.longicatena	0.0268129189518586	4	004-A3R	aspirate	healthy	right	NA	NA	NA	NA	healthy	4	Hiseq_1	Other_or_unknown	TRUE
0075	Eggerthella.lenta	0.00395778364116095	5	005-A3L	aspirate	healthy	left	63	Male	White	31	TA	4	Hiseq_1	PEG_w_lytes_(Golytely,_Trilyte,_etc)	TRUE
0075	Clostridium.ramosum	0	5	005-A3L	aspirate	healthy	left	63	Male	White	31	TA	4	Hiseq_1	PEG_w_lytes_(Golytely,_Trilyte,_etc)	TRUE
0075	Ruminococcus.sp..1	0.00585751978891821	5	005-A3L	aspirate	healthy	left	63	Male	White	31	TA	4	Hiseq_1	PEG_w_lytes_(Golytely,_Trilyte,_etc)	TRUE
0075	Blautia.sp..7	0.00211081794195251	5	005-A3L	aspirate	healthy	left	63	Male	White	31	TA	4	Hiseq_1	PEG_w_lytes_(Golytely,_Trilyte,_etc)	TRUE
0075	Agathobacter.sp..1	0.000105540897097625	5	005-A3L	aspirate	healthy	left	63	Male	White	31	TA	4	Hiseq_1	PEG_w_lytes_(Golytely,_Trilyte,_etc)	TRUE
0075	Gemmiger.formicilis	0.00232189973614776	5	005-A3L	aspirate	healthy	left	63	Male	White	31	TA	4	Hiseq_1	PEG_w_lytes_(Golytely,_Trilyte,_etc)	TRUE
0075	Alistipes.finegoldii.1	0.000633245382585752	5	005-A3L	aspirate	healthy	left	63	Male	White	31	TA	4	Hiseq_1	PEG_w_lytes_(Golytely,_Trilyte,_etc)	TRUE
0075	Ruminococcus.gnavus	0.00548812664907652	5	005-A3L	aspirate	healthy	left	63	Male	White	31	TA	4	Hiseq_1	PEG_w_lytes_(Golytely,_Trilyte,_etc)	TRUE
0075	Coprococcus.catus	0.0556200527704485	5	005-A3L	aspirate	healthy	left	63	Male	White	31	TA	4	Hiseq_1	PEG_w_lytes_(Golytely,_Trilyte,_etc)	TRUE
0075	Clostridium.sp..7	0.028179419525066	5	005-A3L	aspirate	healthy	left	63	Male	White	31	TA	4	Hiseq_1	PEG_w_lytes_(Golytely,_Trilyte,_etc)	TRUE
0075	Eubacterium.sp..6	0	5	005-A3L	aspirate	healthy	left	63	Male	White	31	TA	4	Hiseq_1	PEG_w_lytes_(Golytely,_Trilyte,_etc)	TRUE
0075	Bilophila.wadsworthia	0.00253298153034301	5	005-A3L	aspirate	healthy	left	63	Male	White	31	TA	4	Hiseq_1	PEG_w_lytes_(Golytely,_Trilyte,_etc)	TRUE
0075	Faecalibacterium.sp..6	0.00443271767810026	5	005-A3L	aspirate	healthy	left	63	Male	White	31	TA	4	Hiseq_1	PEG_w_lytes_(Golytely,_Trilyte,_etc)	TRUE
0075	Dorea.longicatena	0.00079155672823219	5	005-A3L	aspirate	healthy	left	63	Male	White	31	TA	4	Hiseq_1	PEG_w_lytes_(Golytely,_Trilyte,_etc)	TRUE
0075	Blautia.sp..9	0.00379947229551451	5	005-A3L	aspirate	healthy	left	63	Male	White	31	TA	4	Hiseq_1	PEG_w_lytes_(Golytely,_Trilyte,_etc)	TRUE
0075	UBA7182.HGM12585	0.0293403693931398	5	005-A3L	aspirate	healthy	left	63	Male	White	31	TA	4	Hiseq_1	PEG_w_lytes_(Golytely,_Trilyte,_etc)	TRUE
0075	Ruthenibacterium.sp.	0	5	005-A3L	aspirate	healthy	left	63	Male	White	31	TA	4	Hiseq_1	PEG_w_lytes_(Golytely,_Trilyte,_etc)	TRUE
0075	Dorea.sp..2	0.0512928759894459	5	005-A3L	aspirate	healthy	left	63	Male	White	31	TA	4	Hiseq_1	PEG_w_lytes_(Golytely,_Trilyte,_etc)	TRUE
0075	Ruminococcus.torques	0.189920844327177	5	005-A3L	aspirate	healthy	left	63	Male	White	31	TA	4	Hiseq_1	PEG_w_lytes_(Golytely,_Trilyte,_etc)	TRUE
0075	Bifidobacterium.sp..8	0.000422163588390501	5	005-A3L	aspirate	healthy	left	63	Male	White	31	TA	4	Hiseq_1	PEG_w_lytes_(Golytely,_Trilyte,_etc)	TRUE
0075	Bacteroides.fragilis	0	5	005-A3L	aspirate	healthy	left	63	Male	White	31	TA	4	Hiseq_1	PEG_w_lytes_(Golytely,_Trilyte,_etc)	TRUE
0075	Anaerostipes.hadrus	0.00564643799472295	5	005-A3L	aspirate	healthy	left	63	Male	White	31	TA	4	Hiseq_1	PEG_w_lytes_(Golytely,_Trilyte,_etc)	TRUE
0109	Gemmiger.formicilis	0.00016087803657294	7	007-A3L	aspirate	healthy	left	51	Male	White	25	TA	4	Hiseq_1	Miralax_(or_generic)	TRUE
0109	Faecalibacterium.sp..6	0.000983143556834635	7	007-A3L	aspirate	healthy	left	51	Male	White	25	TA	4	Hiseq_1	Miralax_(or_generic)	TRUE
0109	Ruminococcus.torques	0	7	007-A3L	aspirate	healthy	left	51	Male	White	25	TA	4	Hiseq_1	Miralax_(or_generic)	TRUE
0109	Bifidobacterium.sp..8	0	7	007-A3L	aspirate	healthy	left	51	Male	White	25	TA	4	Hiseq_1	Miralax_(or_generic)	TRUE
0109	Coprococcus.catus	0.016159305006882	7	007-A3L	aspirate	healthy	left	51	Male	White	25	TA	4	Hiseq_1	Miralax_(or_generic)	TRUE
0109	Eubacterium.sp..6	0	7	007-A3L	aspirate	healthy	left	51	Male	White	25	TA	4	Hiseq_1	Miralax_(or_generic)	TRUE
0109	Ruminococcus.sp..1	0.00114402159340758	7	007-A3L	aspirate	healthy	left	51	Male	White	25	TA	4	Hiseq_1	Miralax_(or_generic)	TRUE
0109	Anaerostipes.hadrus	0.000500509447115814	7	007-A3L	aspirate	healthy	left	51	Male	White	25	TA	4	Hiseq_1	Miralax_(or_generic)	TRUE
0109	Bilophila.wadsworthia	0	7	007-A3L	aspirate	healthy	left	51	Male	White	25	TA	4	Hiseq_1	Miralax_(or_generic)	TRUE
0109	Dorea.longicatena	0.0106179504138141	7	007-A3L	aspirate	healthy	left	51	Male	White	25	TA	4	Hiseq_1	Miralax_(or_generic)	TRUE
0109	Agathobacter.sp..1	0	7	007-A3L	aspirate	healthy	left	51	Male	White	25	TA	4	Hiseq_1	Miralax_(or_generic)	TRUE
0109	Clostridium.ramosum	0	7	007-A3L	aspirate	healthy	left	51	Male	White	25	TA	4	Hiseq_1	Miralax_(or_generic)	TRUE
0109	Dorea.sp..2	0.00491571778417318	7	007-A3L	aspirate	healthy	left	51	Male	White	25	TA	4	Hiseq_1	Miralax_(or_generic)	TRUE
0109	Alistipes.finegoldii.1	0	7	007-A3L	aspirate	healthy	left	51	Male	White	25	TA	4	Hiseq_1	Miralax_(or_generic)	TRUE
0109	Eggerthella.lenta	0	7	007-A3L	aspirate	healthy	left	51	Male	White	25	TA	4	Hiseq_1	Miralax_(or_generic)	TRUE
0109	Ruminococcus.gnavus	0	7	007-A3L	aspirate	healthy	left	51	Male	White	25	TA	4	Hiseq_1	Miralax_(or_generic)	TRUE
0109	UBA7182.HGM12585	0	7	007-A3L	aspirate	healthy	left	51	Male	White	25	TA	4	Hiseq_1	Miralax_(or_generic)	TRUE
0109	Clostridium.sp..7	0	7	007-A3L	aspirate	healthy	left	51	Male	White	25	TA	4	Hiseq_1	Miralax_(or_generic)	TRUE
0109	Bacteroides.fragilis	0	7	007-A3L	aspirate	healthy	left	51	Male	White	25	TA	4	Hiseq_1	Miralax_(or_generic)	TRUE
0109	Ruthenibacterium.sp.	0	7	007-A3L	aspirate	healthy	left	51	Male	White	25	TA	4	Hiseq_1	Miralax_(or_generic)	TRUE
0109	Blautia.sp..9	0.00169815705271437	7	007-A3L	aspirate	healthy	left	51	Male	White	25	TA	4	Hiseq_1	Miralax_(or_generic)	TRUE
0109	Blautia.sp..7	0.00016087803657294	7	007-A3L	aspirate	healthy	left	51	Male	White	25	TA	4	Hiseq_1	Miralax_(or_generic)	TRUE
0159	Clostridium.ramosum	0	10	010-A3L	aspirate	healthy	left	61	Male	White	37	serrated	4	Hiseq_1	PEG_w_lytes_(Golytely,_Trilyte,_etc)	TRUE
0159	Faecalibacterium.sp..6	0.00125822686798297	10	010-A3L	aspirate	healthy	left	61	Male	White	37	serrated	4	Hiseq_1	PEG_w_lytes_(Golytely,_Trilyte,_etc)	TRUE
0159	Eubacterium.sp..6	0.0200671054329591	10	010-A3L	aspirate	healthy	left	61	Male	White	37	serrated	4	Hiseq_1	PEG_w_lytes_(Golytely,_Trilyte,_etc)	TRUE
0159	Blautia.sp..7	0.00209704477997161	10	010-A3L	aspirate	healthy	left	61	Male	White	37	serrated	4	Hiseq_1	PEG_w_lytes_(Golytely,_Trilyte,_etc)	TRUE
0159	Bifidobacterium.sp..8	0.00403277842302233	10	010-A3L	aspirate	healthy	left	61	Male	White	37	serrated	4	Hiseq_1	PEG_w_lytes_(Golytely,_Trilyte,_etc)	TRUE
0159	Alistipes.finegoldii.1	0.00103239127629372	10	010-A3L	aspirate	healthy	left	61	Male	White	37	serrated	4	Hiseq_1	PEG_w_lytes_(Golytely,_Trilyte,_etc)	TRUE
0159	Eggerthella.lenta	0.00203252032520325	10	010-A3L	aspirate	healthy	left	61	Male	White	37	serrated	4	Hiseq_1	PEG_w_lytes_(Golytely,_Trilyte,_etc)	TRUE
0159	Ruminococcus.gnavus	0.0004516711833785	10	010-A3L	aspirate	healthy	left	61	Male	White	37	serrated	4	Hiseq_1	PEG_w_lytes_(Golytely,_Trilyte,_etc)	TRUE
0159	Anaerostipes.hadrus	0.000516195638146858	10	010-A3L	aspirate	healthy	left	61	Male	White	37	serrated	4	Hiseq_1	PEG_w_lytes_(Golytely,_Trilyte,_etc)	TRUE
0159	Clostridium.sp..7	0.0109046328558524	10	010-A3L	aspirate	healthy	left	61	Male	White	37	serrated	4	Hiseq_1	PEG_w_lytes_(Golytely,_Trilyte,_etc)	TRUE
0159	UBA7182.HGM12585	0.00267776487288682	10	010-A3L	aspirate	healthy	left	61	Male	White	37	serrated	4	Hiseq_1	PEG_w_lytes_(Golytely,_Trilyte,_etc)	TRUE
0159	Gemmiger.formicilis	0.00461349851593754	10	010-A3L	aspirate	healthy	left	61	Male	White	37	serrated	4	Hiseq_1	PEG_w_lytes_(Golytely,_Trilyte,_etc)	TRUE
0159	Blautia.sp..9	0.00532326751838947	10	010-A3L	aspirate	healthy	left	61	Male	White	37	serrated	4	Hiseq_1	PEG_w_lytes_(Golytely,_Trilyte,_etc)	TRUE
0159	Ruminococcus.sp..1	0.00245192928119757	10	010-A3L	aspirate	healthy	left	61	Male	White	37	serrated	4	Hiseq_1	PEG_w_lytes_(Golytely,_Trilyte,_etc)	TRUE
0159	Dorea.longicatena	0.00896889921280165	10	010-A3L	aspirate	healthy	left	61	Male	White	37	serrated	4	Hiseq_1	PEG_w_lytes_(Golytely,_Trilyte,_etc)	TRUE
0159	Ruminococcus.torques	0.0089043747580333	10	010-A3L	aspirate	healthy	left	61	Male	White	37	serrated	4	Hiseq_1	PEG_w_lytes_(Golytely,_Trilyte,_etc)	TRUE
0159	Bacteroides.fragilis	0	10	010-A3L	aspirate	healthy	left	61	Male	White	37	serrated	4	Hiseq_1	PEG_w_lytes_(Golytely,_Trilyte,_etc)	TRUE
0159	Agathobacter.sp..1	0.0069363788875984	10	010-A3L	aspirate	healthy	left	61	Male	White	37	serrated	4	Hiseq_1	PEG_w_lytes_(Golytely,_Trilyte,_etc)	TRUE
0159	Dorea.sp..2	0	10	010-A3L	aspirate	healthy	left	61	Male	White	37	serrated	4	Hiseq_1	PEG_w_lytes_(Golytely,_Trilyte,_etc)	TRUE
0159	Bilophila.wadsworthia	0.00254871596335011	10	010-A3L	aspirate	healthy	left	61	Male	White	37	serrated	4	Hiseq_1	PEG_w_lytes_(Golytely,_Trilyte,_etc)	TRUE
0159	Coprococcus.catus	0.00461349851593754	10	010-A3L	aspirate	healthy	left	61	Male	White	37	serrated	4	Hiseq_1	PEG_w_lytes_(Golytely,_Trilyte,_etc)	TRUE
0159	Ruthenibacterium.sp.	0	10	010-A3L	aspirate	healthy	left	61	Male	White	37	serrated	4	Hiseq_1	PEG_w_lytes_(Golytely,_Trilyte,_etc)	TRUE
0172	Agathobacter.sp..1	0	10	010-A3R	aspirate	healthy	right	61	Male	White	37	serrated	4	Hiseq_1	PEG_w_lytes_(Golytely,_Trilyte,_etc)	TRUE
0172	Anaerostipes.hadrus	0.0214806731376716	10	010-A3R	aspirate	healthy	right	61	Male	White	37	serrated	4	Hiseq_1	PEG_w_lytes_(Golytely,_Trilyte,_etc)	TRUE
0172	Faecalibacterium.sp..6	0.000344609729481362	10	010-A3R	aspirate	healthy	right	61	Male	White	37	serrated	4	Hiseq_1	PEG_w_lytes_(Golytely,_Trilyte,_etc)	TRUE
0172	Gemmiger.formicilis	0.00126356900809833	10	010-A3R	aspirate	healthy	right	61	Male	White	37	serrated	4	Hiseq_1	PEG_w_lytes_(Golytely,_Trilyte,_etc)	TRUE
0172	Clostridium.ramosum	0	10	010-A3R	aspirate	healthy	right	61	Male	White	37	serrated	4	Hiseq_1	PEG_w_lytes_(Golytely,_Trilyte,_etc)	TRUE
0172	Ruminococcus.sp..1	0.00327379243007294	10	010-A3R	aspirate	healthy	right	61	Male	White	37	serrated	4	Hiseq_1	PEG_w_lytes_(Golytely,_Trilyte,_etc)	TRUE
0172	Eggerthella.lenta	0	10	010-A3R	aspirate	healthy	right	61	Male	White	37	serrated	4	Hiseq_1	PEG_w_lytes_(Golytely,_Trilyte,_etc)	TRUE
0172	Ruminococcus.torques	0.00763884900350353	10	010-A3R	aspirate	healthy	right	61	Male	White	37	serrated	4	Hiseq_1	PEG_w_lytes_(Golytely,_Trilyte,_etc)	TRUE
0172	Blautia.sp..7	0.000631784504049164	10	010-A3R	aspirate	healthy	right	61	Male	White	37	serrated	4	Hiseq_1	PEG_w_lytes_(Golytely,_Trilyte,_etc)	TRUE
0172	Bacteroides.fragilis	0.000344609729481362	10	010-A3R	aspirate	healthy	right	61	Male	White	37	serrated	4	Hiseq_1	PEG_w_lytes_(Golytely,_Trilyte,_etc)	TRUE
0172	Bifidobacterium.sp..8	0	10	010-A3R	aspirate	healthy	right	61	Male	White	37	serrated	4	Hiseq_1	PEG_w_lytes_(Golytely,_Trilyte,_etc)	TRUE
0172	Alistipes.finegoldii.1	0	10	010-A3R	aspirate	healthy	right	61	Male	White	37	serrated	4	Hiseq_1	PEG_w_lytes_(Golytely,_Trilyte,_etc)	TRUE
0172	Ruminococcus.gnavus	0.0231462868301648	10	010-A3R	aspirate	healthy	right	61	Male	White	37	serrated	4	Hiseq_1	PEG_w_lytes_(Golytely,_Trilyte,_etc)	TRUE
0172	Coprococcus.catus	0	10	010-A3R	aspirate	healthy	right	61	Male	White	37	serrated	4	Hiseq_1	PEG_w_lytes_(Golytely,_Trilyte,_etc)	TRUE
0172	Clostridium.sp..7	0.0321635747515938	10	010-A3R	aspirate	healthy	right	61	Male	White	37	serrated	4	Hiseq_1	PEG_w_lytes_(Golytely,_Trilyte,_etc)	TRUE
0172	Eubacterium.sp..6	0.0141864338636494	10	010-A3R	aspirate	healthy	right	61	Male	White	37	serrated	4	Hiseq_1	PEG_w_lytes_(Golytely,_Trilyte,_etc)	TRUE
0172	Bilophila.wadsworthia	0	10	010-A3R	aspirate	healthy	right	61	Male	White	37	serrated	4	Hiseq_1	PEG_w_lytes_(Golytely,_Trilyte,_etc)	TRUE
0172	Ruthenibacterium.sp.	0	10	010-A3R	aspirate	healthy	right	61	Male	White	37	serrated	4	Hiseq_1	PEG_w_lytes_(Golytely,_Trilyte,_etc)	TRUE
0172	Blautia.sp..9	0	10	010-A3R	aspirate	healthy	right	61	Male	White	37	serrated	4	Hiseq_1	PEG_w_lytes_(Golytely,_Trilyte,_etc)	TRUE
0172	Dorea.longicatena	0.00160817873757969	10	010-A3R	aspirate	healthy	right	61	Male	White	37	serrated	4	Hiseq_1	PEG_w_lytes_(Golytely,_Trilyte,_etc)	TRUE
0172	Dorea.sp..2	0.00436505657343059	10	010-A3R	aspirate	healthy	right	61	Male	White	37	serrated	4	Hiseq_1	PEG_w_lytes_(Golytely,_Trilyte,_etc)	TRUE
0172	UBA7182.HGM12585	0.00890241801160186	10	010-A3R	aspirate	healthy	right	61	Male	White	37	serrated	4	Hiseq_1	PEG_w_lytes_(Golytely,_Trilyte,_etc)	TRUE
0177	Gemmiger.formicilis	0	11	011-A3L	aspirate	healthy	left	64	Male	White	26	TA	4	Hiseq_1	PEG_w_lytes_(Golytely,_Trilyte,_etc)	TRUE
0177	Ruminococcus.torques	0	11	011-A3L	aspirate	healthy	left	64	Male	White	26	TA	4	Hiseq_1	PEG_w_lytes_(Golytely,_Trilyte,_etc)	TRUE
0177	Blautia.sp..7	0.000541980940336931	11	011-A3L	aspirate	healthy	left	64	Male	White	26	TA	4	Hiseq_1	PEG_w_lytes_(Golytely,_Trilyte,_etc)	TRUE
0177	Eubacterium.sp..6	0.0135495235084233	11	011-A3L	aspirate	healthy	left	64	Male	White	26	TA	4	Hiseq_1	PEG_w_lytes_(Golytely,_Trilyte,_etc)	TRUE
0177	Ruminococcus.gnavus	0.112054559414661	11	011-A3L	aspirate	healthy	left	64	Male	White	26	TA	4	Hiseq_1	PEG_w_lytes_(Golytely,_Trilyte,_etc)	TRUE
0177	Coprococcus.catus	0	11	011-A3L	aspirate	healthy	left	64	Male	White	26	TA	4	Hiseq_1	PEG_w_lytes_(Golytely,_Trilyte,_etc)	TRUE
0177	Bifidobacterium.sp..8	0	11	011-A3L	aspirate	healthy	left	64	Male	White	26	TA	4	Hiseq_1	PEG_w_lytes_(Golytely,_Trilyte,_etc)	TRUE
0177	Faecalibacterium.sp..6	0.000225825391807055	11	011-A3L	aspirate	healthy	left	64	Male	White	26	TA	4	Hiseq_1	PEG_w_lytes_(Golytely,_Trilyte,_etc)	TRUE
0177	UBA7182.HGM12585	0.0037035364256357	11	011-A3L	aspirate	healthy	left	64	Male	White	26	TA	4	Hiseq_1	PEG_w_lytes_(Golytely,_Trilyte,_etc)	TRUE
0177	Bilophila.wadsworthia	0	11	011-A3L	aspirate	healthy	left	64	Male	White	26	TA	4	Hiseq_1	PEG_w_lytes_(Golytely,_Trilyte,_etc)	TRUE
0177	Clostridium.ramosum	0	11	011-A3L	aspirate	healthy	left	64	Male	White	26	TA	4	Hiseq_1	PEG_w_lytes_(Golytely,_Trilyte,_etc)	TRUE
0177	Ruminococcus.sp..1	0.00284539993676889	11	011-A3L	aspirate	healthy	left	64	Male	White	26	TA	4	Hiseq_1	PEG_w_lytes_(Golytely,_Trilyte,_etc)	TRUE
0177	Dorea.longicatena	0	11	011-A3L	aspirate	healthy	left	64	Male	White	26	TA	4	Hiseq_1	PEG_w_lytes_(Golytely,_Trilyte,_etc)	TRUE
0177	Ruthenibacterium.sp.	0	11	011-A3L	aspirate	healthy	left	64	Male	White	26	TA	4	Hiseq_1	PEG_w_lytes_(Golytely,_Trilyte,_etc)	TRUE
0177	Bacteroides.fragilis	0	11	011-A3L	aspirate	healthy	left	64	Male	White	26	TA	4	Hiseq_1	PEG_w_lytes_(Golytely,_Trilyte,_etc)	TRUE
0177	Agathobacter.sp..1	0	11	011-A3L	aspirate	healthy	left	64	Male	White	26	TA	4	Hiseq_1	PEG_w_lytes_(Golytely,_Trilyte,_etc)	TRUE
0177	Eggerthella.lenta	0	11	011-A3L	aspirate	healthy	left	64	Male	White	26	TA	4	Hiseq_1	PEG_w_lytes_(Golytely,_Trilyte,_etc)	TRUE
0177	Dorea.sp..2	0	11	011-A3L	aspirate	healthy	left	64	Male	White	26	TA	4	Hiseq_1	PEG_w_lytes_(Golytely,_Trilyte,_etc)	TRUE
0177	Anaerostipes.hadrus	0.0159432726615781	11	011-A3L	aspirate	healthy	left	64	Male	White	26	TA	4	Hiseq_1	PEG_w_lytes_(Golytely,_Trilyte,_etc)	TRUE
0177	Clostridium.sp..7	0.0271893771735694	11	011-A3L	aspirate	healthy	left	64	Male	White	26	TA	4	Hiseq_1	PEG_w_lytes_(Golytely,_Trilyte,_etc)	TRUE
0177	Blautia.sp..9	0	11	011-A3L	aspirate	healthy	left	64	Male	White	26	TA	4	Hiseq_1	PEG_w_lytes_(Golytely,_Trilyte,_etc)	TRUE
0177	Alistipes.finegoldii.1	0	11	011-A3L	aspirate	healthy	left	64	Male	White	26	TA	4	Hiseq_1	PEG_w_lytes_(Golytely,_Trilyte,_etc)	TRUE
0241	Eggerthella.lenta	0.00259362596769757	15	015-A3R	aspirate	healthy	right	71	Male	Asian	27	healthy	4	Hiseq_1	Miralax_(or_generic)	TRUE
0241	Eubacterium.sp..6	0	15	015-A3R	aspirate	healthy	right	71	Male	Asian	27	healthy	4	Hiseq_1	Miralax_(or_generic)	TRUE
0241	Bilophila.wadsworthia	0.00337957323063622	15	015-A3R	aspirate	healthy	right	71	Male	Asian	27	healthy	4	Hiseq_1	Miralax_(or_generic)	TRUE
0241	Gemmiger.formicilis	0	15	015-A3R	aspirate	healthy	right	71	Male	Asian	27	healthy	4	Hiseq_1	Miralax_(or_generic)	TRUE
0241	Dorea.longicatena	0.0083703383502967	15	015-A3R	aspirate	healthy	right	71	Male	Asian	27	healthy	4	Hiseq_1	Miralax_(or_generic)	TRUE
0241	Ruminococcus.torques	0.0705387668487445	15	015-A3R	aspirate	healthy	right	71	Male	Asian	27	healthy	4	Hiseq_1	Miralax_(or_generic)	TRUE
0241	Blautia.sp..7	0	15	015-A3R	aspirate	healthy	right	71	Male	Asian	27	healthy	4	Hiseq_1	Miralax_(or_generic)	TRUE
0241	Faecalibacterium.sp..6	0.00314378905175463	15	015-A3R	aspirate	healthy	right	71	Male	Asian	27	healthy	4	Hiseq_1	Miralax_(or_generic)	TRUE
0241	Bifidobacterium.sp..8	0	15	015-A3R	aspirate	healthy	right	71	Male	Asian	27	healthy	4	Hiseq_1	Miralax_(or_generic)	TRUE
0241	Alistipes.finegoldii.1	0.000903839352379455	15	015-A3R	aspirate	healthy	right	71	Male	Asian	27	healthy	4	Hiseq_1	Miralax_(or_generic)	TRUE
0241	Ruminococcus.gnavus	0.0255039886823594	15	015-A3R	aspirate	healthy	right	71	Male	Asian	27	healthy	4	Hiseq_1	Miralax_(or_generic)	TRUE
0241	Coprococcus.catus	0.00884190670805989	15	015-A3R	aspirate	healthy	right	71	Male	Asian	27	healthy	4	Hiseq_1	Miralax_(or_generic)	TRUE
0241	Anaerostipes.hadrus	0.00381184422525249	15	015-A3R	aspirate	healthy	right	71	Male	Asian	27	healthy	4	Hiseq_1	Miralax_(or_generic)	TRUE
0241	Clostridium.sp..7	0	15	015-A3R	aspirate	healthy	right	71	Male	Asian	27	healthy	4	Hiseq_1	Miralax_(or_generic)	TRUE
0241	UBA7182.HGM12585	0.00742720163477031	15	015-A3R	aspirate	healthy	right	71	Male	Asian	27	healthy	4	Hiseq_1	Miralax_(or_generic)	TRUE
0241	Bacteroides.fragilis	0.00027508154202853	15	015-A3R	aspirate	healthy	right	71	Male	Asian	27	healthy	4	Hiseq_1	Miralax_(or_generic)	TRUE
0241	Clostridium.ramosum	0	15	015-A3R	aspirate	healthy	right	71	Male	Asian	27	healthy	4	Hiseq_1	Miralax_(or_generic)	TRUE
0241	Ruminococcus.sp..1	0.00314378905175463	15	015-A3R	aspirate	healthy	right	71	Male	Asian	27	healthy	4	Hiseq_1	Miralax_(or_generic)	TRUE
0241	Ruthenibacterium.sp.	0	15	015-A3R	aspirate	healthy	right	71	Male	Asian	27	healthy	4	Hiseq_1	Miralax_(or_generic)	TRUE
0241	Dorea.sp..2	0.00844893307659056	15	015-A3R	aspirate	healthy	right	71	Male	Asian	27	healthy	4	Hiseq_1	Miralax_(or_generic)	TRUE
0241	Agathobacter.sp..1	0.00267222069399143	15	015-A3R	aspirate	healthy	right	71	Male	Asian	27	healthy	4	Hiseq_1	Miralax_(or_generic)	TRUE
0241	Blautia.sp..9	0.00334027586748929	15	015-A3R	aspirate	healthy	right	71	Male	Asian	27	healthy	4	Hiseq_1	Miralax_(or_generic)	TRUE
0245	Blautia.sp..7	0.000149797773006441	15	015-A3L	aspirate	healthy	left	71	Male	Asian	27	healthy	4	Hiseq_1	Miralax_(or_generic)	TRUE
0245	Bifidobacterium.sp..8	0	15	015-A3L	aspirate	healthy	left	71	Male	Asian	27	healthy	4	Hiseq_1	Miralax_(or_generic)	TRUE
0245	Eggerthella.lenta	0.00322065211963849	15	015-A3L	aspirate	healthy	left	71	Male	Asian	27	healthy	4	Hiseq_1	Miralax_(or_generic)	TRUE
0245	Ruminococcus.gnavus	0.0253158236380886	15	015-A3L	aspirate	healthy	left	71	Male	Asian	27	healthy	4	Hiseq_1	Miralax_(or_generic)	TRUE
0245	Anaerostipes.hadrus	0.00272132620961702	15	015-A3L	aspirate	healthy	left	71	Male	Asian	27	healthy	4	Hiseq_1	Miralax_(or_generic)	TRUE
0245	Eubacterium.sp..6	0.00259649473211165	15	015-A3L	aspirate	healthy	left	71	Male	Asian	27	healthy	4	Hiseq_1	Miralax_(or_generic)	TRUE
0245	UBA7182.HGM12585	0.00803914715134568	15	015-A3L	aspirate	healthy	left	71	Male	Asian	27	healthy	4	Hiseq_1	Miralax_(or_generic)	TRUE
0245	Gemmiger.formicilis	0	15	015-A3L	aspirate	healthy	left	71	Male	Asian	27	healthy	4	Hiseq_1	Miralax_(or_generic)	TRUE
0245	Clostridium.ramosum	0	15	015-A3L	aspirate	healthy	left	71	Male	Asian	27	healthy	4	Hiseq_1	Miralax_(or_generic)	TRUE
0245	Faecalibacterium.sp..6	0.0042442702351825	15	015-A3L	aspirate	healthy	left	71	Male	Asian	27	healthy	4	Hiseq_1	Miralax_(or_generic)	TRUE
0245	Dorea.longicatena	0.0136565636390872	15	015-A3L	aspirate	healthy	left	71	Male	Asian	27	healthy	4	Hiseq_1	Miralax_(or_generic)	TRUE
0245	Ruminococcus.torques	0.0890048434613272	15	015-A3L	aspirate	healthy	left	71	Male	Asian	27	healthy	4	Hiseq_1	Miralax_(or_generic)	TRUE
0245	Bacteroides.fragilis	0	15	015-A3L	aspirate	healthy	left	71	Male	Asian	27	healthy	4	Hiseq_1	Miralax_(or_generic)	TRUE
0245	Agathobacter.sp..1	0.00152294402556549	15	015-A3L	aspirate	healthy	left	71	Male	Asian	27	healthy	4	Hiseq_1	Miralax_(or_generic)	TRUE
0245	Alistipes.finegoldii.1	0	15	015-A3L	aspirate	healthy	left	71	Male	Asian	27	healthy	4	Hiseq_1	Miralax_(or_generic)	TRUE
0245	Dorea.sp..2	0.0101363159734359	15	015-A3L	aspirate	healthy	left	71	Male	Asian	27	healthy	4	Hiseq_1	Miralax_(or_generic)	TRUE
0245	Bilophila.wadsworthia	0.00391970839366855	15	015-A3L	aspirate	healthy	left	71	Male	Asian	27	healthy	4	Hiseq_1	Miralax_(or_generic)	TRUE
0245	Coprococcus.catus	0.0175762720327558	15	015-A3L	aspirate	healthy	left	71	Male	Asian	27	healthy	4	Hiseq_1	Miralax_(or_generic)	TRUE
0245	Clostridium.sp..7	0	15	015-A3L	aspirate	healthy	left	71	Male	Asian	27	healthy	4	Hiseq_1	Miralax_(or_generic)	TRUE
0245	Blautia.sp..9	0.00876316972087682	15	015-A3L	aspirate	healthy	left	71	Male	Asian	27	healthy	4	Hiseq_1	Miralax_(or_generic)	TRUE
0245	Ruthenibacterium.sp.	0.00307085434663205	15	015-A3L	aspirate	healthy	left	71	Male	Asian	27	healthy	4	Hiseq_1	Miralax_(or_generic)	TRUE
0245	Ruminococcus.sp..1	0.0043441354171868	15	015-A3L	aspirate	healthy	left	71	Male	Asian	27	healthy	4	Hiseq_1	Miralax_(or_generic)	TRUE
0308	Gemmiger.formicilis	0.00691509796388782	19	019-A3R	aspirate	healthy	right	55	Male	White	30	serrated	4	Hiseq_1	PEG_w_lytes_(Golytely,_Trilyte,_etc)	TRUE
0308	Faecalibacterium.sp..6	0.00499423741836343	19	019-A3R	aspirate	healthy	right	55	Male	White	30	serrated	4	Hiseq_1	PEG_w_lytes_(Golytely,_Trilyte,_etc)	TRUE
0308	Eggerthella.lenta	0	19	019-A3R	aspirate	healthy	right	55	Male	White	30	serrated	4	Hiseq_1	PEG_w_lytes_(Golytely,_Trilyte,_etc)	TRUE
0308	Ruminococcus.torques	0.245485977718018	19	019-A3R	aspirate	healthy	right	55	Male	White	30	serrated	4	Hiseq_1	PEG_w_lytes_(Golytely,_Trilyte,_etc)	TRUE
0308	Blautia.sp..7	0.000384172109104879	19	019-A3R	aspirate	healthy	right	55	Male	White	30	serrated	4	Hiseq_1	PEG_w_lytes_(Golytely,_Trilyte,_etc)	TRUE
0308	Agathobacter.sp..1	0	19	019-A3R	aspirate	healthy	right	55	Male	White	30	serrated	4	Hiseq_1	PEG_w_lytes_(Golytely,_Trilyte,_etc)	TRUE
0308	Bifidobacterium.sp..8	0	19	019-A3R	aspirate	healthy	right	55	Male	White	30	serrated	4	Hiseq_1	PEG_w_lytes_(Golytely,_Trilyte,_etc)	TRUE
0308	Alistipes.finegoldii.1	0	19	019-A3R	aspirate	healthy	right	55	Male	White	30	serrated	4	Hiseq_1	PEG_w_lytes_(Golytely,_Trilyte,_etc)	TRUE
0308	Ruminococcus.gnavus	0.0188244333461391	19	019-A3R	aspirate	healthy	right	55	Male	White	30	serrated	4	Hiseq_1	PEG_w_lytes_(Golytely,_Trilyte,_etc)	TRUE
0308	Anaerostipes.hadrus	0	19	019-A3R	aspirate	healthy	right	55	Male	White	30	serrated	4	Hiseq_1	PEG_w_lytes_(Golytely,_Trilyte,_etc)	TRUE
0308	Clostridium.sp..7	0.0149827122550903	19	019-A3R	aspirate	healthy	right	55	Male	White	30	serrated	4	Hiseq_1	PEG_w_lytes_(Golytely,_Trilyte,_etc)	TRUE
0308	Eubacterium.sp..6	0.0145985401459854	19	019-A3R	aspirate	healthy	right	55	Male	White	30	serrated	4	Hiseq_1	PEG_w_lytes_(Golytely,_Trilyte,_etc)	TRUE
0308	Bilophila.wadsworthia	0.0111409911640415	19	019-A3R	aspirate	healthy	right	55	Male	White	30	serrated	4	Hiseq_1	PEG_w_lytes_(Golytely,_Trilyte,_etc)	TRUE
0308	Clostridium.ramosum	0	19	019-A3R	aspirate	healthy	right	55	Male	White	30	serrated	4	Hiseq_1	PEG_w_lytes_(Golytely,_Trilyte,_etc)	TRUE
0308	Ruminococcus.sp..1	0	19	019-A3R	aspirate	healthy	right	55	Male	White	30	serrated	4	Hiseq_1	PEG_w_lytes_(Golytely,_Trilyte,_etc)	TRUE
0308	Blautia.sp..9	0.102573953131003	19	019-A3R	aspirate	healthy	right	55	Male	White	30	serrated	4	Hiseq_1	PEG_w_lytes_(Golytely,_Trilyte,_etc)	TRUE
0308	Dorea.longicatena	0.0172877449097196	19	019-A3R	aspirate	healthy	right	55	Male	White	30	serrated	4	Hiseq_1	PEG_w_lytes_(Golytely,_Trilyte,_etc)	TRUE
0308	Ruthenibacterium.sp.	0	19	019-A3R	aspirate	healthy	right	55	Male	White	30	serrated	4	Hiseq_1	PEG_w_lytes_(Golytely,_Trilyte,_etc)	TRUE
0308	Bacteroides.fragilis	0	19	019-A3R	aspirate	healthy	right	55	Male	White	30	serrated	4	Hiseq_1	PEG_w_lytes_(Golytely,_Trilyte,_etc)	TRUE
0308	UBA7182.HGM12585	0	19	019-A3R	aspirate	healthy	right	55	Male	White	30	serrated	4	Hiseq_1	PEG_w_lytes_(Golytely,_Trilyte,_etc)	TRUE
0308	Dorea.sp..2	0	19	019-A3R	aspirate	healthy	right	55	Male	White	30	serrated	4	Hiseq_1	PEG_w_lytes_(Golytely,_Trilyte,_etc)	TRUE
0308	Coprococcus.catus	0.0499423741836343	19	019-A3R	aspirate	healthy	right	55	Male	White	30	serrated	4	Hiseq_1	PEG_w_lytes_(Golytely,_Trilyte,_etc)	TRUE
0312	Blautia.sp..7	0.000519210799584631	19	019-A3L	aspirate	healthy	left	55	Male	White	30	serrated	4	Hiseq_1	PEG_w_lytes_(Golytely,_Trilyte,_etc)	TRUE
0312	Coprococcus.catus	0.0327751817237799	19	019-A3L	aspirate	healthy	left	55	Male	White	30	serrated	4	Hiseq_1	PEG_w_lytes_(Golytely,_Trilyte,_etc)	TRUE
0312	Bifidobacterium.sp..8	0	19	019-A3L	aspirate	healthy	left	55	Male	White	30	serrated	4	Hiseq_1	PEG_w_lytes_(Golytely,_Trilyte,_etc)	TRUE
0312	Faecalibacterium.sp..6	0.00227154724818276	19	019-A3L	aspirate	healthy	left	55	Male	White	30	serrated	4	Hiseq_1	PEG_w_lytes_(Golytely,_Trilyte,_etc)	TRUE
0312	Eubacterium.sp..6	0	19	019-A3L	aspirate	healthy	left	55	Male	White	30	serrated	4	Hiseq_1	PEG_w_lytes_(Golytely,_Trilyte,_etc)	TRUE
0312	Gemmiger.formicilis	0.00441329179646937	19	019-A3L	aspirate	healthy	left	55	Male	White	30	serrated	4	Hiseq_1	PEG_w_lytes_(Golytely,_Trilyte,_etc)	TRUE
0312	Clostridium.ramosum	0	19	019-A3L	aspirate	healthy	left	55	Male	White	30	serrated	4	Hiseq_1	PEG_w_lytes_(Golytely,_Trilyte,_etc)	TRUE
0312	Ruminococcus.sp..1	0.00175233644859813	19	019-A3L	aspirate	healthy	left	55	Male	White	30	serrated	4	Hiseq_1	PEG_w_lytes_(Golytely,_Trilyte,_etc)	TRUE
0312	Dorea.longicatena	0.0095404984423676	19	019-A3L	aspirate	healthy	left	55	Male	White	30	serrated	4	Hiseq_1	PEG_w_lytes_(Golytely,_Trilyte,_etc)	TRUE
0312	Ruminococcus.torques	0.193795430944964	19	019-A3L	aspirate	healthy	left	55	Male	White	30	serrated	4	Hiseq_1	PEG_w_lytes_(Golytely,_Trilyte,_etc)	TRUE
0312	Bacteroides.fragilis	0.000649013499480789	19	019-A3L	aspirate	healthy	left	55	Male	White	30	serrated	4	Hiseq_1	PEG_w_lytes_(Golytely,_Trilyte,_etc)	TRUE
0312	Agathobacter.sp..1	0.000389408099688474	19	019-A3L	aspirate	healthy	left	55	Male	White	30	serrated	4	Hiseq_1	PEG_w_lytes_(Golytely,_Trilyte,_etc)	TRUE
0312	Eggerthella.lenta	0	19	019-A3L	aspirate	healthy	left	55	Male	White	30	serrated	4	Hiseq_1	PEG_w_lytes_(Golytely,_Trilyte,_etc)	TRUE
0312	Ruminococcus.gnavus	0.00733385254413292	19	019-A3L	aspirate	healthy	left	55	Male	White	30	serrated	4	Hiseq_1	PEG_w_lytes_(Golytely,_Trilyte,_etc)	TRUE
0312	Bilophila.wadsworthia	0.00889148494288681	19	019-A3L	aspirate	healthy	left	55	Male	White	30	serrated	4	Hiseq_1	PEG_w_lytes_(Golytely,_Trilyte,_etc)	TRUE
0312	Anaerostipes.hadrus	0.00110332294911734	19	019-A3L	aspirate	healthy	left	55	Male	White	30	serrated	4	Hiseq_1	PEG_w_lytes_(Golytely,_Trilyte,_etc)	TRUE
0312	Clostridium.sp..7	0.0127855659397715	19	019-A3L	aspirate	healthy	left	55	Male	White	30	serrated	4	Hiseq_1	PEG_w_lytes_(Golytely,_Trilyte,_etc)	TRUE
0312	UBA7182.HGM12585	0.00441329179646937	19	019-A3L	aspirate	healthy	left	55	Male	White	30	serrated	4	Hiseq_1	PEG_w_lytes_(Golytely,_Trilyte,_etc)	TRUE
0312	Ruthenibacterium.sp.	0.00941069574247144	19	019-A3L	aspirate	healthy	left	55	Male	White	30	serrated	4	Hiseq_1	PEG_w_lytes_(Golytely,_Trilyte,_etc)	TRUE
0312	Blautia.sp..9	0.0700934579439252	19	019-A3L	aspirate	healthy	left	55	Male	White	30	serrated	4	Hiseq_1	PEG_w_lytes_(Golytely,_Trilyte,_etc)	TRUE
0312	Dorea.sp..2	0.0122014537902388	19	019-A3L	aspirate	healthy	left	55	Male	White	30	serrated	4	Hiseq_1	PEG_w_lytes_(Golytely,_Trilyte,_etc)	TRUE
0312	Alistipes.finegoldii.1	0.00227154724818276	19	019-A3L	aspirate	healthy	left	55	Male	White	30	serrated	4	Hiseq_1	PEG_w_lytes_(Golytely,_Trilyte,_etc)	TRUE
0330	Bilophila.wadsworthia	0	20	020-A3L	aspirate	healthy	left	54	Male	White	20	serrated	4	Hiseq_1	PEG_w_lytes_(Golytely,_Trilyte,_etc)	TRUE
0330	Gemmiger.formicilis	0	20	020-A3L	aspirate	healthy	left	54	Male	White	20	serrated	4	Hiseq_1	PEG_w_lytes_(Golytely,_Trilyte,_etc)	TRUE
0330	Ruminococcus.torques	0.00519349974870162	20	020-A3L	aspirate	healthy	left	54	Male	White	20	serrated	4	Hiseq_1	PEG_w_lytes_(Golytely,_Trilyte,_etc)	TRUE
0330	Blautia.sp..7	0.0030155804992461	20	020-A3L	aspirate	healthy	left	54	Male	White	20	serrated	4	Hiseq_1	PEG_w_lytes_(Golytely,_Trilyte,_etc)	TRUE
0330	Eggerthella.lenta	0.00268051599932987	20	020-A3L	aspirate	healthy	left	54	Male	White	20	serrated	4	Hiseq_1	PEG_w_lytes_(Golytely,_Trilyte,_etc)	TRUE
0330	Alistipes.finegoldii.1	0	20	020-A3L	aspirate	healthy	left	54	Male	White	20	serrated	4	Hiseq_1	PEG_w_lytes_(Golytely,_Trilyte,_etc)	TRUE
0330	Ruminococcus.gnavus	0.190484168202379	20	020-A3L	aspirate	healthy	left	54	Male	White	20	serrated	4	Hiseq_1	PEG_w_lytes_(Golytely,_Trilyte,_etc)	TRUE
0330	Coprococcus.catus	0.0405428044898643	20	020-A3L	aspirate	healthy	left	54	Male	White	20	serrated	4	Hiseq_1	PEG_w_lytes_(Golytely,_Trilyte,_etc)	TRUE
0330	Faecalibacterium.sp..6	0.0103869994974032	20	020-A3L	aspirate	healthy	left	54	Male	White	20	serrated	4	Hiseq_1	PEG_w_lytes_(Golytely,_Trilyte,_etc)	TRUE
0330	Eubacterium.sp..6	0.0388674819902831	20	020-A3L	aspirate	healthy	left	54	Male	White	20	serrated	4	Hiseq_1	PEG_w_lytes_(Golytely,_Trilyte,_etc)	TRUE
0330	UBA7182.HGM12585	0.0217791924945552	20	020-A3L	aspirate	healthy	left	54	Male	White	20	serrated	4	Hiseq_1	PEG_w_lytes_(Golytely,_Trilyte,_etc)	TRUE
0330	Bacteroides.fragilis	0.0195175071201206	20	020-A3L	aspirate	healthy	left	54	Male	White	20	serrated	4	Hiseq_1	PEG_w_lytes_(Golytely,_Trilyte,_etc)	TRUE
0330	Clostridium.ramosum	0	20	020-A3L	aspirate	healthy	left	54	Male	White	20	serrated	4	Hiseq_1	PEG_w_lytes_(Golytely,_Trilyte,_etc)	TRUE
0330	Dorea.longicatena	0	20	020-A3L	aspirate	healthy	left	54	Male	White	20	serrated	4	Hiseq_1	PEG_w_lytes_(Golytely,_Trilyte,_etc)	TRUE
0330	Ruthenibacterium.sp.	0	20	020-A3L	aspirate	healthy	left	54	Male	White	20	serrated	4	Hiseq_1	PEG_w_lytes_(Golytely,_Trilyte,_etc)	TRUE
0330	Dorea.sp..2	0.0193499748701625	20	020-A3L	aspirate	healthy	left	54	Male	White	20	serrated	4	Hiseq_1	PEG_w_lytes_(Golytely,_Trilyte,_etc)	TRUE
0330	Agathobacter.sp..1	0	20	020-A3L	aspirate	healthy	left	54	Male	White	20	serrated	4	Hiseq_1	PEG_w_lytes_(Golytely,_Trilyte,_etc)	TRUE
0330	Bifidobacterium.sp..8	0	20	020-A3L	aspirate	healthy	left	54	Male	White	20	serrated	4	Hiseq_1	PEG_w_lytes_(Golytely,_Trilyte,_etc)	TRUE
0330	Clostridium.sp..7	0.024292176243927	20	020-A3L	aspirate	healthy	left	54	Male	White	20	serrated	4	Hiseq_1	PEG_w_lytes_(Golytely,_Trilyte,_etc)	TRUE
0330	Blautia.sp..9	0.0020103869994974	20	020-A3L	aspirate	healthy	left	54	Male	White	20	serrated	4	Hiseq_1	PEG_w_lytes_(Golytely,_Trilyte,_etc)	TRUE
0330	Anaerostipes.hadrus	0.0946557212263361	20	020-A3L	aspirate	healthy	left	54	Male	White	20	serrated	4	Hiseq_1	PEG_w_lytes_(Golytely,_Trilyte,_etc)	TRUE
0330	Ruminococcus.sp..1	0.0221142569944714	20	020-A3L	aspirate	healthy	left	54	Male	White	20	serrated	4	Hiseq_1	PEG_w_lytes_(Golytely,_Trilyte,_etc)	TRUE
0354	Eggerthella.lenta	0.035405192761605	22	022-A3L	aspirate	healthy	left	37	Female	White	29	serrated	4	Hiseq_1	PEG_w_lytes_(Golytely,_Trilyte,_etc)	TRUE
0354	Eubacterium.sp..6	0	22	022-A3L	aspirate	healthy	left	37	Female	White	29	serrated	4	Hiseq_1	PEG_w_lytes_(Golytely,_Trilyte,_etc)	TRUE
0354	UBA7182.HGM12585	0.044059795436664	22	022-A3L	aspirate	healthy	left	37	Female	White	29	serrated	4	Hiseq_1	PEG_w_lytes_(Golytely,_Trilyte,_etc)	TRUE
0354	Gemmiger.formicilis	0	22	022-A3L	aspirate	healthy	left	37	Female	White	29	serrated	4	Hiseq_1	PEG_w_lytes_(Golytely,_Trilyte,_etc)	TRUE
0354	Bifidobacterium.sp..8	0	22	022-A3L	aspirate	healthy	left	37	Female	White	29	serrated	4	Hiseq_1	PEG_w_lytes_(Golytely,_Trilyte,_etc)	TRUE
0354	Faecalibacterium.sp..6	0	22	022-A3L	aspirate	healthy	left	37	Female	White	29	serrated	4	Hiseq_1	PEG_w_lytes_(Golytely,_Trilyte,_etc)	TRUE
0354	Dorea.longicatena	0	22	022-A3L	aspirate	healthy	left	37	Female	White	29	serrated	4	Hiseq_1	PEG_w_lytes_(Golytely,_Trilyte,_etc)	TRUE
0354	Ruminococcus.torques	0	22	022-A3L	aspirate	healthy	left	37	Female	White	29	serrated	4	Hiseq_1	PEG_w_lytes_(Golytely,_Trilyte,_etc)	TRUE
0354	Blautia.sp..7	0.0035405192761605	22	022-A3L	aspirate	healthy	left	37	Female	White	29	serrated	4	Hiseq_1	PEG_w_lytes_(Golytely,_Trilyte,_etc)	TRUE
0354	Agathobacter.sp..1	0.000786782061369001	22	022-A3L	aspirate	healthy	left	37	Female	White	29	serrated	4	Hiseq_1	PEG_w_lytes_(Golytely,_Trilyte,_etc)	TRUE
0354	Alistipes.finegoldii.1	0	22	022-A3L	aspirate	healthy	left	37	Female	White	29	serrated	4	Hiseq_1	PEG_w_lytes_(Golytely,_Trilyte,_etc)	TRUE
0354	Dorea.sp..2	0	22	022-A3L	aspirate	healthy	left	37	Female	White	29	serrated	4	Hiseq_1	PEG_w_lytes_(Golytely,_Trilyte,_etc)	TRUE
0354	Ruminococcus.gnavus	0.11447678992919	22	022-A3L	aspirate	healthy	left	37	Female	White	29	serrated	4	Hiseq_1	PEG_w_lytes_(Golytely,_Trilyte,_etc)	TRUE
0354	Anaerostipes.hadrus	0	22	022-A3L	aspirate	healthy	left	37	Female	White	29	serrated	4	Hiseq_1	PEG_w_lytes_(Golytely,_Trilyte,_etc)	TRUE
0354	Clostridium.sp..7	0	22	022-A3L	aspirate	healthy	left	37	Female	White	29	serrated	4	Hiseq_1	PEG_w_lytes_(Golytely,_Trilyte,_etc)	TRUE
0354	Blautia.sp..9	0	22	022-A3L	aspirate	healthy	left	37	Female	White	29	serrated	4	Hiseq_1	PEG_w_lytes_(Golytely,_Trilyte,_etc)	TRUE
0354	Bilophila.wadsworthia	0	22	022-A3L	aspirate	healthy	left	37	Female	White	29	serrated	4	Hiseq_1	PEG_w_lytes_(Golytely,_Trilyte,_etc)	TRUE
0354	Clostridium.ramosum	0.0861526357199056	22	022-A3L	aspirate	healthy	left	37	Female	White	29	serrated	4	Hiseq_1	PEG_w_lytes_(Golytely,_Trilyte,_etc)	TRUE
0354	Ruminococcus.sp..1	0.0538945712037766	22	022-A3L	aspirate	healthy	left	37	Female	White	29	serrated	4	Hiseq_1	PEG_w_lytes_(Golytely,_Trilyte,_etc)	TRUE
0354	Ruthenibacterium.sp.	0	22	022-A3L	aspirate	healthy	left	37	Female	White	29	serrated	4	Hiseq_1	PEG_w_lytes_(Golytely,_Trilyte,_etc)	TRUE
0354	Bacteroides.fragilis	0	22	022-A3L	aspirate	healthy	left	37	Female	White	29	serrated	4	Hiseq_1	PEG_w_lytes_(Golytely,_Trilyte,_etc)	TRUE
0354	Coprococcus.catus	0	22	022-A3L	aspirate	healthy	left	37	Female	White	29	serrated	4	Hiseq_1	PEG_w_lytes_(Golytely,_Trilyte,_etc)	TRUE
0377	Faecalibacterium.sp..6	0.000990180707979206	24	024-A3L	aspirate	healthy	left	73	Male	White	24	serrated	4	Hiseq_1	PEG_w_lytes_(Golytely,_Trilyte,_etc)	TRUE
0377	Ruminococcus.torques	0.0201611794152433	24	024-A3L	aspirate	healthy	left	73	Male	White	24	serrated	4	Hiseq_1	PEG_w_lytes_(Golytely,_Trilyte,_etc)	TRUE
0377	Alistipes.finegoldii.1	0.00231042165195148	24	024-A3L	aspirate	healthy	left	73	Male	White	24	serrated	4	Hiseq_1	PEG_w_lytes_(Golytely,_Trilyte,_etc)	TRUE
0377	Bifidobacterium.sp..8	0.000137525098330445	24	024-A3L	aspirate	healthy	left	73	Male	White	24	serrated	4	Hiseq_1	PEG_w_lytes_(Golytely,_Trilyte,_etc)	TRUE
0377	Blautia.sp..7	0	24	024-A3L	aspirate	healthy	left	73	Male	White	24	serrated	4	Hiseq_1	PEG_w_lytes_(Golytely,_Trilyte,_etc)	TRUE
0377	Anaerostipes.hadrus	0.00104519074731138	24	024-A3L	aspirate	healthy	left	73	Male	White	24	serrated	4	Hiseq_1	PEG_w_lytes_(Golytely,_Trilyte,_etc)	TRUE
0377	Clostridium.sp..7	0.00187034133729406	24	024-A3L	aspirate	healthy	left	73	Male	White	24	serrated	4	Hiseq_1	PEG_w_lytes_(Golytely,_Trilyte,_etc)	TRUE
0377	Eubacterium.sp..6	0	24	024-A3L	aspirate	healthy	left	73	Male	White	24	serrated	4	Hiseq_1	PEG_w_lytes_(Golytely,_Trilyte,_etc)	TRUE
0377	Bilophila.wadsworthia	0.00420826800891163	24	024-A3L	aspirate	healthy	left	73	Male	White	24	serrated	4	Hiseq_1	PEG_w_lytes_(Golytely,_Trilyte,_etc)	TRUE
0377	Clostridium.ramosum	0	24	024-A3L	aspirate	healthy	left	73	Male	White	24	serrated	4	Hiseq_1	PEG_w_lytes_(Golytely,_Trilyte,_etc)	TRUE
0377	Gemmiger.formicilis	0.0010176857276453	24	024-A3L	aspirate	healthy	left	73	Male	White	24	serrated	4	Hiseq_1	PEG_w_lytes_(Golytely,_Trilyte,_etc)	TRUE
0377	Blautia.sp..9	0.00258547184861237	24	024-A3L	aspirate	healthy	left	73	Male	White	24	serrated	4	Hiseq_1	PEG_w_lytes_(Golytely,_Trilyte,_etc)	TRUE
0377	Ruthenibacterium.sp.	0.0060235993068735	24	024-A3L	aspirate	healthy	left	73	Male	White	24	serrated	4	Hiseq_1	PEG_w_lytes_(Golytely,_Trilyte,_etc)	TRUE
0377	Dorea.longicatena	0.0121847237120775	24	024-A3L	aspirate	healthy	left	73	Male	White	24	serrated	4	Hiseq_1	PEG_w_lytes_(Golytely,_Trilyte,_etc)	TRUE
0377	Agathobacter.sp..1	0.000165030117996534	24	024-A3L	aspirate	healthy	left	73	Male	White	24	serrated	4	Hiseq_1	PEG_w_lytes_(Golytely,_Trilyte,_etc)	TRUE
0377	Ruminococcus.sp..1	0.00222790659295321	24	024-A3L	aspirate	healthy	left	73	Male	White	24	serrated	4	Hiseq_1	PEG_w_lytes_(Golytely,_Trilyte,_etc)	TRUE
0377	Dorea.sp..2	0.00745386032951014	24	024-A3L	aspirate	healthy	left	73	Male	White	24	serrated	4	Hiseq_1	PEG_w_lytes_(Golytely,_Trilyte,_etc)	TRUE
0377	Ruminococcus.gnavus	0	24	024-A3L	aspirate	healthy	left	73	Male	White	24	serrated	4	Hiseq_1	PEG_w_lytes_(Golytely,_Trilyte,_etc)	TRUE
0377	Eggerthella.lenta	0.0015127760816349	24	024-A3L	aspirate	healthy	left	73	Male	White	24	serrated	4	Hiseq_1	PEG_w_lytes_(Golytely,_Trilyte,_etc)	TRUE
0377	Coprococcus.catus	0.00907665648980939	24	024-A3L	aspirate	healthy	left	73	Male	White	24	serrated	4	Hiseq_1	PEG_w_lytes_(Golytely,_Trilyte,_etc)	TRUE
0377	UBA7182.HGM12585	0.00959925186346508	24	024-A3L	aspirate	healthy	left	73	Male	White	24	serrated	4	Hiseq_1	PEG_w_lytes_(Golytely,_Trilyte,_etc)	TRUE
0377	Bacteroides.fragilis	0	24	024-A3L	aspirate	healthy	left	73	Male	White	24	serrated	4	Hiseq_1	PEG_w_lytes_(Golytely,_Trilyte,_etc)	TRUE
0379	Eubacterium.sp..6	0.00146364180693234	24	024-A3R	aspirate	healthy	right	73	Male	White	24	serrated	4	Hiseq_1	PEG_w_lytes_(Golytely,_Trilyte,_etc)	TRUE
0379	Ruminococcus.torques	0.0138158916018007	24	024-A3R	aspirate	healthy	right	73	Male	White	24	serrated	4	Hiseq_1	PEG_w_lytes_(Golytely,_Trilyte,_etc)	TRUE
0379	Ruminococcus.sp..1	0.00195152240924312	24	024-A3R	aspirate	healthy	right	73	Male	White	24	serrated	4	Hiseq_1	PEG_w_lytes_(Golytely,_Trilyte,_etc)	TRUE
0379	Gemmiger.formicilis	0.000909232031579181	24	024-A3R	aspirate	healthy	right	73	Male	White	24	serrated	4	Hiseq_1	PEG_w_lytes_(Golytely,_Trilyte,_etc)	TRUE
0379	Faecalibacterium.sp..6	0.00073182090346617	24	024-A3R	aspirate	healthy	right	73	Male	White	24	serrated	4	Hiseq_1	PEG_w_lytes_(Golytely,_Trilyte,_etc)	TRUE
0379	Eggerthella.lenta	0.000997937595635686	24	024-A3R	aspirate	healthy	right	73	Male	White	24	serrated	4	Hiseq_1	PEG_w_lytes_(Golytely,_Trilyte,_etc)	TRUE
0379	Agathobacter.sp..1	0.00073182090346617	24	024-A3R	aspirate	healthy	right	73	Male	White	24	serrated	4	Hiseq_1	PEG_w_lytes_(Golytely,_Trilyte,_etc)	TRUE
0379	Blautia.sp..7	0	24	024-A3R	aspirate	healthy	right	73	Male	White	24	serrated	4	Hiseq_1	PEG_w_lytes_(Golytely,_Trilyte,_etc)	TRUE
0379	Dorea.sp..2	0.00654203534916728	24	024-A3R	aspirate	healthy	right	73	Male	White	24	serrated	4	Hiseq_1	PEG_w_lytes_(Golytely,_Trilyte,_etc)	TRUE
0379	Dorea.longicatena	0.00836049941232564	24	024-A3R	aspirate	healthy	right	73	Male	White	24	serrated	4	Hiseq_1	PEG_w_lytes_(Golytely,_Trilyte,_etc)	TRUE
0379	Coprococcus.catus	0.00889273279666467	24	024-A3R	aspirate	healthy	right	73	Male	White	24	serrated	4	Hiseq_1	PEG_w_lytes_(Golytely,_Trilyte,_etc)	TRUE
0379	Clostridium.sp..7	0.00192934601822899	24	024-A3R	aspirate	healthy	right	73	Male	White	24	serrated	4	Hiseq_1	PEG_w_lytes_(Golytely,_Trilyte,_etc)	TRUE
0379	UBA7182.HGM12585	0.0102898454305546	24	024-A3R	aspirate	healthy	right	73	Male	White	24	serrated	4	Hiseq_1	PEG_w_lytes_(Golytely,_Trilyte,_etc)	TRUE
0379	Bilophila.wadsworthia	0.00394739760051449	24	024-A3R	aspirate	healthy	right	73	Male	White	24	serrated	4	Hiseq_1	PEG_w_lytes_(Golytely,_Trilyte,_etc)	TRUE
0379	Bacteroides.fragilis	0	24	024-A3R	aspirate	healthy	right	73	Male	White	24	serrated	4	Hiseq_1	PEG_w_lytes_(Golytely,_Trilyte,_etc)	TRUE
0379	Ruthenibacterium.sp.	0.00789479520102898	24	024-A3R	aspirate	healthy	right	73	Male	White	24	serrated	4	Hiseq_1	PEG_w_lytes_(Golytely,_Trilyte,_etc)	TRUE
0379	Blautia.sp..9	0.00368128090834498	24	024-A3R	aspirate	healthy	right	73	Male	White	24	serrated	4	Hiseq_1	PEG_w_lytes_(Golytely,_Trilyte,_etc)	TRUE
0379	Clostridium.ramosum	0	24	024-A3R	aspirate	healthy	right	73	Male	White	24	serrated	4	Hiseq_1	PEG_w_lytes_(Golytely,_Trilyte,_etc)	TRUE
0379	Bifidobacterium.sp..8	0.000155234737098885	24	024-A3R	aspirate	healthy	right	73	Male	White	24	serrated	4	Hiseq_1	PEG_w_lytes_(Golytely,_Trilyte,_etc)	TRUE
0379	Alistipes.finegoldii.1	0.00317122391502007	24	024-A3R	aspirate	healthy	right	73	Male	White	24	serrated	4	Hiseq_1	PEG_w_lytes_(Golytely,_Trilyte,_etc)	TRUE
0379	Ruminococcus.gnavus	0	24	024-A3R	aspirate	healthy	right	73	Male	White	24	serrated	4	Hiseq_1	PEG_w_lytes_(Golytely,_Trilyte,_etc)	TRUE
0379	Anaerostipes.hadrus	0.0011753487237487	24	024-A3R	aspirate	healthy	right	73	Male	White	24	serrated	4	Hiseq_1	PEG_w_lytes_(Golytely,_Trilyte,_etc)	TRUE
0412	Ruminococcus.torques	0.075404628649221	27	027-A3L	aspirate	healthy	left	73	Male	White	27	serrated	4	Hiseq_1	PEG_w_lytes_(Golytely,_Trilyte,_etc)	TRUE
0412	Faecalibacterium.sp..6	0.0135380426561791	27	027-A3L	aspirate	healthy	left	73	Male	White	27	serrated	4	Hiseq_1	PEG_w_lytes_(Golytely,_Trilyte,_etc)	TRUE
0412	Dorea.longicatena	0.0200423536530026	27	027-A3L	aspirate	healthy	left	73	Male	White	27	serrated	4	Hiseq_1	PEG_w_lytes_(Golytely,_Trilyte,_etc)	TRUE
0412	Eggerthella.lenta	0	27	027-A3L	aspirate	healthy	left	73	Male	White	27	serrated	4	Hiseq_1	PEG_w_lytes_(Golytely,_Trilyte,_etc)	TRUE
0412	Bilophila.wadsworthia	0	27	027-A3L	aspirate	healthy	left	73	Male	White	27	serrated	4	Hiseq_1	PEG_w_lytes_(Golytely,_Trilyte,_etc)	TRUE
0412	Anaerostipes.hadrus	0.00680683708969899	27	027-A3L	aspirate	healthy	left	73	Male	White	27	serrated	4	Hiseq_1	PEG_w_lytes_(Golytely,_Trilyte,_etc)	TRUE
0412	Clostridium.sp..7	0	27	027-A3L	aspirate	healthy	left	73	Male	White	27	serrated	4	Hiseq_1	PEG_w_lytes_(Golytely,_Trilyte,_etc)	TRUE
0412	Eubacterium.sp..6	0	27	027-A3L	aspirate	healthy	left	73	Male	White	27	serrated	4	Hiseq_1	PEG_w_lytes_(Golytely,_Trilyte,_etc)	TRUE
0412	Gemmiger.formicilis	0	27	027-A3L	aspirate	healthy	left	73	Male	White	27	serrated	4	Hiseq_1	PEG_w_lytes_(Golytely,_Trilyte,_etc)	TRUE
0412	Clostridium.ramosum	0	27	027-A3L	aspirate	healthy	left	73	Male	White	27	serrated	4	Hiseq_1	PEG_w_lytes_(Golytely,_Trilyte,_etc)	TRUE
0412	Ruminococcus.sp..1	0.00302526092875511	27	027-A3L	aspirate	healthy	left	73	Male	White	27	serrated	4	Hiseq_1	PEG_w_lytes_(Golytely,_Trilyte,_etc)	TRUE
0412	Alistipes.finegoldii.1	0	27	027-A3L	aspirate	healthy	left	73	Male	White	27	serrated	4	Hiseq_1	PEG_w_lytes_(Golytely,_Trilyte,_etc)	TRUE
0412	Ruthenibacterium.sp.	0	27	027-A3L	aspirate	healthy	left	73	Male	White	27	serrated	4	Hiseq_1	PEG_w_lytes_(Golytely,_Trilyte,_etc)	TRUE
0412	Blautia.sp..7	0.000907578278626531	27	027-A3L	aspirate	healthy	left	73	Male	White	27	serrated	4	Hiseq_1	PEG_w_lytes_(Golytely,_Trilyte,_etc)	TRUE
0412	Bifidobacterium.sp..8	0	27	027-A3L	aspirate	healthy	left	73	Male	White	27	serrated	4	Hiseq_1	PEG_w_lytes_(Golytely,_Trilyte,_etc)	TRUE
0412	Agathobacter.sp..1	0	27	027-A3L	aspirate	healthy	left	73	Male	White	27	serrated	4	Hiseq_1	PEG_w_lytes_(Golytely,_Trilyte,_etc)	TRUE
0412	Dorea.sp..2	0.0235214037210709	27	027-A3L	aspirate	healthy	left	73	Male	White	27	serrated	4	Hiseq_1	PEG_w_lytes_(Golytely,_Trilyte,_etc)	TRUE
0412	Ruminococcus.gnavus	0.0279836635909847	27	027-A3L	aspirate	healthy	left	73	Male	White	27	serrated	4	Hiseq_1	PEG_w_lytes_(Golytely,_Trilyte,_etc)	TRUE
0412	UBA7182.HGM12585	0	27	027-A3L	aspirate	healthy	left	73	Male	White	27	serrated	4	Hiseq_1	PEG_w_lytes_(Golytely,_Trilyte,_etc)	TRUE
0412	Coprococcus.catus	0.048177280290425	27	027-A3L	aspirate	healthy	left	73	Male	White	27	serrated	4	Hiseq_1	PEG_w_lytes_(Golytely,_Trilyte,_etc)	TRUE
0412	Blautia.sp..9	0.0114959915292694	27	027-A3L	aspirate	healthy	left	73	Male	White	27	serrated	4	Hiseq_1	PEG_w_lytes_(Golytely,_Trilyte,_etc)	TRUE
0412	Bacteroides.fragilis	0	27	027-A3L	aspirate	healthy	left	73	Male	White	27	serrated	4	Hiseq_1	PEG_w_lytes_(Golytely,_Trilyte,_etc)	TRUE
0415	Faecalibacterium.sp..6	0.0134386453390914	27	027-A3R	aspirate	healthy	right	73	Male	White	27	serrated	4	Hiseq_1	PEG_w_lytes_(Golytely,_Trilyte,_etc)	TRUE
0415	Eubacterium.sp..6	0	27	027-A3R	aspirate	healthy	right	73	Male	White	27	serrated	4	Hiseq_1	PEG_w_lytes_(Golytely,_Trilyte,_etc)	TRUE
0415	Gemmiger.formicilis	0.000170469074068813	27	027-A3R	aspirate	healthy	right	73	Male	White	27	serrated	4	Hiseq_1	PEG_w_lytes_(Golytely,_Trilyte,_etc)	TRUE
0415	Ruminococcus.sp..1	0.00573912549365003	27	027-A3R	aspirate	healthy	right	73	Male	White	27	serrated	4	Hiseq_1	PEG_w_lytes_(Golytely,_Trilyte,_etc)	TRUE
0415	Blautia.sp..9	0.0145751058328835	27	027-A3R	aspirate	healthy	right	73	Male	White	27	serrated	4	Hiseq_1	PEG_w_lytes_(Golytely,_Trilyte,_etc)	TRUE
0415	Anaerostipes.hadrus	0.00886439185157826	27	027-A3R	aspirate	healthy	right	73	Male	White	27	serrated	4	Hiseq_1	PEG_w_lytes_(Golytely,_Trilyte,_etc)	TRUE
0415	Ruminococcus.torques	0.0504020228996789	27	027-A3R	aspirate	healthy	right	73	Male	White	27	serrated	4	Hiseq_1	PEG_w_lytes_(Golytely,_Trilyte,_etc)	TRUE
0415	Alistipes.finegoldii.1	0	27	027-A3R	aspirate	healthy	right	73	Male	White	27	serrated	4	Hiseq_1	PEG_w_lytes_(Golytely,_Trilyte,_etc)	TRUE
0415	Bifidobacterium.sp..8	0	27	027-A3R	aspirate	healthy	right	73	Male	White	27	serrated	4	Hiseq_1	PEG_w_lytes_(Golytely,_Trilyte,_etc)	TRUE
0415	Clostridium.ramosum	0	27	027-A3R	aspirate	healthy	right	73	Male	White	27	serrated	4	Hiseq_1	PEG_w_lytes_(Golytely,_Trilyte,_etc)	TRUE
0415	Eggerthella.lenta	0.00227292098758417	27	027-A3R	aspirate	healthy	right	73	Male	White	27	serrated	4	Hiseq_1	PEG_w_lytes_(Golytely,_Trilyte,_etc)	TRUE
0415	Clostridium.sp..7	0	27	027-A3R	aspirate	healthy	right	73	Male	White	27	serrated	4	Hiseq_1	PEG_w_lytes_(Golytely,_Trilyte,_etc)	TRUE
0415	UBA7182.HGM12585	0	27	027-A3R	aspirate	healthy	right	73	Male	White	27	serrated	4	Hiseq_1	PEG_w_lytes_(Golytely,_Trilyte,_etc)	TRUE
0415	Bilophila.wadsworthia	0	27	027-A3R	aspirate	healthy	right	73	Male	White	27	serrated	4	Hiseq_1	PEG_w_lytes_(Golytely,_Trilyte,_etc)	TRUE
0415	Blautia.sp..7	0.0012785180555161	27	027-A3R	aspirate	healthy	right	73	Male	White	27	serrated	4	Hiseq_1	PEG_w_lytes_(Golytely,_Trilyte,_etc)	TRUE
0415	Agathobacter.sp..1	0.0000568230246896042	27	027-A3R	aspirate	healthy	right	73	Male	White	27	serrated	4	Hiseq_1	PEG_w_lytes_(Golytely,_Trilyte,_etc)	TRUE
0415	Bacteroides.fragilis	0.000170469074068813	27	027-A3R	aspirate	healthy	right	73	Male	White	27	serrated	4	Hiseq_1	PEG_w_lytes_(Golytely,_Trilyte,_etc)	TRUE
0415	Ruthenibacterium.sp.	0	27	027-A3R	aspirate	healthy	right	73	Male	White	27	serrated	4	Hiseq_1	PEG_w_lytes_(Golytely,_Trilyte,_etc)	TRUE
0415	Ruminococcus.gnavus	0.0455436542887178	27	027-A3R	aspirate	healthy	right	73	Male	White	27	serrated	4	Hiseq_1	PEG_w_lytes_(Golytely,_Trilyte,_etc)	TRUE
0415	Coprococcus.catus	0.0363951473136915	27	027-A3R	aspirate	healthy	right	73	Male	White	27	serrated	4	Hiseq_1	PEG_w_lytes_(Golytely,_Trilyte,_etc)	TRUE
0415	Dorea.sp..2	0.0163082080859164	27	027-A3R	aspirate	healthy	right	73	Male	White	27	serrated	4	Hiseq_1	PEG_w_lytes_(Golytely,_Trilyte,_etc)	TRUE
0415	Dorea.longicatena	0.0080120464812342	27	027-A3R	aspirate	healthy	right	73	Male	White	27	serrated	4	Hiseq_1	PEG_w_lytes_(Golytely,_Trilyte,_etc)	TRUE
0424	Gemmiger.formicilis	0.00285770595191171	28	028-A3L	aspirate	healthy	left	80	Male	White	38	serrated	4	Hiseq_1	Other_or_unknown	TRUE
0424	Faecalibacterium.sp..6	0.00157666535277887	28	028-A3L	aspirate	healthy	left	80	Male	White	38	serrated	4	Hiseq_1	Other_or_unknown	TRUE
0424	Ruminococcus.torques	0.0473985021679149	28	028-A3L	aspirate	healthy	left	80	Male	White	38	serrated	4	Hiseq_1	Other_or_unknown	TRUE
0424	Clostridium.sp..7	0.00709499408750493	28	028-A3L	aspirate	healthy	left	80	Male	White	38	serrated	4	Hiseq_1	Other_or_unknown	TRUE
0424	Eubacterium.sp..6	0	28	028-A3L	aspirate	healthy	left	80	Male	White	38	serrated	4	Hiseq_1	Other_or_unknown	TRUE
0424	Bilophila.wadsworthia	0	28	028-A3L	aspirate	healthy	left	80	Male	White	38	serrated	4	Hiseq_1	Other_or_unknown	TRUE
0424	Eggerthella.lenta	0	28	028-A3L	aspirate	healthy	left	80	Male	White	38	serrated	4	Hiseq_1	Other_or_unknown	TRUE
0424	Ruminococcus.sp..1	0.00137958218368151	28	028-A3L	aspirate	healthy	left	80	Male	White	38	serrated	4	Hiseq_1	Other_or_unknown	TRUE
0424	Clostridium.ramosum	0	28	028-A3L	aspirate	healthy	left	80	Male	White	38	serrated	4	Hiseq_1	Other_or_unknown	TRUE
0424	Bifidobacterium.sp..8	0	28	028-A3L	aspirate	healthy	left	80	Male	White	38	serrated	4	Hiseq_1	Other_or_unknown	TRUE
0424	Dorea.longicatena	0.0053212455656287	28	028-A3L	aspirate	healthy	left	80	Male	White	38	serrated	4	Hiseq_1	Other_or_unknown	TRUE
0424	Agathobacter.sp..1	0	28	028-A3L	aspirate	healthy	left	80	Male	White	38	serrated	4	Hiseq_1	Other_or_unknown	TRUE
0424	Blautia.sp..7	0.000985415845486795	28	028-A3L	aspirate	healthy	left	80	Male	White	38	serrated	4	Hiseq_1	Other_or_unknown	TRUE
0424	Anaerostipes.hadrus	0.000295624753646039	28	028-A3L	aspirate	healthy	left	80	Male	White	38	serrated	4	Hiseq_1	Other_or_unknown	TRUE
0424	Alistipes.finegoldii.1	0	28	028-A3L	aspirate	healthy	left	80	Male	White	38	serrated	4	Hiseq_1	Other_or_unknown	TRUE
0424	Coprococcus.catus	0.00837603468663776	28	028-A3L	aspirate	healthy	left	80	Male	White	38	serrated	4	Hiseq_1	Other_or_unknown	TRUE
0424	Ruminococcus.gnavus	0	28	028-A3L	aspirate	healthy	left	80	Male	White	38	serrated	4	Hiseq_1	Other_or_unknown	TRUE
0424	Blautia.sp..9	0	28	028-A3L	aspirate	healthy	left	80	Male	White	38	serrated	4	Hiseq_1	Other_or_unknown	TRUE
0424	Dorea.sp..2	0	28	028-A3L	aspirate	healthy	left	80	Male	White	38	serrated	4	Hiseq_1	Other_or_unknown	TRUE
0424	Bacteroides.fragilis	0.000394166338194718	28	028-A3L	aspirate	healthy	left	80	Male	White	38	serrated	4	Hiseq_1	Other_or_unknown	TRUE
0424	Ruthenibacterium.sp.	0	28	028-A3L	aspirate	healthy	left	80	Male	White	38	serrated	4	Hiseq_1	Other_or_unknown	TRUE
0424	UBA7182.HGM12585	0	28	028-A3L	aspirate	healthy	left	80	Male	White	38	serrated	4	Hiseq_1	Other_or_unknown	TRUE
0428	Faecalibacterium.sp..6	0.0018434241603779	28	028-A3R	aspirate	healthy	right	80	Male	White	38	serrated	4	Hiseq_1	Other_or_unknown	TRUE
0428	Clostridium.sp..7	0.00971638151199186	28	028-A3R	aspirate	healthy	right	80	Male	White	38	serrated	4	Hiseq_1	Other_or_unknown	TRUE
0428	Eubacterium.sp..6	0	28	028-A3R	aspirate	healthy	right	80	Male	White	38	serrated	4	Hiseq_1	Other_or_unknown	TRUE
0428	Ruminococcus.torques	0.0382894559978493	28	028-A3R	aspirate	healthy	right	80	Male	White	38	serrated	4	Hiseq_1	Other_or_unknown	TRUE
0428	Bilophila.wadsworthia	0.000345642030070857	28	028-A3R	aspirate	healthy	right	80	Male	White	38	serrated	4	Hiseq_1	Other_or_unknown	TRUE
0428	Bifidobacterium.sp..8	0	28	028-A3R	aspirate	healthy	right	80	Male	White	38	serrated	4	Hiseq_1	Other_or_unknown	TRUE
0428	Alistipes.finegoldii.1	0	28	028-A3R	aspirate	healthy	right	80	Male	White	38	serrated	4	Hiseq_1	Other_or_unknown	TRUE
0428	Eggerthella.lenta	0	28	028-A3R	aspirate	healthy	right	80	Male	White	38	serrated	4	Hiseq_1	Other_or_unknown	TRUE
0428	Anaerostipes.hadrus	0.000192023350039365	28	028-A3R	aspirate	healthy	right	80	Male	White	38	serrated	4	Hiseq_1	Other_or_unknown	TRUE
0428	UBA7182.HGM12585	0.00215066152044089	28	028-A3R	aspirate	healthy	right	80	Male	White	38	serrated	4	Hiseq_1	Other_or_unknown	TRUE
0428	Ruminococcus.sp..1	0.00145937746029917	28	028-A3R	aspirate	healthy	right	80	Male	White	38	serrated	4	Hiseq_1	Other_or_unknown	TRUE
0428	Dorea.longicatena	0.00735449430650767	28	028-A3R	aspirate	healthy	right	80	Male	White	38	serrated	4	Hiseq_1	Other_or_unknown	TRUE
0428	Gemmiger.formicilis	0.00255391055552355	28	028-A3R	aspirate	healthy	right	80	Male	White	38	serrated	4	Hiseq_1	Other_or_unknown	TRUE
0428	Clostridium.ramosum	0	28	028-A3R	aspirate	healthy	right	80	Male	White	38	serrated	4	Hiseq_1	Other_or_unknown	TRUE
0428	Agathobacter.sp..1	0.0000768093400157459	28	028-A3R	aspirate	healthy	right	80	Male	White	38	serrated	4	Hiseq_1	Other_or_unknown	TRUE
0428	Ruthenibacterium.sp.	0	28	028-A3R	aspirate	healthy	right	80	Male	White	38	serrated	4	Hiseq_1	Other_or_unknown	TRUE
0428	Blautia.sp..7	0.000748891065153523	28	028-A3R	aspirate	healthy	right	80	Male	White	38	serrated	4	Hiseq_1	Other_or_unknown	TRUE
0428	Coprococcus.catus	0.0125391247575705	28	028-A3R	aspirate	healthy	right	80	Male	White	38	serrated	4	Hiseq_1	Other_or_unknown	TRUE
0428	Dorea.sp..2	0	28	028-A3R	aspirate	healthy	right	80	Male	White	38	serrated	4	Hiseq_1	Other_or_unknown	TRUE
0428	Ruminococcus.gnavus	0	28	028-A3R	aspirate	healthy	right	80	Male	White	38	serrated	4	Hiseq_1	Other_or_unknown	TRUE
0428	Blautia.sp..9	0.00199704284040939	28	028-A3R	aspirate	healthy	right	80	Male	White	38	serrated	4	Hiseq_1	Other_or_unknown	TRUE
0428	Bacteroides.fragilis	0	28	028-A3R	aspirate	healthy	right	80	Male	White	38	serrated	4	Hiseq_1	Other_or_unknown	TRUE
0437	Faecalibacterium.sp..6	0.00120977498185338	29	029-A3L	aspirate	healthy	left	68	Female	White	25	serrated	4	Hiseq_1	PEG_w_lytes_(Golytely,_Trilyte,_etc)	TRUE
0437	Ruminococcus.torques	0.29818533752722	29	029-A3L	aspirate	healthy	left	68	Female	White	25	serrated	4	Hiseq_1	PEG_w_lytes_(Golytely,_Trilyte,_etc)	TRUE
0437	Eggerthella.lenta	0.00171788047423179	29	029-A3L	aspirate	healthy	left	68	Female	White	25	serrated	4	Hiseq_1	PEG_w_lytes_(Golytely,_Trilyte,_etc)	TRUE
0437	Clostridium.sp..7	0	29	029-A3L	aspirate	healthy	left	68	Female	White	25	serrated	4	Hiseq_1	PEG_w_lytes_(Golytely,_Trilyte,_etc)	TRUE
0437	Eubacterium.sp..6	0.0109121703363174	29	029-A3L	aspirate	healthy	left	68	Female	White	25	serrated	4	Hiseq_1	PEG_w_lytes_(Golytely,_Trilyte,_etc)	TRUE
0437	Clostridium.ramosum	0	29	029-A3L	aspirate	healthy	left	68	Female	White	25	serrated	4	Hiseq_1	PEG_w_lytes_(Golytely,_Trilyte,_etc)	TRUE
0437	Ruminococcus.sp..1	0.00188724897169127	29	029-A3L	aspirate	healthy	left	68	Female	White	25	serrated	4	Hiseq_1	PEG_w_lytes_(Golytely,_Trilyte,_etc)	TRUE
0437	Gemmiger.formicilis	0	29	029-A3L	aspirate	healthy	left	68	Female	White	25	serrated	4	Hiseq_1	PEG_w_lytes_(Golytely,_Trilyte,_etc)	TRUE
0437	Anaerostipes.hadrus	0	29	029-A3L	aspirate	healthy	left	68	Female	White	25	serrated	4	Hiseq_1	PEG_w_lytes_(Golytely,_Trilyte,_etc)	TRUE
0437	Blautia.sp..7	0.00048390999274135	29	029-A3L	aspirate	healthy	left	68	Female	White	25	serrated	4	Hiseq_1	PEG_w_lytes_(Golytely,_Trilyte,_etc)	TRUE
0437	Agathobacter.sp..1	0	29	029-A3L	aspirate	healthy	left	68	Female	White	25	serrated	4	Hiseq_1	PEG_w_lytes_(Golytely,_Trilyte,_etc)	TRUE
0437	Alistipes.finegoldii.1	0.00851681587224776	29	029-A3L	aspirate	healthy	left	68	Female	White	25	serrated	4	Hiseq_1	PEG_w_lytes_(Golytely,_Trilyte,_etc)	TRUE
0437	Dorea.sp..2	0.00590370191144447	29	029-A3L	aspirate	healthy	left	68	Female	White	25	serrated	4	Hiseq_1	PEG_w_lytes_(Golytely,_Trilyte,_etc)	TRUE
0437	Ruminococcus.gnavus	0	29	029-A3L	aspirate	healthy	left	68	Female	White	25	serrated	4	Hiseq_1	PEG_w_lytes_(Golytely,_Trilyte,_etc)	TRUE
0437	Coprococcus.catus	0	29	029-A3L	aspirate	healthy	left	68	Female	White	25	serrated	4	Hiseq_1	PEG_w_lytes_(Golytely,_Trilyte,_etc)	TRUE
0437	Dorea.longicatena	0	29	029-A3L	aspirate	healthy	left	68	Female	White	25	serrated	4	Hiseq_1	PEG_w_lytes_(Golytely,_Trilyte,_etc)	TRUE
0437	UBA7182.HGM12585	0.0266876360996855	29	029-A3L	aspirate	healthy	left	68	Female	White	25	serrated	4	Hiseq_1	PEG_w_lytes_(Golytely,_Trilyte,_etc)	TRUE
0437	Bilophila.wadsworthia	0.00452455843213162	29	029-A3L	aspirate	healthy	left	68	Female	White	25	serrated	4	Hiseq_1	PEG_w_lytes_(Golytely,_Trilyte,_etc)	TRUE
0437	Ruthenibacterium.sp.	0.00781514638277281	29	029-A3L	aspirate	healthy	left	68	Female	White	25	serrated	4	Hiseq_1	PEG_w_lytes_(Golytely,_Trilyte,_etc)	TRUE
0437	Blautia.sp..9	0.00176627147350593	29	029-A3L	aspirate	healthy	left	68	Female	White	25	serrated	4	Hiseq_1	PEG_w_lytes_(Golytely,_Trilyte,_etc)	TRUE
0437	Bifidobacterium.sp..8	0	29	029-A3L	aspirate	healthy	left	68	Female	White	25	serrated	4	Hiseq_1	PEG_w_lytes_(Golytely,_Trilyte,_etc)	TRUE
0437	Bacteroides.fragilis	0.00950883135736753	29	029-A3L	aspirate	healthy	left	68	Female	White	25	serrated	4	Hiseq_1	PEG_w_lytes_(Golytely,_Trilyte,_etc)	TRUE
0439	Coprococcus.catus	0	29	029-A3R	aspirate	healthy	right	68	Female	White	25	serrated	4	Hiseq_1	PEG_w_lytes_(Golytely,_Trilyte,_etc)	TRUE
0439	Gemmiger.formicilis	0	29	029-A3R	aspirate	healthy	right	68	Female	White	25	serrated	4	Hiseq_1	PEG_w_lytes_(Golytely,_Trilyte,_etc)	TRUE
0439	Faecalibacterium.sp..6	0.00145026895897057	29	029-A3R	aspirate	healthy	right	68	Female	White	25	serrated	4	Hiseq_1	PEG_w_lytes_(Golytely,_Trilyte,_etc)	TRUE
0439	Ruminococcus.torques	0.318189009598144	29	029-A3R	aspirate	healthy	right	68	Female	White	25	serrated	4	Hiseq_1	PEG_w_lytes_(Golytely,_Trilyte,_etc)	TRUE
0439	Eubacterium.sp..6	0.0114703090391309	29	029-A3R	aspirate	healthy	right	68	Female	White	25	serrated	4	Hiseq_1	PEG_w_lytes_(Golytely,_Trilyte,_etc)	TRUE
0439	Bifidobacterium.sp..8	0	29	029-A3R	aspirate	healthy	right	68	Female	White	25	serrated	4	Hiseq_1	PEG_w_lytes_(Golytely,_Trilyte,_etc)	TRUE
0439	Agathobacter.sp..1	0.0000263685265267377	29	029-A3R	aspirate	healthy	right	68	Female	White	25	serrated	4	Hiseq_1	PEG_w_lytes_(Golytely,_Trilyte,_etc)	TRUE
0439	Eggerthella.lenta	0.00179305980381816	29	029-A3R	aspirate	healthy	right	68	Female	White	25	serrated	4	Hiseq_1	PEG_w_lytes_(Golytely,_Trilyte,_etc)	TRUE
0439	Clostridium.sp..7	0	29	029-A3R	aspirate	healthy	right	68	Female	White	25	serrated	4	Hiseq_1	PEG_w_lytes_(Golytely,_Trilyte,_etc)	TRUE
0439	Anaerostipes.hadrus	0.000105474106106951	29	029-A3R	aspirate	healthy	right	68	Female	White	25	serrated	4	Hiseq_1	PEG_w_lytes_(Golytely,_Trilyte,_etc)	TRUE
0439	Alistipes.finegoldii.1	0.00775234679886088	29	029-A3R	aspirate	healthy	right	68	Female	White	25	serrated	4	Hiseq_1	PEG_w_lytes_(Golytely,_Trilyte,_etc)	TRUE
0439	Dorea.longicatena	0	29	029-A3R	aspirate	healthy	right	68	Female	White	25	serrated	4	Hiseq_1	PEG_w_lytes_(Golytely,_Trilyte,_etc)	TRUE
0439	Ruminococcus.sp..1	0.00171395422423795	29	029-A3R	aspirate	healthy	right	68	Female	White	25	serrated	4	Hiseq_1	PEG_w_lytes_(Golytely,_Trilyte,_etc)	TRUE
0439	Clostridium.ramosum	0	29	029-A3R	aspirate	healthy	right	68	Female	White	25	serrated	4	Hiseq_1	PEG_w_lytes_(Golytely,_Trilyte,_etc)	TRUE
0439	Bilophila.wadsworthia	0.00348064550152937	29	029-A3R	aspirate	healthy	right	68	Female	White	25	serrated	4	Hiseq_1	PEG_w_lytes_(Golytely,_Trilyte,_etc)	TRUE
0439	Ruthenibacterium.sp.	0.00891256196603734	29	029-A3R	aspirate	healthy	right	68	Female	White	25	serrated	4	Hiseq_1	PEG_w_lytes_(Golytely,_Trilyte,_etc)	TRUE
0439	Blautia.sp..7	0.000421896424427803	29	029-A3R	aspirate	healthy	right	68	Female	White	25	serrated	4	Hiseq_1	PEG_w_lytes_(Golytely,_Trilyte,_etc)	TRUE
0439	Dorea.sp..2	0.00693492247653201	29	029-A3R	aspirate	healthy	right	68	Female	White	25	serrated	4	Hiseq_1	PEG_w_lytes_(Golytely,_Trilyte,_etc)	TRUE
0439	Bacteroides.fragilis	0.0119976795696656	29	029-A3R	aspirate	healthy	right	68	Female	White	25	serrated	4	Hiseq_1	PEG_w_lytes_(Golytely,_Trilyte,_etc)	TRUE
0439	Ruminococcus.gnavus	0	29	029-A3R	aspirate	healthy	right	68	Female	White	25	serrated	4	Hiseq_1	PEG_w_lytes_(Golytely,_Trilyte,_etc)	TRUE
0439	UBA7182.HGM12585	0.0333034490032697	29	029-A3R	aspirate	healthy	right	68	Female	White	25	serrated	4	Hiseq_1	PEG_w_lytes_(Golytely,_Trilyte,_etc)	TRUE
0439	Blautia.sp..9	0.0022413247547727	29	029-A3R	aspirate	healthy	right	68	Female	White	25	serrated	4	Hiseq_1	PEG_w_lytes_(Golytely,_Trilyte,_etc)	TRUE
0461	Faecalibacterium.sp..6	0.00102502776116853	31	031-A3L	aspirate	healthy	left	62	Male	White	45	TA	4	Hiseq_1	PEG_w_lytes_(Golytely,_Trilyte,_etc)	TRUE
0461	Bifidobacterium.sp..8	0.000896899291022465	31	031-A3L	aspirate	healthy	left	62	Male	White	45	TA	4	Hiseq_1	PEG_w_lytes_(Golytely,_Trilyte,_etc)	TRUE
0461	Anaerostipes.hadrus	0.000854189800973776	31	031-A3L	aspirate	healthy	left	62	Male	White	45	TA	4	Hiseq_1	PEG_w_lytes_(Golytely,_Trilyte,_etc)	TRUE
0461	Alistipes.finegoldii.1	0.000469804390535577	31	031-A3L	aspirate	healthy	left	62	Male	White	45	TA	4	Hiseq_1	PEG_w_lytes_(Golytely,_Trilyte,_etc)	TRUE
0461	Eubacterium.sp..6	0	31	031-A3L	aspirate	healthy	left	62	Male	White	45	TA	4	Hiseq_1	PEG_w_lytes_(Golytely,_Trilyte,_etc)	TRUE
0461	Clostridium.ramosum	0	31	031-A3L	aspirate	healthy	left	62	Male	White	45	TA	4	Hiseq_1	PEG_w_lytes_(Golytely,_Trilyte,_etc)	TRUE
0461	Bilophila.wadsworthia	0	31	031-A3L	aspirate	healthy	left	62	Male	White	45	TA	4	Hiseq_1	PEG_w_lytes_(Golytely,_Trilyte,_etc)	TRUE
0461	Dorea.longicatena	0.0132399419150935	31	031-A3L	aspirate	healthy	left	62	Male	White	45	TA	4	Hiseq_1	PEG_w_lytes_(Golytely,_Trilyte,_etc)	TRUE
0461	Ruminococcus.torques	0.509737763731101	31	031-A3L	aspirate	healthy	left	62	Male	White	45	TA	4	Hiseq_1	PEG_w_lytes_(Golytely,_Trilyte,_etc)	TRUE
0461	Blautia.sp..7	0.000896899291022465	31	031-A3L	aspirate	healthy	left	62	Male	White	45	TA	4	Hiseq_1	PEG_w_lytes_(Golytely,_Trilyte,_etc)	TRUE
0461	Agathobacter.sp..1	0.000256256940292133	31	031-A3L	aspirate	healthy	left	62	Male	White	45	TA	4	Hiseq_1	PEG_w_lytes_(Golytely,_Trilyte,_etc)	TRUE
0461	Clostridium.sp..7	0	31	031-A3L	aspirate	healthy	left	62	Male	White	45	TA	4	Hiseq_1	PEG_w_lytes_(Golytely,_Trilyte,_etc)	TRUE
0461	Eggerthella.lenta	0.0245579567779961	31	031-A3L	aspirate	healthy	left	62	Male	White	45	TA	4	Hiseq_1	PEG_w_lytes_(Golytely,_Trilyte,_etc)	TRUE
0461	Ruminococcus.gnavus	0.115785427521995	31	031-A3L	aspirate	healthy	left	62	Male	White	45	TA	4	Hiseq_1	PEG_w_lytes_(Golytely,_Trilyte,_etc)	TRUE
0461	UBA7182.HGM12585	0	31	031-A3L	aspirate	healthy	left	62	Male	White	45	TA	4	Hiseq_1	PEG_w_lytes_(Golytely,_Trilyte,_etc)	TRUE
0461	Ruminococcus.sp..1	0	31	031-A3L	aspirate	healthy	left	62	Male	White	45	TA	4	Hiseq_1	PEG_w_lytes_(Golytely,_Trilyte,_etc)	TRUE
0461	Gemmiger.formicilis	0	31	031-A3L	aspirate	healthy	left	62	Male	White	45	TA	4	Hiseq_1	PEG_w_lytes_(Golytely,_Trilyte,_etc)	TRUE
0461	Blautia.sp..9	0.00410011104467413	31	031-A3L	aspirate	healthy	left	62	Male	White	45	TA	4	Hiseq_1	PEG_w_lytes_(Golytely,_Trilyte,_etc)	TRUE
0461	Coprococcus.catus	0	31	031-A3L	aspirate	healthy	left	62	Male	White	45	TA	4	Hiseq_1	PEG_w_lytes_(Golytely,_Trilyte,_etc)	TRUE
0461	Ruthenibacterium.sp.	0.010976338942513	31	031-A3L	aspirate	healthy	left	62	Male	White	45	TA	4	Hiseq_1	PEG_w_lytes_(Golytely,_Trilyte,_etc)	TRUE
0461	Bacteroides.fragilis	0	31	031-A3L	aspirate	healthy	left	62	Male	White	45	TA	4	Hiseq_1	PEG_w_lytes_(Golytely,_Trilyte,_etc)	TRUE
0461	Dorea.sp..2	0	31	031-A3L	aspirate	healthy	left	62	Male	White	45	TA	4	Hiseq_1	PEG_w_lytes_(Golytely,_Trilyte,_etc)	TRUE
0485	Faecalibacterium.sp..6	0.00633197648123021	33	033-A3L	aspirate	healthy	left	79	Male	White	24	TA	4	Hiseq_1	PEG_w_lytes_(Golytely,_Trilyte,_etc)	TRUE
0485	Ruminococcus.sp..1	0.0137946630483944	33	033-A3L	aspirate	healthy	left	79	Male	White	24	TA	4	Hiseq_1	PEG_w_lytes_(Golytely,_Trilyte,_etc)	TRUE
0485	Bifidobacterium.sp..8	0.00429669832654907	33	033-A3L	aspirate	healthy	left	79	Male	White	24	TA	4	Hiseq_1	PEG_w_lytes_(Golytely,_Trilyte,_etc)	TRUE
0485	Agathobacter.sp..1	0	33	033-A3L	aspirate	healthy	left	79	Male	White	24	TA	4	Hiseq_1	PEG_w_lytes_(Golytely,_Trilyte,_etc)	TRUE
0485	Eggerthella.lenta	0	33	033-A3L	aspirate	healthy	left	79	Male	White	24	TA	4	Hiseq_1	PEG_w_lytes_(Golytely,_Trilyte,_etc)	TRUE
0485	Blautia.sp..7	0.00135685210312076	33	033-A3L	aspirate	healthy	left	79	Male	White	24	TA	4	Hiseq_1	PEG_w_lytes_(Golytely,_Trilyte,_etc)	TRUE
0485	Anaerostipes.hadrus	0.0133423790140208	33	033-A3L	aspirate	healthy	left	79	Male	White	24	TA	4	Hiseq_1	PEG_w_lytes_(Golytely,_Trilyte,_etc)	TRUE
0485	Clostridium.sp..7	0.0165083672546359	33	033-A3L	aspirate	healthy	left	79	Male	White	24	TA	4	Hiseq_1	PEG_w_lytes_(Golytely,_Trilyte,_etc)	TRUE
0485	Eubacterium.sp..6	0	33	033-A3L	aspirate	healthy	left	79	Male	White	24	TA	4	Hiseq_1	PEG_w_lytes_(Golytely,_Trilyte,_etc)	TRUE
0485	Gemmiger.formicilis	0	33	033-A3L	aspirate	healthy	left	79	Male	White	24	TA	4	Hiseq_1	PEG_w_lytes_(Golytely,_Trilyte,_etc)	TRUE
0485	Clostridium.ramosum	0.0241971958389869	33	033-A3L	aspirate	healthy	left	79	Male	White	24	TA	4	Hiseq_1	PEG_w_lytes_(Golytely,_Trilyte,_etc)	TRUE
0485	Bacteroides.fragilis	0.00474898236092266	33	033-A3L	aspirate	healthy	left	79	Male	White	24	TA	4	Hiseq_1	PEG_w_lytes_(Golytely,_Trilyte,_etc)	TRUE
0485	Blautia.sp..9	0.00655811849841701	33	033-A3L	aspirate	healthy	left	79	Male	White	24	TA	4	Hiseq_1	PEG_w_lytes_(Golytely,_Trilyte,_etc)	TRUE
0485	Ruminococcus.torques	0	33	033-A3L	aspirate	healthy	left	79	Male	White	24	TA	4	Hiseq_1	PEG_w_lytes_(Golytely,_Trilyte,_etc)	TRUE
0485	Ruthenibacterium.sp.	0	33	033-A3L	aspirate	healthy	left	79	Male	White	24	TA	4	Hiseq_1	PEG_w_lytes_(Golytely,_Trilyte,_etc)	TRUE
0485	Coprococcus.catus	0	33	033-A3L	aspirate	healthy	left	79	Male	White	24	TA	4	Hiseq_1	PEG_w_lytes_(Golytely,_Trilyte,_etc)	TRUE
0485	Alistipes.finegoldii.1	0	33	033-A3L	aspirate	healthy	left	79	Male	White	24	TA	4	Hiseq_1	PEG_w_lytes_(Golytely,_Trilyte,_etc)	TRUE
0485	Dorea.sp..2	0	33	033-A3L	aspirate	healthy	left	79	Male	White	24	TA	4	Hiseq_1	PEG_w_lytes_(Golytely,_Trilyte,_etc)	TRUE
0485	Ruminococcus.gnavus	0.00452284034373587	33	033-A3L	aspirate	healthy	left	79	Male	White	24	TA	4	Hiseq_1	PEG_w_lytes_(Golytely,_Trilyte,_etc)	TRUE
0485	UBA7182.HGM12585	0.0174129353233831	33	033-A3L	aspirate	healthy	left	79	Male	White	24	TA	4	Hiseq_1	PEG_w_lytes_(Golytely,_Trilyte,_etc)	TRUE
0485	Bilophila.wadsworthia	0	33	033-A3L	aspirate	healthy	left	79	Male	White	24	TA	4	Hiseq_1	PEG_w_lytes_(Golytely,_Trilyte,_etc)	TRUE
0485	Dorea.longicatena	0	33	033-A3L	aspirate	healthy	left	79	Male	White	24	TA	4	Hiseq_1	PEG_w_lytes_(Golytely,_Trilyte,_etc)	TRUE
0532	Gemmiger.formicilis	0.00562055517320486	37	037-A3L	aspirate	healthy	left	33	Male	White	23	healthy	4	Hiseq_1	Other_or_unknown	TRUE
0532	Coprococcus.catus	0.0290204175269557	37	037-A3L	aspirate	healthy	left	33	Male	White	23	healthy	4	Hiseq_1	Other_or_unknown	TRUE
0532	Eubacterium.sp..6	0.00269557237898601	37	037-A3L	aspirate	healthy	left	33	Male	White	23	healthy	4	Hiseq_1	Other_or_unknown	TRUE
0532	Bilophila.wadsworthia	0.0170337233310392	37	037-A3L	aspirate	healthy	left	33	Male	White	23	healthy	4	Hiseq_1	Other_or_unknown	TRUE
0532	Clostridium.ramosum	0.0182381280110117	37	037-A3L	aspirate	healthy	left	33	Male	White	23	healthy	4	Hiseq_1	Other_or_unknown	TRUE
0532	Ruminococcus.torques	0	37	037-A3L	aspirate	healthy	left	33	Male	White	23	healthy	4	Hiseq_1	Other_or_unknown	TRUE
0532	Blautia.sp..7	0.00183528332186281	37	037-A3L	aspirate	healthy	left	33	Male	White	23	healthy	4	Hiseq_1	Other_or_unknown	TRUE
0532	Agathobacter.sp..1	0.00246616196375315	37	037-A3L	aspirate	healthy	left	33	Male	White	23	healthy	4	Hiseq_1	Other_or_unknown	TRUE
0532	Bifidobacterium.sp..8	0.00149116769901354	37	037-A3L	aspirate	healthy	left	33	Male	White	23	healthy	4	Hiseq_1	Other_or_unknown	TRUE
0532	Eggerthella.lenta	0.00716907547602661	37	037-A3L	aspirate	healthy	left	33	Male	White	23	healthy	4	Hiseq_1	Other_or_unknown	TRUE
0532	Ruminococcus.gnavus	0.0131337462720808	37	037-A3L	aspirate	healthy	left	33	Male	White	23	healthy	4	Hiseq_1	Other_or_unknown	TRUE
0532	Ruthenibacterium.sp.	0.0116999311768754	37	037-A3L	aspirate	healthy	left	33	Male	White	23	healthy	4	Hiseq_1	Other_or_unknown	TRUE
0532	Anaerostipes.hadrus	0.00407203487038312	37	037-A3L	aspirate	healthy	left	33	Male	White	23	healthy	4	Hiseq_1	Other_or_unknown	TRUE
0532	Faecalibacterium.sp..6	0.0102661160816701	37	037-A3L	aspirate	healthy	left	33	Male	White	23	healthy	4	Hiseq_1	Other_or_unknown	TRUE
0532	UBA7182.HGM12585	0.0341821518696949	37	037-A3L	aspirate	healthy	left	33	Male	White	23	healthy	4	Hiseq_1	Other_or_unknown	TRUE
0532	Dorea.sp..2	0.0932553337921542	37	037-A3L	aspirate	healthy	left	33	Male	White	23	healthy	4	Hiseq_1	Other_or_unknown	TRUE
0532	Bacteroides.fragilis	0	37	037-A3L	aspirate	healthy	left	33	Male	White	23	healthy	4	Hiseq_1	Other_or_unknown	TRUE
0532	Ruminococcus.sp..1	0.00544849736178022	37	037-A3L	aspirate	healthy	left	33	Male	White	23	healthy	4	Hiseq_1	Other_or_unknown	TRUE
0532	Dorea.longicatena	0	37	037-A3L	aspirate	healthy	left	33	Male	White	23	healthy	4	Hiseq_1	Other_or_unknown	TRUE
0532	Blautia.sp..9	0.00246616196375315	37	037-A3L	aspirate	healthy	left	33	Male	White	23	healthy	4	Hiseq_1	Other_or_unknown	TRUE
0532	Alistipes.finegoldii.1	0	37	037-A3L	aspirate	healthy	left	33	Male	White	23	healthy	4	Hiseq_1	Other_or_unknown	TRUE
0532	Clostridium.sp..7	0.00728378068364304	37	037-A3L	aspirate	healthy	left	33	Male	White	23	healthy	4	Hiseq_1	Other_or_unknown	TRUE
0535	Gemmiger.formicilis	0.00457031542668765	37	037-A3R	aspirate	healthy	right	33	Male	White	23	healthy	4	Hiseq_1	Other_or_unknown	TRUE
0535	Blautia.sp..7	0.00179815688918858	37	037-A3R	aspirate	healthy	right	33	Male	White	23	healthy	4	Hiseq_1	Other_or_unknown	TRUE
0535	Eggerthella.lenta	0.00524462426013336	37	037-A3R	aspirate	healthy	right	33	Male	White	23	healthy	4	Hiseq_1	Other_or_unknown	TRUE
0535	Alistipes.finegoldii.1	0	37	037-A3R	aspirate	healthy	right	33	Male	White	23	healthy	4	Hiseq_1	Other_or_unknown	TRUE
0535	Ruminococcus.gnavus	0.0303064359031992	37	037-A3R	aspirate	healthy	right	33	Male	White	23	healthy	4	Hiseq_1	Other_or_unknown	TRUE
0535	Eubacterium.sp..6	0.00232261931520192	37	037-A3R	aspirate	healthy	right	33	Male	White	23	healthy	4	Hiseq_1	Other_or_unknown	TRUE
0535	Clostridium.sp..7	0.0119127893908744	37	037-A3R	aspirate	healthy	right	33	Male	White	23	healthy	4	Hiseq_1	Other_or_unknown	TRUE
0535	Bilophila.wadsworthia	0.0104143253165505	37	037-A3R	aspirate	healthy	right	33	Male	White	23	healthy	4	Hiseq_1	Other_or_unknown	TRUE
0535	Clostridium.ramosum	0.0330036712369821	37	037-A3R	aspirate	healthy	right	33	Male	White	23	healthy	4	Hiseq_1	Other_or_unknown	TRUE
0535	Faecalibacterium.sp..6	0.00711770435303814	37	037-A3R	aspirate	healthy	right	33	Male	White	23	healthy	4	Hiseq_1	Other_or_unknown	TRUE
0535	Dorea.longicatena	0	37	037-A3R	aspirate	healthy	right	33	Male	White	23	healthy	4	Hiseq_1	Other_or_unknown	TRUE
0535	Ruminococcus.torques	0	37	037-A3R	aspirate	healthy	right	33	Male	White	23	healthy	4	Hiseq_1	Other_or_unknown	TRUE
0535	Bacteroides.fragilis	0	37	037-A3R	aspirate	healthy	right	33	Male	White	23	healthy	4	Hiseq_1	Other_or_unknown	TRUE
0535	Agathobacter.sp..1	0.00116130965760096	37	037-A3R	aspirate	healthy	right	33	Male	White	23	healthy	4	Hiseq_1	Other_or_unknown	TRUE
0535	Bifidobacterium.sp..8	0.00179815688918858	37	037-A3R	aspirate	healthy	right	33	Male	White	23	healthy	4	Hiseq_1	Other_or_unknown	TRUE
0535	Blautia.sp..9	0.0016483104817562	37	037-A3R	aspirate	healthy	right	33	Male	White	23	healthy	4	Hiseq_1	Other_or_unknown	TRUE
0535	Dorea.sp..2	0.0720386603731176	37	037-A3R	aspirate	healthy	right	33	Male	White	23	healthy	4	Hiseq_1	Other_or_unknown	TRUE
0535	Coprococcus.catus	0.016483104817562	37	037-A3R	aspirate	healthy	right	33	Male	White	23	healthy	4	Hiseq_1	Other_or_unknown	TRUE
0535	Anaerostipes.hadrus	0.00550685547314003	37	037-A3R	aspirate	healthy	right	33	Male	White	23	healthy	4	Hiseq_1	Other_or_unknown	TRUE
0535	UBA7182.HGM12585	0.0348767513298869	37	037-A3R	aspirate	healthy	right	33	Male	White	23	healthy	4	Hiseq_1	Other_or_unknown	TRUE
0535	Ruminococcus.sp..1	0.00393346819510002	37	037-A3R	aspirate	healthy	right	33	Male	White	23	healthy	4	Hiseq_1	Other_or_unknown	TRUE
0535	Ruthenibacterium.sp.	0.00782947478834195	37	037-A3R	aspirate	healthy	right	33	Male	White	23	healthy	4	Hiseq_1	Other_or_unknown	TRUE
0557	Bifidobacterium.sp..8	0.000300620371129513	39	039-A3L	aspirate	healthy	left	63	Female	Asian	8	serrated	4	Hiseq_1	PEG_w_lytes_(Golytely,_Trilyte,_etc)	TRUE
0557	Bilophila.wadsworthia	0.00885463638599656	39	039-A3L	aspirate	healthy	left	63	Female	Asian	8	serrated	4	Hiseq_1	PEG_w_lytes_(Golytely,_Trilyte,_etc)	TRUE
0557	Faecalibacterium.sp..6	0	39	039-A3L	aspirate	healthy	left	63	Female	Asian	8	serrated	4	Hiseq_1	PEG_w_lytes_(Golytely,_Trilyte,_etc)	TRUE
0557	Dorea.longicatena	0	39	039-A3L	aspirate	healthy	left	63	Female	Asian	8	serrated	4	Hiseq_1	PEG_w_lytes_(Golytely,_Trilyte,_etc)	TRUE
0557	Ruminococcus.torques	0.010330409116996	39	039-A3L	aspirate	healthy	left	63	Female	Asian	8	serrated	4	Hiseq_1	PEG_w_lytes_(Golytely,_Trilyte,_etc)	TRUE
0557	Blautia.sp..7	0	39	039-A3L	aspirate	healthy	left	63	Female	Asian	8	serrated	4	Hiseq_1	PEG_w_lytes_(Golytely,_Trilyte,_etc)	TRUE
0557	Agathobacter.sp..1	0	39	039-A3L	aspirate	healthy	left	63	Female	Asian	8	serrated	4	Hiseq_1	PEG_w_lytes_(Golytely,_Trilyte,_etc)	TRUE
0557	Alistipes.finegoldii.1	0	39	039-A3L	aspirate	healthy	left	63	Female	Asian	8	serrated	4	Hiseq_1	PEG_w_lytes_(Golytely,_Trilyte,_etc)	TRUE
0557	Eggerthella.lenta	0.00213167172255473	39	039-A3L	aspirate	healthy	left	63	Female	Asian	8	serrated	4	Hiseq_1	PEG_w_lytes_(Golytely,_Trilyte,_etc)	TRUE
0557	Ruminococcus.gnavus	0.0910333142029461	39	039-A3L	aspirate	healthy	left	63	Female	Asian	8	serrated	4	Hiseq_1	PEG_w_lytes_(Golytely,_Trilyte,_etc)	TRUE
0557	Anaerostipes.hadrus	0.000191303872536963	39	039-A3L	aspirate	healthy	left	63	Female	Asian	8	serrated	4	Hiseq_1	PEG_w_lytes_(Golytely,_Trilyte,_etc)	TRUE
0557	Eubacterium.sp..6	0	39	039-A3L	aspirate	healthy	left	63	Female	Asian	8	serrated	4	Hiseq_1	PEG_w_lytes_(Golytely,_Trilyte,_etc)	TRUE
0557	UBA7182.HGM12585	0	39	039-A3L	aspirate	healthy	left	63	Female	Asian	8	serrated	4	Hiseq_1	PEG_w_lytes_(Golytely,_Trilyte,_etc)	TRUE
0557	Gemmiger.formicilis	0	39	039-A3L	aspirate	healthy	left	63	Female	Asian	8	serrated	4	Hiseq_1	PEG_w_lytes_(Golytely,_Trilyte,_etc)	TRUE
0557	Clostridium.ramosum	0.059222213112514	39	039-A3L	aspirate	healthy	left	63	Female	Asian	8	serrated	4	Hiseq_1	PEG_w_lytes_(Golytely,_Trilyte,_etc)	TRUE
0557	Ruminococcus.sp..1	0	39	039-A3L	aspirate	healthy	left	63	Female	Asian	8	serrated	4	Hiseq_1	PEG_w_lytes_(Golytely,_Trilyte,_etc)	TRUE
0557	Blautia.sp..9	0	39	039-A3L	aspirate	healthy	left	63	Female	Asian	8	serrated	4	Hiseq_1	PEG_w_lytes_(Golytely,_Trilyte,_etc)	TRUE
0557	Ruthenibacterium.sp.	0	39	039-A3L	aspirate	healthy	left	63	Female	Asian	8	serrated	4	Hiseq_1	PEG_w_lytes_(Golytely,_Trilyte,_etc)	TRUE
0557	Bacteroides.fragilis	0.0271924790248968	39	039-A3L	aspirate	healthy	left	63	Female	Asian	8	serrated	4	Hiseq_1	PEG_w_lytes_(Golytely,_Trilyte,_etc)	TRUE
0557	Coprococcus.catus	0	39	039-A3L	aspirate	healthy	left	63	Female	Asian	8	serrated	4	Hiseq_1	PEG_w_lytes_(Golytely,_Trilyte,_etc)	TRUE
0557	Clostridium.sp..7	0	39	039-A3L	aspirate	healthy	left	63	Female	Asian	8	serrated	4	Hiseq_1	PEG_w_lytes_(Golytely,_Trilyte,_etc)	TRUE
0557	Dorea.sp..2	0	39	039-A3L	aspirate	healthy	left	63	Female	Asian	8	serrated	4	Hiseq_1	PEG_w_lytes_(Golytely,_Trilyte,_etc)	TRUE
0559	Eggerthella.lenta	0.00144260761072988	39	039-A3R	aspirate	healthy	right	63	Female	Asian	8	serrated	4	Hiseq_1	PEG_w_lytes_(Golytely,_Trilyte,_etc)	TRUE
0559	Blautia.sp..7	0	39	039-A3R	aspirate	healthy	right	63	Female	Asian	8	serrated	4	Hiseq_1	PEG_w_lytes_(Golytely,_Trilyte,_etc)	TRUE
0559	Bifidobacterium.sp..8	0.00144260761072988	39	039-A3R	aspirate	healthy	right	63	Female	Asian	8	serrated	4	Hiseq_1	PEG_w_lytes_(Golytely,_Trilyte,_etc)	TRUE
0559	Faecalibacterium.sp..6	0	39	039-A3R	aspirate	healthy	right	63	Female	Asian	8	serrated	4	Hiseq_1	PEG_w_lytes_(Golytely,_Trilyte,_etc)	TRUE
0559	Eubacterium.sp..6	0	39	039-A3R	aspirate	healthy	right	63	Female	Asian	8	serrated	4	Hiseq_1	PEG_w_lytes_(Golytely,_Trilyte,_etc)	TRUE
0559	Gemmiger.formicilis	0	39	039-A3R	aspirate	healthy	right	63	Female	Asian	8	serrated	4	Hiseq_1	PEG_w_lytes_(Golytely,_Trilyte,_etc)	TRUE
0559	Clostridium.ramosum	0.154592950717405	39	039-A3R	aspirate	healthy	right	63	Female	Asian	8	serrated	4	Hiseq_1	PEG_w_lytes_(Golytely,_Trilyte,_etc)	TRUE
0559	Ruminococcus.sp..1	0	39	039-A3R	aspirate	healthy	right	63	Female	Asian	8	serrated	4	Hiseq_1	PEG_w_lytes_(Golytely,_Trilyte,_etc)	TRUE
0559	Blautia.sp..9	0	39	039-A3R	aspirate	healthy	right	63	Female	Asian	8	serrated	4	Hiseq_1	PEG_w_lytes_(Golytely,_Trilyte,_etc)	TRUE
0559	Ruminococcus.torques	0.00440580162195883	39	039-A3R	aspirate	healthy	right	63	Female	Asian	8	serrated	4	Hiseq_1	PEG_w_lytes_(Golytely,_Trilyte,_etc)	TRUE
0559	Ruthenibacterium.sp.	0	39	039-A3R	aspirate	healthy	right	63	Female	Asian	8	serrated	4	Hiseq_1	PEG_w_lytes_(Golytely,_Trilyte,_etc)	TRUE
0559	Agathobacter.sp..1	0	39	039-A3R	aspirate	healthy	right	63	Female	Asian	8	serrated	4	Hiseq_1	PEG_w_lytes_(Golytely,_Trilyte,_etc)	TRUE
0559	Alistipes.finegoldii.1	0	39	039-A3R	aspirate	healthy	right	63	Female	Asian	8	serrated	4	Hiseq_1	PEG_w_lytes_(Golytely,_Trilyte,_etc)	TRUE
0559	Dorea.sp..2	0	39	039-A3R	aspirate	healthy	right	63	Female	Asian	8	serrated	4	Hiseq_1	PEG_w_lytes_(Golytely,_Trilyte,_etc)	TRUE
0559	Ruminococcus.gnavus	0.195297878976918	39	039-A3R	aspirate	healthy	right	63	Female	Asian	8	serrated	4	Hiseq_1	PEG_w_lytes_(Golytely,_Trilyte,_etc)	TRUE
0559	Anaerostipes.hadrus	0	39	039-A3R	aspirate	healthy	right	63	Female	Asian	8	serrated	4	Hiseq_1	PEG_w_lytes_(Golytely,_Trilyte,_etc)	TRUE
0559	Clostridium.sp..7	0	39	039-A3R	aspirate	healthy	right	63	Female	Asian	8	serrated	4	Hiseq_1	PEG_w_lytes_(Golytely,_Trilyte,_etc)	TRUE
0559	UBA7182.HGM12585	0	39	039-A3R	aspirate	healthy	right	63	Female	Asian	8	serrated	4	Hiseq_1	PEG_w_lytes_(Golytely,_Trilyte,_etc)	TRUE
0559	Bilophila.wadsworthia	0.00280723643169058	39	039-A3R	aspirate	healthy	right	63	Female	Asian	8	serrated	4	Hiseq_1	PEG_w_lytes_(Golytely,_Trilyte,_etc)	TRUE
0559	Bacteroides.fragilis	0.0153228321896444	39	039-A3R	aspirate	healthy	right	63	Female	Asian	8	serrated	4	Hiseq_1	PEG_w_lytes_(Golytely,_Trilyte,_etc)	TRUE
0559	Dorea.longicatena	0	39	039-A3R	aspirate	healthy	right	63	Female	Asian	8	serrated	4	Hiseq_1	PEG_w_lytes_(Golytely,_Trilyte,_etc)	TRUE
0559	Coprococcus.catus	0	39	039-A3R	aspirate	healthy	right	63	Female	Asian	8	serrated	4	Hiseq_1	PEG_w_lytes_(Golytely,_Trilyte,_etc)	TRUE
0569	Eubacterium.sp..6	0	40	040-A3L	aspirate	healthy	left	58	Female	White	22	healthy	4	Hiseq_1	Other_or_unknown	TRUE
0569	Clostridium.ramosum	0.0109012549119026	40	040-A3L	aspirate	healthy	left	58	Female	White	22	healthy	4	Hiseq_1	Other_or_unknown	TRUE
0569	Ruminococcus.torques	0	40	040-A3L	aspirate	healthy	left	58	Female	White	22	healthy	4	Hiseq_1	Other_or_unknown	TRUE
0569	Agathobacter.sp..1	0	40	040-A3L	aspirate	healthy	left	58	Female	White	22	healthy	4	Hiseq_1	Other_or_unknown	TRUE
0569	Bifidobacterium.sp..8	0	40	040-A3L	aspirate	healthy	left	58	Female	White	22	healthy	4	Hiseq_1	Other_or_unknown	TRUE
0569	Eggerthella.lenta	0	40	040-A3L	aspirate	healthy	left	58	Female	White	22	healthy	4	Hiseq_1	Other_or_unknown	TRUE
0569	Gemmiger.formicilis	0	40	040-A3L	aspirate	healthy	left	58	Female	White	22	healthy	4	Hiseq_1	Other_or_unknown	TRUE
0569	Coprococcus.catus	0	40	040-A3L	aspirate	healthy	left	58	Female	White	22	healthy	4	Hiseq_1	Other_or_unknown	TRUE
0569	Anaerostipes.hadrus	0.00101407022436304	40	040-A3L	aspirate	healthy	left	58	Female	White	22	healthy	4	Hiseq_1	Other_or_unknown	TRUE
0569	Faecalibacterium.sp..6	0	40	040-A3L	aspirate	healthy	left	58	Female	White	22	healthy	4	Hiseq_1	Other_or_unknown	TRUE
0569	UBA7182.HGM12585	0	40	040-A3L	aspirate	healthy	left	58	Female	White	22	healthy	4	Hiseq_1	Other_or_unknown	TRUE
0569	Bilophila.wadsworthia	0	40	040-A3L	aspirate	healthy	left	58	Female	White	22	healthy	4	Hiseq_1	Other_or_unknown	TRUE
0569	Bacteroides.fragilis	0.000633793890226898	40	040-A3L	aspirate	healthy	left	58	Female	White	22	healthy	4	Hiseq_1	Other_or_unknown	TRUE
0569	Ruminococcus.sp..1	0	40	040-A3L	aspirate	healthy	left	58	Female	White	22	healthy	4	Hiseq_1	Other_or_unknown	TRUE
0569	Dorea.longicatena	0.00240841678286221	40	040-A3L	aspirate	healthy	left	58	Female	White	22	healthy	4	Hiseq_1	Other_or_unknown	TRUE
0569	Blautia.sp..7	0.000253517556090759	40	040-A3L	aspirate	healthy	left	58	Female	White	22	healthy	4	Hiseq_1	Other_or_unknown	TRUE
0569	Ruthenibacterium.sp.	0	40	040-A3L	aspirate	healthy	left	58	Female	White	22	healthy	4	Hiseq_1	Other_or_unknown	TRUE
0569	Alistipes.finegoldii.1	0	40	040-A3L	aspirate	healthy	left	58	Female	White	22	healthy	4	Hiseq_1	Other_or_unknown	TRUE
0569	Ruminococcus.gnavus	0.00583090379008746	40	040-A3L	aspirate	healthy	left	58	Female	White	22	healthy	4	Hiseq_1	Other_or_unknown	TRUE
0569	Dorea.sp..2	0	40	040-A3L	aspirate	healthy	left	58	Female	White	22	healthy	4	Hiseq_1	Other_or_unknown	TRUE
0569	Clostridium.sp..7	0.00899987324122195	40	040-A3L	aspirate	healthy	left	58	Female	White	22	healthy	4	Hiseq_1	Other_or_unknown	TRUE
0569	Blautia.sp..9	0	40	040-A3L	aspirate	healthy	left	58	Female	White	22	healthy	4	Hiseq_1	Other_or_unknown	TRUE
0571	Blautia.sp..7	0	40	040-A3R	aspirate	healthy	right	58	Female	White	22	healthy	4	Hiseq_1	Other_or_unknown	TRUE
0571	Ruminococcus.gnavus	0.0012066801814847	40	040-A3R	aspirate	healthy	right	58	Female	White	22	healthy	4	Hiseq_1	Other_or_unknown	TRUE
0571	Gemmiger.formicilis	0	40	040-A3R	aspirate	healthy	right	58	Female	White	22	healthy	4	Hiseq_1	Other_or_unknown	TRUE
0571	Bilophila.wadsworthia	0	40	040-A3R	aspirate	healthy	right	58	Female	White	22	healthy	4	Hiseq_1	Other_or_unknown	TRUE
0571	Clostridium.ramosum	0.00236509315571001	40	040-A3R	aspirate	healthy	right	58	Female	White	22	healthy	4	Hiseq_1	Other_or_unknown	TRUE
0571	Faecalibacterium.sp..6	0	40	040-A3R	aspirate	healthy	right	58	Female	White	22	healthy	4	Hiseq_1	Other_or_unknown	TRUE
0571	Eggerthella.lenta	0	40	040-A3R	aspirate	healthy	right	58	Female	White	22	healthy	4	Hiseq_1	Other_or_unknown	TRUE
0571	Ruminococcus.torques	0	40	040-A3R	aspirate	healthy	right	58	Female	White	22	healthy	4	Hiseq_1	Other_or_unknown	TRUE
0571	Bacteroides.fragilis	0	40	040-A3R	aspirate	healthy	right	58	Female	White	22	healthy	4	Hiseq_1	Other_or_unknown	TRUE
0571	Agathobacter.sp..1	0	40	040-A3R	aspirate	healthy	right	58	Female	White	22	healthy	4	Hiseq_1	Other_or_unknown	TRUE
0571	Eubacterium.sp..6	0	40	040-A3R	aspirate	healthy	right	58	Female	White	22	healthy	4	Hiseq_1	Other_or_unknown	TRUE
0571	Alistipes.finegoldii.1	0	40	040-A3R	aspirate	healthy	right	58	Female	White	22	healthy	4	Hiseq_1	Other_or_unknown	TRUE
0571	Dorea.sp..2	0	40	040-A3R	aspirate	healthy	right	58	Female	White	22	healthy	4	Hiseq_1	Other_or_unknown	TRUE
0571	Coprococcus.catus	0	40	040-A3R	aspirate	healthy	right	58	Female	White	22	healthy	4	Hiseq_1	Other_or_unknown	TRUE
0571	Anaerostipes.hadrus	0	40	040-A3R	aspirate	healthy	right	58	Female	White	22	healthy	4	Hiseq_1	Other_or_unknown	TRUE
0571	Clostridium.sp..7	0.00265469639926634	40	040-A3R	aspirate	healthy	right	58	Female	White	22	healthy	4	Hiseq_1	Other_or_unknown	TRUE
0571	UBA7182.HGM12585	0	40	040-A3R	aspirate	healthy	right	58	Female	White	22	healthy	4	Hiseq_1	Other_or_unknown	TRUE
0571	Ruminococcus.sp..1	0	40	040-A3R	aspirate	healthy	right	58	Female	White	22	healthy	4	Hiseq_1	Other_or_unknown	TRUE
0571	Dorea.longicatena	0	40	040-A3R	aspirate	healthy	right	58	Female	White	22	healthy	4	Hiseq_1	Other_or_unknown	TRUE
0571	Ruthenibacterium.sp.	0	40	040-A3R	aspirate	healthy	right	58	Female	White	22	healthy	4	Hiseq_1	Other_or_unknown	TRUE
0571	Bifidobacterium.sp..8	0	40	040-A3R	aspirate	healthy	right	58	Female	White	22	healthy	4	Hiseq_1	Other_or_unknown	TRUE
0571	Blautia.sp..9	0	40	040-A3R	aspirate	healthy	right	58	Female	White	22	healthy	4	Hiseq_1	Other_or_unknown	TRUE
0592	Bilophila.wadsworthia	0.00794260825006405	42	042-A3L	aspirate	healthy	left	70	Female	White	24	serrated	4	Hiseq_1	PEG_w_lytes_(Golytely,_Trilyte,_etc)	TRUE
0592	Dorea.longicatena	0	42	042-A3L	aspirate	healthy	left	70	Female	White	24	serrated	4	Hiseq_1	PEG_w_lytes_(Golytely,_Trilyte,_etc)	TRUE
0592	Ruminococcus.torques	0.117345631565462	42	042-A3L	aspirate	healthy	left	70	Female	White	24	serrated	4	Hiseq_1	PEG_w_lytes_(Golytely,_Trilyte,_etc)	TRUE
0592	Alistipes.finegoldii.1	0	42	042-A3L	aspirate	healthy	left	70	Female	White	24	serrated	4	Hiseq_1	PEG_w_lytes_(Golytely,_Trilyte,_etc)	TRUE
0592	Eggerthella.lenta	0	42	042-A3L	aspirate	healthy	left	70	Female	White	24	serrated	4	Hiseq_1	PEG_w_lytes_(Golytely,_Trilyte,_etc)	TRUE
0592	Ruminococcus.gnavus	0	42	042-A3L	aspirate	healthy	left	70	Female	White	24	serrated	4	Hiseq_1	PEG_w_lytes_(Golytely,_Trilyte,_etc)	TRUE
0592	Bifidobacterium.sp..8	0	42	042-A3L	aspirate	healthy	left	70	Female	White	24	serrated	4	Hiseq_1	PEG_w_lytes_(Golytely,_Trilyte,_etc)	TRUE
0592	Eubacterium.sp..6	0	42	042-A3L	aspirate	healthy	left	70	Female	White	24	serrated	4	Hiseq_1	PEG_w_lytes_(Golytely,_Trilyte,_etc)	TRUE
0592	UBA7182.HGM12585	0	42	042-A3L	aspirate	healthy	left	70	Female	White	24	serrated	4	Hiseq_1	PEG_w_lytes_(Golytely,_Trilyte,_etc)	TRUE
0592	Gemmiger.formicilis	0	42	042-A3L	aspirate	healthy	left	70	Female	White	24	serrated	4	Hiseq_1	PEG_w_lytes_(Golytely,_Trilyte,_etc)	TRUE
0592	Faecalibacterium.sp..6	0.00102485267742762	42	042-A3L	aspirate	healthy	left	70	Female	White	24	serrated	4	Hiseq_1	PEG_w_lytes_(Golytely,_Trilyte,_etc)	TRUE
0592	Ruminococcus.sp..1	0	42	042-A3L	aspirate	healthy	left	70	Female	White	24	serrated	4	Hiseq_1	PEG_w_lytes_(Golytely,_Trilyte,_etc)	TRUE
0592	Blautia.sp..9	0.00691775557263643	42	042-A3L	aspirate	healthy	left	70	Female	White	24	serrated	4	Hiseq_1	PEG_w_lytes_(Golytely,_Trilyte,_etc)	TRUE
0592	Ruthenibacterium.sp.	0	42	042-A3L	aspirate	healthy	left	70	Female	White	24	serrated	4	Hiseq_1	PEG_w_lytes_(Golytely,_Trilyte,_etc)	TRUE
0592	Blautia.sp..7	0	42	042-A3L	aspirate	healthy	left	70	Female	White	24	serrated	4	Hiseq_1	PEG_w_lytes_(Golytely,_Trilyte,_etc)	TRUE
0592	Agathobacter.sp..1	0.00051242633871381	42	042-A3L	aspirate	healthy	left	70	Female	White	24	serrated	4	Hiseq_1	PEG_w_lytes_(Golytely,_Trilyte,_etc)	TRUE
0592	Clostridium.sp..7	0	42	042-A3L	aspirate	healthy	left	70	Female	White	24	serrated	4	Hiseq_1	PEG_w_lytes_(Golytely,_Trilyte,_etc)	TRUE
0592	Dorea.sp..2	0	42	042-A3L	aspirate	healthy	left	70	Female	White	24	serrated	4	Hiseq_1	PEG_w_lytes_(Golytely,_Trilyte,_etc)	TRUE
0592	Anaerostipes.hadrus	0	42	042-A3L	aspirate	healthy	left	70	Female	White	24	serrated	4	Hiseq_1	PEG_w_lytes_(Golytely,_Trilyte,_etc)	TRUE
0592	Coprococcus.catus	0	42	042-A3L	aspirate	healthy	left	70	Female	White	24	serrated	4	Hiseq_1	PEG_w_lytes_(Golytely,_Trilyte,_etc)	TRUE
0592	Clostridium.ramosum	0	42	042-A3L	aspirate	healthy	left	70	Female	White	24	serrated	4	Hiseq_1	PEG_w_lytes_(Golytely,_Trilyte,_etc)	TRUE
0592	Bacteroides.fragilis	0.00128106584678452	42	042-A3L	aspirate	healthy	left	70	Female	White	24	serrated	4	Hiseq_1	PEG_w_lytes_(Golytely,_Trilyte,_etc)	TRUE
0616	Eggerthella.lenta	0	44	044-A3L	aspirate	healthy	left	73	Male	White	22	TA	4	Hiseq_1	PEG_w_lytes_(Golytely,_Trilyte,_etc)	TRUE
0616	Faecalibacterium.sp..6	0	44	044-A3L	aspirate	healthy	left	73	Male	White	22	TA	4	Hiseq_1	PEG_w_lytes_(Golytely,_Trilyte,_etc)	TRUE
0616	Eubacterium.sp..6	0	44	044-A3L	aspirate	healthy	left	73	Male	White	22	TA	4	Hiseq_1	PEG_w_lytes_(Golytely,_Trilyte,_etc)	TRUE
0616	Bifidobacterium.sp..8	0.00211272919339018	44	044-A3L	aspirate	healthy	left	73	Male	White	22	TA	4	Hiseq_1	PEG_w_lytes_(Golytely,_Trilyte,_etc)	TRUE
0616	Gemmiger.formicilis	0	44	044-A3L	aspirate	healthy	left	73	Male	White	22	TA	4	Hiseq_1	PEG_w_lytes_(Golytely,_Trilyte,_etc)	TRUE
0616	Blautia.sp..9	0	44	044-A3L	aspirate	healthy	left	73	Male	White	22	TA	4	Hiseq_1	PEG_w_lytes_(Golytely,_Trilyte,_etc)	TRUE
0616	Clostridium.ramosum	0.0362182147438316	44	044-A3L	aspirate	healthy	left	73	Male	White	22	TA	4	Hiseq_1	PEG_w_lytes_(Golytely,_Trilyte,_etc)	TRUE
0616	Ruminococcus.torques	0.111257828416208	44	044-A3L	aspirate	healthy	left	73	Male	White	22	TA	4	Hiseq_1	PEG_w_lytes_(Golytely,_Trilyte,_etc)	TRUE
0616	Alistipes.finegoldii.1	0	44	044-A3L	aspirate	healthy	left	73	Male	White	22	TA	4	Hiseq_1	PEG_w_lytes_(Golytely,_Trilyte,_etc)	TRUE
0616	Dorea.sp..2	0.00686636987851807	44	044-A3L	aspirate	healthy	left	73	Male	White	22	TA	4	Hiseq_1	PEG_w_lytes_(Golytely,_Trilyte,_etc)	TRUE
0616	Blautia.sp..7	0	44	044-A3L	aspirate	healthy	left	73	Male	White	22	TA	4	Hiseq_1	PEG_w_lytes_(Golytely,_Trilyte,_etc)	TRUE
0616	Anaerostipes.hadrus	0.00524409567645061	44	044-A3L	aspirate	healthy	left	73	Male	White	22	TA	4	Hiseq_1	PEG_w_lytes_(Golytely,_Trilyte,_etc)	TRUE
0616	Clostridium.sp..7	0	44	044-A3L	aspirate	healthy	left	73	Male	White	22	TA	4	Hiseq_1	PEG_w_lytes_(Golytely,_Trilyte,_etc)	TRUE
0616	UBA7182.HGM12585	0	44	044-A3L	aspirate	healthy	left	73	Male	White	22	TA	4	Hiseq_1	PEG_w_lytes_(Golytely,_Trilyte,_etc)	TRUE
0616	Bilophila.wadsworthia	0.0158077416434015	44	044-A3L	aspirate	healthy	left	73	Male	White	22	TA	4	Hiseq_1	PEG_w_lytes_(Golytely,_Trilyte,_etc)	TRUE
0616	Dorea.longicatena	0	44	044-A3L	aspirate	healthy	left	73	Male	White	22	TA	4	Hiseq_1	PEG_w_lytes_(Golytely,_Trilyte,_etc)	TRUE
0616	Ruminococcus.sp..1	0.00332000301818456	44	044-A3L	aspirate	healthy	left	73	Male	White	22	TA	4	Hiseq_1	PEG_w_lytes_(Golytely,_Trilyte,_etc)	TRUE
0616	Ruthenibacterium.sp.	0.0923941749037954	44	044-A3L	aspirate	healthy	left	73	Male	White	22	TA	4	Hiseq_1	PEG_w_lytes_(Golytely,_Trilyte,_etc)	TRUE
0616	Ruminococcus.gnavus	0.0348600316909379	44	044-A3L	aspirate	healthy	left	73	Male	White	22	TA	4	Hiseq_1	PEG_w_lytes_(Golytely,_Trilyte,_etc)	TRUE
0616	Agathobacter.sp..1	0.00433864030785483	44	044-A3L	aspirate	healthy	left	73	Male	White	22	TA	4	Hiseq_1	PEG_w_lytes_(Golytely,_Trilyte,_etc)	TRUE
0616	Coprococcus.catus	0.00456500415000377	44	044-A3L	aspirate	healthy	left	73	Male	White	22	TA	4	Hiseq_1	PEG_w_lytes_(Golytely,_Trilyte,_etc)	TRUE
0616	Bacteroides.fragilis	0.0119218290198446	44	044-A3L	aspirate	healthy	left	73	Male	White	22	TA	4	Hiseq_1	PEG_w_lytes_(Golytely,_Trilyte,_etc)	TRUE
0619	Gemmiger.formicilis	0	44	044-A3R	aspirate	healthy	right	73	Male	White	22	TA	4	Hiseq_1	PEG_w_lytes_(Golytely,_Trilyte,_etc)	TRUE
0619	Ruminococcus.torques	0.118260164997054	44	044-A3R	aspirate	healthy	right	73	Male	White	22	TA	4	Hiseq_1	PEG_w_lytes_(Golytely,_Trilyte,_etc)	TRUE
0619	Alistipes.finegoldii.1	0	44	044-A3R	aspirate	healthy	right	73	Male	White	22	TA	4	Hiseq_1	PEG_w_lytes_(Golytely,_Trilyte,_etc)	TRUE
0619	Faecalibacterium.sp..6	0	44	044-A3R	aspirate	healthy	right	73	Male	White	22	TA	4	Hiseq_1	PEG_w_lytes_(Golytely,_Trilyte,_etc)	TRUE
0619	Eggerthella.lenta	0.00136269888037714	44	044-A3R	aspirate	healthy	right	73	Male	White	22	TA	4	Hiseq_1	PEG_w_lytes_(Golytely,_Trilyte,_etc)	TRUE
0619	Clostridium.sp..7	0	44	044-A3R	aspirate	healthy	right	73	Male	White	22	TA	4	Hiseq_1	PEG_w_lytes_(Golytely,_Trilyte,_etc)	TRUE
0619	Eubacterium.sp..6	0	44	044-A3R	aspirate	healthy	right	73	Male	White	22	TA	4	Hiseq_1	PEG_w_lytes_(Golytely,_Trilyte,_etc)	TRUE
0619	Dorea.longicatena	0.000736593989393047	44	044-A3R	aspirate	healthy	right	73	Male	White	22	TA	4	Hiseq_1	PEG_w_lytes_(Golytely,_Trilyte,_etc)	TRUE
0619	Ruminococcus.sp..1	0.00294637595757219	44	044-A3R	aspirate	healthy	right	73	Male	White	22	TA	4	Hiseq_1	PEG_w_lytes_(Golytely,_Trilyte,_etc)	TRUE
0619	Clostridium.ramosum	0.0288008249852681	44	044-A3R	aspirate	healthy	right	73	Male	White	22	TA	4	Hiseq_1	PEG_w_lytes_(Golytely,_Trilyte,_etc)	TRUE
0619	Bilophila.wadsworthia	0.0227607542722451	44	044-A3R	aspirate	healthy	right	73	Male	White	22	TA	4	Hiseq_1	PEG_w_lytes_(Golytely,_Trilyte,_etc)	TRUE
0619	Ruminococcus.gnavus	0.0309001178550383	44	044-A3R	aspirate	healthy	right	73	Male	White	22	TA	4	Hiseq_1	PEG_w_lytes_(Golytely,_Trilyte,_etc)	TRUE
0619	Agathobacter.sp..1	0.00511932822628167	44	044-A3R	aspirate	healthy	right	73	Male	White	22	TA	4	Hiseq_1	PEG_w_lytes_(Golytely,_Trilyte,_etc)	TRUE
0619	Blautia.sp..7	0.000110489098408957	44	044-A3R	aspirate	healthy	right	73	Male	White	22	TA	4	Hiseq_1	PEG_w_lytes_(Golytely,_Trilyte,_etc)	TRUE
0619	Dorea.sp..2	0.00648202710665881	44	044-A3R	aspirate	healthy	right	73	Male	White	22	TA	4	Hiseq_1	PEG_w_lytes_(Golytely,_Trilyte,_etc)	TRUE
0619	Anaerostipes.hadrus	0.00651885680612846	44	044-A3R	aspirate	healthy	right	73	Male	White	22	TA	4	Hiseq_1	PEG_w_lytes_(Golytely,_Trilyte,_etc)	TRUE
0619	Coprococcus.catus	0.00493517972893341	44	044-A3R	aspirate	healthy	right	73	Male	White	22	TA	4	Hiseq_1	PEG_w_lytes_(Golytely,_Trilyte,_etc)	TRUE
0619	Ruthenibacterium.sp.	0.081246317030053	44	044-A3R	aspirate	healthy	right	73	Male	White	22	TA	4	Hiseq_1	PEG_w_lytes_(Golytely,_Trilyte,_etc)	TRUE
0619	UBA7182.HGM12585	0	44	044-A3R	aspirate	healthy	right	73	Male	White	22	TA	4	Hiseq_1	PEG_w_lytes_(Golytely,_Trilyte,_etc)	TRUE
0619	Bacteroides.fragilis	0.019703889216264	44	044-A3R	aspirate	healthy	right	73	Male	White	22	TA	4	Hiseq_1	PEG_w_lytes_(Golytely,_Trilyte,_etc)	TRUE
0619	Blautia.sp..9	0	44	044-A3R	aspirate	healthy	right	73	Male	White	22	TA	4	Hiseq_1	PEG_w_lytes_(Golytely,_Trilyte,_etc)	TRUE
0619	Bifidobacterium.sp..8	0.00176782557454331	44	044-A3R	aspirate	healthy	right	73	Male	White	22	TA	4	Hiseq_1	PEG_w_lytes_(Golytely,_Trilyte,_etc)	TRUE
0629	Faecalibacterium.sp..6	0	45	045-A3L	aspirate	healthy	left	73	Male	White	22	serrated	4	Hiseq_1	PEG_w_lytes_(Golytely,_Trilyte,_etc)	TRUE
0629	Coprococcus.catus	0	45	045-A3L	aspirate	healthy	left	73	Male	White	22	serrated	4	Hiseq_1	PEG_w_lytes_(Golytely,_Trilyte,_etc)	TRUE
0629	Gemmiger.formicilis	0	45	045-A3L	aspirate	healthy	left	73	Male	White	22	serrated	4	Hiseq_1	PEG_w_lytes_(Golytely,_Trilyte,_etc)	TRUE
0629	Eubacterium.sp..6	0	45	045-A3L	aspirate	healthy	left	73	Male	White	22	serrated	4	Hiseq_1	PEG_w_lytes_(Golytely,_Trilyte,_etc)	TRUE
0629	Dorea.longicatena	0	45	045-A3L	aspirate	healthy	left	73	Male	White	22	serrated	4	Hiseq_1	PEG_w_lytes_(Golytely,_Trilyte,_etc)	TRUE
0629	Ruminococcus.torques	0	45	045-A3L	aspirate	healthy	left	73	Male	White	22	serrated	4	Hiseq_1	PEG_w_lytes_(Golytely,_Trilyte,_etc)	TRUE
0629	Bilophila.wadsworthia	0	45	045-A3L	aspirate	healthy	left	73	Male	White	22	serrated	4	Hiseq_1	PEG_w_lytes_(Golytely,_Trilyte,_etc)	TRUE
0629	Bifidobacterium.sp..8	0	45	045-A3L	aspirate	healthy	left	73	Male	White	22	serrated	4	Hiseq_1	PEG_w_lytes_(Golytely,_Trilyte,_etc)	TRUE
0629	Alistipes.finegoldii.1	0	45	045-A3L	aspirate	healthy	left	73	Male	White	22	serrated	4	Hiseq_1	PEG_w_lytes_(Golytely,_Trilyte,_etc)	TRUE
0629	Eggerthella.lenta	0	45	045-A3L	aspirate	healthy	left	73	Male	White	22	serrated	4	Hiseq_1	PEG_w_lytes_(Golytely,_Trilyte,_etc)	TRUE
0629	Ruminococcus.gnavus	0.0356975105683419	45	045-A3L	aspirate	healthy	left	73	Male	White	22	serrated	4	Hiseq_1	PEG_w_lytes_(Golytely,_Trilyte,_etc)	TRUE
0629	Anaerostipes.hadrus	0	45	045-A3L	aspirate	healthy	left	73	Male	White	22	serrated	4	Hiseq_1	PEG_w_lytes_(Golytely,_Trilyte,_etc)	TRUE
0629	Clostridium.sp..7	0.017848755284171	45	045-A3L	aspirate	healthy	left	73	Male	White	22	serrated	4	Hiseq_1	PEG_w_lytes_(Golytely,_Trilyte,_etc)	TRUE
0629	Agathobacter.sp..1	0	45	045-A3L	aspirate	healthy	left	73	Male	White	22	serrated	4	Hiseq_1	PEG_w_lytes_(Golytely,_Trilyte,_etc)	TRUE
0629	Blautia.sp..9	0	45	045-A3L	aspirate	healthy	left	73	Male	White	22	serrated	4	Hiseq_1	PEG_w_lytes_(Golytely,_Trilyte,_etc)	TRUE
0629	Clostridium.ramosum	0.197510568341945	45	045-A3L	aspirate	healthy	left	73	Male	White	22	serrated	4	Hiseq_1	PEG_w_lytes_(Golytely,_Trilyte,_etc)	TRUE
0629	Ruminococcus.sp..1	0	45	045-A3L	aspirate	healthy	left	73	Male	White	22	serrated	4	Hiseq_1	PEG_w_lytes_(Golytely,_Trilyte,_etc)	TRUE
0629	Ruthenibacterium.sp.	0	45	045-A3L	aspirate	healthy	left	73	Male	White	22	serrated	4	Hiseq_1	PEG_w_lytes_(Golytely,_Trilyte,_etc)	TRUE
0629	Blautia.sp..7	0	45	045-A3L	aspirate	healthy	left	73	Male	White	22	serrated	4	Hiseq_1	PEG_w_lytes_(Golytely,_Trilyte,_etc)	TRUE
0629	Dorea.sp..2	0	45	045-A3L	aspirate	healthy	left	73	Male	White	22	serrated	4	Hiseq_1	PEG_w_lytes_(Golytely,_Trilyte,_etc)	TRUE
0629	UBA7182.HGM12585	0	45	045-A3L	aspirate	healthy	left	73	Male	White	22	serrated	4	Hiseq_1	PEG_w_lytes_(Golytely,_Trilyte,_etc)	TRUE
0629	Bacteroides.fragilis	0.00187881634570221	45	045-A3L	aspirate	healthy	left	73	Male	White	22	serrated	4	Hiseq_1	PEG_w_lytes_(Golytely,_Trilyte,_etc)	TRUE
0690	Faecalibacterium.sp..6	0.00040504120515337	50	050-A3L	aspirate	healthy	left	NA	NA	NA	NA	healthy	4	Hiseq_1	Other_or_unknown	TRUE
0690	Gemmiger.formicilis	0.00409714757520525	50	050-A3L	aspirate	healthy	left	NA	NA	NA	NA	healthy	4	Hiseq_1	Other_or_unknown	TRUE
0690	Alistipes.finegoldii.1	0	50	050-A3L	aspirate	healthy	left	NA	NA	NA	NA	healthy	4	Hiseq_1	Other_or_unknown	TRUE
0690	Eggerthella.lenta	0	50	050-A3L	aspirate	healthy	left	NA	NA	NA	NA	healthy	4	Hiseq_1	Other_or_unknown	TRUE
0690	Bifidobacterium.sp..8	0	50	050-A3L	aspirate	healthy	left	NA	NA	NA	NA	healthy	4	Hiseq_1	Other_or_unknown	TRUE
0690	Clostridium.sp..7	0	50	050-A3L	aspirate	healthy	left	NA	NA	NA	NA	healthy	4	Hiseq_1	Other_or_unknown	TRUE
0690	Eubacterium.sp..6	0	50	050-A3L	aspirate	healthy	left	NA	NA	NA	NA	healthy	4	Hiseq_1	Other_or_unknown	TRUE
0690	Anaerostipes.hadrus	0.000186942094686171	50	050-A3L	aspirate	healthy	left	NA	NA	NA	NA	healthy	4	Hiseq_1	Other_or_unknown	TRUE
0690	Ruminococcus.sp..1	0	50	050-A3L	aspirate	healthy	left	NA	NA	NA	NA	healthy	4	Hiseq_1	Other_or_unknown	TRUE
0690	Blautia.sp..9	0.0047047093829353	50	050-A3L	aspirate	healthy	left	NA	NA	NA	NA	healthy	4	Hiseq_1	Other_or_unknown	TRUE
0690	Bilophila.wadsworthia	0	50	050-A3L	aspirate	healthy	left	NA	NA	NA	NA	healthy	4	Hiseq_1	Other_or_unknown	TRUE
0690	Clostridium.ramosum	0	50	050-A3L	aspirate	healthy	left	NA	NA	NA	NA	healthy	4	Hiseq_1	Other_or_unknown	TRUE
0690	Ruminococcus.torques	0	50	050-A3L	aspirate	healthy	left	NA	NA	NA	NA	healthy	4	Hiseq_1	Other_or_unknown	TRUE
0690	Agathobacter.sp..1	0	50	050-A3L	aspirate	healthy	left	NA	NA	NA	NA	healthy	4	Hiseq_1	Other_or_unknown	TRUE
0690	Dorea.sp..2	0	50	050-A3L	aspirate	healthy	left	NA	NA	NA	NA	healthy	4	Hiseq_1	Other_or_unknown	TRUE
0690	Ruminococcus.gnavus	0	50	050-A3L	aspirate	healthy	left	NA	NA	NA	NA	healthy	4	Hiseq_1	Other_or_unknown	TRUE
0690	Coprococcus.catus	0	50	050-A3L	aspirate	healthy	left	NA	NA	NA	NA	healthy	4	Hiseq_1	Other_or_unknown	TRUE
0690	Dorea.longicatena	0.000342727173591313	50	050-A3L	aspirate	healthy	left	NA	NA	NA	NA	healthy	4	Hiseq_1	Other_or_unknown	TRUE
0690	UBA7182.HGM12585	0	50	050-A3L	aspirate	healthy	left	NA	NA	NA	NA	healthy	4	Hiseq_1	Other_or_unknown	TRUE
0690	Ruthenibacterium.sp.	0	50	050-A3L	aspirate	healthy	left	NA	NA	NA	NA	healthy	4	Hiseq_1	Other_or_unknown	TRUE
0690	Blautia.sp..7	0.000264834634138742	50	050-A3L	aspirate	healthy	left	NA	NA	NA	NA	healthy	4	Hiseq_1	Other_or_unknown	TRUE
0690	Bacteroides.fragilis	0	50	050-A3L	aspirate	healthy	left	NA	NA	NA	NA	healthy	4	Hiseq_1	Other_or_unknown	TRUE
0693	Ruminococcus.torques	0	50	050-A3R	aspirate	healthy	right	NA	NA	NA	NA	healthy	4	Hiseq_1	Other_or_unknown	TRUE
0693	Eubacterium.sp..6	0	50	050-A3R	aspirate	healthy	right	NA	NA	NA	NA	healthy	4	Hiseq_1	Other_or_unknown	TRUE
0693	Faecalibacterium.sp..6	0.000362036315027292	50	050-A3R	aspirate	healthy	right	NA	NA	NA	NA	healthy	4	Hiseq_1	Other_or_unknown	TRUE
0693	Eggerthella.lenta	0	50	050-A3R	aspirate	healthy	right	NA	NA	NA	NA	healthy	4	Hiseq_1	Other_or_unknown	TRUE
0693	Gemmiger.formicilis	0.00492926367383313	50	050-A3R	aspirate	healthy	right	NA	NA	NA	NA	healthy	4	Hiseq_1	Other_or_unknown	TRUE
0693	Alistipes.finegoldii.1	0	50	050-A3R	aspirate	healthy	right	NA	NA	NA	NA	healthy	4	Hiseq_1	Other_or_unknown	TRUE
0693	Bifidobacterium.sp..8	0	50	050-A3R	aspirate	healthy	right	NA	NA	NA	NA	healthy	4	Hiseq_1	Other_or_unknown	TRUE
0693	Ruminococcus.gnavus	0	50	050-A3R	aspirate	healthy	right	NA	NA	NA	NA	healthy	4	Hiseq_1	Other_or_unknown	TRUE
0693	Agathobacter.sp..1	0	50	050-A3R	aspirate	healthy	right	NA	NA	NA	NA	healthy	4	Hiseq_1	Other_or_unknown	TRUE
0693	Clostridium.sp..7	0	50	050-A3R	aspirate	healthy	right	NA	NA	NA	NA	healthy	4	Hiseq_1	Other_or_unknown	TRUE
0693	Anaerostipes.hadrus	0.000612676840815417	50	050-A3R	aspirate	healthy	right	NA	NA	NA	NA	healthy	4	Hiseq_1	Other_or_unknown	TRUE
0693	Bilophila.wadsworthia	0	50	050-A3R	aspirate	healthy	right	NA	NA	NA	NA	healthy	4	Hiseq_1	Other_or_unknown	TRUE
0693	Coprococcus.catus	0	50	050-A3R	aspirate	healthy	right	NA	NA	NA	NA	healthy	4	Hiseq_1	Other_or_unknown	TRUE
0693	Ruminococcus.sp..1	0	50	050-A3R	aspirate	healthy	right	NA	NA	NA	NA	healthy	4	Hiseq_1	Other_or_unknown	TRUE
0693	Clostridium.ramosum	0	50	050-A3R	aspirate	healthy	right	NA	NA	NA	NA	healthy	4	Hiseq_1	Other_or_unknown	TRUE
0693	Dorea.sp..2	0	50	050-A3R	aspirate	healthy	right	NA	NA	NA	NA	healthy	4	Hiseq_1	Other_or_unknown	TRUE
0693	Dorea.longicatena	0.000724072630054584	50	050-A3R	aspirate	healthy	right	NA	NA	NA	NA	healthy	4	Hiseq_1	Other_or_unknown	TRUE
0693	Ruthenibacterium.sp.	0	50	050-A3R	aspirate	healthy	right	NA	NA	NA	NA	healthy	4	Hiseq_1	Other_or_unknown	TRUE
0693	Blautia.sp..7	0.00016709368385875	50	050-A3R	aspirate	healthy	right	NA	NA	NA	NA	healthy	4	Hiseq_1	Other_or_unknown	TRUE
0693	UBA7182.HGM12585	0	50	050-A3R	aspirate	healthy	right	NA	NA	NA	NA	healthy	4	Hiseq_1	Other_or_unknown	TRUE
0693	Bacteroides.fragilis	0	50	050-A3R	aspirate	healthy	right	NA	NA	NA	NA	healthy	4	Hiseq_1	Other_or_unknown	TRUE
0693	Blautia.sp..9	0.00774200735212209	50	050-A3R	aspirate	healthy	right	NA	NA	NA	NA	healthy	4	Hiseq_1	Other_or_unknown	TRUE
0701	Bilophila.wadsworthia	0.0094567462973201	51	051-A3L	aspirate	healthy	left	77	Male	White	25	TA	4	Hiseq_1	PEG_w_lytes_(Golytely,_Trilyte,_etc)	TRUE
0701	Eggerthella.lenta	0.00858381586987517	51	051-A3L	aspirate	healthy	left	77	Male	White	25	TA	4	Hiseq_1	PEG_w_lytes_(Golytely,_Trilyte,_etc)	TRUE
0701	Bifidobacterium.sp..8	0	51	051-A3L	aspirate	healthy	left	77	Male	White	25	TA	4	Hiseq_1	PEG_w_lytes_(Golytely,_Trilyte,_etc)	TRUE
0701	Alistipes.finegoldii.1	0.00587773154479588	51	051-A3L	aspirate	healthy	left	77	Male	White	25	TA	4	Hiseq_1	PEG_w_lytes_(Golytely,_Trilyte,_etc)	TRUE
0701	Eubacterium.sp..6	0	51	051-A3L	aspirate	healthy	left	77	Male	White	25	TA	4	Hiseq_1	PEG_w_lytes_(Golytely,_Trilyte,_etc)	TRUE
0701	Faecalibacterium.sp..6	0	51	051-A3L	aspirate	healthy	left	77	Male	White	25	TA	4	Hiseq_1	PEG_w_lytes_(Golytely,_Trilyte,_etc)	TRUE
0701	Anaerostipes.hadrus	0	51	051-A3L	aspirate	healthy	left	77	Male	White	25	TA	4	Hiseq_1	PEG_w_lytes_(Golytely,_Trilyte,_etc)	TRUE
0701	Clostridium.sp..7	0	51	051-A3L	aspirate	healthy	left	77	Male	White	25	TA	4	Hiseq_1	PEG_w_lytes_(Golytely,_Trilyte,_etc)	TRUE
0701	Dorea.longicatena	0	51	051-A3L	aspirate	healthy	left	77	Male	White	25	TA	4	Hiseq_1	PEG_w_lytes_(Golytely,_Trilyte,_etc)	TRUE
0701	Ruminococcus.torques	0.00968952774463875	51	051-A3L	aspirate	healthy	left	77	Male	White	25	TA	4	Hiseq_1	PEG_w_lytes_(Golytely,_Trilyte,_etc)	TRUE
0701	Blautia.sp..7	0	51	051-A3L	aspirate	healthy	left	77	Male	White	25	TA	4	Hiseq_1	PEG_w_lytes_(Golytely,_Trilyte,_etc)	TRUE
0701	Dorea.sp..2	0	51	051-A3L	aspirate	healthy	left	77	Male	White	25	TA	4	Hiseq_1	PEG_w_lytes_(Golytely,_Trilyte,_etc)	TRUE
0701	Ruminococcus.sp..1	0	51	051-A3L	aspirate	healthy	left	77	Male	White	25	TA	4	Hiseq_1	PEG_w_lytes_(Golytely,_Trilyte,_etc)	TRUE
0701	Coprococcus.catus	0	51	051-A3L	aspirate	healthy	left	77	Male	White	25	TA	4	Hiseq_1	PEG_w_lytes_(Golytely,_Trilyte,_etc)	TRUE
0701	Ruminococcus.gnavus	0.00221142374952716	51	051-A3L	aspirate	healthy	left	77	Male	White	25	TA	4	Hiseq_1	PEG_w_lytes_(Golytely,_Trilyte,_etc)	TRUE
0701	UBA7182.HGM12585	0	51	051-A3L	aspirate	healthy	left	77	Male	White	25	TA	4	Hiseq_1	PEG_w_lytes_(Golytely,_Trilyte,_etc)	TRUE
0701	Agathobacter.sp..1	0	51	051-A3L	aspirate	healthy	left	77	Male	White	25	TA	4	Hiseq_1	PEG_w_lytes_(Golytely,_Trilyte,_etc)	TRUE
0701	Gemmiger.formicilis	0	51	051-A3L	aspirate	healthy	left	77	Male	White	25	TA	4	Hiseq_1	PEG_w_lytes_(Golytely,_Trilyte,_etc)	TRUE
0701	Clostridium.ramosum	0.0428317863066314	51	051-A3L	aspirate	healthy	left	77	Male	White	25	TA	4	Hiseq_1	PEG_w_lytes_(Golytely,_Trilyte,_etc)	TRUE
0701	Blautia.sp..9	0	51	051-A3L	aspirate	healthy	left	77	Male	White	25	TA	4	Hiseq_1	PEG_w_lytes_(Golytely,_Trilyte,_etc)	TRUE
0701	Ruthenibacterium.sp.	0.0710274391131027	51	051-A3L	aspirate	healthy	left	77	Male	White	25	TA	4	Hiseq_1	PEG_w_lytes_(Golytely,_Trilyte,_etc)	TRUE
0701	Bacteroides.fragilis	0.0418424651555271	51	051-A3L	aspirate	healthy	left	77	Male	White	25	TA	4	Hiseq_1	PEG_w_lytes_(Golytely,_Trilyte,_etc)	TRUE
0704	Faecalibacterium.sp..6	0	51	051-A3R	aspirate	healthy	right	77	Male	White	25	TA	4	Hiseq_1	PEG_w_lytes_(Golytely,_Trilyte,_etc)	TRUE
0704	Gemmiger.formicilis	0	51	051-A3R	aspirate	healthy	right	77	Male	White	25	TA	4	Hiseq_1	PEG_w_lytes_(Golytely,_Trilyte,_etc)	TRUE
0704	Bifidobacterium.sp..8	0	51	051-A3R	aspirate	healthy	right	77	Male	White	25	TA	4	Hiseq_1	PEG_w_lytes_(Golytely,_Trilyte,_etc)	TRUE
0704	Ruminococcus.torques	0.00671491757137113	51	051-A3R	aspirate	healthy	right	77	Male	White	25	TA	4	Hiseq_1	PEG_w_lytes_(Golytely,_Trilyte,_etc)	TRUE
0704	Alistipes.finegoldii.1	0.00369923602734218	51	051-A3R	aspirate	healthy	right	77	Male	White	25	TA	4	Hiseq_1	PEG_w_lytes_(Golytely,_Trilyte,_etc)	TRUE
0704	Eggerthella.lenta	0.0074788902291918	51	051-A3R	aspirate	healthy	right	77	Male	White	25	TA	4	Hiseq_1	PEG_w_lytes_(Golytely,_Trilyte,_etc)	TRUE
0704	Anaerostipes.hadrus	0	51	051-A3R	aspirate	healthy	right	77	Male	White	25	TA	4	Hiseq_1	PEG_w_lytes_(Golytely,_Trilyte,_etc)	TRUE
0704	Coprococcus.catus	0	51	051-A3R	aspirate	healthy	right	77	Male	White	25	TA	4	Hiseq_1	PEG_w_lytes_(Golytely,_Trilyte,_etc)	TRUE
0704	Clostridium.sp..7	0	51	051-A3R	aspirate	healthy	right	77	Male	White	25	TA	4	Hiseq_1	PEG_w_lytes_(Golytely,_Trilyte,_etc)	TRUE
0704	Eubacterium.sp..6	0	51	051-A3R	aspirate	healthy	right	77	Male	White	25	TA	4	Hiseq_1	PEG_w_lytes_(Golytely,_Trilyte,_etc)	TRUE
0704	Ruminococcus.gnavus	0.00180940892641737	51	051-A3R	aspirate	healthy	right	77	Male	White	25	TA	4	Hiseq_1	PEG_w_lytes_(Golytely,_Trilyte,_etc)	TRUE
0704	Clostridium.ramosum	0.0416566143948532	51	051-A3R	aspirate	healthy	right	77	Male	White	25	TA	4	Hiseq_1	PEG_w_lytes_(Golytely,_Trilyte,_etc)	TRUE
0704	Ruminococcus.sp..1	0	51	051-A3R	aspirate	healthy	right	77	Male	White	25	TA	4	Hiseq_1	PEG_w_lytes_(Golytely,_Trilyte,_etc)	TRUE
0704	Blautia.sp..9	0	51	051-A3R	aspirate	healthy	right	77	Male	White	25	TA	4	Hiseq_1	PEG_w_lytes_(Golytely,_Trilyte,_etc)	TRUE
0704	Ruthenibacterium.sp.	0.0681544028950543	51	051-A3R	aspirate	healthy	right	77	Male	White	25	TA	4	Hiseq_1	PEG_w_lytes_(Golytely,_Trilyte,_etc)	TRUE
0704	Blautia.sp..7	0	51	051-A3R	aspirate	healthy	right	77	Male	White	25	TA	4	Hiseq_1	PEG_w_lytes_(Golytely,_Trilyte,_etc)	TRUE
0704	Agathobacter.sp..1	0	51	051-A3R	aspirate	healthy	right	77	Male	White	25	TA	4	Hiseq_1	PEG_w_lytes_(Golytely,_Trilyte,_etc)	TRUE
0704	Dorea.longicatena	0	51	051-A3R	aspirate	healthy	right	77	Male	White	25	TA	4	Hiseq_1	PEG_w_lytes_(Golytely,_Trilyte,_etc)	TRUE
0704	Dorea.sp..2	0	51	051-A3R	aspirate	healthy	right	77	Male	White	25	TA	4	Hiseq_1	PEG_w_lytes_(Golytely,_Trilyte,_etc)	TRUE
0704	Bilophila.wadsworthia	0.00731805388017692	51	051-A3R	aspirate	healthy	right	77	Male	White	25	TA	4	Hiseq_1	PEG_w_lytes_(Golytely,_Trilyte,_etc)	TRUE
0704	Bacteroides.fragilis	0.0440289505428227	51	051-A3R	aspirate	healthy	right	77	Male	White	25	TA	4	Hiseq_1	PEG_w_lytes_(Golytely,_Trilyte,_etc)	TRUE
0704	UBA7182.HGM12585	0	51	051-A3R	aspirate	healthy	right	77	Male	White	25	TA	4	Hiseq_1	PEG_w_lytes_(Golytely,_Trilyte,_etc)	TRUE
0737	Agathobacter.sp..1	0.000322113061684651	54	054-A3L	aspirate	healthy	left	63	Male	White	26	serrated	4	Hiseq_1	PEG_w_lytes_(Golytely,_Trilyte,_etc)	TRUE
0737	Alistipes.finegoldii.1	0	54	054-A3L	aspirate	healthy	left	63	Male	White	26	serrated	4	Hiseq_1	PEG_w_lytes_(Golytely,_Trilyte,_etc)	TRUE
0737	Ruminococcus.gnavus	0	54	054-A3L	aspirate	healthy	left	63	Male	White	26	serrated	4	Hiseq_1	PEG_w_lytes_(Golytely,_Trilyte,_etc)	TRUE
0737	Coprococcus.catus	0.00575777097761314	54	054-A3L	aspirate	healthy	left	63	Male	White	26	serrated	4	Hiseq_1	PEG_w_lytes_(Golytely,_Trilyte,_etc)	TRUE
0737	Ruminococcus.sp..1	0	54	054-A3L	aspirate	healthy	left	63	Male	White	26	serrated	4	Hiseq_1	PEG_w_lytes_(Golytely,_Trilyte,_etc)	TRUE
0737	Gemmiger.formicilis	0.00495248832340151	54	054-A3L	aspirate	healthy	left	63	Male	White	26	serrated	4	Hiseq_1	PEG_w_lytes_(Golytely,_Trilyte,_etc)	TRUE
0737	Eubacterium.sp..6	0	54	054-A3L	aspirate	healthy	left	63	Male	White	26	serrated	4	Hiseq_1	PEG_w_lytes_(Golytely,_Trilyte,_etc)	TRUE
0737	Faecalibacterium.sp..6	0.00136898051215977	54	054-A3L	aspirate	healthy	left	63	Male	White	26	serrated	4	Hiseq_1	PEG_w_lytes_(Golytely,_Trilyte,_etc)	TRUE
0737	Dorea.longicatena	0.00712675148977291	54	054-A3L	aspirate	healthy	left	63	Male	White	26	serrated	4	Hiseq_1	PEG_w_lytes_(Golytely,_Trilyte,_etc)	TRUE
0737	Ruminococcus.torques	0	54	054-A3L	aspirate	healthy	left	63	Male	White	26	serrated	4	Hiseq_1	PEG_w_lytes_(Golytely,_Trilyte,_etc)	TRUE
0737	Blautia.sp..7	0.00028184892897407	54	054-A3L	aspirate	healthy	left	63	Male	White	26	serrated	4	Hiseq_1	PEG_w_lytes_(Golytely,_Trilyte,_etc)	TRUE
0737	Bifidobacterium.sp..8	0	54	054-A3L	aspirate	healthy	left	63	Male	White	26	serrated	4	Hiseq_1	PEG_w_lytes_(Golytely,_Trilyte,_etc)	TRUE
0737	Bilophila.wadsworthia	0.00897890159445966	54	054-A3L	aspirate	healthy	left	63	Male	White	26	serrated	4	Hiseq_1	PEG_w_lytes_(Golytely,_Trilyte,_etc)	TRUE
0737	Eggerthella.lenta	0	54	054-A3L	aspirate	healthy	left	63	Male	White	26	serrated	4	Hiseq_1	PEG_w_lytes_(Golytely,_Trilyte,_etc)	TRUE
0737	Clostridium.sp..7	0	54	054-A3L	aspirate	healthy	left	63	Male	White	26	serrated	4	Hiseq_1	PEG_w_lytes_(Golytely,_Trilyte,_etc)	TRUE
0737	Anaerostipes.hadrus	0.0023755838299243	54	054-A3L	aspirate	healthy	left	63	Male	White	26	serrated	4	Hiseq_1	PEG_w_lytes_(Golytely,_Trilyte,_etc)	TRUE
0737	Dorea.sp..2	0	54	054-A3L	aspirate	healthy	left	63	Male	White	26	serrated	4	Hiseq_1	PEG_w_lytes_(Golytely,_Trilyte,_etc)	TRUE
0737	Bacteroides.fragilis	0	54	054-A3L	aspirate	healthy	left	63	Male	White	26	serrated	4	Hiseq_1	PEG_w_lytes_(Golytely,_Trilyte,_etc)	TRUE
0737	Blautia.sp..9	0.00752939281687872	54	054-A3L	aspirate	healthy	left	63	Male	White	26	serrated	4	Hiseq_1	PEG_w_lytes_(Golytely,_Trilyte,_etc)	TRUE
0737	Clostridium.ramosum	0	54	054-A3L	aspirate	healthy	left	63	Male	White	26	serrated	4	Hiseq_1	PEG_w_lytes_(Golytely,_Trilyte,_etc)	TRUE
0737	UBA7182.HGM12585	0.00450958286358512	54	054-A3L	aspirate	healthy	left	63	Male	White	26	serrated	4	Hiseq_1	PEG_w_lytes_(Golytely,_Trilyte,_etc)	TRUE
0737	Ruthenibacterium.sp.	0	54	054-A3L	aspirate	healthy	left	63	Male	White	26	serrated	4	Hiseq_1	PEG_w_lytes_(Golytely,_Trilyte,_etc)	TRUE
0740	Faecalibacterium.sp..6	0.00336804288641275	54	054-A3R	aspirate	healthy	right	63	Male	White	26	serrated	4	Hiseq_1	PEG_w_lytes_(Golytely,_Trilyte,_etc)	TRUE
0740	Ruminococcus.torques	0	54	054-A3R	aspirate	healthy	right	63	Male	White	26	serrated	4	Hiseq_1	PEG_w_lytes_(Golytely,_Trilyte,_etc)	TRUE
0740	Bifidobacterium.sp..8	0	54	054-A3R	aspirate	healthy	right	63	Male	White	26	serrated	4	Hiseq_1	PEG_w_lytes_(Golytely,_Trilyte,_etc)	TRUE
0740	Dorea.sp..2	0	54	054-A3R	aspirate	healthy	right	63	Male	White	26	serrated	4	Hiseq_1	PEG_w_lytes_(Golytely,_Trilyte,_etc)	TRUE
0740	Alistipes.finegoldii.1	0	54	054-A3R	aspirate	healthy	right	63	Male	White	26	serrated	4	Hiseq_1	PEG_w_lytes_(Golytely,_Trilyte,_etc)	TRUE
0740	Eggerthella.lenta	0	54	054-A3R	aspirate	healthy	right	63	Male	White	26	serrated	4	Hiseq_1	PEG_w_lytes_(Golytely,_Trilyte,_etc)	TRUE
0740	Clostridium.ramosum	0	54	054-A3R	aspirate	healthy	right	63	Male	White	26	serrated	4	Hiseq_1	PEG_w_lytes_(Golytely,_Trilyte,_etc)	TRUE
0740	Anaerostipes.hadrus	0.00491172920935193	54	054-A3R	aspirate	healthy	right	63	Male	White	26	serrated	4	Hiseq_1	PEG_w_lytes_(Golytely,_Trilyte,_etc)	TRUE
0740	Bilophila.wadsworthia	0.00771843161469589	54	054-A3R	aspirate	healthy	right	63	Male	White	26	serrated	4	Hiseq_1	PEG_w_lytes_(Golytely,_Trilyte,_etc)	TRUE
0740	Eubacterium.sp..6	0.00131915013051166	54	054-A3R	aspirate	healthy	right	63	Male	White	26	serrated	4	Hiseq_1	PEG_w_lytes_(Golytely,_Trilyte,_etc)	TRUE
0740	Gemmiger.formicilis	0.00726935922984086	54	054-A3R	aspirate	healthy	right	63	Male	White	26	serrated	4	Hiseq_1	PEG_w_lytes_(Golytely,_Trilyte,_etc)	TRUE
0740	Blautia.sp..9	0.0138651098823992	54	054-A3R	aspirate	healthy	right	63	Male	White	26	serrated	4	Hiseq_1	PEG_w_lytes_(Golytely,_Trilyte,_etc)	TRUE
0740	Ruminococcus.sp..1	0	54	054-A3R	aspirate	healthy	right	63	Male	White	26	serrated	4	Hiseq_1	PEG_w_lytes_(Golytely,_Trilyte,_etc)	TRUE
0740	Dorea.longicatena	0.0121810884391928	54	054-A3R	aspirate	healthy	right	63	Male	White	26	serrated	4	Hiseq_1	PEG_w_lytes_(Golytely,_Trilyte,_etc)	TRUE
0740	Ruthenibacterium.sp.	0	54	054-A3R	aspirate	healthy	right	63	Male	White	26	serrated	4	Hiseq_1	PEG_w_lytes_(Golytely,_Trilyte,_etc)	TRUE
0740	Blautia.sp..7	0.000673608577282551	54	054-A3R	aspirate	healthy	right	63	Male	White	26	serrated	4	Hiseq_1	PEG_w_lytes_(Golytely,_Trilyte,_etc)	TRUE
0740	Agathobacter.sp..1	0.000898144769710068	54	054-A3R	aspirate	healthy	right	63	Male	White	26	serrated	4	Hiseq_1	PEG_w_lytes_(Golytely,_Trilyte,_etc)	TRUE
0740	Clostridium.sp..7	0	54	054-A3R	aspirate	healthy	right	63	Male	White	26	serrated	4	Hiseq_1	PEG_w_lytes_(Golytely,_Trilyte,_etc)	TRUE
0740	Coprococcus.catus	0.00656768362850487	54	054-A3R	aspirate	healthy	right	63	Male	White	26	serrated	4	Hiseq_1	PEG_w_lytes_(Golytely,_Trilyte,_etc)	TRUE
0740	Ruminococcus.gnavus	0	54	054-A3R	aspirate	healthy	right	63	Male	White	26	serrated	4	Hiseq_1	PEG_w_lytes_(Golytely,_Trilyte,_etc)	TRUE
0740	UBA7182.HGM12585	0.011872351174605	54	054-A3R	aspirate	healthy	right	63	Male	White	26	serrated	4	Hiseq_1	PEG_w_lytes_(Golytely,_Trilyte,_etc)	TRUE
0740	Bacteroides.fragilis	0	54	054-A3R	aspirate	healthy	right	63	Male	White	26	serrated	4	Hiseq_1	PEG_w_lytes_(Golytely,_Trilyte,_etc)	TRUE
0750	Bifidobacterium.sp..8	0.0570520581113801	55	055-A3L	aspirate	healthy	left	NA	NA	NA	NA	healthy	4	Hiseq_1	Other_or_unknown	TRUE
0750	Faecalibacterium.sp..6	0	55	055-A3L	aspirate	healthy	left	NA	NA	NA	NA	healthy	4	Hiseq_1	Other_or_unknown	TRUE
0750	Eubacterium.sp..6	0.0345036319612591	55	055-A3L	aspirate	healthy	left	NA	NA	NA	NA	healthy	4	Hiseq_1	Other_or_unknown	TRUE
0750	Clostridium.ramosum	0	55	055-A3L	aspirate	healthy	left	NA	NA	NA	NA	healthy	4	Hiseq_1	Other_or_unknown	TRUE
0750	Ruminococcus.sp..1	0	55	055-A3L	aspirate	healthy	left	NA	NA	NA	NA	healthy	4	Hiseq_1	Other_or_unknown	TRUE
0750	Dorea.longicatena	0	55	055-A3L	aspirate	healthy	left	NA	NA	NA	NA	healthy	4	Hiseq_1	Other_or_unknown	TRUE
0750	Gemmiger.formicilis	0.00650726392251816	55	055-A3L	aspirate	healthy	left	NA	NA	NA	NA	healthy	4	Hiseq_1	Other_or_unknown	TRUE
0750	Blautia.sp..7	0	55	055-A3L	aspirate	healthy	left	NA	NA	NA	NA	healthy	4	Hiseq_1	Other_or_unknown	TRUE
0750	Agathobacter.sp..1	0	55	055-A3L	aspirate	healthy	left	NA	NA	NA	NA	healthy	4	Hiseq_1	Other_or_unknown	TRUE
0750	Alistipes.finegoldii.1	0.00332929782082324	55	055-A3L	aspirate	healthy	left	NA	NA	NA	NA	healthy	4	Hiseq_1	Other_or_unknown	TRUE
0750	Eggerthella.lenta	0	55	055-A3L	aspirate	healthy	left	NA	NA	NA	NA	healthy	4	Hiseq_1	Other_or_unknown	TRUE
0750	Ruminococcus.gnavus	0.0927663438256659	55	055-A3L	aspirate	healthy	left	NA	NA	NA	NA	healthy	4	Hiseq_1	Other_or_unknown	TRUE
0750	Anaerostipes.hadrus	0.00469128329297821	55	055-A3L	aspirate	healthy	left	NA	NA	NA	NA	healthy	4	Hiseq_1	Other_or_unknown	TRUE
0750	Clostridium.sp..7	0.00771791767554479	55	055-A3L	aspirate	healthy	left	NA	NA	NA	NA	healthy	4	Hiseq_1	Other_or_unknown	TRUE
0750	UBA7182.HGM12585	0	55	055-A3L	aspirate	healthy	left	NA	NA	NA	NA	healthy	4	Hiseq_1	Other_or_unknown	TRUE
0750	Bilophila.wadsworthia	0.00680992736077482	55	055-A3L	aspirate	healthy	left	NA	NA	NA	NA	healthy	4	Hiseq_1	Other_or_unknown	TRUE
0750	Bacteroides.fragilis	0.0143765133171913	55	055-A3L	aspirate	healthy	left	NA	NA	NA	NA	healthy	4	Hiseq_1	Other_or_unknown	TRUE
0750	Coprococcus.catus	0	55	055-A3L	aspirate	healthy	left	NA	NA	NA	NA	healthy	4	Hiseq_1	Other_or_unknown	TRUE
0750	Blautia.sp..9	0	55	055-A3L	aspirate	healthy	left	NA	NA	NA	NA	healthy	4	Hiseq_1	Other_or_unknown	TRUE
0750	Ruminococcus.torques	0.20111985472155	55	055-A3L	aspirate	healthy	left	NA	NA	NA	NA	healthy	4	Hiseq_1	Other_or_unknown	TRUE
0750	Ruthenibacterium.sp.	0.0151331719128329	55	055-A3L	aspirate	healthy	left	NA	NA	NA	NA	healthy	4	Hiseq_1	Other_or_unknown	TRUE
0750	Dorea.sp..2	0	55	055-A3L	aspirate	healthy	left	NA	NA	NA	NA	healthy	4	Hiseq_1	Other_or_unknown	TRUE
0753	Clostridium.ramosum	0.00446546997966222	55	055-A3R	aspirate	healthy	right	NA	NA	NA	NA	healthy	4	Hiseq_1	Other_or_unknown	TRUE
0753	Agathobacter.sp..1	0	55	055-A3R	aspirate	healthy	right	NA	NA	NA	NA	healthy	4	Hiseq_1	Other_or_unknown	TRUE
0753	Gemmiger.formicilis	0.00203377840657883	55	055-A3R	aspirate	healthy	right	NA	NA	NA	NA	healthy	4	Hiseq_1	Other_or_unknown	TRUE
0753	Blautia.sp..7	0.000221062870280308	55	055-A3R	aspirate	healthy	right	NA	NA	NA	NA	healthy	4	Hiseq_1	Other_or_unknown	TRUE
0753	Coprococcus.catus	0	55	055-A3R	aspirate	healthy	right	NA	NA	NA	NA	healthy	4	Hiseq_1	Other_or_unknown	TRUE
0753	Anaerostipes.hadrus	0.00380228136882129	55	055-A3R	aspirate	healthy	right	NA	NA	NA	NA	healthy	4	Hiseq_1	Other_or_unknown	TRUE
0753	Eggerthella.lenta	0.00234326642497126	55	055-A3R	aspirate	healthy	right	NA	NA	NA	NA	healthy	4	Hiseq_1	Other_or_unknown	TRUE
0753	Eubacterium.sp..6	0.0258201432487399	55	055-A3R	aspirate	healthy	right	NA	NA	NA	NA	healthy	4	Hiseq_1	Other_or_unknown	TRUE
0753	Bilophila.wadsworthia	0.00530550888672739	55	055-A3R	aspirate	healthy	right	NA	NA	NA	NA	healthy	4	Hiseq_1	Other_or_unknown	TRUE
0753	Ruminococcus.sp..1	0	55	055-A3R	aspirate	healthy	right	NA	NA	NA	NA	healthy	4	Hiseq_1	Other_or_unknown	TRUE
0753	Faecalibacterium.sp..6	0	55	055-A3R	aspirate	healthy	right	NA	NA	NA	NA	healthy	4	Hiseq_1	Other_or_unknown	TRUE
0753	Ruminococcus.torques	0.156866212750906	55	055-A3R	aspirate	healthy	right	NA	NA	NA	NA	healthy	4	Hiseq_1	Other_or_unknown	TRUE
0753	Ruthenibacterium.sp.	0.00941727827394111	55	055-A3R	aspirate	healthy	right	NA	NA	NA	NA	healthy	4	Hiseq_1	Other_or_unknown	TRUE
0753	Bacteroides.fragilis	0.0137943231054912	55	055-A3R	aspirate	healthy	right	NA	NA	NA	NA	healthy	4	Hiseq_1	Other_or_unknown	TRUE
0753	Bifidobacterium.sp..8	0.0373154125033159	55	055-A3R	aspirate	healthy	right	NA	NA	NA	NA	healthy	4	Hiseq_1	Other_or_unknown	TRUE
0753	Alistipes.finegoldii.1	0.00110531435140154	55	055-A3R	aspirate	healthy	right	NA	NA	NA	NA	healthy	4	Hiseq_1	Other_or_unknown	TRUE
0753	Ruminococcus.gnavus	0.0815279865593775	55	055-A3R	aspirate	healthy	right	NA	NA	NA	NA	healthy	4	Hiseq_1	Other_or_unknown	TRUE
0753	Dorea.sp..2	0	55	055-A3R	aspirate	healthy	right	NA	NA	NA	NA	healthy	4	Hiseq_1	Other_or_unknown	TRUE
0753	Clostridium.sp..7	0.00313909275798037	55	055-A3R	aspirate	healthy	right	NA	NA	NA	NA	healthy	4	Hiseq_1	Other_or_unknown	TRUE
0753	UBA7182.HGM12585	0	55	055-A3R	aspirate	healthy	right	NA	NA	NA	NA	healthy	4	Hiseq_1	Other_or_unknown	TRUE
0753	Blautia.sp..9	0	55	055-A3R	aspirate	healthy	right	NA	NA	NA	NA	healthy	4	Hiseq_1	Other_or_unknown	TRUE
0753	Dorea.longicatena	0	55	055-A3R	aspirate	healthy	right	NA	NA	NA	NA	healthy	4	Hiseq_1	Other_or_unknown	TRUE
0761	Ruminococcus.gnavus	0.0064494790805358	56	056-A3L	aspirate	healthy	left	52	Male	Hispanic	33	healthy	4	Hiseq_1	Other_or_unknown	TRUE
0761	Eggerthella.lenta	0.012816272531834	56	056-A3L	aspirate	healthy	left	52	Male	Hispanic	33	healthy	4	Hiseq_1	Other_or_unknown	TRUE
0761	Gemmiger.formicilis	0	56	056-A3L	aspirate	healthy	left	52	Male	Hispanic	33	healthy	4	Hiseq_1	Other_or_unknown	TRUE
0761	Eubacterium.sp..6	0.0148007276335373	56	056-A3L	aspirate	healthy	left	52	Male	Hispanic	33	healthy	4	Hiseq_1	Other_or_unknown	TRUE
0761	Ruminococcus.torques	0.052836117082851	56	056-A3L	aspirate	healthy	left	52	Male	Hispanic	33	healthy	4	Hiseq_1	Other_or_unknown	TRUE
0761	Blautia.sp..7	0.000578799404663469	56	056-A3L	aspirate	healthy	left	52	Male	Hispanic	33	healthy	4	Hiseq_1	Other_or_unknown	TRUE
0761	Agathobacter.sp..1	0.00115759880932694	56	056-A3L	aspirate	healthy	left	52	Male	Hispanic	33	healthy	4	Hiseq_1	Other_or_unknown	TRUE
0761	Dorea.longicatena	0	56	056-A3L	aspirate	healthy	left	52	Male	Hispanic	33	healthy	4	Hiseq_1	Other_or_unknown	TRUE
0761	Alistipes.finegoldii.1	0	56	056-A3L	aspirate	healthy	left	52	Male	Hispanic	33	healthy	4	Hiseq_1	Other_or_unknown	TRUE
0761	Dorea.sp..2	0.0114106168347941	56	056-A3L	aspirate	healthy	left	52	Male	Hispanic	33	healthy	4	Hiseq_1	Other_or_unknown	TRUE
0761	Anaerostipes.hadrus	0.0167851827352406	56	056-A3L	aspirate	healthy	left	52	Male	Hispanic	33	healthy	4	Hiseq_1	Other_or_unknown	TRUE
0761	Faecalibacterium.sp..6	0.00314205391103026	56	056-A3L	aspirate	healthy	left	52	Male	Hispanic	33	healthy	4	Hiseq_1	Other_or_unknown	TRUE
0761	UBA7182.HGM12585	0	56	056-A3L	aspirate	healthy	left	52	Male	Hispanic	33	healthy	4	Hiseq_1	Other_or_unknown	TRUE
0761	Bilophila.wadsworthia	0	56	056-A3L	aspirate	healthy	left	52	Male	Hispanic	33	healthy	4	Hiseq_1	Other_or_unknown	TRUE
0761	Clostridium.ramosum	0.040019844551017	56	056-A3L	aspirate	healthy	left	52	Male	Hispanic	33	healthy	4	Hiseq_1	Other_or_unknown	TRUE
0761	Ruminococcus.sp..1	0	56	056-A3L	aspirate	healthy	left	52	Male	Hispanic	33	healthy	4	Hiseq_1	Other_or_unknown	TRUE
0761	Blautia.sp..9	0.00289399702331735	56	056-A3L	aspirate	healthy	left	52	Male	Hispanic	33	healthy	4	Hiseq_1	Other_or_unknown	TRUE
0761	Ruthenibacterium.sp.	0	56	056-A3L	aspirate	healthy	left	52	Male	Hispanic	33	healthy	4	Hiseq_1	Other_or_unknown	TRUE
0761	Bacteroides.fragilis	0	56	056-A3L	aspirate	healthy	left	52	Male	Hispanic	33	healthy	4	Hiseq_1	Other_or_unknown	TRUE
0761	Coprococcus.catus	0	56	056-A3L	aspirate	healthy	left	52	Male	Hispanic	33	healthy	4	Hiseq_1	Other_or_unknown	TRUE
0761	Bifidobacterium.sp..8	0.0032247395402679	56	056-A3L	aspirate	healthy	left	52	Male	Hispanic	33	healthy	4	Hiseq_1	Other_or_unknown	TRUE
0761	Clostridium.sp..7	0	56	056-A3L	aspirate	healthy	left	52	Male	Hispanic	33	healthy	4	Hiseq_1	Other_or_unknown	TRUE
0765	Bifidobacterium.sp..8	0.00248676399807476	56	056-A3R	aspirate	healthy	right	52	Male	Hispanic	33	healthy	4	Hiseq_1	Other_or_unknown	TRUE
0765	Eggerthella.lenta	0.00713941922027916	56	056-A3R	aspirate	healthy	right	52	Male	Hispanic	33	healthy	4	Hiseq_1	Other_or_unknown	TRUE
0765	Ruminococcus.torques	0.0435584790630515	56	056-A3R	aspirate	healthy	right	52	Male	Hispanic	33	healthy	4	Hiseq_1	Other_or_unknown	TRUE
0765	Faecalibacterium.sp..6	0.00633723728541633	56	056-A3R	aspirate	healthy	right	52	Male	Hispanic	33	healthy	4	Hiseq_1	Other_or_unknown	TRUE
0765	Eubacterium.sp..6	0.02157869404781	56	056-A3R	aspirate	healthy	right	52	Male	Hispanic	33	healthy	4	Hiseq_1	Other_or_unknown	TRUE
0765	Bilophila.wadsworthia	0	56	056-A3R	aspirate	healthy	right	52	Male	Hispanic	33	healthy	4	Hiseq_1	Other_or_unknown	TRUE
0765	Gemmiger.formicilis	0	56	056-A3R	aspirate	healthy	right	52	Male	Hispanic	33	healthy	4	Hiseq_1	Other_or_unknown	TRUE
0765	Clostridium.ramosum	0.0687469918177443	56	056-A3R	aspirate	healthy	right	52	Male	Hispanic	33	healthy	4	Hiseq_1	Other_or_unknown	TRUE
0765	Ruminococcus.sp..1	0	56	056-A3R	aspirate	healthy	right	52	Male	Hispanic	33	healthy	4	Hiseq_1	Other_or_unknown	TRUE
0765	Dorea.longicatena	0	56	056-A3R	aspirate	healthy	right	52	Male	Hispanic	33	healthy	4	Hiseq_1	Other_or_unknown	TRUE
0765	Ruthenibacterium.sp.	0	56	056-A3R	aspirate	healthy	right	52	Male	Hispanic	33	healthy	4	Hiseq_1	Other_or_unknown	TRUE
0765	Blautia.sp..7	0.00224610941761592	56	056-A3R	aspirate	healthy	right	52	Male	Hispanic	33	healthy	4	Hiseq_1	Other_or_unknown	TRUE
0765	Agathobacter.sp..1	0.000962618321835392	56	056-A3R	aspirate	healthy	right	52	Male	Hispanic	33	healthy	4	Hiseq_1	Other_or_unknown	TRUE
0765	Alistipes.finegoldii.1	0	56	056-A3R	aspirate	healthy	right	52	Male	Hispanic	33	healthy	4	Hiseq_1	Other_or_unknown	TRUE
0765	Ruminococcus.gnavus	0.0060163645114712	56	056-A3R	aspirate	healthy	right	52	Male	Hispanic	33	healthy	4	Hiseq_1	Other_or_unknown	TRUE
0765	Coprococcus.catus	0	56	056-A3R	aspirate	healthy	right	52	Male	Hispanic	33	healthy	4	Hiseq_1	Other_or_unknown	TRUE
0765	Anaerostipes.hadrus	0.0109898925076207	56	056-A3R	aspirate	healthy	right	52	Male	Hispanic	33	healthy	4	Hiseq_1	Other_or_unknown	TRUE
0765	Clostridium.sp..7	0	56	056-A3R	aspirate	healthy	right	52	Male	Hispanic	33	healthy	4	Hiseq_1	Other_or_unknown	TRUE
0765	UBA7182.HGM12585	0	56	056-A3R	aspirate	healthy	right	52	Male	Hispanic	33	healthy	4	Hiseq_1	Other_or_unknown	TRUE
0765	Dorea.sp..2	0.0139579656666132	56	056-A3R	aspirate	healthy	right	52	Male	Hispanic	33	healthy	4	Hiseq_1	Other_or_unknown	TRUE
0765	Bacteroides.fragilis	0	56	056-A3R	aspirate	healthy	right	52	Male	Hispanic	33	healthy	4	Hiseq_1	Other_or_unknown	TRUE
0765	Blautia.sp..9	0	56	056-A3R	aspirate	healthy	right	52	Male	Hispanic	33	healthy	4	Hiseq_1	Other_or_unknown	TRUE
0777	Clostridium.ramosum	0.0155867290135827	57	057-A3R	aspirate	healthy	right	55	Male	White	25	TA	4	Hiseq_1	PEG_w_lytes_(Golytely,_Trilyte,_etc)	TRUE
0777	Eubacterium.sp..6	0	57	057-A3R	aspirate	healthy	right	55	Male	White	25	TA	4	Hiseq_1	PEG_w_lytes_(Golytely,_Trilyte,_etc)	TRUE
0777	Gemmiger.formicilis	0	57	057-A3R	aspirate	healthy	right	55	Male	White	25	TA	4	Hiseq_1	PEG_w_lytes_(Golytely,_Trilyte,_etc)	TRUE
0777	Blautia.sp..7	0.000222667557336896	57	057-A3R	aspirate	healthy	right	55	Male	White	25	TA	4	Hiseq_1	PEG_w_lytes_(Golytely,_Trilyte,_etc)	TRUE
0777	Bifidobacterium.sp..8	0	57	057-A3R	aspirate	healthy	right	55	Male	White	25	TA	4	Hiseq_1	PEG_w_lytes_(Golytely,_Trilyte,_etc)	TRUE
0777	Dorea.longicatena	0	57	057-A3R	aspirate	healthy	right	55	Male	White	25	TA	4	Hiseq_1	PEG_w_lytes_(Golytely,_Trilyte,_etc)	TRUE
0777	Eggerthella.lenta	0.00935203740814963	57	057-A3R	aspirate	healthy	right	55	Male	White	25	TA	4	Hiseq_1	PEG_w_lytes_(Golytely,_Trilyte,_etc)	TRUE
0777	Ruminococcus.gnavus	0.0493208639501225	57	057-A3R	aspirate	healthy	right	55	Male	White	25	TA	4	Hiseq_1	PEG_w_lytes_(Golytely,_Trilyte,_etc)	TRUE
0777	Anaerostipes.hadrus	0.00244934313070586	57	057-A3R	aspirate	healthy	right	55	Male	White	25	TA	4	Hiseq_1	PEG_w_lytes_(Golytely,_Trilyte,_etc)	TRUE
0777	Faecalibacterium.sp..6	0.0155867290135827	57	057-A3R	aspirate	healthy	right	55	Male	White	25	TA	4	Hiseq_1	PEG_w_lytes_(Golytely,_Trilyte,_etc)	TRUE
0777	UBA7182.HGM12585	0	57	057-A3R	aspirate	healthy	right	55	Male	White	25	TA	4	Hiseq_1	PEG_w_lytes_(Golytely,_Trilyte,_etc)	TRUE
0777	Bilophila.wadsworthia	0.0105767089735026	57	057-A3R	aspirate	healthy	right	55	Male	White	25	TA	4	Hiseq_1	PEG_w_lytes_(Golytely,_Trilyte,_etc)	TRUE
0777	Bacteroides.fragilis	0.0311734580271654	57	057-A3R	aspirate	healthy	right	55	Male	White	25	TA	4	Hiseq_1	PEG_w_lytes_(Golytely,_Trilyte,_etc)	TRUE
0777	Ruminococcus.sp..1	0.00289467824537965	57	057-A3R	aspirate	healthy	right	55	Male	White	25	TA	4	Hiseq_1	PEG_w_lytes_(Golytely,_Trilyte,_etc)	TRUE
0777	Blautia.sp..9	0.0085727009574705	57	057-A3R	aspirate	healthy	right	55	Male	White	25	TA	4	Hiseq_1	PEG_w_lytes_(Golytely,_Trilyte,_etc)	TRUE
0777	Ruminococcus.torques	0.0134713872188822	57	057-A3R	aspirate	healthy	right	55	Male	White	25	TA	4	Hiseq_1	PEG_w_lytes_(Golytely,_Trilyte,_etc)	TRUE
0777	Ruthenibacterium.sp.	0.0197060788243153	57	057-A3R	aspirate	healthy	right	55	Male	White	25	TA	4	Hiseq_1	PEG_w_lytes_(Golytely,_Trilyte,_etc)	TRUE
0777	Agathobacter.sp..1	0	57	057-A3R	aspirate	healthy	right	55	Male	White	25	TA	4	Hiseq_1	PEG_w_lytes_(Golytely,_Trilyte,_etc)	TRUE
0777	Alistipes.finegoldii.1	0.0390781563126252	57	057-A3R	aspirate	healthy	right	55	Male	White	25	TA	4	Hiseq_1	PEG_w_lytes_(Golytely,_Trilyte,_etc)	TRUE
0777	Dorea.sp..2	0.013916722333556	57	057-A3R	aspirate	healthy	right	55	Male	White	25	TA	4	Hiseq_1	PEG_w_lytes_(Golytely,_Trilyte,_etc)	TRUE
0777	Coprococcus.catus	0.00645735916276998	57	057-A3R	aspirate	healthy	right	55	Male	White	25	TA	4	Hiseq_1	PEG_w_lytes_(Golytely,_Trilyte,_etc)	TRUE
0777	Clostridium.sp..7	0.0273881095524382	57	057-A3R	aspirate	healthy	right	55	Male	White	25	TA	4	Hiseq_1	PEG_w_lytes_(Golytely,_Trilyte,_etc)	TRUE
0785	Gemmiger.formicilis	0	58	058-A3L	aspirate	healthy	left	86	Female	Hispanic	21	TA	4	Hiseq_1	PEG_w_lytes_(Golytely,_Trilyte,_etc)	TRUE
0785	Anaerostipes.hadrus	0	58	058-A3L	aspirate	healthy	left	86	Female	Hispanic	21	TA	4	Hiseq_1	PEG_w_lytes_(Golytely,_Trilyte,_etc)	TRUE
0785	Eggerthella.lenta	0.00846695639142814	58	058-A3L	aspirate	healthy	left	86	Female	Hispanic	21	TA	4	Hiseq_1	PEG_w_lytes_(Golytely,_Trilyte,_etc)	TRUE
0785	Eubacterium.sp..6	0	58	058-A3L	aspirate	healthy	left	86	Female	Hispanic	21	TA	4	Hiseq_1	PEG_w_lytes_(Golytely,_Trilyte,_etc)	TRUE
0785	Clostridium.ramosum	0.00442080023977222	58	058-A3L	aspirate	healthy	left	86	Female	Hispanic	21	TA	4	Hiseq_1	PEG_w_lytes_(Golytely,_Trilyte,_etc)	TRUE
0785	Ruminococcus.sp..1	0	58	058-A3L	aspirate	healthy	left	86	Female	Hispanic	21	TA	4	Hiseq_1	PEG_w_lytes_(Golytely,_Trilyte,_etc)	TRUE
0785	Faecalibacterium.sp..6	0	58	058-A3L	aspirate	healthy	left	86	Female	Hispanic	21	TA	4	Hiseq_1	PEG_w_lytes_(Golytely,_Trilyte,_etc)	TRUE
0785	Ruminococcus.torques	0.0672111494080623	58	058-A3L	aspirate	healthy	left	86	Female	Hispanic	21	TA	4	Hiseq_1	PEG_w_lytes_(Golytely,_Trilyte,_etc)	TRUE
0785	Blautia.sp..7	0	58	058-A3L	aspirate	healthy	left	86	Female	Hispanic	21	TA	4	Hiseq_1	PEG_w_lytes_(Golytely,_Trilyte,_etc)	TRUE
0785	Agathobacter.sp..1	0	58	058-A3L	aspirate	healthy	left	86	Female	Hispanic	21	TA	4	Hiseq_1	PEG_w_lytes_(Golytely,_Trilyte,_etc)	TRUE
0785	Bifidobacterium.sp..8	0	58	058-A3L	aspirate	healthy	left	86	Female	Hispanic	21	TA	4	Hiseq_1	PEG_w_lytes_(Golytely,_Trilyte,_etc)	TRUE
0785	Alistipes.finegoldii.1	0	58	058-A3L	aspirate	healthy	left	86	Female	Hispanic	21	TA	4	Hiseq_1	PEG_w_lytes_(Golytely,_Trilyte,_etc)	TRUE
0785	Ruminococcus.gnavus	0.0109396073729957	58	058-A3L	aspirate	healthy	left	86	Female	Hispanic	21	TA	4	Hiseq_1	PEG_w_lytes_(Golytely,_Trilyte,_etc)	TRUE
0785	Coprococcus.catus	0	58	058-A3L	aspirate	healthy	left	86	Female	Hispanic	21	TA	4	Hiseq_1	PEG_w_lytes_(Golytely,_Trilyte,_etc)	TRUE
0785	Bacteroides.fragilis	0	58	058-A3L	aspirate	healthy	left	86	Female	Hispanic	21	TA	4	Hiseq_1	PEG_w_lytes_(Golytely,_Trilyte,_etc)	TRUE
0785	Clostridium.sp..7	0	58	058-A3L	aspirate	healthy	left	86	Female	Hispanic	21	TA	4	Hiseq_1	PEG_w_lytes_(Golytely,_Trilyte,_etc)	TRUE
0785	UBA7182.HGM12585	0	58	058-A3L	aspirate	healthy	left	86	Female	Hispanic	21	TA	4	Hiseq_1	PEG_w_lytes_(Golytely,_Trilyte,_etc)	TRUE
0785	Bilophila.wadsworthia	0.00307208152255357	58	058-A3L	aspirate	healthy	left	86	Female	Hispanic	21	TA	4	Hiseq_1	PEG_w_lytes_(Golytely,_Trilyte,_etc)	TRUE
0785	Blautia.sp..9	0	58	058-A3L	aspirate	healthy	left	86	Female	Hispanic	21	TA	4	Hiseq_1	PEG_w_lytes_(Golytely,_Trilyte,_etc)	TRUE
0785	Dorea.longicatena	0	58	058-A3L	aspirate	healthy	left	86	Female	Hispanic	21	TA	4	Hiseq_1	PEG_w_lytes_(Golytely,_Trilyte,_etc)	TRUE
0785	Ruthenibacterium.sp.	0.0511763824366851	58	058-A3L	aspirate	healthy	left	86	Female	Hispanic	21	TA	4	Hiseq_1	PEG_w_lytes_(Golytely,_Trilyte,_etc)	TRUE
0785	Dorea.sp..2	0	58	058-A3L	aspirate	healthy	left	86	Female	Hispanic	21	TA	4	Hiseq_1	PEG_w_lytes_(Golytely,_Trilyte,_etc)	TRUE
0788	Ruminococcus.gnavus	0.0395973549437827	58	058-A3R	aspirate	healthy	right	86	Female	Hispanic	21	TA	4	Hiseq_1	PEG_w_lytes_(Golytely,_Trilyte,_etc)	TRUE
0788	Gemmiger.formicilis	0	58	058-A3R	aspirate	healthy	right	86	Female	Hispanic	21	TA	4	Hiseq_1	PEG_w_lytes_(Golytely,_Trilyte,_etc)	TRUE
0788	Blautia.sp..7	0	58	058-A3R	aspirate	healthy	right	86	Female	Hispanic	21	TA	4	Hiseq_1	PEG_w_lytes_(Golytely,_Trilyte,_etc)	TRUE
0788	Agathobacter.sp..1	0	58	058-A3R	aspirate	healthy	right	86	Female	Hispanic	21	TA	4	Hiseq_1	PEG_w_lytes_(Golytely,_Trilyte,_etc)	TRUE
0788	Eggerthella.lenta	0.0082020289229441	58	058-A3R	aspirate	healthy	right	86	Female	Hispanic	21	TA	4	Hiseq_1	PEG_w_lytes_(Golytely,_Trilyte,_etc)	TRUE
0788	Dorea.sp..2	0	58	058-A3R	aspirate	healthy	right	86	Female	Hispanic	21	TA	4	Hiseq_1	PEG_w_lytes_(Golytely,_Trilyte,_etc)	TRUE
0788	Anaerostipes.hadrus	0	58	058-A3R	aspirate	healthy	right	86	Female	Hispanic	21	TA	4	Hiseq_1	PEG_w_lytes_(Golytely,_Trilyte,_etc)	TRUE
0788	Faecalibacterium.sp..6	0	58	058-A3R	aspirate	healthy	right	86	Female	Hispanic	21	TA	4	Hiseq_1	PEG_w_lytes_(Golytely,_Trilyte,_etc)	TRUE
0788	Eubacterium.sp..6	0.00107921433196633	58	058-A3R	aspirate	healthy	right	86	Female	Hispanic	21	TA	4	Hiseq_1	PEG_w_lytes_(Golytely,_Trilyte,_etc)	TRUE
0788	Bilophila.wadsworthia	0.0017856091674352	58	058-A3R	aspirate	healthy	right	86	Female	Hispanic	21	TA	4	Hiseq_1	PEG_w_lytes_(Golytely,_Trilyte,_etc)	TRUE
0788	Clostridium.ramosum	0.00902615623099111	58	058-A3R	aspirate	healthy	right	86	Female	Hispanic	21	TA	4	Hiseq_1	PEG_w_lytes_(Golytely,_Trilyte,_etc)	TRUE
0788	Ruminococcus.sp..1	0	58	058-A3R	aspirate	healthy	right	86	Female	Hispanic	21	TA	4	Hiseq_1	PEG_w_lytes_(Golytely,_Trilyte,_etc)	TRUE
0788	Dorea.longicatena	0.000667150677942821	58	058-A3R	aspirate	healthy	right	86	Female	Hispanic	21	TA	4	Hiseq_1	PEG_w_lytes_(Golytely,_Trilyte,_etc)	TRUE
0788	Ruminococcus.torques	0.0595726311245413	58	058-A3R	aspirate	healthy	right	86	Female	Hispanic	21	TA	4	Hiseq_1	PEG_w_lytes_(Golytely,_Trilyte,_etc)	TRUE
0788	Bacteroides.fragilis	0	58	058-A3R	aspirate	healthy	right	86	Female	Hispanic	21	TA	4	Hiseq_1	PEG_w_lytes_(Golytely,_Trilyte,_etc)	TRUE
0788	Coprococcus.catus	0	58	058-A3R	aspirate	healthy	right	86	Female	Hispanic	21	TA	4	Hiseq_1	PEG_w_lytes_(Golytely,_Trilyte,_etc)	TRUE
0788	Bifidobacterium.sp..8	0.000137354551341169	58	058-A3R	aspirate	healthy	right	86	Female	Hispanic	21	TA	4	Hiseq_1	PEG_w_lytes_(Golytely,_Trilyte,_etc)	TRUE
0788	Alistipes.finegoldii.1	0	58	058-A3R	aspirate	healthy	right	86	Female	Hispanic	21	TA	4	Hiseq_1	PEG_w_lytes_(Golytely,_Trilyte,_etc)	TRUE
0788	Ruthenibacterium.sp.	0.01946510213292	58	058-A3R	aspirate	healthy	right	86	Female	Hispanic	21	TA	4	Hiseq_1	PEG_w_lytes_(Golytely,_Trilyte,_etc)	TRUE
0788	Clostridium.sp..7	0	58	058-A3R	aspirate	healthy	right	86	Female	Hispanic	21	TA	4	Hiseq_1	PEG_w_lytes_(Golytely,_Trilyte,_etc)	TRUE
0788	UBA7182.HGM12585	0	58	058-A3R	aspirate	healthy	right	86	Female	Hispanic	21	TA	4	Hiseq_1	PEG_w_lytes_(Golytely,_Trilyte,_etc)	TRUE
0788	Blautia.sp..9	0	58	058-A3R	aspirate	healthy	right	86	Female	Hispanic	21	TA	4	Hiseq_1	PEG_w_lytes_(Golytely,_Trilyte,_etc)	TRUE
0809	Ruminococcus.torques	0.0788769466988375	60	060-A3L	aspirate	healthy	left	67	Male	White	25	healthy	4	Hiseq_1	Other_or_unknown	TRUE
0809	Eggerthella.lenta	0	60	060-A3L	aspirate	healthy	left	67	Male	White	25	healthy	4	Hiseq_1	Other_or_unknown	TRUE
0809	Bilophila.wadsworthia	0.00434305768808949	60	060-A3L	aspirate	healthy	left	67	Male	White	25	healthy	4	Hiseq_1	Other_or_unknown	TRUE
0809	Gemmiger.formicilis	0	60	060-A3L	aspirate	healthy	left	67	Male	White	25	healthy	4	Hiseq_1	Other_or_unknown	TRUE
0809	Eubacterium.sp..6	0.00250054836586971	60	060-A3L	aspirate	healthy	left	67	Male	White	25	healthy	4	Hiseq_1	Other_or_unknown	TRUE
0809	Dorea.longicatena	0.00337793375740294	60	060-A3L	aspirate	healthy	left	67	Male	White	25	healthy	4	Hiseq_1	Other_or_unknown	TRUE
0809	Ruthenibacterium.sp.	0.00372888791401623	60	060-A3L	aspirate	healthy	left	67	Male	White	25	healthy	4	Hiseq_1	Other_or_unknown	TRUE
0809	Blautia.sp..7	0.000131607808729985	60	060-A3L	aspirate	healthy	left	67	Male	White	25	healthy	4	Hiseq_1	Other_or_unknown	TRUE
0809	Bifidobacterium.sp..8	0.00386049572274622	60	060-A3L	aspirate	healthy	left	67	Male	White	25	healthy	4	Hiseq_1	Other_or_unknown	TRUE
0809	Alistipes.finegoldii.1	0.000921254661109893	60	060-A3L	aspirate	healthy	left	67	Male	White	25	healthy	4	Hiseq_1	Other_or_unknown	TRUE
0809	Ruminococcus.gnavus	0.0149155516560649	60	060-A3L	aspirate	healthy	left	67	Male	White	25	healthy	4	Hiseq_1	Other_or_unknown	TRUE
0809	Coprococcus.catus	0.00824742268041237	60	060-A3L	aspirate	healthy	left	67	Male	White	25	healthy	4	Hiseq_1	Other_or_unknown	TRUE
0809	Faecalibacterium.sp..6	0.00236894055713972	60	060-A3L	aspirate	healthy	left	67	Male	White	25	healthy	4	Hiseq_1	Other_or_unknown	TRUE
0809	Clostridium.sp..7	0	60	060-A3L	aspirate	healthy	left	67	Male	White	25	healthy	4	Hiseq_1	Other_or_unknown	TRUE
0809	UBA7182.HGM12585	0.0134239964904584	60	060-A3L	aspirate	healthy	left	67	Male	White	25	healthy	4	Hiseq_1	Other_or_unknown	TRUE
0809	Dorea.sp..2	0.0386488264970388	60	060-A3L	aspirate	healthy	left	67	Male	White	25	healthy	4	Hiseq_1	Other_or_unknown	TRUE
0809	Clostridium.ramosum	0	60	060-A3L	aspirate	healthy	left	67	Male	White	25	healthy	4	Hiseq_1	Other_or_unknown	TRUE
0809	Ruminococcus.sp..1	0.0131169116034218	60	060-A3L	aspirate	healthy	left	67	Male	White	25	healthy	4	Hiseq_1	Other_or_unknown	TRUE
0809	Blautia.sp..9	0.0034218030269796	60	060-A3L	aspirate	healthy	left	67	Male	White	25	healthy	4	Hiseq_1	Other_or_unknown	TRUE
0809	Bacteroides.fragilis	0	60	060-A3L	aspirate	healthy	left	67	Male	White	25	healthy	4	Hiseq_1	Other_or_unknown	TRUE
0809	Agathobacter.sp..1	0.00197411713094977	60	060-A3L	aspirate	healthy	left	67	Male	White	25	healthy	4	Hiseq_1	Other_or_unknown	TRUE
0809	Anaerostipes.hadrus	0.00425531914893617	60	060-A3L	aspirate	healthy	left	67	Male	White	25	healthy	4	Hiseq_1	Other_or_unknown	TRUE
0812	Eubacterium.sp..6	0.00485298315729375	60	060-A3R	aspirate	healthy	right	67	Male	White	25	healthy	4	Hiseq_1	Other_or_unknown	TRUE
0812	Bifidobacterium.sp..8	0.00239080787896089	60	060-A3R	aspirate	healthy	right	67	Male	White	25	healthy	4	Hiseq_1	Other_or_unknown	TRUE
0812	Dorea.longicatena	0.00196260348272909	60	060-A3R	aspirate	healthy	right	67	Male	White	25	healthy	4	Hiseq_1	Other_or_unknown	TRUE
0812	Eggerthella.lenta	0.000820725092777619	60	060-A3R	aspirate	healthy	right	67	Male	White	25	healthy	4	Hiseq_1	Other_or_unknown	TRUE
0812	Anaerostipes.hadrus	0.00360405366828433	60	060-A3R	aspirate	healthy	right	67	Male	White	25	healthy	4	Hiseq_1	Other_or_unknown	TRUE
0812	Faecalibacterium.sp..6	0.00185555238367114	60	060-A3R	aspirate	healthy	right	67	Male	White	25	healthy	4	Hiseq_1	Other_or_unknown	TRUE
0812	UBA7182.HGM12585	0.0147730516699971	60	060-A3R	aspirate	healthy	right	67	Male	White	25	healthy	4	Hiseq_1	Other_or_unknown	TRUE
0812	Bilophila.wadsworthia	0.00242649157864687	60	060-A3R	aspirate	healthy	right	67	Male	White	25	healthy	4	Hiseq_1	Other_or_unknown	TRUE
0812	Clostridium.ramosum	0	60	060-A3R	aspirate	healthy	right	67	Male	White	25	healthy	4	Hiseq_1	Other_or_unknown	TRUE
0812	Gemmiger.formicilis	0	60	060-A3R	aspirate	healthy	right	67	Male	White	25	healthy	4	Hiseq_1	Other_or_unknown	TRUE
0812	Blautia.sp..9	0.00346131886954039	60	060-A3R	aspirate	healthy	right	67	Male	White	25	healthy	4	Hiseq_1	Other_or_unknown	TRUE
0812	Ruminococcus.torques	0.0788252926063374	60	060-A3R	aspirate	healthy	right	67	Male	White	25	healthy	4	Hiseq_1	Other_or_unknown	TRUE
0812	Blautia.sp..7	0.000285469597487868	60	060-A3R	aspirate	healthy	right	67	Male	White	25	healthy	4	Hiseq_1	Other_or_unknown	TRUE
0812	Agathobacter.sp..1	0.00199828718241507	60	060-A3R	aspirate	healthy	right	67	Male	White	25	healthy	4	Hiseq_1	Other_or_unknown	TRUE
0812	Alistipes.finegoldii.1	0.0014987153868113	60	060-A3R	aspirate	healthy	right	67	Male	White	25	healthy	4	Hiseq_1	Other_or_unknown	TRUE
0812	Dorea.sp..2	0.0284755923494148	60	060-A3R	aspirate	healthy	right	67	Male	White	25	healthy	4	Hiseq_1	Other_or_unknown	TRUE
0812	Ruminococcus.gnavus	0.00838566942620611	60	060-A3R	aspirate	healthy	right	67	Male	White	25	healthy	4	Hiseq_1	Other_or_unknown	TRUE
0812	Coprococcus.catus	0.0045318298601199	60	060-A3R	aspirate	healthy	right	67	Male	White	25	healthy	4	Hiseq_1	Other_or_unknown	TRUE
0812	Clostridium.sp..7	0	60	060-A3R	aspirate	healthy	right	67	Male	White	25	healthy	4	Hiseq_1	Other_or_unknown	TRUE
0812	Ruthenibacterium.sp.	0	60	060-A3R	aspirate	healthy	right	67	Male	White	25	healthy	4	Hiseq_1	Other_or_unknown	TRUE
0812	Bacteroides.fragilis	0.00010705109905795	60	060-A3R	aspirate	healthy	right	67	Male	White	25	healthy	4	Hiseq_1	Other_or_unknown	TRUE
0812	Ruminococcus.sp..1	0.0112760491007708	60	060-A3R	aspirate	healthy	right	67	Male	White	25	healthy	4	Hiseq_1	Other_or_unknown	TRUE
0825	Clostridium.sp..7	0.00775498183959949	61	061-A3R	aspirate	healthy	right	62	Female	White	26	serrated	4	Hiseq_1	PEG_w_lytes_(Golytely,_Trilyte,_etc)	TRUE
0825	Gemmiger.formicilis	0.00539903798959458	61	061-A3R	aspirate	healthy	right	62	Female	White	26	serrated	4	Hiseq_1	PEG_w_lytes_(Golytely,_Trilyte,_etc)	TRUE
0825	Eubacterium.sp..6	0.00785314616668303	61	061-A3R	aspirate	healthy	right	62	Female	White	26	serrated	4	Hiseq_1	PEG_w_lytes_(Golytely,_Trilyte,_etc)	TRUE
0825	Faecalibacterium.sp..6	0.00147246490625307	61	061-A3R	aspirate	healthy	right	62	Female	White	26	serrated	4	Hiseq_1	PEG_w_lytes_(Golytely,_Trilyte,_etc)	TRUE
0825	Blautia.sp..7	0.000392657308334151	61	061-A3R	aspirate	healthy	right	62	Female	White	26	serrated	4	Hiseq_1	PEG_w_lytes_(Golytely,_Trilyte,_etc)	TRUE
0825	Ruminococcus.torques	0.0308235987042309	61	061-A3R	aspirate	healthy	right	62	Female	White	26	serrated	4	Hiseq_1	PEG_w_lytes_(Golytely,_Trilyte,_etc)	TRUE
0825	Alistipes.finegoldii.1	0.0210071659958771	61	061-A3R	aspirate	healthy	right	62	Female	White	26	serrated	4	Hiseq_1	PEG_w_lytes_(Golytely,_Trilyte,_etc)	TRUE
0825	Dorea.sp..2	0	61	061-A3R	aspirate	healthy	right	62	Female	White	26	serrated	4	Hiseq_1	PEG_w_lytes_(Golytely,_Trilyte,_etc)	TRUE
0825	Ruminococcus.gnavus	0	61	061-A3R	aspirate	healthy	right	62	Female	White	26	serrated	4	Hiseq_1	PEG_w_lytes_(Golytely,_Trilyte,_etc)	TRUE
0825	Eggerthella.lenta	0	61	061-A3R	aspirate	healthy	right	62	Female	White	26	serrated	4	Hiseq_1	PEG_w_lytes_(Golytely,_Trilyte,_etc)	TRUE
0825	Ruminococcus.sp..1	0.00323942279375675	61	061-A3R	aspirate	healthy	right	62	Female	White	26	serrated	4	Hiseq_1	PEG_w_lytes_(Golytely,_Trilyte,_etc)	TRUE
0825	Anaerostipes.hadrus	0	61	061-A3R	aspirate	healthy	right	62	Female	White	26	serrated	4	Hiseq_1	PEG_w_lytes_(Golytely,_Trilyte,_etc)	TRUE
0825	Bilophila.wadsworthia	0.0127613625208599	61	061-A3R	aspirate	healthy	right	62	Female	White	26	serrated	4	Hiseq_1	PEG_w_lytes_(Golytely,_Trilyte,_etc)	TRUE
0825	Dorea.longicatena	0.00500638068126043	61	061-A3R	aspirate	healthy	right	62	Female	White	26	serrated	4	Hiseq_1	PEG_w_lytes_(Golytely,_Trilyte,_etc)	TRUE
0825	Agathobacter.sp..1	0.000687150289584765	61	061-A3R	aspirate	healthy	right	62	Female	White	26	serrated	4	Hiseq_1	PEG_w_lytes_(Golytely,_Trilyte,_etc)	TRUE
0825	Clostridium.ramosum	0	61	061-A3R	aspirate	healthy	right	62	Female	White	26	serrated	4	Hiseq_1	PEG_w_lytes_(Golytely,_Trilyte,_etc)	TRUE
0825	Ruthenibacterium.sp.	0	61	061-A3R	aspirate	healthy	right	62	Female	White	26	serrated	4	Hiseq_1	PEG_w_lytes_(Golytely,_Trilyte,_etc)	TRUE
0825	Bifidobacterium.sp..8	0	61	061-A3R	aspirate	healthy	right	62	Female	White	26	serrated	4	Hiseq_1	PEG_w_lytes_(Golytely,_Trilyte,_etc)	TRUE
0825	Coprococcus.catus	0	61	061-A3R	aspirate	healthy	right	62	Female	White	26	serrated	4	Hiseq_1	PEG_w_lytes_(Golytely,_Trilyte,_etc)	TRUE
0825	UBA7182.HGM12585	0.0280749975458918	61	061-A3R	aspirate	healthy	right	62	Female	White	26	serrated	4	Hiseq_1	PEG_w_lytes_(Golytely,_Trilyte,_etc)	TRUE
0825	Bacteroides.fragilis	0	61	061-A3R	aspirate	healthy	right	62	Female	White	26	serrated	4	Hiseq_1	PEG_w_lytes_(Golytely,_Trilyte,_etc)	TRUE
0825	Blautia.sp..9	0.0387749091979974	61	061-A3R	aspirate	healthy	right	62	Female	White	26	serrated	4	Hiseq_1	PEG_w_lytes_(Golytely,_Trilyte,_etc)	TRUE
0834	Agathobacter.sp..1	0	62	062-A3L	aspirate	healthy	left	65	Female	Asian	23	serrated	4	Hiseq_1	Miralax_(or_generic)	TRUE
0834	Faecalibacterium.sp..6	0	62	062-A3L	aspirate	healthy	left	65	Female	Asian	23	serrated	4	Hiseq_1	Miralax_(or_generic)	TRUE
0834	Coprococcus.catus	0	62	062-A3L	aspirate	healthy	left	65	Female	Asian	23	serrated	4	Hiseq_1	Miralax_(or_generic)	TRUE
0834	UBA7182.HGM12585	0	62	062-A3L	aspirate	healthy	left	65	Female	Asian	23	serrated	4	Hiseq_1	Miralax_(or_generic)	TRUE
0834	Eggerthella.lenta	0	62	062-A3L	aspirate	healthy	left	65	Female	Asian	23	serrated	4	Hiseq_1	Miralax_(or_generic)	TRUE
0834	Eubacterium.sp..6	0	62	062-A3L	aspirate	healthy	left	65	Female	Asian	23	serrated	4	Hiseq_1	Miralax_(or_generic)	TRUE
0834	Ruminococcus.torques	0	62	062-A3L	aspirate	healthy	left	65	Female	Asian	23	serrated	4	Hiseq_1	Miralax_(or_generic)	TRUE
0834	Gemmiger.formicilis	0	62	062-A3L	aspirate	healthy	left	65	Female	Asian	23	serrated	4	Hiseq_1	Miralax_(or_generic)	TRUE
0834	Bilophila.wadsworthia	0.00635418385872256	62	062-A3L	aspirate	healthy	left	65	Female	Asian	23	serrated	4	Hiseq_1	Miralax_(or_generic)	TRUE
0834	Bacteroides.fragilis	0.135335864003961	62	062-A3L	aspirate	healthy	left	65	Female	Asian	23	serrated	4	Hiseq_1	Miralax_(or_generic)	TRUE
0834	Dorea.longicatena	0	62	062-A3L	aspirate	healthy	left	65	Female	Asian	23	serrated	4	Hiseq_1	Miralax_(or_generic)	TRUE
0834	Ruthenibacterium.sp.	0	62	062-A3L	aspirate	healthy	left	65	Female	Asian	23	serrated	4	Hiseq_1	Miralax_(or_generic)	TRUE
0834	Blautia.sp..7	0	62	062-A3L	aspirate	healthy	left	65	Female	Asian	23	serrated	4	Hiseq_1	Miralax_(or_generic)	TRUE
0834	Bifidobacterium.sp..8	0	62	062-A3L	aspirate	healthy	left	65	Female	Asian	23	serrated	4	Hiseq_1	Miralax_(or_generic)	TRUE
0834	Alistipes.finegoldii.1	0	62	062-A3L	aspirate	healthy	left	65	Female	Asian	23	serrated	4	Hiseq_1	Miralax_(or_generic)	TRUE
0834	Ruminococcus.gnavus	0.0146888925565275	62	062-A3L	aspirate	healthy	left	65	Female	Asian	23	serrated	4	Hiseq_1	Miralax_(or_generic)	TRUE
0834	Blautia.sp..9	0	62	062-A3L	aspirate	healthy	left	65	Female	Asian	23	serrated	4	Hiseq_1	Miralax_(or_generic)	TRUE
0834	Anaerostipes.hadrus	0	62	062-A3L	aspirate	healthy	left	65	Female	Asian	23	serrated	4	Hiseq_1	Miralax_(or_generic)	TRUE
0834	Clostridium.sp..7	0	62	062-A3L	aspirate	healthy	left	65	Female	Asian	23	serrated	4	Hiseq_1	Miralax_(or_generic)	TRUE
0834	Clostridium.ramosum	0.0691533256312923	62	062-A3L	aspirate	healthy	left	65	Female	Asian	23	serrated	4	Hiseq_1	Miralax_(or_generic)	TRUE
0834	Ruminococcus.sp..1	0	62	062-A3L	aspirate	healthy	left	65	Female	Asian	23	serrated	4	Hiseq_1	Miralax_(or_generic)	TRUE
0834	Dorea.sp..2	0	62	062-A3L	aspirate	healthy	left	65	Female	Asian	23	serrated	4	Hiseq_1	Miralax_(or_generic)	TRUE
0837	Eubacterium.sp..6	0	62	062-A3R	aspirate	healthy	right	65	Female	Asian	23	serrated	4	Hiseq_1	Miralax_(or_generic)	TRUE
0837	Ruminococcus.gnavus	0.0285777580859548	62	062-A3R	aspirate	healthy	right	65	Female	Asian	23	serrated	4	Hiseq_1	Miralax_(or_generic)	TRUE
0837	Clostridium.ramosum	0.17512184315463	62	062-A3R	aspirate	healthy	right	65	Female	Asian	23	serrated	4	Hiseq_1	Miralax_(or_generic)	TRUE
0837	Ruthenibacterium.sp.	0	62	062-A3R	aspirate	healthy	right	65	Female	Asian	23	serrated	4	Hiseq_1	Miralax_(or_generic)	TRUE
0837	Blautia.sp..7	0	62	062-A3R	aspirate	healthy	right	65	Female	Asian	23	serrated	4	Hiseq_1	Miralax_(or_generic)	TRUE
0837	Alistipes.finegoldii.1	0	62	062-A3R	aspirate	healthy	right	65	Female	Asian	23	serrated	4	Hiseq_1	Miralax_(or_generic)	TRUE
0837	Dorea.sp..2	0	62	062-A3R	aspirate	healthy	right	65	Female	Asian	23	serrated	4	Hiseq_1	Miralax_(or_generic)	TRUE
0837	Bilophila.wadsworthia	0.00177226406734603	62	062-A3R	aspirate	healthy	right	65	Female	Asian	23	serrated	4	Hiseq_1	Miralax_(or_generic)	TRUE
0837	Bifidobacterium.sp..8	0	62	062-A3R	aspirate	healthy	right	65	Female	Asian	23	serrated	4	Hiseq_1	Miralax_(or_generic)	TRUE
0837	Clostridium.sp..7	0	62	062-A3R	aspirate	healthy	right	65	Female	Asian	23	serrated	4	Hiseq_1	Miralax_(or_generic)	TRUE
0837	UBA7182.HGM12585	0	62	062-A3R	aspirate	healthy	right	65	Female	Asian	23	serrated	4	Hiseq_1	Miralax_(or_generic)	TRUE
0837	Gemmiger.formicilis	0	62	062-A3R	aspirate	healthy	right	65	Female	Asian	23	serrated	4	Hiseq_1	Miralax_(or_generic)	TRUE
0837	Anaerostipes.hadrus	0	62	062-A3R	aspirate	healthy	right	65	Female	Asian	23	serrated	4	Hiseq_1	Miralax_(or_generic)	TRUE
0837	Ruminococcus.sp..1	0	62	062-A3R	aspirate	healthy	right	65	Female	Asian	23	serrated	4	Hiseq_1	Miralax_(or_generic)	TRUE
0837	Blautia.sp..9	0	62	062-A3R	aspirate	healthy	right	65	Female	Asian	23	serrated	4	Hiseq_1	Miralax_(or_generic)	TRUE
0837	Ruminococcus.torques	0	62	062-A3R	aspirate	healthy	right	65	Female	Asian	23	serrated	4	Hiseq_1	Miralax_(or_generic)	TRUE
0837	Bacteroides.fragilis	0.0509525919361985	62	062-A3R	aspirate	healthy	right	65	Female	Asian	23	serrated	4	Hiseq_1	Miralax_(or_generic)	TRUE
0837	Agathobacter.sp..1	0	62	062-A3R	aspirate	healthy	right	65	Female	Asian	23	serrated	4	Hiseq_1	Miralax_(or_generic)	TRUE
0837	Dorea.longicatena	0	62	062-A3R	aspirate	healthy	right	65	Female	Asian	23	serrated	4	Hiseq_1	Miralax_(or_generic)	TRUE
0837	Eggerthella.lenta	0	62	062-A3R	aspirate	healthy	right	65	Female	Asian	23	serrated	4	Hiseq_1	Miralax_(or_generic)	TRUE
0837	Coprococcus.catus	0	62	062-A3R	aspirate	healthy	right	65	Female	Asian	23	serrated	4	Hiseq_1	Miralax_(or_generic)	TRUE
0837	Faecalibacterium.sp..6	0	62	062-A3R	aspirate	healthy	right	65	Female	Asian	23	serrated	4	Hiseq_1	Miralax_(or_generic)	TRUE
0846	Ruminococcus.torques	0.0257547421854128	63	063-A3R	aspirate	healthy	right	68	Female	White	30	healthy	4	Hiseq_1	Other_or_unknown	TRUE
0846	Dorea.sp..2	0	63	063-A3R	aspirate	healthy	right	68	Female	White	30	healthy	4	Hiseq_1	Other_or_unknown	TRUE
0846	UBA7182.HGM12585	0.015335292546086	63	063-A3R	aspirate	healthy	right	68	Female	White	30	healthy	4	Hiseq_1	Other_or_unknown	TRUE
0846	Bilophila.wadsworthia	0.00122896072668982	63	063-A3R	aspirate	healthy	right	68	Female	White	30	healthy	4	Hiseq_1	Other_or_unknown	TRUE
0846	Bifidobacterium.sp..8	0	63	063-A3R	aspirate	healthy	right	68	Female	White	30	healthy	4	Hiseq_1	Other_or_unknown	TRUE
0846	Faecalibacterium.sp..6	0	63	063-A3R	aspirate	healthy	right	68	Female	White	30	healthy	4	Hiseq_1	Other_or_unknown	TRUE
0846	Blautia.sp..9	0.00165642532727758	63	063-A3R	aspirate	healthy	right	68	Female	White	30	healthy	4	Hiseq_1	Other_or_unknown	TRUE
0846	Gemmiger.formicilis	0	63	063-A3R	aspirate	healthy	right	68	Female	White	30	healthy	4	Hiseq_1	Other_or_unknown	TRUE
0846	Bacteroides.fragilis	0	63	063-A3R	aspirate	healthy	right	68	Female	White	30	healthy	4	Hiseq_1	Other_or_unknown	TRUE
0846	Agathobacter.sp..1	0.000854929201175528	63	063-A3R	aspirate	healthy	right	68	Female	White	30	healthy	4	Hiseq_1	Other_or_unknown	TRUE
0846	Dorea.longicatena	0	63	063-A3R	aspirate	healthy	right	68	Female	White	30	healthy	4	Hiseq_1	Other_or_unknown	TRUE
0846	Ruthenibacterium.sp.	0	63	063-A3R	aspirate	healthy	right	68	Female	White	30	healthy	4	Hiseq_1	Other_or_unknown	TRUE
0846	Blautia.sp..7	0.000320598450440823	63	063-A3R	aspirate	healthy	right	68	Female	White	30	healthy	4	Hiseq_1	Other_or_unknown	TRUE
0846	Coprococcus.catus	0.00309911835426129	63	063-A3R	aspirate	healthy	right	68	Female	White	30	healthy	4	Hiseq_1	Other_or_unknown	TRUE
0846	Alistipes.finegoldii.1	0	63	063-A3R	aspirate	healthy	right	68	Female	White	30	healthy	4	Hiseq_1	Other_or_unknown	TRUE
0846	Eggerthella.lenta	0	63	063-A3R	aspirate	healthy	right	68	Female	White	30	healthy	4	Hiseq_1	Other_or_unknown	TRUE
0846	Ruminococcus.gnavus	0	63	063-A3R	aspirate	healthy	right	68	Female	White	30	healthy	4	Hiseq_1	Other_or_unknown	TRUE
0846	Anaerostipes.hadrus	0.000748063051028587	63	063-A3R	aspirate	healthy	right	68	Female	White	30	healthy	4	Hiseq_1	Other_or_unknown	TRUE
0846	Clostridium.sp..7	0	63	063-A3R	aspirate	healthy	right	68	Female	White	30	healthy	4	Hiseq_1	Other_or_unknown	TRUE
0846	Eubacterium.sp..6	0	63	063-A3R	aspirate	healthy	right	68	Female	White	30	healthy	4	Hiseq_1	Other_or_unknown	TRUE
0846	Ruminococcus.sp..1	0	63	063-A3R	aspirate	healthy	right	68	Female	White	30	healthy	4	Hiseq_1	Other_or_unknown	TRUE
0846	Clostridium.ramosum	0	63	063-A3R	aspirate	healthy	right	68	Female	White	30	healthy	4	Hiseq_1	Other_or_unknown	TRUE
0857	Ruminococcus.sp..1	0.00169909098632232	64	064-A3L	aspirate	healthy	left	32	Male	Hispanic	32	healthy	4	Hiseq_1	Other_or_unknown	TRUE
0857	Clostridium.ramosum	0	64	064-A3L	aspirate	healthy	left	32	Male	Hispanic	32	healthy	4	Hiseq_1	Other_or_unknown	TRUE
0857	Ruthenibacterium.sp.	0.0293942740633761	64	064-A3L	aspirate	healthy	left	32	Male	Hispanic	32	healthy	4	Hiseq_1	Other_or_unknown	TRUE
0857	Blautia.sp..7	0.00135927278905785	64	064-A3L	aspirate	healthy	left	32	Male	Hispanic	32	healthy	4	Hiseq_1	Other_or_unknown	TRUE
0857	Agathobacter.sp..1	0.000169909098632232	64	064-A3L	aspirate	healthy	left	32	Male	Hispanic	32	healthy	4	Hiseq_1	Other_or_unknown	TRUE
0857	Alistipes.finegoldii.1	0	64	064-A3L	aspirate	healthy	left	32	Male	Hispanic	32	healthy	4	Hiseq_1	Other_or_unknown	TRUE
0857	Dorea.sp..2	0	64	064-A3L	aspirate	healthy	left	32	Male	Hispanic	32	healthy	4	Hiseq_1	Other_or_unknown	TRUE
0857	Ruminococcus.gnavus	0	64	064-A3L	aspirate	healthy	left	32	Male	Hispanic	32	healthy	4	Hiseq_1	Other_or_unknown	TRUE
0857	Bifidobacterium.sp..8	0	64	064-A3L	aspirate	healthy	left	32	Male	Hispanic	32	healthy	4	Hiseq_1	Other_or_unknown	TRUE
0857	Clostridium.sp..7	0.00679636394528927	64	064-A3L	aspirate	healthy	left	32	Male	Hispanic	32	healthy	4	Hiseq_1	Other_or_unknown	TRUE
0857	Eubacterium.sp..6	0.0159714552714298	64	064-A3L	aspirate	healthy	left	32	Male	Hispanic	32	healthy	4	Hiseq_1	Other_or_unknown	TRUE
0857	Bilophila.wadsworthia	0.0457055475320703	64	064-A3L	aspirate	healthy	left	32	Male	Hispanic	32	healthy	4	Hiseq_1	Other_or_unknown	TRUE
0857	Anaerostipes.hadrus	0.000849545493161159	64	064-A3L	aspirate	healthy	left	32	Male	Hispanic	32	healthy	4	Hiseq_1	Other_or_unknown	TRUE
0857	Faecalibacterium.sp..6	0	64	064-A3L	aspirate	healthy	left	32	Male	Hispanic	32	healthy	4	Hiseq_1	Other_or_unknown	TRUE
0857	Blautia.sp..9	0.00237872738085124	64	064-A3L	aspirate	healthy	left	32	Male	Hispanic	32	healthy	4	Hiseq_1	Other_or_unknown	TRUE
0857	Gemmiger.formicilis	0	64	064-A3L	aspirate	healthy	left	32	Male	Hispanic	32	healthy	4	Hiseq_1	Other_or_unknown	TRUE
0857	Bacteroides.fragilis	0.142638688301759	64	064-A3L	aspirate	healthy	left	32	Male	Hispanic	32	healthy	4	Hiseq_1	Other_or_unknown	TRUE
0857	Coprococcus.catus	0	64	064-A3L	aspirate	healthy	left	32	Male	Hispanic	32	healthy	4	Hiseq_1	Other_or_unknown	TRUE
0857	Dorea.longicatena	0	64	064-A3L	aspirate	healthy	left	32	Male	Hispanic	32	healthy	4	Hiseq_1	Other_or_unknown	TRUE
0857	Ruminococcus.torques	0.141109506414068	64	064-A3L	aspirate	healthy	left	32	Male	Hispanic	32	healthy	4	Hiseq_1	Other_or_unknown	TRUE
0857	Eggerthella.lenta	0.00722113669186985	64	064-A3L	aspirate	healthy	left	32	Male	Hispanic	32	healthy	4	Hiseq_1	Other_or_unknown	TRUE
0857	UBA7182.HGM12585	0.0413728655169484	64	064-A3L	aspirate	healthy	left	32	Male	Hispanic	32	healthy	4	Hiseq_1	Other_or_unknown	TRUE
0859	Bacteroides.fragilis	0.134690618762475	64	064-A3R	aspirate	healthy	right	32	Male	Hispanic	32	healthy	4	Hiseq_1	Other_or_unknown	TRUE
0859	Bifidobacterium.sp..8	0	64	064-A3R	aspirate	healthy	right	32	Male	Hispanic	32	healthy	4	Hiseq_1	Other_or_unknown	TRUE
0859	Dorea.sp..2	0	64	064-A3R	aspirate	healthy	right	32	Male	Hispanic	32	healthy	4	Hiseq_1	Other_or_unknown	TRUE
0859	Bilophila.wadsworthia	0.0440718562874252	64	064-A3R	aspirate	healthy	right	32	Male	Hispanic	32	healthy	4	Hiseq_1	Other_or_unknown	TRUE
0859	Anaerostipes.hadrus	0.00063872255489022	64	064-A3R	aspirate	healthy	right	32	Male	Hispanic	32	healthy	4	Hiseq_1	Other_or_unknown	TRUE
0859	Faecalibacterium.sp..6	0	64	064-A3R	aspirate	healthy	right	32	Male	Hispanic	32	healthy	4	Hiseq_1	Other_or_unknown	TRUE
0859	UBA7182.HGM12585	0.0351297405189621	64	064-A3R	aspirate	healthy	right	32	Male	Hispanic	32	healthy	4	Hiseq_1	Other_or_unknown	TRUE
0859	Gemmiger.formicilis	0	64	064-A3R	aspirate	healthy	right	32	Male	Hispanic	32	healthy	4	Hiseq_1	Other_or_unknown	TRUE
0859	Clostridium.ramosum	0	64	064-A3R	aspirate	healthy	right	32	Male	Hispanic	32	healthy	4	Hiseq_1	Other_or_unknown	TRUE
0859	Agathobacter.sp..1	0	64	064-A3R	aspirate	healthy	right	32	Male	Hispanic	32	healthy	4	Hiseq_1	Other_or_unknown	TRUE
0859	Blautia.sp..9	0.00223552894211577	64	064-A3R	aspirate	healthy	right	32	Male	Hispanic	32	healthy	4	Hiseq_1	Other_or_unknown	TRUE
0859	Ruminococcus.torques	0.178842315369261	64	064-A3R	aspirate	healthy	right	32	Male	Hispanic	32	healthy	4	Hiseq_1	Other_or_unknown	TRUE
0859	Blautia.sp..7	0.00119760479041916	64	064-A3R	aspirate	healthy	right	32	Male	Hispanic	32	healthy	4	Hiseq_1	Other_or_unknown	TRUE
0859	Coprococcus.catus	0	64	064-A3R	aspirate	healthy	right	32	Male	Hispanic	32	healthy	4	Hiseq_1	Other_or_unknown	TRUE
0859	Dorea.longicatena	0	64	064-A3R	aspirate	healthy	right	32	Male	Hispanic	32	healthy	4	Hiseq_1	Other_or_unknown	TRUE
0859	Eggerthella.lenta	0.00606786427145709	64	064-A3R	aspirate	healthy	right	32	Male	Hispanic	32	healthy	4	Hiseq_1	Other_or_unknown	TRUE
0859	Ruminococcus.gnavus	0	64	064-A3R	aspirate	healthy	right	32	Male	Hispanic	32	healthy	4	Hiseq_1	Other_or_unknown	TRUE
0859	Clostridium.sp..7	0.00542914171656687	64	064-A3R	aspirate	healthy	right	32	Male	Hispanic	32	healthy	4	Hiseq_1	Other_or_unknown	TRUE
0859	Eubacterium.sp..6	0.0174051896207585	64	064-A3R	aspirate	healthy	right	32	Male	Hispanic	32	healthy	4	Hiseq_1	Other_or_unknown	TRUE
0859	Ruminococcus.sp..1	0	64	064-A3R	aspirate	healthy	right	32	Male	Hispanic	32	healthy	4	Hiseq_1	Other_or_unknown	TRUE
0859	Alistipes.finegoldii.1	0	64	064-A3R	aspirate	healthy	right	32	Male	Hispanic	32	healthy	4	Hiseq_1	Other_or_unknown	TRUE
0859	Ruthenibacterium.sp.	0.032814371257485	64	064-A3R	aspirate	healthy	right	32	Male	Hispanic	32	healthy	4	Hiseq_1	Other_or_unknown	TRUE
0872	Eggerthella.lenta	0	65	065-A3R	aspirate	healthy	right	67	Female	Asian	24	TA	4	Hiseq_1	Miralax_(or_generic)	TRUE
0872	Clostridium.ramosum	0	65	065-A3R	aspirate	healthy	right	67	Female	Asian	24	TA	4	Hiseq_1	Miralax_(or_generic)	TRUE
0872	Ruminococcus.sp..1	0.00776351149596895	65	065-A3R	aspirate	healthy	right	67	Female	Asian	24	TA	4	Hiseq_1	Miralax_(or_generic)	TRUE
0872	Blautia.sp..7	0.0000663547991108457	65	065-A3R	aspirate	healthy	right	67	Female	Asian	24	TA	4	Hiseq_1	Miralax_(or_generic)	TRUE
0872	Agathobacter.sp..1	0.0000663547991108457	65	065-A3R	aspirate	healthy	right	67	Female	Asian	24	TA	4	Hiseq_1	Miralax_(or_generic)	TRUE
0872	Gemmiger.formicilis	0.0037822235493182	65	065-A3R	aspirate	healthy	right	67	Female	Asian	24	TA	4	Hiseq_1	Miralax_(or_generic)	TRUE
0872	Alistipes.finegoldii.1	0	65	065-A3R	aspirate	healthy	right	67	Female	Asian	24	TA	4	Hiseq_1	Miralax_(or_generic)	TRUE
0872	Ruminococcus.gnavus	0	65	065-A3R	aspirate	healthy	right	67	Female	Asian	24	TA	4	Hiseq_1	Miralax_(or_generic)	TRUE
0872	Coprococcus.catus	0.0199396171328091	65	065-A3R	aspirate	healthy	right	67	Female	Asian	24	TA	4	Hiseq_1	Miralax_(or_generic)	TRUE
0872	Clostridium.sp..7	0	65	065-A3R	aspirate	healthy	right	67	Female	Asian	24	TA	4	Hiseq_1	Miralax_(or_generic)	TRUE
0872	Eubacterium.sp..6	0.0232905344879068	65	065-A3R	aspirate	healthy	right	67	Female	Asian	24	TA	4	Hiseq_1	Miralax_(or_generic)	TRUE
0872	Bilophila.wadsworthia	0.00447894893998208	65	065-A3R	aspirate	healthy	right	67	Female	Asian	24	TA	4	Hiseq_1	Miralax_(or_generic)	TRUE
0872	Faecalibacterium.sp..6	0	65	065-A3R	aspirate	healthy	right	67	Female	Asian	24	TA	4	Hiseq_1	Miralax_(or_generic)	TRUE
0872	Dorea.longicatena	0.00192428917421453	65	065-A3R	aspirate	healthy	right	67	Female	Asian	24	TA	4	Hiseq_1	Miralax_(or_generic)	TRUE
0872	Blautia.sp..9	0.0103181712617365	65	065-A3R	aspirate	healthy	right	67	Female	Asian	24	TA	4	Hiseq_1	Miralax_(or_generic)	TRUE
0872	UBA7182.HGM12585	0.0350353339305265	65	065-A3R	aspirate	healthy	right	67	Female	Asian	24	TA	4	Hiseq_1	Miralax_(or_generic)	TRUE
0872	Ruthenibacterium.sp.	0.0700374904614976	65	065-A3R	aspirate	healthy	right	67	Female	Asian	24	TA	4	Hiseq_1	Miralax_(or_generic)	TRUE
0872	Dorea.sp..2	0.00693407650708337	65	065-A3R	aspirate	healthy	right	67	Female	Asian	24	TA	4	Hiseq_1	Miralax_(or_generic)	TRUE
0872	Ruminococcus.torques	0.015692909989715	65	065-A3R	aspirate	healthy	right	67	Female	Asian	24	TA	4	Hiseq_1	Miralax_(or_generic)	TRUE
0872	Bifidobacterium.sp..8	0.000729902790219303	65	065-A3R	aspirate	healthy	right	67	Female	Asian	24	TA	4	Hiseq_1	Miralax_(or_generic)	TRUE
0872	Bacteroides.fragilis	0.00394811054709532	65	065-A3R	aspirate	healthy	right	67	Female	Asian	24	TA	4	Hiseq_1	Miralax_(or_generic)	TRUE
0872	Anaerostipes.hadrus	0.0100195746657377	65	065-A3R	aspirate	healthy	right	67	Female	Asian	24	TA	4	Hiseq_1	Miralax_(or_generic)	TRUE
0886	Gemmiger.formicilis	0.00183752167499159	66	066-A3R	aspirate	healthy	right	51	Male	White	23	serrated	4	Hiseq_1	Miralax_(or_generic)	TRUE
0886	Faecalibacterium.sp..6	0.000258805869717125	66	066-A3R	aspirate	healthy	right	51	Male	White	23	serrated	4	Hiseq_1	Miralax_(or_generic)	TRUE
0886	Ruminococcus.torques	0	66	066-A3R	aspirate	healthy	right	51	Male	White	23	serrated	4	Hiseq_1	Miralax_(or_generic)	TRUE
0886	Bifidobacterium.sp..8	0	66	066-A3R	aspirate	healthy	right	51	Male	White	23	serrated	4	Hiseq_1	Miralax_(or_generic)	TRUE
0886	Coprococcus.catus	0	66	066-A3R	aspirate	healthy	right	51	Male	White	23	serrated	4	Hiseq_1	Miralax_(or_generic)	TRUE
0886	Eubacterium.sp..6	0.00437381919821942	66	066-A3R	aspirate	healthy	right	51	Male	White	23	serrated	4	Hiseq_1	Miralax_(or_generic)	TRUE
0886	Ruminococcus.sp..1	0.00152695463133104	66	066-A3R	aspirate	healthy	right	51	Male	White	23	serrated	4	Hiseq_1	Miralax_(or_generic)	TRUE
0886	Anaerostipes.hadrus	0.000776417609151376	66	066-A3R	aspirate	healthy	right	51	Male	White	23	serrated	4	Hiseq_1	Miralax_(or_generic)	TRUE
0886	Bilophila.wadsworthia	0.00450322213307798	66	066-A3R	aspirate	healthy	right	51	Male	White	23	serrated	4	Hiseq_1	Miralax_(or_generic)	TRUE
0886	Dorea.longicatena	0.0045549833070214	66	066-A3R	aspirate	healthy	right	51	Male	White	23	serrated	4	Hiseq_1	Miralax_(or_generic)	TRUE
0886	Agathobacter.sp..1	0.0004140893915474	66	066-A3R	aspirate	healthy	right	51	Male	White	23	serrated	4	Hiseq_1	Miralax_(or_generic)	TRUE
0886	Clostridium.ramosum	0	66	066-A3R	aspirate	healthy	right	51	Male	White	23	serrated	4	Hiseq_1	Miralax_(or_generic)	TRUE
0886	Dorea.sp..2	0.00540904267708792	66	066-A3R	aspirate	healthy	right	51	Male	White	23	serrated	4	Hiseq_1	Miralax_(or_generic)	TRUE
0886	Alistipes.finegoldii.1	0	66	066-A3R	aspirate	healthy	right	51	Male	White	23	serrated	4	Hiseq_1	Miralax_(or_generic)	TRUE
0886	Eggerthella.lenta	0	66	066-A3R	aspirate	healthy	right	51	Male	White	23	serrated	4	Hiseq_1	Miralax_(or_generic)	TRUE
0886	Ruminococcus.gnavus	0	66	066-A3R	aspirate	healthy	right	51	Male	White	23	serrated	4	Hiseq_1	Miralax_(or_generic)	TRUE
0886	UBA7182.HGM12585	0.00383032687181345	66	066-A3R	aspirate	healthy	right	51	Male	White	23	serrated	4	Hiseq_1	Miralax_(or_generic)	TRUE
0886	Clostridium.sp..7	0.0482931752892156	66	066-A3R	aspirate	healthy	right	51	Male	White	23	serrated	4	Hiseq_1	Miralax_(or_generic)	TRUE
0886	Bacteroides.fragilis	0	66	066-A3R	aspirate	healthy	right	51	Male	White	23	serrated	4	Hiseq_1	Miralax_(or_generic)	TRUE
0886	Ruthenibacterium.sp.	0.00258805869717125	66	066-A3R	aspirate	healthy	right	51	Male	White	23	serrated	4	Hiseq_1	Miralax_(or_generic)	TRUE
0886	Blautia.sp..9	0.00566784854680504	66	066-A3R	aspirate	healthy	right	51	Male	White	23	serrated	4	Hiseq_1	Miralax_(or_generic)	TRUE
0886	Blautia.sp..7	0	66	066-A3R	aspirate	healthy	right	51	Male	White	23	serrated	4	Hiseq_1	Miralax_(or_generic)	TRUE
0896	Clostridium.ramosum	0.0104254958467537	67	067-A3L	aspirate	healthy	left	NA	Female	White	22	healthy	4	Hiseq_1	Other_or_unknown	TRUE
0896	Faecalibacterium.sp..6	0	67	067-A3L	aspirate	healthy	left	NA	Female	White	22	healthy	4	Hiseq_1	Other_or_unknown	TRUE
0896	Eubacterium.sp..6	0	67	067-A3L	aspirate	healthy	left	NA	Female	White	22	healthy	4	Hiseq_1	Other_or_unknown	TRUE
0896	Blautia.sp..7	0	67	067-A3L	aspirate	healthy	left	NA	Female	White	22	healthy	4	Hiseq_1	Other_or_unknown	TRUE
0896	Bifidobacterium.sp..8	0	67	067-A3L	aspirate	healthy	left	NA	Female	White	22	healthy	4	Hiseq_1	Other_or_unknown	TRUE
0896	Alistipes.finegoldii.1	0.00322088489574504	67	067-A3L	aspirate	healthy	left	NA	Female	White	22	healthy	4	Hiseq_1	Other_or_unknown	TRUE
0896	Eggerthella.lenta	0.00538226818104764	67	067-A3L	aspirate	healthy	left	NA	Female	White	22	healthy	4	Hiseq_1	Other_or_unknown	TRUE
0896	Ruminococcus.gnavus	0.00572130869638922	67	067-A3L	aspirate	healthy	left	NA	Female	White	22	healthy	4	Hiseq_1	Other_or_unknown	TRUE
0896	Anaerostipes.hadrus	0.00283946431598576	67	067-A3L	aspirate	healthy	left	NA	Female	White	22	healthy	4	Hiseq_1	Other_or_unknown	TRUE
0896	Clostridium.sp..7	0.0306407865739956	67	067-A3L	aspirate	healthy	left	NA	Female	White	22	healthy	4	Hiseq_1	Other_or_unknown	TRUE
0896	UBA7182.HGM12585	0	67	067-A3L	aspirate	healthy	left	NA	Female	White	22	healthy	4	Hiseq_1	Other_or_unknown	TRUE
0896	Gemmiger.formicilis	0	67	067-A3L	aspirate	healthy	left	NA	Female	White	22	healthy	4	Hiseq_1	Other_or_unknown	TRUE
0896	Blautia.sp..9	0.0230547550432277	67	067-A3L	aspirate	healthy	left	NA	Female	White	22	healthy	4	Hiseq_1	Other_or_unknown	TRUE
0896	Ruminococcus.sp..1	0	67	067-A3L	aspirate	healthy	left	NA	Female	White	22	healthy	4	Hiseq_1	Other_or_unknown	TRUE
0896	Dorea.longicatena	0.00483132734361756	67	067-A3L	aspirate	healthy	left	NA	Female	White	22	healthy	4	Hiseq_1	Other_or_unknown	TRUE
0896	Ruminococcus.torques	0.151763010679776	67	067-A3L	aspirate	healthy	left	NA	Female	White	22	healthy	4	Hiseq_1	Other_or_unknown	TRUE
0896	Bacteroides.fragilis	0	67	067-A3L	aspirate	healthy	left	NA	Female	White	22	healthy	4	Hiseq_1	Other_or_unknown	TRUE
0896	Agathobacter.sp..1	0.0000847601288353958	67	067-A3L	aspirate	healthy	left	NA	Female	White	22	healthy	4	Hiseq_1	Other_or_unknown	TRUE
0896	Dorea.sp..2	0.0107221562976776	67	067-A3L	aspirate	healthy	left	NA	Female	White	22	healthy	4	Hiseq_1	Other_or_unknown	TRUE
0896	Bilophila.wadsworthia	0.0250466180708595	67	067-A3L	aspirate	healthy	left	NA	Female	White	22	healthy	4	Hiseq_1	Other_or_unknown	TRUE
0896	Coprococcus.catus	0	67	067-A3L	aspirate	healthy	left	NA	Female	White	22	healthy	4	Hiseq_1	Other_or_unknown	TRUE
0896	Ruthenibacterium.sp.	0.041659603322597	67	067-A3L	aspirate	healthy	left	NA	Female	White	22	healthy	4	Hiseq_1	Other_or_unknown	TRUE
0909	Agathobacter.sp..1	0	68	068-A3L	aspirate	healthy	left	65	Female	White	48	TA	4	Hiseq_1	PEG_w_lytes_(Golytely,_Trilyte,_etc)	TRUE
0909	Anaerostipes.hadrus	0.000223696965177839	68	068-A3L	aspirate	healthy	left	65	Female	White	48	TA	4	Hiseq_1	PEG_w_lytes_(Golytely,_Trilyte,_etc)	TRUE
0909	Faecalibacterium.sp..6	0	68	068-A3L	aspirate	healthy	left	65	Female	White	48	TA	4	Hiseq_1	PEG_w_lytes_(Golytely,_Trilyte,_etc)	TRUE
0909	Gemmiger.formicilis	0	68	068-A3L	aspirate	healthy	left	65	Female	White	48	TA	4	Hiseq_1	PEG_w_lytes_(Golytely,_Trilyte,_etc)	TRUE
0909	Clostridium.ramosum	0.0153978077697413	68	068-A3L	aspirate	healthy	left	65	Female	White	48	TA	4	Hiseq_1	PEG_w_lytes_(Golytely,_Trilyte,_etc)	TRUE
0909	Ruminococcus.sp..1	0.00335545447766759	68	068-A3L	aspirate	healthy	left	65	Female	White	48	TA	4	Hiseq_1	PEG_w_lytes_(Golytely,_Trilyte,_etc)	TRUE
0909	Eggerthella.lenta	0.00674819178286481	68	068-A3L	aspirate	healthy	left	65	Female	White	48	TA	4	Hiseq_1	PEG_w_lytes_(Golytely,_Trilyte,_etc)	TRUE
0909	Ruminococcus.torques	0.181492804414287	68	068-A3L	aspirate	healthy	left	65	Female	White	48	TA	4	Hiseq_1	PEG_w_lytes_(Golytely,_Trilyte,_etc)	TRUE
0909	Blautia.sp..7	0	68	068-A3L	aspirate	healthy	left	65	Female	White	48	TA	4	Hiseq_1	PEG_w_lytes_(Golytely,_Trilyte,_etc)	TRUE
0909	Bacteroides.fragilis	0.00175229289389307	68	068-A3L	aspirate	healthy	left	65	Female	White	48	TA	4	Hiseq_1	PEG_w_lytes_(Golytely,_Trilyte,_etc)	TRUE
0909	Bifidobacterium.sp..8	0	68	068-A3L	aspirate	healthy	left	65	Female	White	48	TA	4	Hiseq_1	PEG_w_lytes_(Golytely,_Trilyte,_etc)	TRUE
0909	Alistipes.finegoldii.1	0	68	068-A3L	aspirate	healthy	left	65	Female	White	48	TA	4	Hiseq_1	PEG_w_lytes_(Golytely,_Trilyte,_etc)	TRUE
0909	Ruminococcus.gnavus	0.0997315636417866	68	068-A3L	aspirate	healthy	left	65	Female	White	48	TA	4	Hiseq_1	PEG_w_lytes_(Golytely,_Trilyte,_etc)	TRUE
0909	Coprococcus.catus	0	68	068-A3L	aspirate	healthy	left	65	Female	White	48	TA	4	Hiseq_1	PEG_w_lytes_(Golytely,_Trilyte,_etc)	TRUE
0909	Clostridium.sp..7	0	68	068-A3L	aspirate	healthy	left	65	Female	White	48	TA	4	Hiseq_1	PEG_w_lytes_(Golytely,_Trilyte,_etc)	TRUE
0909	Eubacterium.sp..6	0	68	068-A3L	aspirate	healthy	left	65	Female	White	48	TA	4	Hiseq_1	PEG_w_lytes_(Golytely,_Trilyte,_etc)	TRUE
0909	Bilophila.wadsworthia	0.0160688986652748	68	068-A3L	aspirate	healthy	left	65	Female	White	48	TA	4	Hiseq_1	PEG_w_lytes_(Golytely,_Trilyte,_etc)	TRUE
0909	Ruthenibacterium.sp.	0.0527552009544404	68	068-A3L	aspirate	healthy	left	65	Female	White	48	TA	4	Hiseq_1	PEG_w_lytes_(Golytely,_Trilyte,_etc)	TRUE
0909	Blautia.sp..9	0.00119305048094848	68	068-A3L	aspirate	healthy	left	65	Female	White	48	TA	4	Hiseq_1	PEG_w_lytes_(Golytely,_Trilyte,_etc)	TRUE
0909	Dorea.longicatena	0	68	068-A3L	aspirate	healthy	left	65	Female	White	48	TA	4	Hiseq_1	PEG_w_lytes_(Golytely,_Trilyte,_etc)	TRUE
0909	Dorea.sp..2	0	68	068-A3L	aspirate	healthy	left	65	Female	White	48	TA	4	Hiseq_1	PEG_w_lytes_(Golytely,_Trilyte,_etc)	TRUE
0909	UBA7182.HGM12585	0	68	068-A3L	aspirate	healthy	left	65	Female	White	48	TA	4	Hiseq_1	PEG_w_lytes_(Golytely,_Trilyte,_etc)	TRUE
0911	Gemmiger.formicilis	0	68	068-A3R	aspirate	healthy	right	65	Female	White	48	TA	4	Hiseq_1	PEG_w_lytes_(Golytely,_Trilyte,_etc)	TRUE
0911	Ruminococcus.torques	0.180736113456019	68	068-A3R	aspirate	healthy	right	65	Female	White	48	TA	4	Hiseq_1	PEG_w_lytes_(Golytely,_Trilyte,_etc)	TRUE
0911	Blautia.sp..7	0.000337666722944454	68	068-A3R	aspirate	healthy	right	65	Female	White	48	TA	4	Hiseq_1	PEG_w_lytes_(Golytely,_Trilyte,_etc)	TRUE
0911	Eubacterium.sp..6	0	68	068-A3R	aspirate	healthy	right	65	Female	White	48	TA	4	Hiseq_1	PEG_w_lytes_(Golytely,_Trilyte,_etc)	TRUE
0911	Ruminococcus.gnavus	0.160476110079352	68	068-A3R	aspirate	healthy	right	65	Female	White	48	TA	4	Hiseq_1	PEG_w_lytes_(Golytely,_Trilyte,_etc)	TRUE
0911	Coprococcus.catus	0	68	068-A3R	aspirate	healthy	right	65	Female	White	48	TA	4	Hiseq_1	PEG_w_lytes_(Golytely,_Trilyte,_etc)	TRUE
0911	Bifidobacterium.sp..8	0	68	068-A3R	aspirate	healthy	right	65	Female	White	48	TA	4	Hiseq_1	PEG_w_lytes_(Golytely,_Trilyte,_etc)	TRUE
0911	Faecalibacterium.sp..6	0	68	068-A3R	aspirate	healthy	right	65	Female	White	48	TA	4	Hiseq_1	PEG_w_lytes_(Golytely,_Trilyte,_etc)	TRUE
0911	UBA7182.HGM12585	0	68	068-A3R	aspirate	healthy	right	65	Female	White	48	TA	4	Hiseq_1	PEG_w_lytes_(Golytely,_Trilyte,_etc)	TRUE
0911	Bilophila.wadsworthia	0.0124092520682087	68	068-A3R	aspirate	healthy	right	65	Female	White	48	TA	4	Hiseq_1	PEG_w_lytes_(Golytely,_Trilyte,_etc)	TRUE
0911	Clostridium.ramosum	0.0371433395238899	68	068-A3R	aspirate	healthy	right	65	Female	White	48	TA	4	Hiseq_1	PEG_w_lytes_(Golytely,_Trilyte,_etc)	TRUE
0911	Ruminococcus.sp..1	0.00303900050650008	68	068-A3R	aspirate	healthy	right	65	Female	White	48	TA	4	Hiseq_1	PEG_w_lytes_(Golytely,_Trilyte,_etc)	TRUE
0911	Dorea.longicatena	0	68	068-A3R	aspirate	healthy	right	65	Female	White	48	TA	4	Hiseq_1	PEG_w_lytes_(Golytely,_Trilyte,_etc)	TRUE
0911	Ruthenibacterium.sp.	0.0471045078507513	68	068-A3R	aspirate	healthy	right	65	Female	White	48	TA	4	Hiseq_1	PEG_w_lytes_(Golytely,_Trilyte,_etc)	TRUE
0911	Bacteroides.fragilis	0.000506500084416681	68	068-A3R	aspirate	healthy	right	65	Female	White	48	TA	4	Hiseq_1	PEG_w_lytes_(Golytely,_Trilyte,_etc)	TRUE
0911	Agathobacter.sp..1	0	68	068-A3R	aspirate	healthy	right	65	Female	White	48	TA	4	Hiseq_1	PEG_w_lytes_(Golytely,_Trilyte,_etc)	TRUE
0911	Eggerthella.lenta	0.0129157521526254	68	068-A3R	aspirate	healthy	right	65	Female	White	48	TA	4	Hiseq_1	PEG_w_lytes_(Golytely,_Trilyte,_etc)	TRUE
0911	Dorea.sp..2	0	68	068-A3R	aspirate	healthy	right	65	Female	White	48	TA	4	Hiseq_1	PEG_w_lytes_(Golytely,_Trilyte,_etc)	TRUE
0911	Anaerostipes.hadrus	0	68	068-A3R	aspirate	healthy	right	65	Female	White	48	TA	4	Hiseq_1	PEG_w_lytes_(Golytely,_Trilyte,_etc)	TRUE
0911	Clostridium.sp..7	0	68	068-A3R	aspirate	healthy	right	65	Female	White	48	TA	4	Hiseq_1	PEG_w_lytes_(Golytely,_Trilyte,_etc)	TRUE
0911	Blautia.sp..9	0	68	068-A3R	aspirate	healthy	right	65	Female	White	48	TA	4	Hiseq_1	PEG_w_lytes_(Golytely,_Trilyte,_etc)	TRUE
0911	Alistipes.finegoldii.1	0	68	068-A3R	aspirate	healthy	right	65	Female	White	48	TA	4	Hiseq_1	PEG_w_lytes_(Golytely,_Trilyte,_etc)	TRUE
0925	Eggerthella.lenta	0	69	069-A3R	aspirate	healthy	right	NA	NA	NA	NA	serrated	4	Hiseq_1	Other_or_unknown	TRUE
0925	Eubacterium.sp..6	0.00516121549524472	69	069-A3R	aspirate	healthy	right	NA	NA	NA	NA	serrated	4	Hiseq_1	Other_or_unknown	TRUE
0925	Bilophila.wadsworthia	0.00191370911621434	69	069-A3R	aspirate	healthy	right	NA	NA	NA	NA	serrated	4	Hiseq_1	Other_or_unknown	TRUE
0925	Gemmiger.formicilis	0.00626304801670146	69	069-A3R	aspirate	healthy	right	NA	NA	NA	NA	serrated	4	Hiseq_1	Other_or_unknown	TRUE
0925	Dorea.longicatena	0.0113662723266064	69	069-A3R	aspirate	healthy	right	NA	NA	NA	NA	serrated	4	Hiseq_1	Other_or_unknown	TRUE
0925	Ruminococcus.torques	0.025342147993505	69	069-A3R	aspirate	healthy	right	NA	NA	NA	NA	serrated	4	Hiseq_1	Other_or_unknown	TRUE
0925	Blautia.sp..7	0.000173973556019485	69	069-A3R	aspirate	healthy	right	NA	NA	NA	NA	serrated	4	Hiseq_1	Other_or_unknown	TRUE
0925	Faecalibacterium.sp..6	0.00417536534446764	69	069-A3R	aspirate	healthy	right	NA	NA	NA	NA	serrated	4	Hiseq_1	Other_or_unknown	TRUE
0925	Bifidobacterium.sp..8	0	69	069-A3R	aspirate	healthy	right	NA	NA	NA	NA	serrated	4	Hiseq_1	Other_or_unknown	TRUE
0925	Alistipes.finegoldii.1	0	69	069-A3R	aspirate	healthy	right	NA	NA	NA	NA	serrated	4	Hiseq_1	Other_or_unknown	TRUE
0925	Ruminococcus.gnavus	0	69	069-A3R	aspirate	healthy	right	NA	NA	NA	NA	serrated	4	Hiseq_1	Other_or_unknown	TRUE
0925	Coprococcus.catus	0.00365344467640919	69	069-A3R	aspirate	healthy	right	NA	NA	NA	NA	serrated	4	Hiseq_1	Other_or_unknown	TRUE
0925	Anaerostipes.hadrus	0	69	069-A3R	aspirate	healthy	right	NA	NA	NA	NA	serrated	4	Hiseq_1	Other_or_unknown	TRUE
0925	Clostridium.sp..7	0.0392600324750638	69	069-A3R	aspirate	healthy	right	NA	NA	NA	NA	serrated	4	Hiseq_1	Other_or_unknown	TRUE
0925	UBA7182.HGM12585	0.00382741823242867	69	069-A3R	aspirate	healthy	right	NA	NA	NA	NA	serrated	4	Hiseq_1	Other_or_unknown	TRUE
0925	Bacteroides.fragilis	0.00185571793087451	69	069-A3R	aspirate	healthy	right	NA	NA	NA	NA	serrated	4	Hiseq_1	Other_or_unknown	TRUE
0925	Clostridium.ramosum	0	69	069-A3R	aspirate	healthy	right	NA	NA	NA	NA	serrated	4	Hiseq_1	Other_or_unknown	TRUE
0925	Ruminococcus.sp..1	0.00243562978427279	69	069-A3R	aspirate	healthy	right	NA	NA	NA	NA	serrated	4	Hiseq_1	Other_or_unknown	TRUE
0925	Ruthenibacterium.sp.	0	69	069-A3R	aspirate	healthy	right	NA	NA	NA	NA	serrated	4	Hiseq_1	Other_or_unknown	TRUE
0925	Dorea.sp..2	0.00782881002087683	69	069-A3R	aspirate	healthy	right	NA	NA	NA	NA	serrated	4	Hiseq_1	Other_or_unknown	TRUE
0925	Agathobacter.sp..1	0.00034794711203897	69	069-A3R	aspirate	healthy	right	NA	NA	NA	NA	serrated	4	Hiseq_1	Other_or_unknown	TRUE
0925	Blautia.sp..9	0.0126420784040826	69	069-A3R	aspirate	healthy	right	NA	NA	NA	NA	serrated	4	Hiseq_1	Other_or_unknown	TRUE
0935	Blautia.sp..7	0	70	070-A3L	aspirate	healthy	left	90	Female	White	32	TA	4	Hiseq_1	PEG_w_lytes_(Golytely,_Trilyte,_etc)	TRUE
0935	Bifidobacterium.sp..8	0	70	070-A3L	aspirate	healthy	left	90	Female	White	32	TA	4	Hiseq_1	PEG_w_lytes_(Golytely,_Trilyte,_etc)	TRUE
0935	Eggerthella.lenta	0.00934222027972028	70	070-A3L	aspirate	healthy	left	90	Female	White	32	TA	4	Hiseq_1	PEG_w_lytes_(Golytely,_Trilyte,_etc)	TRUE
0935	Ruminococcus.gnavus	0.00150240384615385	70	070-A3L	aspirate	healthy	left	90	Female	White	32	TA	4	Hiseq_1	PEG_w_lytes_(Golytely,_Trilyte,_etc)	TRUE
0935	Anaerostipes.hadrus	0.000573645104895105	70	070-A3L	aspirate	healthy	left	90	Female	White	32	TA	4	Hiseq_1	PEG_w_lytes_(Golytely,_Trilyte,_etc)	TRUE
0935	Eubacterium.sp..6	0.00169361888111888	70	070-A3L	aspirate	healthy	left	90	Female	White	32	TA	4	Hiseq_1	PEG_w_lytes_(Golytely,_Trilyte,_etc)	TRUE
0935	UBA7182.HGM12585	0.00202141608391608	70	070-A3L	aspirate	healthy	left	90	Female	White	32	TA	4	Hiseq_1	PEG_w_lytes_(Golytely,_Trilyte,_etc)	TRUE
0935	Gemmiger.formicilis	0.0044798951048951	70	070-A3L	aspirate	healthy	left	90	Female	White	32	TA	4	Hiseq_1	PEG_w_lytes_(Golytely,_Trilyte,_etc)	TRUE
0935	Clostridium.ramosum	0	70	070-A3L	aspirate	healthy	left	90	Female	White	32	TA	4	Hiseq_1	PEG_w_lytes_(Golytely,_Trilyte,_etc)	TRUE
0935	Faecalibacterium.sp..6	0	70	070-A3L	aspirate	healthy	left	90	Female	White	32	TA	4	Hiseq_1	PEG_w_lytes_(Golytely,_Trilyte,_etc)	TRUE
0935	Dorea.longicatena	0	70	070-A3L	aspirate	healthy	left	90	Female	White	32	TA	4	Hiseq_1	PEG_w_lytes_(Golytely,_Trilyte,_etc)	TRUE
0935	Ruminococcus.torques	0.172503277972028	70	070-A3L	aspirate	healthy	left	90	Female	White	32	TA	4	Hiseq_1	PEG_w_lytes_(Golytely,_Trilyte,_etc)	TRUE
0935	Bacteroides.fragilis	0	70	070-A3L	aspirate	healthy	left	90	Female	White	32	TA	4	Hiseq_1	PEG_w_lytes_(Golytely,_Trilyte,_etc)	TRUE
0935	Agathobacter.sp..1	0	70	070-A3L	aspirate	healthy	left	90	Female	White	32	TA	4	Hiseq_1	PEG_w_lytes_(Golytely,_Trilyte,_etc)	TRUE
0935	Alistipes.finegoldii.1	0.00183020104895105	70	070-A3L	aspirate	healthy	left	90	Female	White	32	TA	4	Hiseq_1	PEG_w_lytes_(Golytely,_Trilyte,_etc)	TRUE
0935	Dorea.sp..2	0.00666520979020979	70	070-A3L	aspirate	healthy	left	90	Female	White	32	TA	4	Hiseq_1	PEG_w_lytes_(Golytely,_Trilyte,_etc)	TRUE
0935	Bilophila.wadsworthia	0.00284090909090909	70	070-A3L	aspirate	healthy	left	90	Female	White	32	TA	4	Hiseq_1	PEG_w_lytes_(Golytely,_Trilyte,_etc)	TRUE
0935	Coprococcus.catus	0	70	070-A3L	aspirate	healthy	left	90	Female	White	32	TA	4	Hiseq_1	PEG_w_lytes_(Golytely,_Trilyte,_etc)	TRUE
0935	Clostridium.sp..7	0.00278627622377622	70	070-A3L	aspirate	healthy	left	90	Female	White	32	TA	4	Hiseq_1	PEG_w_lytes_(Golytely,_Trilyte,_etc)	TRUE
0935	Blautia.sp..9	0.00895979020979021	70	070-A3L	aspirate	healthy	left	90	Female	White	32	TA	4	Hiseq_1	PEG_w_lytes_(Golytely,_Trilyte,_etc)	TRUE
0935	Ruthenibacterium.sp.	0.0440614073426573	70	070-A3L	aspirate	healthy	left	90	Female	White	32	TA	4	Hiseq_1	PEG_w_lytes_(Golytely,_Trilyte,_etc)	TRUE
0935	Ruminococcus.sp..1	0.000437062937062937	70	070-A3L	aspirate	healthy	left	90	Female	White	32	TA	4	Hiseq_1	PEG_w_lytes_(Golytely,_Trilyte,_etc)	TRUE
0938	Gemmiger.formicilis	0.00633959794678828	70	070-A3R	aspirate	healthy	right	90	Female	White	32	TA	4	Hiseq_1	PEG_w_lytes_(Golytely,_Trilyte,_etc)	TRUE
0938	Faecalibacterium.sp..6	0	70	070-A3R	aspirate	healthy	right	90	Female	White	32	TA	4	Hiseq_1	PEG_w_lytes_(Golytely,_Trilyte,_etc)	TRUE
0938	Eggerthella.lenta	0.00689175647763758	70	070-A3R	aspirate	healthy	right	90	Female	White	32	TA	4	Hiseq_1	PEG_w_lytes_(Golytely,_Trilyte,_etc)	TRUE
0938	Ruminococcus.torques	0.238634736906685	70	070-A3R	aspirate	healthy	right	90	Female	White	32	TA	4	Hiseq_1	PEG_w_lytes_(Golytely,_Trilyte,_etc)	TRUE
0938	Blautia.sp..7	0.000409006319147631	70	070-A3R	aspirate	healthy	right	90	Female	White	32	TA	4	Hiseq_1	PEG_w_lytes_(Golytely,_Trilyte,_etc)	TRUE
0938	Agathobacter.sp..1	0	70	070-A3R	aspirate	healthy	right	90	Female	White	32	TA	4	Hiseq_1	PEG_w_lytes_(Golytely,_Trilyte,_etc)	TRUE
0938	Bifidobacterium.sp..8	0.000347655371275486	70	070-A3R	aspirate	healthy	right	90	Female	White	32	TA	4	Hiseq_1	PEG_w_lytes_(Golytely,_Trilyte,_etc)	TRUE
0938	Alistipes.finegoldii.1	0.00106341642978384	70	070-A3R	aspirate	healthy	right	90	Female	White	32	TA	4	Hiseq_1	PEG_w_lytes_(Golytely,_Trilyte,_etc)	TRUE
0938	Ruminococcus.gnavus	0.00474447330211252	70	070-A3R	aspirate	healthy	right	90	Female	White	32	TA	4	Hiseq_1	PEG_w_lytes_(Golytely,_Trilyte,_etc)	TRUE
0938	Anaerostipes.hadrus	0.00141107180105933	70	070-A3R	aspirate	healthy	right	90	Female	White	32	TA	4	Hiseq_1	PEG_w_lytes_(Golytely,_Trilyte,_etc)	TRUE
0938	Clostridium.sp..7	0.0165443056095217	70	070-A3R	aspirate	healthy	right	90	Female	White	32	TA	4	Hiseq_1	PEG_w_lytes_(Golytely,_Trilyte,_etc)	TRUE
0938	Eubacterium.sp..6	0.00435591729892227	70	070-A3R	aspirate	healthy	right	90	Female	White	32	TA	4	Hiseq_1	PEG_w_lytes_(Golytely,_Trilyte,_etc)	TRUE
0938	Bilophila.wadsworthia	0.000777112006380499	70	070-A3R	aspirate	healthy	right	90	Female	White	32	TA	4	Hiseq_1	PEG_w_lytes_(Golytely,_Trilyte,_etc)	TRUE
0938	Clostridium.ramosum	0	70	070-A3R	aspirate	healthy	right	90	Female	White	32	TA	4	Hiseq_1	PEG_w_lytes_(Golytely,_Trilyte,_etc)	TRUE
0938	Ruminococcus.sp..1	0.000511257898934539	70	070-A3R	aspirate	healthy	right	90	Female	White	32	TA	4	Hiseq_1	PEG_w_lytes_(Golytely,_Trilyte,_etc)	TRUE
0938	Blautia.sp..9	0.0137835129552752	70	070-A3R	aspirate	healthy	right	90	Female	White	32	TA	4	Hiseq_1	PEG_w_lytes_(Golytely,_Trilyte,_etc)	TRUE
0938	Dorea.longicatena	0	70	070-A3R	aspirate	healthy	right	90	Female	White	32	TA	4	Hiseq_1	PEG_w_lytes_(Golytely,_Trilyte,_etc)	TRUE
0938	Ruthenibacterium.sp.	0.0771794924231579	70	070-A3R	aspirate	healthy	right	90	Female	White	32	TA	4	Hiseq_1	PEG_w_lytes_(Golytely,_Trilyte,_etc)	TRUE
0938	Bacteroides.fragilis	0	70	070-A3R	aspirate	healthy	right	90	Female	White	32	TA	4	Hiseq_1	PEG_w_lytes_(Golytely,_Trilyte,_etc)	TRUE
0938	UBA7182.HGM12585	0.00204503159573815	70	070-A3R	aspirate	healthy	right	90	Female	White	32	TA	4	Hiseq_1	PEG_w_lytes_(Golytely,_Trilyte,_etc)	TRUE
0938	Dorea.sp..2	0.00770976911593284	70	070-A3R	aspirate	healthy	right	90	Female	White	32	TA	4	Hiseq_1	PEG_w_lytes_(Golytely,_Trilyte,_etc)	TRUE
0938	Coprococcus.catus	0	70	070-A3R	aspirate	healthy	right	90	Female	White	32	TA	4	Hiseq_1	PEG_w_lytes_(Golytely,_Trilyte,_etc)	TRUE
0948	Blautia.sp..7	0	71	071-A3L	aspirate	healthy	left	66	Male	White	24	healthy	4	Hiseq_1	Other_or_unknown	TRUE
0948	Coprococcus.catus	0.0105205877017958	71	071-A3L	aspirate	healthy	left	66	Male	White	24	healthy	4	Hiseq_1	Other_or_unknown	TRUE
0948	Bifidobacterium.sp..8	0	71	071-A3L	aspirate	healthy	left	66	Male	White	24	healthy	4	Hiseq_1	Other_or_unknown	TRUE
0948	Faecalibacterium.sp..6	0.00102787351109499	71	071-A3L	aspirate	healthy	left	66	Male	White	24	healthy	4	Hiseq_1	Other_or_unknown	TRUE
0948	Eubacterium.sp..6	0	71	071-A3L	aspirate	healthy	left	66	Male	White	24	healthy	4	Hiseq_1	Other_or_unknown	TRUE
0948	Gemmiger.formicilis	0	71	071-A3L	aspirate	healthy	left	66	Male	White	24	healthy	4	Hiseq_1	Other_or_unknown	TRUE
0948	Clostridium.ramosum	0	71	071-A3L	aspirate	healthy	left	66	Male	White	24	healthy	4	Hiseq_1	Other_or_unknown	TRUE
0948	Ruminococcus.sp..1	0	71	071-A3L	aspirate	healthy	left	66	Male	White	24	healthy	4	Hiseq_1	Other_or_unknown	TRUE
0948	Dorea.longicatena	0.00302315738557349	71	071-A3L	aspirate	healthy	left	66	Male	White	24	healthy	4	Hiseq_1	Other_or_unknown	TRUE
0948	Ruminococcus.torques	0.0558074853376867	71	071-A3L	aspirate	healthy	left	66	Male	White	24	healthy	4	Hiseq_1	Other_or_unknown	TRUE
0948	Bacteroides.fragilis	0	71	071-A3L	aspirate	healthy	left	66	Male	White	24	healthy	4	Hiseq_1	Other_or_unknown	TRUE
0948	Agathobacter.sp..1	0	71	071-A3L	aspirate	healthy	left	66	Male	White	24	healthy	4	Hiseq_1	Other_or_unknown	TRUE
0948	Eggerthella.lenta	0.00362778886268819	71	071-A3L	aspirate	healthy	left	66	Male	White	24	healthy	4	Hiseq_1	Other_or_unknown	TRUE
0948	Ruminococcus.gnavus	0	71	071-A3L	aspirate	healthy	left	66	Male	White	24	healthy	4	Hiseq_1	Other_or_unknown	TRUE
0948	Bilophila.wadsworthia	0.00278130479472761	71	071-A3L	aspirate	healthy	left	66	Male	White	24	healthy	4	Hiseq_1	Other_or_unknown	TRUE
0948	Anaerostipes.hadrus	0.0122740189854284	71	071-A3L	aspirate	healthy	left	66	Male	White	24	healthy	4	Hiseq_1	Other_or_unknown	TRUE
0948	Clostridium.sp..7	0.0082229880887599	71	071-A3L	aspirate	healthy	left	66	Male	White	24	healthy	4	Hiseq_1	Other_or_unknown	TRUE
0948	UBA7182.HGM12585	0.00368825201039966	71	071-A3L	aspirate	healthy	left	66	Male	White	24	healthy	4	Hiseq_1	Other_or_unknown	TRUE
0948	Ruthenibacterium.sp.	0.0162645867343854	71	071-A3L	aspirate	healthy	left	66	Male	White	24	healthy	4	Hiseq_1	Other_or_unknown	TRUE
0948	Blautia.sp..9	0.00483705181691759	71	071-A3L	aspirate	healthy	left	66	Male	White	24	healthy	4	Hiseq_1	Other_or_unknown	TRUE
0948	Dorea.sp..2	0	71	071-A3L	aspirate	healthy	left	66	Male	White	24	healthy	4	Hiseq_1	Other_or_unknown	TRUE
0948	Alistipes.finegoldii.1	0.00126972610194087	71	071-A3L	aspirate	healthy	left	66	Male	White	24	healthy	4	Hiseq_1	Other_or_unknown	TRUE
0950	Bilophila.wadsworthia	0.00251214201976218	71	071-A3R	aspirate	healthy	right	66	Male	White	24	healthy	4	Hiseq_1	Other_or_unknown	TRUE
0950	Gemmiger.formicilis	0	71	071-A3R	aspirate	healthy	right	66	Male	White	24	healthy	4	Hiseq_1	Other_or_unknown	TRUE
0950	Ruminococcus.torques	0.0638084073019595	71	071-A3R	aspirate	healthy	right	66	Male	White	24	healthy	4	Hiseq_1	Other_or_unknown	TRUE
0950	Blautia.sp..7	0	71	071-A3R	aspirate	healthy	right	66	Male	White	24	healthy	4	Hiseq_1	Other_or_unknown	TRUE
0950	Eggerthella.lenta	0.00230279685144867	71	071-A3R	aspirate	healthy	right	66	Male	White	24	healthy	4	Hiseq_1	Other_or_unknown	TRUE
0950	Alistipes.finegoldii.1	0.00096298777424217	71	071-A3R	aspirate	healthy	right	66	Male	White	24	healthy	4	Hiseq_1	Other_or_unknown	TRUE
0950	Ruminococcus.gnavus	0	71	071-A3R	aspirate	healthy	right	66	Male	White	24	healthy	4	Hiseq_1	Other_or_unknown	TRUE
0950	Coprococcus.catus	0.0082063305978898	71	071-A3R	aspirate	healthy	right	66	Male	White	24	healthy	4	Hiseq_1	Other_or_unknown	TRUE
0950	Faecalibacterium.sp..6	0.000460559370289734	71	071-A3R	aspirate	healthy	right	66	Male	White	24	healthy	4	Hiseq_1	Other_or_unknown	TRUE
0950	Eubacterium.sp..6	0.00205158264947245	71	071-A3R	aspirate	healthy	right	66	Male	White	24	healthy	4	Hiseq_1	Other_or_unknown	TRUE
0950	UBA7182.HGM12585	0.0027214871880757	71	071-A3R	aspirate	healthy	right	66	Male	White	24	healthy	4	Hiseq_1	Other_or_unknown	TRUE
0950	Bacteroides.fragilis	0.000334952269301625	71	071-A3R	aspirate	healthy	right	66	Male	White	24	healthy	4	Hiseq_1	Other_or_unknown	TRUE
0950	Clostridium.ramosum	0	71	071-A3R	aspirate	healthy	right	66	Male	White	24	healthy	4	Hiseq_1	Other_or_unknown	TRUE
0950	Dorea.longicatena	0.00159102327918272	71	071-A3R	aspirate	healthy	right	66	Male	White	24	healthy	4	Hiseq_1	Other_or_unknown	TRUE
0950	Ruthenibacterium.sp.	0.0159939708591526	71	071-A3R	aspirate	healthy	right	66	Male	White	24	healthy	4	Hiseq_1	Other_or_unknown	TRUE
0950	Dorea.sp..2	0	71	071-A3R	aspirate	healthy	right	66	Male	White	24	healthy	4	Hiseq_1	Other_or_unknown	TRUE
0950	Agathobacter.sp..1	0	71	071-A3R	aspirate	healthy	right	66	Male	White	24	healthy	4	Hiseq_1	Other_or_unknown	TRUE
0950	Bifidobacterium.sp..8	0	71	071-A3R	aspirate	healthy	right	66	Male	White	24	healthy	4	Hiseq_1	Other_or_unknown	TRUE
0950	Clostridium.sp..7	0.00607100988109194	71	071-A3R	aspirate	healthy	right	66	Male	White	24	healthy	4	Hiseq_1	Other_or_unknown	TRUE
0950	Blautia.sp..9	0.00418690336627031	71	071-A3R	aspirate	healthy	right	66	Male	White	24	healthy	4	Hiseq_1	Other_or_unknown	TRUE
0950	Anaerostipes.hadrus	0.0115139842572433	71	071-A3R	aspirate	healthy	right	66	Male	White	24	healthy	4	Hiseq_1	Other_or_unknown	TRUE
0950	Ruminococcus.sp..1	0	71	071-A3R	aspirate	healthy	right	66	Male	White	24	healthy	4	Hiseq_1	Other_or_unknown	TRUE
0974	Eggerthella.lenta	0.00458524385160484	73	073-A3L	aspirate	healthy	left	NA	NA	NA	NA	healthy	5	Hiseq_1	Other_or_unknown	TRUE
0974	Eubacterium.sp..6	0	73	073-A3L	aspirate	healthy	left	NA	NA	NA	NA	healthy	5	Hiseq_1	Other_or_unknown	TRUE
0974	UBA7182.HGM12585	0	73	073-A3L	aspirate	healthy	left	NA	NA	NA	NA	healthy	5	Hiseq_1	Other_or_unknown	TRUE
0974	Gemmiger.formicilis	0.0000906174674230205	73	073-A3L	aspirate	healthy	left	NA	NA	NA	NA	healthy	5	Hiseq_1	Other_or_unknown	TRUE
0974	Bifidobacterium.sp..8	0	73	073-A3L	aspirate	healthy	left	NA	NA	NA	NA	healthy	5	Hiseq_1	Other_or_unknown	TRUE
0974	Faecalibacterium.sp..6	0	73	073-A3L	aspirate	healthy	left	NA	NA	NA	NA	healthy	5	Hiseq_1	Other_or_unknown	TRUE
0974	Dorea.longicatena	0	73	073-A3L	aspirate	healthy	left	NA	NA	NA	NA	healthy	5	Hiseq_1	Other_or_unknown	TRUE
0974	Ruminococcus.torques	0.0738532359497617	73	073-A3L	aspirate	healthy	left	NA	NA	NA	NA	healthy	5	Hiseq_1	Other_or_unknown	TRUE
0974	Blautia.sp..7	0	73	073-A3L	aspirate	healthy	left	NA	NA	NA	NA	healthy	5	Hiseq_1	Other_or_unknown	TRUE
0974	Agathobacter.sp..1	0.000217481921815249	73	073-A3L	aspirate	healthy	left	NA	NA	NA	NA	healthy	5	Hiseq_1	Other_or_unknown	TRUE
0974	Alistipes.finegoldii.1	0.00164923790709897	73	073-A3L	aspirate	healthy	left	NA	NA	NA	NA	healthy	5	Hiseq_1	Other_or_unknown	TRUE
0974	Dorea.sp..2	0	73	073-A3L	aspirate	healthy	left	NA	NA	NA	NA	healthy	5	Hiseq_1	Other_or_unknown	TRUE
0974	Ruminococcus.gnavus	0.00351595773601319	73	073-A3L	aspirate	healthy	left	NA	NA	NA	NA	healthy	5	Hiseq_1	Other_or_unknown	TRUE
0974	Anaerostipes.hadrus	0.00302662341192888	73	073-A3L	aspirate	healthy	left	NA	NA	NA	NA	healthy	5	Hiseq_1	Other_or_unknown	TRUE
0974	Clostridium.sp..7	0	73	073-A3L	aspirate	healthy	left	NA	NA	NA	NA	healthy	5	Hiseq_1	Other_or_unknown	TRUE
0974	Blautia.sp..9	0.0031172408793519	73	073-A3L	aspirate	healthy	left	NA	NA	NA	NA	healthy	5	Hiseq_1	Other_or_unknown	TRUE
0974	Bilophila.wadsworthia	0.0061982347717346	73	073-A3L	aspirate	healthy	left	NA	NA	NA	NA	healthy	5	Hiseq_1	Other_or_unknown	TRUE
0974	Clostridium.ramosum	0.0394910923029523	73	073-A3L	aspirate	healthy	left	NA	NA	NA	NA	healthy	5	Hiseq_1	Other_or_unknown	TRUE
0974	Ruminococcus.sp..1	0	73	073-A3L	aspirate	healthy	left	NA	NA	NA	NA	healthy	5	Hiseq_1	Other_or_unknown	TRUE
0974	Ruthenibacterium.sp.	0.0100585388839553	73	073-A3L	aspirate	healthy	left	NA	NA	NA	NA	healthy	5	Hiseq_1	Other_or_unknown	TRUE
0974	Bacteroides.fragilis	0	73	073-A3L	aspirate	healthy	left	NA	NA	NA	NA	healthy	5	Hiseq_1	Other_or_unknown	TRUE
0974	Coprococcus.catus	0	73	073-A3L	aspirate	healthy	left	NA	NA	NA	NA	healthy	5	Hiseq_1	Other_or_unknown	TRUE
0976	Faecalibacterium.sp..6	0	73	073-A3R	aspirate	healthy	right	NA	NA	NA	NA	healthy	5	Hiseq_1	Other_or_unknown	TRUE
0976	Ruminococcus.torques	0.108176011606716	73	073-A3R	aspirate	healthy	right	NA	NA	NA	NA	healthy	5	Hiseq_1	Other_or_unknown	TRUE
0976	Alistipes.finegoldii.1	0.00143314637555512	73	073-A3R	aspirate	healthy	right	NA	NA	NA	NA	healthy	5	Hiseq_1	Other_or_unknown	TRUE
0976	Bifidobacterium.sp..8	0	73	073-A3R	aspirate	healthy	right	NA	NA	NA	NA	healthy	5	Hiseq_1	Other_or_unknown	TRUE
0976	Blautia.sp..7	0	73	073-A3R	aspirate	healthy	right	NA	NA	NA	NA	healthy	5	Hiseq_1	Other_or_unknown	TRUE
0976	Anaerostipes.hadrus	0.00176931651303102	73	073-A3R	aspirate	healthy	right	NA	NA	NA	NA	healthy	5	Hiseq_1	Other_or_unknown	TRUE
0976	Clostridium.sp..7	0	73	073-A3R	aspirate	healthy	right	NA	NA	NA	NA	healthy	5	Hiseq_1	Other_or_unknown	TRUE
0976	Eubacterium.sp..6	0	73	073-A3R	aspirate	healthy	right	NA	NA	NA	NA	healthy	5	Hiseq_1	Other_or_unknown	TRUE
0976	Bilophila.wadsworthia	0.00171623701764009	73	073-A3R	aspirate	healthy	right	NA	NA	NA	NA	healthy	5	Hiseq_1	Other_or_unknown	TRUE
0976	Clostridium.ramosum	0.0984978502804367	73	073-A3R	aspirate	healthy	right	NA	NA	NA	NA	healthy	5	Hiseq_1	Other_or_unknown	TRUE
0976	Gemmiger.formicilis	0.000141545321042481	73	073-A3R	aspirate	healthy	right	NA	NA	NA	NA	healthy	5	Hiseq_1	Other_or_unknown	TRUE
0976	Blautia.sp..9	0.00148622587094605	73	073-A3R	aspirate	healthy	right	NA	NA	NA	NA	healthy	5	Hiseq_1	Other_or_unknown	TRUE
0976	Ruthenibacterium.sp.	0.00582105132787204	73	073-A3R	aspirate	healthy	right	NA	NA	NA	NA	healthy	5	Hiseq_1	Other_or_unknown	TRUE
0976	Dorea.longicatena	0	73	073-A3R	aspirate	healthy	right	NA	NA	NA	NA	healthy	5	Hiseq_1	Other_or_unknown	TRUE
0976	Agathobacter.sp..1	0.0000884658256515508	73	073-A3R	aspirate	healthy	right	NA	NA	NA	NA	healthy	5	Hiseq_1	Other_or_unknown	TRUE
0976	Ruminococcus.sp..1	0	73	073-A3R	aspirate	healthy	right	NA	NA	NA	NA	healthy	5	Hiseq_1	Other_or_unknown	TRUE
0976	Dorea.sp..2	0	73	073-A3R	aspirate	healthy	right	NA	NA	NA	NA	healthy	5	Hiseq_1	Other_or_unknown	TRUE
0976	Ruminococcus.gnavus	0.00573258550222049	73	073-A3R	aspirate	healthy	right	NA	NA	NA	NA	healthy	5	Hiseq_1	Other_or_unknown	TRUE
0976	Eggerthella.lenta	0.00693572073108158	73	073-A3R	aspirate	healthy	right	NA	NA	NA	NA	healthy	5	Hiseq_1	Other_or_unknown	TRUE
0976	Coprococcus.catus	0	73	073-A3R	aspirate	healthy	right	NA	NA	NA	NA	healthy	5	Hiseq_1	Other_or_unknown	TRUE
0976	UBA7182.HGM12585	0	73	073-A3R	aspirate	healthy	right	NA	NA	NA	NA	healthy	5	Hiseq_1	Other_or_unknown	TRUE
0976	Bacteroides.fragilis	0	73	073-A3R	aspirate	healthy	right	NA	NA	NA	NA	healthy	5	Hiseq_1	Other_or_unknown	TRUE
0999	Eubacterium.sp..6	0.00686785642670944	75	075-A3L	aspirate	healthy	left	55	Female	Hispanic	28	TA	5	Hiseq_1	Other_or_unknown	TRUE
0999	Ruminococcus.torques	0.178062963705635	75	075-A3L	aspirate	healthy	left	55	Female	Hispanic	28	TA	5	Hiseq_1	Other_or_unknown	TRUE
0999	Ruminococcus.sp..1	0.00115299779426509	75	075-A3L	aspirate	healthy	left	55	Female	Hispanic	28	TA	5	Hiseq_1	Other_or_unknown	TRUE
0999	Gemmiger.formicilis	0.000350912372167636	75	075-A3L	aspirate	healthy	left	55	Female	Hispanic	28	TA	5	Hiseq_1	Other_or_unknown	TRUE
0999	Faecalibacterium.sp..6	0	75	075-A3L	aspirate	healthy	left	55	Female	Hispanic	28	TA	5	Hiseq_1	Other_or_unknown	TRUE
0999	Eggerthella.lenta	0.00335873270503309	75	075-A3L	aspirate	healthy	left	55	Female	Hispanic	28	TA	5	Hiseq_1	Other_or_unknown	TRUE
0999	Agathobacter.sp..1	0.000401042711048727	75	075-A3L	aspirate	healthy	left	55	Female	Hispanic	28	TA	5	Hiseq_1	Other_or_unknown	TRUE
0999	Blautia.sp..7	0.000150391016643272	75	075-A3L	aspirate	healthy	left	55	Female	Hispanic	28	TA	5	Hiseq_1	Other_or_unknown	TRUE
0999	Dorea.sp..2	0	75	075-A3L	aspirate	healthy	left	55	Female	Hispanic	28	TA	5	Hiseq_1	Other_or_unknown	TRUE
0999	Dorea.longicatena	0	75	075-A3L	aspirate	healthy	left	55	Female	Hispanic	28	TA	5	Hiseq_1	Other_or_unknown	TRUE
0999	Coprococcus.catus	0.0171947062362142	75	075-A3L	aspirate	healthy	left	55	Female	Hispanic	28	TA	5	Hiseq_1	Other_or_unknown	TRUE
0999	Clostridium.sp..7	0	75	075-A3L	aspirate	healthy	left	55	Female	Hispanic	28	TA	5	Hiseq_1	Other_or_unknown	TRUE
0999	UBA7182.HGM12585	0.0265189492680971	75	075-A3L	aspirate	healthy	left	55	Female	Hispanic	28	TA	5	Hiseq_1	Other_or_unknown	TRUE
0999	Bilophila.wadsworthia	0.0196009625025065	75	075-A3L	aspirate	healthy	left	55	Female	Hispanic	28	TA	5	Hiseq_1	Other_or_unknown	TRUE
0999	Bacteroides.fragilis	0	75	075-A3L	aspirate	healthy	left	55	Female	Hispanic	28	TA	5	Hiseq_1	Other_or_unknown	TRUE
0999	Ruthenibacterium.sp.	0.053539201925005	75	075-A3L	aspirate	healthy	left	55	Female	Hispanic	28	TA	5	Hiseq_1	Other_or_unknown	TRUE
0999	Blautia.sp..9	0.00185482253860036	75	075-A3L	aspirate	healthy	left	55	Female	Hispanic	28	TA	5	Hiseq_1	Other_or_unknown	TRUE
0999	Clostridium.ramosum	0.00912372167635853	75	075-A3L	aspirate	healthy	left	55	Female	Hispanic	28	TA	5	Hiseq_1	Other_or_unknown	TRUE
0999	Bifidobacterium.sp..8	0.000300782033286545	75	075-A3L	aspirate	healthy	left	55	Female	Hispanic	28	TA	5	Hiseq_1	Other_or_unknown	TRUE
0999	Alistipes.finegoldii.1	0	75	075-A3L	aspirate	healthy	left	55	Female	Hispanic	28	TA	5	Hiseq_1	Other_or_unknown	TRUE
0999	Ruminococcus.gnavus	0.130940445157409	75	075-A3L	aspirate	healthy	left	55	Female	Hispanic	28	TA	5	Hiseq_1	Other_or_unknown	TRUE
0999	Anaerostipes.hadrus	0.000952476438740726	75	075-A3L	aspirate	healthy	left	55	Female	Hispanic	28	TA	5	Hiseq_1	Other_or_unknown	TRUE
1003	Ruminococcus.torques	0.185858585858586	75	075-A3R	aspirate	healthy	right	55	Female	Hispanic	28	TA	5	Hiseq_1	Other_or_unknown	TRUE
1003	Faecalibacterium.sp..6	0	75	075-A3R	aspirate	healthy	right	55	Female	Hispanic	28	TA	5	Hiseq_1	Other_or_unknown	TRUE
1003	Dorea.longicatena	0	75	075-A3R	aspirate	healthy	right	55	Female	Hispanic	28	TA	5	Hiseq_1	Other_or_unknown	TRUE
1003	Eggerthella.lenta	0.00484848484848485	75	075-A3R	aspirate	healthy	right	55	Female	Hispanic	28	TA	5	Hiseq_1	Other_or_unknown	TRUE
1003	Bilophila.wadsworthia	0.0430976430976431	75	075-A3R	aspirate	healthy	right	55	Female	Hispanic	28	TA	5	Hiseq_1	Other_or_unknown	TRUE
1003	Anaerostipes.hadrus	0.00161616161616162	75	075-A3R	aspirate	healthy	right	55	Female	Hispanic	28	TA	5	Hiseq_1	Other_or_unknown	TRUE
1003	Clostridium.sp..7	0.00457912457912458	75	075-A3R	aspirate	healthy	right	55	Female	Hispanic	28	TA	5	Hiseq_1	Other_or_unknown	TRUE
1003	Eubacterium.sp..6	0.0113131313131313	75	075-A3R	aspirate	healthy	right	55	Female	Hispanic	28	TA	5	Hiseq_1	Other_or_unknown	TRUE
1003	Gemmiger.formicilis	0.00148148148148148	75	075-A3R	aspirate	healthy	right	55	Female	Hispanic	28	TA	5	Hiseq_1	Other_or_unknown	TRUE
1003	Clostridium.ramosum	0.0146801346801347	75	075-A3R	aspirate	healthy	right	55	Female	Hispanic	28	TA	5	Hiseq_1	Other_or_unknown	TRUE
1003	Ruminococcus.sp..1	0.00175084175084175	75	075-A3R	aspirate	healthy	right	55	Female	Hispanic	28	TA	5	Hiseq_1	Other_or_unknown	TRUE
1003	Alistipes.finegoldii.1	0	75	075-A3R	aspirate	healthy	right	55	Female	Hispanic	28	TA	5	Hiseq_1	Other_or_unknown	TRUE
1003	Ruthenibacterium.sp.	0.0731313131313131	75	075-A3R	aspirate	healthy	right	55	Female	Hispanic	28	TA	5	Hiseq_1	Other_or_unknown	TRUE
1003	Blautia.sp..7	0	75	075-A3R	aspirate	healthy	right	55	Female	Hispanic	28	TA	5	Hiseq_1	Other_or_unknown	TRUE
1003	Bifidobacterium.sp..8	0	75	075-A3R	aspirate	healthy	right	55	Female	Hispanic	28	TA	5	Hiseq_1	Other_or_unknown	TRUE
1003	Agathobacter.sp..1	0.00134680134680135	75	075-A3R	aspirate	healthy	right	55	Female	Hispanic	28	TA	5	Hiseq_1	Other_or_unknown	TRUE
1003	Dorea.sp..2	0	75	075-A3R	aspirate	healthy	right	55	Female	Hispanic	28	TA	5	Hiseq_1	Other_or_unknown	TRUE
1003	Ruminococcus.gnavus	0.154612794612795	75	075-A3R	aspirate	healthy	right	55	Female	Hispanic	28	TA	5	Hiseq_1	Other_or_unknown	TRUE
1003	UBA7182.HGM12585	0.0565656565656566	75	075-A3R	aspirate	healthy	right	55	Female	Hispanic	28	TA	5	Hiseq_1	Other_or_unknown	TRUE
1003	Coprococcus.catus	0.0234343434343434	75	075-A3R	aspirate	healthy	right	55	Female	Hispanic	28	TA	5	Hiseq_1	Other_or_unknown	TRUE
1003	Blautia.sp..9	0	75	075-A3R	aspirate	healthy	right	55	Female	Hispanic	28	TA	5	Hiseq_1	Other_or_unknown	TRUE
1003	Bacteroides.fragilis	0	75	075-A3R	aspirate	healthy	right	55	Female	Hispanic	28	TA	5	Hiseq_1	Other_or_unknown	TRUE
1026	Faecalibacterium.sp..6	0	77	077-A3L	aspirate	healthy	left	NA	NA	NA	NA	healthy	5	Hiseq_1	Other_or_unknown	TRUE
1026	Eubacterium.sp..6	0	77	077-A3L	aspirate	healthy	left	NA	NA	NA	NA	healthy	5	Hiseq_1	Other_or_unknown	TRUE
1026	Gemmiger.formicilis	0.0117630182183331	77	077-A3L	aspirate	healthy	left	NA	NA	NA	NA	healthy	5	Hiseq_1	Other_or_unknown	TRUE
1026	Ruminococcus.sp..1	0	77	077-A3L	aspirate	healthy	left	NA	NA	NA	NA	healthy	5	Hiseq_1	Other_or_unknown	TRUE
1026	Blautia.sp..9	0.0090374408262803	77	077-A3L	aspirate	healthy	left	NA	NA	NA	NA	healthy	5	Hiseq_1	Other_or_unknown	TRUE
1026	Anaerostipes.hadrus	0.00157796585855688	77	077-A3L	aspirate	healthy	left	NA	NA	NA	NA	healthy	5	Hiseq_1	Other_or_unknown	TRUE
1026	Ruminococcus.torques	0.0328503801463205	77	077-A3L	aspirate	healthy	left	NA	NA	NA	NA	healthy	5	Hiseq_1	Other_or_unknown	TRUE
1026	Alistipes.finegoldii.1	0	77	077-A3L	aspirate	healthy	left	NA	NA	NA	NA	healthy	5	Hiseq_1	Other_or_unknown	TRUE
1026	Bifidobacterium.sp..8	0	77	077-A3L	aspirate	healthy	left	NA	NA	NA	NA	healthy	5	Hiseq_1	Other_or_unknown	TRUE
1026	Clostridium.ramosum	0.0215177162530483	77	077-A3L	aspirate	healthy	left	NA	NA	NA	NA	healthy	5	Hiseq_1	Other_or_unknown	TRUE
1026	Eggerthella.lenta	0.00745947496772343	77	077-A3L	aspirate	healthy	left	NA	NA	NA	NA	healthy	5	Hiseq_1	Other_or_unknown	TRUE
1026	Clostridium.sp..7	0.0613972170420313	77	077-A3L	aspirate	healthy	left	NA	NA	NA	NA	healthy	5	Hiseq_1	Other_or_unknown	TRUE
1026	UBA7182.HGM12585	0.0146320470520729	77	077-A3L	aspirate	healthy	left	NA	NA	NA	NA	healthy	5	Hiseq_1	Other_or_unknown	TRUE
1026	Bilophila.wadsworthia	0.0140582412853249	77	077-A3L	aspirate	healthy	left	NA	NA	NA	NA	healthy	5	Hiseq_1	Other_or_unknown	TRUE
1026	Blautia.sp..7	0	77	077-A3L	aspirate	healthy	left	NA	NA	NA	NA	healthy	5	Hiseq_1	Other_or_unknown	TRUE
1026	Agathobacter.sp..1	0	77	077-A3L	aspirate	healthy	left	NA	NA	NA	NA	healthy	5	Hiseq_1	Other_or_unknown	TRUE
1026	Bacteroides.fragilis	0.0146320470520729	77	077-A3L	aspirate	healthy	left	NA	NA	NA	NA	healthy	5	Hiseq_1	Other_or_unknown	TRUE
1026	Ruthenibacterium.sp.	0.0292640941041457	77	077-A3L	aspirate	healthy	left	NA	NA	NA	NA	healthy	5	Hiseq_1	Other_or_unknown	TRUE
1026	Ruminococcus.gnavus	0.0285468368957108	77	077-A3L	aspirate	healthy	left	NA	NA	NA	NA	healthy	5	Hiseq_1	Other_or_unknown	TRUE
1026	Coprococcus.catus	0.0269688710371539	77	077-A3L	aspirate	healthy	left	NA	NA	NA	NA	healthy	5	Hiseq_1	Other_or_unknown	TRUE
1026	Dorea.sp..2	0	77	077-A3L	aspirate	healthy	left	NA	NA	NA	NA	healthy	5	Hiseq_1	Other_or_unknown	TRUE
1026	Dorea.longicatena	0	77	077-A3L	aspirate	healthy	left	NA	NA	NA	NA	healthy	5	Hiseq_1	Other_or_unknown	TRUE
1029	Gemmiger.formicilis	0.0179079921533886	77	077-A3R	aspirate	healthy	right	NA	NA	NA	NA	healthy	5	Hiseq_1	Other_or_unknown	TRUE
1029	Faecalibacterium.sp..6	0	77	077-A3R	aspirate	healthy	right	NA	NA	NA	NA	healthy	5	Hiseq_1	Other_or_unknown	TRUE
1029	Ruminococcus.torques	0.0110738467379611	77	077-A3R	aspirate	healthy	right	NA	NA	NA	NA	healthy	5	Hiseq_1	Other_or_unknown	TRUE
1029	Clostridium.sp..7	0.0437891539581092	77	077-A3R	aspirate	healthy	right	NA	NA	NA	NA	healthy	5	Hiseq_1	Other_or_unknown	TRUE
1029	Eubacterium.sp..6	0	77	077-A3R	aspirate	healthy	right	NA	NA	NA	NA	healthy	5	Hiseq_1	Other_or_unknown	TRUE
1029	Bilophila.wadsworthia	0.00436625957096754	77	077-A3R	aspirate	healthy	right	NA	NA	NA	NA	healthy	5	Hiseq_1	Other_or_unknown	TRUE
1029	Eggerthella.lenta	0.00404986394988293	77	077-A3R	aspirate	healthy	right	NA	NA	NA	NA	healthy	5	Hiseq_1	Other_or_unknown	TRUE
1029	Ruminococcus.sp..1	0	77	077-A3R	aspirate	healthy	right	NA	NA	NA	NA	healthy	5	Hiseq_1	Other_or_unknown	TRUE
1029	Clostridium.ramosum	0.0301841422514712	77	077-A3R	aspirate	healthy	right	NA	NA	NA	NA	healthy	5	Hiseq_1	Other_or_unknown	TRUE
1029	Bifidobacterium.sp..8	0	77	077-A3R	aspirate	healthy	right	NA	NA	NA	NA	healthy	5	Hiseq_1	Other_or_unknown	TRUE
1029	Dorea.longicatena	0	77	077-A3R	aspirate	healthy	right	NA	NA	NA	NA	healthy	5	Hiseq_1	Other_or_unknown	TRUE
1029	Agathobacter.sp..1	0	77	077-A3R	aspirate	healthy	right	NA	NA	NA	NA	healthy	5	Hiseq_1	Other_or_unknown	TRUE
1029	Blautia.sp..7	0.000126558248433842	77	077-A3R	aspirate	healthy	right	NA	NA	NA	NA	healthy	5	Hiseq_1	Other_or_unknown	TRUE
1029	Anaerostipes.hadrus	0.000632791242169208	77	077-A3R	aspirate	healthy	right	NA	NA	NA	NA	healthy	5	Hiseq_1	Other_or_unknown	TRUE
1029	Alistipes.finegoldii.1	0	77	077-A3R	aspirate	healthy	right	NA	NA	NA	NA	healthy	5	Hiseq_1	Other_or_unknown	TRUE
1029	Coprococcus.catus	0.0101879389989243	77	077-A3R	aspirate	healthy	right	NA	NA	NA	NA	healthy	5	Hiseq_1	Other_or_unknown	TRUE
1029	Ruminococcus.gnavus	0.00202493197494147	77	077-A3R	aspirate	healthy	right	NA	NA	NA	NA	healthy	5	Hiseq_1	Other_or_unknown	TRUE
1029	Blautia.sp..9	0.0104410554957919	77	077-A3R	aspirate	healthy	right	NA	NA	NA	NA	healthy	5	Hiseq_1	Other_or_unknown	TRUE
1029	Dorea.sp..2	0	77	077-A3R	aspirate	healthy	right	NA	NA	NA	NA	healthy	5	Hiseq_1	Other_or_unknown	TRUE
1029	Bacteroides.fragilis	0.00860596089350123	77	077-A3R	aspirate	healthy	right	NA	NA	NA	NA	healthy	5	Hiseq_1	Other_or_unknown	TRUE
1029	Ruthenibacterium.sp.	0.00961842688097197	77	077-A3R	aspirate	healthy	right	NA	NA	NA	NA	healthy	5	Hiseq_1	Other_or_unknown	TRUE
1029	UBA7182.HGM12585	0.00828956527241663	77	077-A3R	aspirate	healthy	right	NA	NA	NA	NA	healthy	5	Hiseq_1	Other_or_unknown	TRUE
1040	Faecalibacterium.sp..6	0	78	078-A3L	aspirate	healthy	left	49	Male	Asian	27	healthy	5	Hiseq_1	PEG_w_lytes_(Golytely,_Trilyte,_etc)	TRUE
1040	Clostridium.sp..7	0	78	078-A3L	aspirate	healthy	left	49	Male	Asian	27	healthy	5	Hiseq_1	PEG_w_lytes_(Golytely,_Trilyte,_etc)	TRUE
1040	Eubacterium.sp..6	0	78	078-A3L	aspirate	healthy	left	49	Male	Asian	27	healthy	5	Hiseq_1	PEG_w_lytes_(Golytely,_Trilyte,_etc)	TRUE
1040	Ruminococcus.torques	0.0594257734253283	78	078-A3L	aspirate	healthy	left	49	Male	Asian	27	healthy	5	Hiseq_1	PEG_w_lytes_(Golytely,_Trilyte,_etc)	TRUE
1040	Bilophila.wadsworthia	0	78	078-A3L	aspirate	healthy	left	49	Male	Asian	27	healthy	5	Hiseq_1	PEG_w_lytes_(Golytely,_Trilyte,_etc)	TRUE
1040	Bifidobacterium.sp..8	0	78	078-A3L	aspirate	healthy	left	49	Male	Asian	27	healthy	5	Hiseq_1	PEG_w_lytes_(Golytely,_Trilyte,_etc)	TRUE
1040	Alistipes.finegoldii.1	0	78	078-A3L	aspirate	healthy	left	49	Male	Asian	27	healthy	5	Hiseq_1	PEG_w_lytes_(Golytely,_Trilyte,_etc)	TRUE
1040	Eggerthella.lenta	0.00534164255508569	78	078-A3L	aspirate	healthy	left	49	Male	Asian	27	healthy	5	Hiseq_1	PEG_w_lytes_(Golytely,_Trilyte,_etc)	TRUE
1040	Anaerostipes.hadrus	0.00155797907856666	78	078-A3L	aspirate	healthy	left	49	Male	Asian	27	healthy	5	Hiseq_1	PEG_w_lytes_(Golytely,_Trilyte,_etc)	TRUE
1040	UBA7182.HGM12585	0	78	078-A3L	aspirate	healthy	left	49	Male	Asian	27	healthy	5	Hiseq_1	PEG_w_lytes_(Golytely,_Trilyte,_etc)	TRUE
1040	Ruminococcus.sp..1	0	78	078-A3L	aspirate	healthy	left	49	Male	Asian	27	healthy	5	Hiseq_1	PEG_w_lytes_(Golytely,_Trilyte,_etc)	TRUE
1040	Dorea.longicatena	0	78	078-A3L	aspirate	healthy	left	49	Male	Asian	27	healthy	5	Hiseq_1	PEG_w_lytes_(Golytely,_Trilyte,_etc)	TRUE
1040	Gemmiger.formicilis	0	78	078-A3L	aspirate	healthy	left	49	Male	Asian	27	healthy	5	Hiseq_1	PEG_w_lytes_(Golytely,_Trilyte,_etc)	TRUE
1040	Clostridium.ramosum	0	78	078-A3L	aspirate	healthy	left	49	Male	Asian	27	healthy	5	Hiseq_1	PEG_w_lytes_(Golytely,_Trilyte,_etc)	TRUE
1040	Agathobacter.sp..1	0	78	078-A3L	aspirate	healthy	left	49	Male	Asian	27	healthy	5	Hiseq_1	PEG_w_lytes_(Golytely,_Trilyte,_etc)	TRUE
1040	Ruthenibacterium.sp.	0	78	078-A3L	aspirate	healthy	left	49	Male	Asian	27	healthy	5	Hiseq_1	PEG_w_lytes_(Golytely,_Trilyte,_etc)	TRUE
1040	Blautia.sp..7	0	78	078-A3L	aspirate	healthy	left	49	Male	Asian	27	healthy	5	Hiseq_1	PEG_w_lytes_(Golytely,_Trilyte,_etc)	TRUE
1040	Coprococcus.catus	0.00756732695303806	78	078-A3L	aspirate	healthy	left	49	Male	Asian	27	healthy	5	Hiseq_1	PEG_w_lytes_(Golytely,_Trilyte,_etc)	TRUE
1040	Dorea.sp..2	0	78	078-A3L	aspirate	healthy	left	49	Male	Asian	27	healthy	5	Hiseq_1	PEG_w_lytes_(Golytely,_Trilyte,_etc)	TRUE
1040	Ruminococcus.gnavus	0	78	078-A3L	aspirate	healthy	left	49	Male	Asian	27	healthy	5	Hiseq_1	PEG_w_lytes_(Golytely,_Trilyte,_etc)	TRUE
1040	Blautia.sp..9	0	78	078-A3L	aspirate	healthy	left	49	Male	Asian	27	healthy	5	Hiseq_1	PEG_w_lytes_(Golytely,_Trilyte,_etc)	TRUE
1040	Bacteroides.fragilis	0.0191408858223904	78	078-A3L	aspirate	healthy	left	49	Male	Asian	27	healthy	5	Hiseq_1	PEG_w_lytes_(Golytely,_Trilyte,_etc)	TRUE
1052	Faecalibacterium.sp..6	0.00973630831643002	79	079-A3L	aspirate	healthy	left	67	Female	Hispanic	28	serrated	5	Hiseq_1	PEG_w_lytes_(Golytely,_Trilyte,_etc)	TRUE
1052	Ruminococcus.torques	0.0215589684149522	79	079-A3L	aspirate	healthy	left	67	Female	Hispanic	28	serrated	5	Hiseq_1	PEG_w_lytes_(Golytely,_Trilyte,_etc)	TRUE
1052	Eggerthella.lenta	0.00452042886119965	79	079-A3L	aspirate	healthy	left	67	Female	Hispanic	28	serrated	5	Hiseq_1	PEG_w_lytes_(Golytely,_Trilyte,_etc)	TRUE
1052	Clostridium.sp..7	0	79	079-A3L	aspirate	healthy	left	67	Female	Hispanic	28	serrated	5	Hiseq_1	PEG_w_lytes_(Golytely,_Trilyte,_etc)	TRUE
1052	Eubacterium.sp..6	0.017676035931614	79	079-A3L	aspirate	healthy	left	67	Female	Hispanic	28	serrated	5	Hiseq_1	PEG_w_lytes_(Golytely,_Trilyte,_etc)	TRUE
1052	Clostridium.ramosum	0.0173862648507679	79	079-A3L	aspirate	healthy	left	67	Female	Hispanic	28	serrated	5	Hiseq_1	PEG_w_lytes_(Golytely,_Trilyte,_etc)	TRUE
1052	Ruminococcus.sp..1	0	79	079-A3L	aspirate	healthy	left	67	Female	Hispanic	28	serrated	5	Hiseq_1	PEG_w_lytes_(Golytely,_Trilyte,_etc)	TRUE
1052	Gemmiger.formicilis	0	79	079-A3L	aspirate	healthy	left	67	Female	Hispanic	28	serrated	5	Hiseq_1	PEG_w_lytes_(Golytely,_Trilyte,_etc)	TRUE
1052	Anaerostipes.hadrus	0.00834540712836859	79	079-A3L	aspirate	healthy	left	67	Female	Hispanic	28	serrated	5	Hiseq_1	PEG_w_lytes_(Golytely,_Trilyte,_etc)	TRUE
1052	Blautia.sp..7	0.00208635178209215	79	079-A3L	aspirate	healthy	left	67	Female	Hispanic	28	serrated	5	Hiseq_1	PEG_w_lytes_(Golytely,_Trilyte,_etc)	TRUE
1052	Agathobacter.sp..1	0.00254998551144596	79	079-A3L	aspirate	healthy	left	67	Female	Hispanic	28	serrated	5	Hiseq_1	PEG_w_lytes_(Golytely,_Trilyte,_etc)	TRUE
1052	Alistipes.finegoldii.1	0	79	079-A3L	aspirate	healthy	left	67	Female	Hispanic	28	serrated	5	Hiseq_1	PEG_w_lytes_(Golytely,_Trilyte,_etc)	TRUE
1052	Dorea.sp..2	0.0101419878296146	79	079-A3L	aspirate	healthy	left	67	Female	Hispanic	28	serrated	5	Hiseq_1	PEG_w_lytes_(Golytely,_Trilyte,_etc)	TRUE
1052	Ruminococcus.gnavus	0.0340770791075051	79	079-A3L	aspirate	healthy	left	67	Female	Hispanic	28	serrated	5	Hiseq_1	PEG_w_lytes_(Golytely,_Trilyte,_etc)	TRUE
1052	Coprococcus.catus	0.0119385685308606	79	079-A3L	aspirate	healthy	left	67	Female	Hispanic	28	serrated	5	Hiseq_1	PEG_w_lytes_(Golytely,_Trilyte,_etc)	TRUE
1052	Dorea.longicatena	0.03969863807592	79	079-A3L	aspirate	healthy	left	67	Female	Hispanic	28	serrated	5	Hiseq_1	PEG_w_lytes_(Golytely,_Trilyte,_etc)	TRUE
1052	UBA7182.HGM12585	0.011011301072153	79	079-A3L	aspirate	healthy	left	67	Female	Hispanic	28	serrated	5	Hiseq_1	PEG_w_lytes_(Golytely,_Trilyte,_etc)	TRUE
1052	Bilophila.wadsworthia	0.014082874529122	79	079-A3L	aspirate	healthy	left	67	Female	Hispanic	28	serrated	5	Hiseq_1	PEG_w_lytes_(Golytely,_Trilyte,_etc)	TRUE
1052	Ruthenibacterium.sp.	0.0139090118806143	79	079-A3L	aspirate	healthy	left	67	Female	Hispanic	28	serrated	5	Hiseq_1	PEG_w_lytes_(Golytely,_Trilyte,_etc)	TRUE
1052	Blautia.sp..9	0.00399884091567662	79	079-A3L	aspirate	healthy	left	67	Female	Hispanic	28	serrated	5	Hiseq_1	PEG_w_lytes_(Golytely,_Trilyte,_etc)	TRUE
1052	Bifidobacterium.sp..8	0	79	079-A3L	aspirate	healthy	left	67	Female	Hispanic	28	serrated	5	Hiseq_1	PEG_w_lytes_(Golytely,_Trilyte,_etc)	TRUE
1052	Bacteroides.fragilis	0.0169805853375833	79	079-A3L	aspirate	healthy	left	67	Female	Hispanic	28	serrated	5	Hiseq_1	PEG_w_lytes_(Golytely,_Trilyte,_etc)	TRUE
1056	Coprococcus.catus	0.00931129938763527	79	079-A3R	aspirate	healthy	right	67	Female	Hispanic	28	serrated	5	Hiseq_1	PEG_w_lytes_(Golytely,_Trilyte,_etc)	TRUE
1056	Gemmiger.formicilis	0	79	079-A3R	aspirate	healthy	right	67	Female	Hispanic	28	serrated	5	Hiseq_1	PEG_w_lytes_(Golytely,_Trilyte,_etc)	TRUE
1056	Faecalibacterium.sp..6	0.0116600956295613	79	079-A3R	aspirate	healthy	right	67	Female	Hispanic	28	serrated	5	Hiseq_1	PEG_w_lytes_(Golytely,_Trilyte,_etc)	TRUE
1056	Ruminococcus.torques	0.0202164247965775	79	079-A3R	aspirate	healthy	right	67	Female	Hispanic	28	serrated	5	Hiseq_1	PEG_w_lytes_(Golytely,_Trilyte,_etc)	TRUE
1056	Eubacterium.sp..6	0.0234040768391913	79	079-A3R	aspirate	healthy	right	67	Female	Hispanic	28	serrated	5	Hiseq_1	PEG_w_lytes_(Golytely,_Trilyte,_etc)	TRUE
1056	Bifidobacterium.sp..8	0	79	079-A3R	aspirate	healthy	right	67	Female	Hispanic	28	serrated	5	Hiseq_1	PEG_w_lytes_(Golytely,_Trilyte,_etc)	TRUE
1056	Agathobacter.sp..1	0.00369096552302659	79	079-A3R	aspirate	healthy	right	67	Female	Hispanic	28	serrated	5	Hiseq_1	PEG_w_lytes_(Golytely,_Trilyte,_etc)	TRUE
1056	Eggerthella.lenta	0.00503313480412717	79	079-A3R	aspirate	healthy	right	67	Female	Hispanic	28	serrated	5	Hiseq_1	PEG_w_lytes_(Golytely,_Trilyte,_etc)	TRUE
1056	Clostridium.sp..7	0	79	079-A3R	aspirate	healthy	right	67	Female	Hispanic	28	serrated	5	Hiseq_1	PEG_w_lytes_(Golytely,_Trilyte,_etc)	TRUE
1056	Anaerostipes.hadrus	0.00511702038419596	79	079-A3R	aspirate	healthy	right	67	Female	Hispanic	28	serrated	5	Hiseq_1	PEG_w_lytes_(Golytely,_Trilyte,_etc)	TRUE
1056	Alistipes.finegoldii.1	0	79	079-A3R	aspirate	healthy	right	67	Female	Hispanic	28	serrated	5	Hiseq_1	PEG_w_lytes_(Golytely,_Trilyte,_etc)	TRUE
1056	Dorea.longicatena	0.0340575455079272	79	079-A3R	aspirate	healthy	right	67	Female	Hispanic	28	serrated	5	Hiseq_1	PEG_w_lytes_(Golytely,_Trilyte,_etc)	TRUE
1056	Ruminococcus.sp..1	0	79	079-A3R	aspirate	healthy	right	67	Female	Hispanic	28	serrated	5	Hiseq_1	PEG_w_lytes_(Golytely,_Trilyte,_etc)	TRUE
1056	Clostridium.ramosum	0.0195453401560272	79	079-A3R	aspirate	healthy	right	67	Female	Hispanic	28	serrated	5	Hiseq_1	PEG_w_lytes_(Golytely,_Trilyte,_etc)	TRUE
1056	Bilophila.wadsworthia	0.0108212398288734	79	079-A3R	aspirate	healthy	right	67	Female	Hispanic	28	serrated	5	Hiseq_1	PEG_w_lytes_(Golytely,_Trilyte,_etc)	TRUE
1056	Ruthenibacterium.sp.	0.00838855800687862	79	079-A3R	aspirate	healthy	right	67	Female	Hispanic	28	serrated	5	Hiseq_1	PEG_w_lytes_(Golytely,_Trilyte,_etc)	TRUE
1056	Blautia.sp..7	0.00167771160137572	79	079-A3R	aspirate	healthy	right	67	Female	Hispanic	28	serrated	5	Hiseq_1	PEG_w_lytes_(Golytely,_Trilyte,_etc)	TRUE
1056	Dorea.sp..2	0.0103179263484607	79	079-A3R	aspirate	healthy	right	67	Female	Hispanic	28	serrated	5	Hiseq_1	PEG_w_lytes_(Golytely,_Trilyte,_etc)	TRUE
1056	Bacteroides.fragilis	0.0150155188323127	79	079-A3R	aspirate	healthy	right	67	Female	Hispanic	28	serrated	5	Hiseq_1	PEG_w_lytes_(Golytely,_Trilyte,_etc)	TRUE
1056	Ruminococcus.gnavus	0.037664625450885	79	079-A3R	aspirate	healthy	right	67	Female	Hispanic	28	serrated	5	Hiseq_1	PEG_w_lytes_(Golytely,_Trilyte,_etc)	TRUE
1056	UBA7182.HGM12585	0.0171965439141012	79	079-A3R	aspirate	healthy	right	67	Female	Hispanic	28	serrated	5	Hiseq_1	PEG_w_lytes_(Golytely,_Trilyte,_etc)	TRUE
1056	Blautia.sp..9	0.00511702038419596	79	079-A3R	aspirate	healthy	right	67	Female	Hispanic	28	serrated	5	Hiseq_1	PEG_w_lytes_(Golytely,_Trilyte,_etc)	TRUE
1066	Faecalibacterium.sp..6	0.000125040638207417	80	080-A3L	aspirate	healthy	left	NA	NA	NA	NA	serrated	5	Hiseq_1	Other_or_unknown	TRUE
1066	Bifidobacterium.sp..8	0	80	080-A3L	aspirate	healthy	left	NA	NA	NA	NA	serrated	5	Hiseq_1	Other_or_unknown	TRUE
1066	Anaerostipes.hadrus	0.00127541450971566	80	080-A3L	aspirate	healthy	left	NA	NA	NA	NA	serrated	5	Hiseq_1	Other_or_unknown	TRUE
1066	Alistipes.finegoldii.1	0	80	080-A3L	aspirate	healthy	left	NA	NA	NA	NA	serrated	5	Hiseq_1	Other_or_unknown	TRUE
1066	Eubacterium.sp..6	0.00507664991122115	80	080-A3L	aspirate	healthy	left	NA	NA	NA	NA	serrated	5	Hiseq_1	Other_or_unknown	TRUE
1066	Clostridium.ramosum	0	80	080-A3L	aspirate	healthy	left	NA	NA	NA	NA	serrated	5	Hiseq_1	Other_or_unknown	TRUE
1066	Bilophila.wadsworthia	0.00717733263310576	80	080-A3L	aspirate	healthy	left	NA	NA	NA	NA	serrated	5	Hiseq_1	Other_or_unknown	TRUE
1066	Dorea.longicatena	0.00247580463650686	80	080-A3L	aspirate	healthy	left	NA	NA	NA	NA	serrated	5	Hiseq_1	Other_or_unknown	TRUE
1066	Ruminococcus.torques	0.11278665566309	80	080-A3L	aspirate	healthy	left	NA	NA	NA	NA	serrated	5	Hiseq_1	Other_or_unknown	TRUE
1066	Blautia.sp..7	0.000100032510565934	80	080-A3L	aspirate	healthy	left	NA	NA	NA	NA	serrated	5	Hiseq_1	Other_or_unknown	TRUE
1066	Agathobacter.sp..1	0.000475154425188186	80	080-A3L	aspirate	healthy	left	NA	NA	NA	NA	serrated	5	Hiseq_1	Other_or_unknown	TRUE
1066	Clostridium.sp..7	0.00527671493235302	80	080-A3L	aspirate	healthy	left	NA	NA	NA	NA	serrated	5	Hiseq_1	Other_or_unknown	TRUE
1066	Eggerthella.lenta	0.00130042263735714	80	080-A3L	aspirate	healthy	left	NA	NA	NA	NA	serrated	5	Hiseq_1	Other_or_unknown	TRUE
1066	Ruminococcus.gnavus	0	80	080-A3L	aspirate	healthy	left	NA	NA	NA	NA	serrated	5	Hiseq_1	Other_or_unknown	TRUE
1066	UBA7182.HGM12585	0.00585190186810713	80	080-A3L	aspirate	healthy	left	NA	NA	NA	NA	serrated	5	Hiseq_1	Other_or_unknown	TRUE
1066	Ruminococcus.sp..1	0	80	080-A3L	aspirate	healthy	left	NA	NA	NA	NA	serrated	5	Hiseq_1	Other_or_unknown	TRUE
1066	Gemmiger.formicilis	0.00107534948858379	80	080-A3L	aspirate	healthy	left	NA	NA	NA	NA	serrated	5	Hiseq_1	Other_or_unknown	TRUE
1066	Blautia.sp..9	0.0303598669567609	80	080-A3L	aspirate	healthy	left	NA	NA	NA	NA	serrated	5	Hiseq_1	Other_or_unknown	TRUE
1066	Coprococcus.catus	0.0233575912171456	80	080-A3L	aspirate	healthy	left	NA	NA	NA	NA	serrated	5	Hiseq_1	Other_or_unknown	TRUE
1066	Ruthenibacterium.sp.	0.0244829569610123	80	080-A3L	aspirate	healthy	left	NA	NA	NA	NA	serrated	5	Hiseq_1	Other_or_unknown	TRUE
1066	Bacteroides.fragilis	0.00565183684697527	80	080-A3L	aspirate	healthy	left	NA	NA	NA	NA	serrated	5	Hiseq_1	Other_or_unknown	TRUE
1066	Dorea.sp..2	0.0193062745392252	80	080-A3L	aspirate	healthy	left	NA	NA	NA	NA	serrated	5	Hiseq_1	Other_or_unknown	TRUE
1068	Faecalibacterium.sp..6	0.000106855872798769	80	080-A3R	aspirate	healthy	right	NA	NA	NA	NA	serrated	5	Hiseq_1	Other_or_unknown	TRUE
1068	Ruminococcus.sp..1	0	80	080-A3R	aspirate	healthy	right	NA	NA	NA	NA	serrated	5	Hiseq_1	Other_or_unknown	TRUE
1068	Bifidobacterium.sp..8	0	80	080-A3R	aspirate	healthy	right	NA	NA	NA	NA	serrated	5	Hiseq_1	Other_or_unknown	TRUE
1068	Agathobacter.sp..1	0.000341938792956061	80	080-A3R	aspirate	healthy	right	NA	NA	NA	NA	serrated	5	Hiseq_1	Other_or_unknown	TRUE
1068	Eggerthella.lenta	0.00104718755342794	80	080-A3R	aspirate	healthy	right	NA	NA	NA	NA	serrated	5	Hiseq_1	Other_or_unknown	TRUE
1068	Blautia.sp..7	0.000106855872798769	80	080-A3R	aspirate	healthy	right	NA	NA	NA	NA	serrated	5	Hiseq_1	Other_or_unknown	TRUE
1068	Anaerostipes.hadrus	0.00160283809198154	80	080-A3R	aspirate	healthy	right	NA	NA	NA	NA	serrated	5	Hiseq_1	Other_or_unknown	TRUE
1068	Clostridium.sp..7	0.00688151820824072	80	080-A3R	aspirate	healthy	right	NA	NA	NA	NA	serrated	5	Hiseq_1	Other_or_unknown	TRUE
1068	Eubacterium.sp..6	0.00373995554795692	80	080-A3R	aspirate	healthy	right	NA	NA	NA	NA	serrated	5	Hiseq_1	Other_or_unknown	TRUE
1068	Gemmiger.formicilis	0.000940331680629167	80	080-A3R	aspirate	healthy	right	NA	NA	NA	NA	serrated	5	Hiseq_1	Other_or_unknown	TRUE
1068	Clostridium.ramosum	0	80	080-A3R	aspirate	healthy	right	NA	NA	NA	NA	serrated	5	Hiseq_1	Other_or_unknown	TRUE
1068	Bacteroides.fragilis	0.00765088049239186	80	080-A3R	aspirate	healthy	right	NA	NA	NA	NA	serrated	5	Hiseq_1	Other_or_unknown	TRUE
1068	Blautia.sp..9	0.0285732603863908	80	080-A3R	aspirate	healthy	right	NA	NA	NA	NA	serrated	5	Hiseq_1	Other_or_unknown	TRUE
1068	Ruminococcus.torques	0.108244999145153	80	080-A3R	aspirate	healthy	right	NA	NA	NA	NA	serrated	5	Hiseq_1	Other_or_unknown	TRUE
1068	Ruthenibacterium.sp.	0.0282526927679945	80	080-A3R	aspirate	healthy	right	NA	NA	NA	NA	serrated	5	Hiseq_1	Other_or_unknown	TRUE
1068	Coprococcus.catus	0.0215207727816721	80	080-A3R	aspirate	healthy	right	NA	NA	NA	NA	serrated	5	Hiseq_1	Other_or_unknown	TRUE
1068	Alistipes.finegoldii.1	0	80	080-A3R	aspirate	healthy	right	NA	NA	NA	NA	serrated	5	Hiseq_1	Other_or_unknown	TRUE
1068	Dorea.sp..2	0.0190630877073004	80	080-A3R	aspirate	healthy	right	NA	NA	NA	NA	serrated	5	Hiseq_1	Other_or_unknown	TRUE
1068	Ruminococcus.gnavus	0	80	080-A3R	aspirate	healthy	right	NA	NA	NA	NA	serrated	5	Hiseq_1	Other_or_unknown	TRUE
1068	UBA7182.HGM12585	0.00572747478201402	80	080-A3R	aspirate	healthy	right	NA	NA	NA	NA	serrated	5	Hiseq_1	Other_or_unknown	TRUE
1068	Bilophila.wadsworthia	0.00621901179688836	80	080-A3R	aspirate	healthy	right	NA	NA	NA	NA	serrated	5	Hiseq_1	Other_or_unknown	TRUE
1068	Dorea.longicatena	0.00188066336125833	80	080-A3R	aspirate	healthy	right	NA	NA	NA	NA	serrated	5	Hiseq_1	Other_or_unknown	TRUE
1079	Gemmiger.formicilis	0	81	081-A3L	aspirate	healthy	left	57	Male	Asian	23	TA	5	Hiseq_1	Miralax_(or_generic)	TRUE
1079	Coprococcus.catus	0.0135811293781272	81	081-A3L	aspirate	healthy	left	57	Male	Asian	23	TA	5	Hiseq_1	Miralax_(or_generic)	TRUE
1079	Eubacterium.sp..6	0	81	081-A3L	aspirate	healthy	left	57	Male	Asian	23	TA	5	Hiseq_1	Miralax_(or_generic)	TRUE
1079	Bilophila.wadsworthia	0	81	081-A3L	aspirate	healthy	left	57	Male	Asian	23	TA	5	Hiseq_1	Miralax_(or_generic)	TRUE
1079	Clostridium.ramosum	0	81	081-A3L	aspirate	healthy	left	57	Male	Asian	23	TA	5	Hiseq_1	Miralax_(or_generic)	TRUE
1079	Ruminococcus.torques	0	81	081-A3L	aspirate	healthy	left	57	Male	Asian	23	TA	5	Hiseq_1	Miralax_(or_generic)	TRUE
1079	Blautia.sp..7	0.000786275911365261	81	081-A3L	aspirate	healthy	left	57	Male	Asian	23	TA	5	Hiseq_1	Miralax_(or_generic)	TRUE
1079	Agathobacter.sp..1	0.00100071479628306	81	081-A3L	aspirate	healthy	left	57	Male	Asian	23	TA	5	Hiseq_1	Miralax_(or_generic)	TRUE
1079	Bifidobacterium.sp..8	0	81	081-A3L	aspirate	healthy	left	57	Male	Asian	23	TA	5	Hiseq_1	Miralax_(or_generic)	TRUE
1079	Eggerthella.lenta	0.048963545389564	81	081-A3L	aspirate	healthy	left	57	Male	Asian	23	TA	5	Hiseq_1	Miralax_(or_generic)	TRUE
1079	Ruminococcus.gnavus	0.0817012151536812	81	081-A3L	aspirate	healthy	left	57	Male	Asian	23	TA	5	Hiseq_1	Miralax_(or_generic)	TRUE
1079	Ruthenibacterium.sp.	0.0905646890636169	81	081-A3L	aspirate	healthy	left	57	Male	Asian	23	TA	5	Hiseq_1	Miralax_(or_generic)	TRUE
1079	Anaerostipes.hadrus	0.0112937812723374	81	081-A3L	aspirate	healthy	left	57	Male	Asian	23	TA	5	Hiseq_1	Miralax_(or_generic)	TRUE
1079	Faecalibacterium.sp..6	0	81	081-A3L	aspirate	healthy	left	57	Male	Asian	23	TA	5	Hiseq_1	Miralax_(or_generic)	TRUE
1079	UBA7182.HGM12585	0	81	081-A3L	aspirate	healthy	left	57	Male	Asian	23	TA	5	Hiseq_1	Miralax_(or_generic)	TRUE
1079	Dorea.sp..2	0	81	081-A3L	aspirate	healthy	left	57	Male	Asian	23	TA	5	Hiseq_1	Miralax_(or_generic)	TRUE
1079	Bacteroides.fragilis	0	81	081-A3L	aspirate	healthy	left	57	Male	Asian	23	TA	5	Hiseq_1	Miralax_(or_generic)	TRUE
1079	Ruminococcus.sp..1	0	81	081-A3L	aspirate	healthy	left	57	Male	Asian	23	TA	5	Hiseq_1	Miralax_(or_generic)	TRUE
1079	Dorea.longicatena	0	81	081-A3L	aspirate	healthy	left	57	Male	Asian	23	TA	5	Hiseq_1	Miralax_(or_generic)	TRUE
1079	Blautia.sp..9	0	81	081-A3L	aspirate	healthy	left	57	Male	Asian	23	TA	5	Hiseq_1	Miralax_(or_generic)	TRUE
1079	Alistipes.finegoldii.1	0	81	081-A3L	aspirate	healthy	left	57	Male	Asian	23	TA	5	Hiseq_1	Miralax_(or_generic)	TRUE
1079	Clostridium.sp..7	0	81	081-A3L	aspirate	healthy	left	57	Male	Asian	23	TA	5	Hiseq_1	Miralax_(or_generic)	TRUE
1081	Gemmiger.formicilis	0	81	081-A3R	aspirate	healthy	right	57	Male	Asian	23	TA	5	Hiseq_1	Miralax_(or_generic)	TRUE
1081	Blautia.sp..7	0.00100787978742899	81	081-A3R	aspirate	healthy	right	57	Male	Asian	23	TA	5	Hiseq_1	Miralax_(or_generic)	TRUE
1081	Eggerthella.lenta	0.058182151365219	81	081-A3R	aspirate	healthy	right	57	Male	Asian	23	TA	5	Hiseq_1	Miralax_(or_generic)	TRUE
1081	Alistipes.finegoldii.1	0	81	081-A3R	aspirate	healthy	right	57	Male	Asian	23	TA	5	Hiseq_1	Miralax_(or_generic)	TRUE
1081	Ruminococcus.gnavus	0.130749496060106	81	081-A3R	aspirate	healthy	right	57	Male	Asian	23	TA	5	Hiseq_1	Miralax_(or_generic)	TRUE
1081	Eubacterium.sp..6	0	81	081-A3R	aspirate	healthy	right	57	Male	Asian	23	TA	5	Hiseq_1	Miralax_(or_generic)	TRUE
1081	Clostridium.sp..7	0	81	081-A3R	aspirate	healthy	right	57	Male	Asian	23	TA	5	Hiseq_1	Miralax_(or_generic)	TRUE
1081	Bilophila.wadsworthia	0	81	081-A3R	aspirate	healthy	right	57	Male	Asian	23	TA	5	Hiseq_1	Miralax_(or_generic)	TRUE
1081	Clostridium.ramosum	0	81	081-A3R	aspirate	healthy	right	57	Male	Asian	23	TA	5	Hiseq_1	Miralax_(or_generic)	TRUE
1081	Faecalibacterium.sp..6	0	81	081-A3R	aspirate	healthy	right	57	Male	Asian	23	TA	5	Hiseq_1	Miralax_(or_generic)	TRUE
1081	Dorea.longicatena	0	81	081-A3R	aspirate	healthy	right	57	Male	Asian	23	TA	5	Hiseq_1	Miralax_(or_generic)	TRUE
1081	Ruminococcus.torques	0	81	081-A3R	aspirate	healthy	right	57	Male	Asian	23	TA	5	Hiseq_1	Miralax_(or_generic)	TRUE
1081	Bacteroides.fragilis	0	81	081-A3R	aspirate	healthy	right	57	Male	Asian	23	TA	5	Hiseq_1	Miralax_(or_generic)	TRUE
1081	Agathobacter.sp..1	0	81	081-A3R	aspirate	healthy	right	57	Male	Asian	23	TA	5	Hiseq_1	Miralax_(or_generic)	TRUE
1081	Bifidobacterium.sp..8	0	81	081-A3R	aspirate	healthy	right	57	Male	Asian	23	TA	5	Hiseq_1	Miralax_(or_generic)	TRUE
1081	Blautia.sp..9	0	81	081-A3R	aspirate	healthy	right	57	Male	Asian	23	TA	5	Hiseq_1	Miralax_(or_generic)	TRUE
1081	Dorea.sp..2	0	81	081-A3R	aspirate	healthy	right	57	Male	Asian	23	TA	5	Hiseq_1	Miralax_(or_generic)	TRUE
1081	Coprococcus.catus	0.00595565328935312	81	081-A3R	aspirate	healthy	right	57	Male	Asian	23	TA	5	Hiseq_1	Miralax_(or_generic)	TRUE
1081	Anaerostipes.hadrus	0.0111783030969397	81	081-A3R	aspirate	healthy	right	57	Male	Asian	23	TA	5	Hiseq_1	Miralax_(or_generic)	TRUE
1081	UBA7182.HGM12585	0	81	081-A3R	aspirate	healthy	right	57	Male	Asian	23	TA	5	Hiseq_1	Miralax_(or_generic)	TRUE
1081	Ruminococcus.sp..1	0	81	081-A3R	aspirate	healthy	right	57	Male	Asian	23	TA	5	Hiseq_1	Miralax_(or_generic)	TRUE
1081	Ruthenibacterium.sp.	0.0451713395638629	81	081-A3R	aspirate	healthy	right	57	Male	Asian	23	TA	5	Hiseq_1	Miralax_(or_generic)	TRUE
1104	Bifidobacterium.sp..8	0.00381500176077004	83	083-A3L	aspirate	healthy	left	44	Male	Asian	26	healthy	5	Hiseq_1	Other_or_unknown	TRUE
1104	Bilophila.wadsworthia	0.0144383143561451	83	083-A3L	aspirate	healthy	left	44	Male	Asian	26	healthy	5	Hiseq_1	Other_or_unknown	TRUE
1104	Faecalibacterium.sp..6	0.00264115506514849	83	083-A3L	aspirate	healthy	left	44	Male	Asian	26	healthy	5	Hiseq_1	Other_or_unknown	TRUE
1104	Dorea.longicatena	0	83	083-A3L	aspirate	healthy	left	44	Male	Asian	26	healthy	5	Hiseq_1	Other_or_unknown	TRUE
1104	Ruminococcus.torques	0.415013499237	83	083-A3L	aspirate	healthy	left	44	Male	Asian	26	healthy	5	Hiseq_1	Other_or_unknown	TRUE
1104	Blautia.sp..7	0.00023476933912431	83	083-A3L	aspirate	healthy	left	44	Male	Asian	26	healthy	5	Hiseq_1	Other_or_unknown	TRUE
1104	Agathobacter.sp..1	0	83	083-A3L	aspirate	healthy	left	44	Male	Asian	26	healthy	5	Hiseq_1	Other_or_unknown	TRUE
1104	Alistipes.finegoldii.1	0	83	083-A3L	aspirate	healthy	left	44	Male	Asian	26	healthy	5	Hiseq_1	Other_or_unknown	TRUE
1104	Eggerthella.lenta	0.0429040967249677	83	083-A3L	aspirate	healthy	left	44	Male	Asian	26	healthy	5	Hiseq_1	Other_or_unknown	TRUE
1104	Ruminococcus.gnavus	0.14596783660054	83	083-A3L	aspirate	healthy	left	44	Male	Asian	26	healthy	5	Hiseq_1	Other_or_unknown	TRUE
1104	Anaerostipes.hadrus	0.00346284775208358	83	083-A3L	aspirate	healthy	left	44	Male	Asian	26	healthy	5	Hiseq_1	Other_or_unknown	TRUE
1104	Eubacterium.sp..6	0.00639746449113746	83	083-A3L	aspirate	healthy	left	44	Male	Asian	26	healthy	5	Hiseq_1	Other_or_unknown	TRUE
1104	UBA7182.HGM12585	0.0112102359431858	83	083-A3L	aspirate	healthy	left	44	Male	Asian	26	healthy	5	Hiseq_1	Other_or_unknown	TRUE
1104	Gemmiger.formicilis	0	83	083-A3L	aspirate	healthy	left	44	Male	Asian	26	healthy	5	Hiseq_1	Other_or_unknown	TRUE
1104	Clostridium.ramosum	0.0988378917713347	83	083-A3L	aspirate	healthy	left	44	Male	Asian	26	healthy	5	Hiseq_1	Other_or_unknown	TRUE
1104	Ruminococcus.sp..1	0	83	083-A3L	aspirate	healthy	left	44	Male	Asian	26	healthy	5	Hiseq_1	Other_or_unknown	TRUE
1104	Blautia.sp..9	0	83	083-A3L	aspirate	healthy	left	44	Male	Asian	26	healthy	5	Hiseq_1	Other_or_unknown	TRUE
1104	Ruthenibacterium.sp.	0.0200140861603475	83	083-A3L	aspirate	healthy	left	44	Male	Asian	26	healthy	5	Hiseq_1	Other_or_unknown	TRUE
1104	Bacteroides.fragilis	0.0204836248385961	83	083-A3L	aspirate	healthy	left	44	Male	Asian	26	healthy	5	Hiseq_1	Other_or_unknown	TRUE
1104	Coprococcus.catus	0	83	083-A3L	aspirate	healthy	left	44	Male	Asian	26	healthy	5	Hiseq_1	Other_or_unknown	TRUE
1104	Clostridium.sp..7	0	83	083-A3L	aspirate	healthy	left	44	Male	Asian	26	healthy	5	Hiseq_1	Other_or_unknown	TRUE
1104	Dorea.sp..2	0.0233595492428689	83	083-A3L	aspirate	healthy	left	44	Male	Asian	26	healthy	5	Hiseq_1	Other_or_unknown	TRUE
1108	Eggerthella.lenta	0.0335935651762479	83	083-A3R	aspirate	healthy	right	44	Male	Asian	26	healthy	5	Hiseq_1	Other_or_unknown	TRUE
1108	Blautia.sp..7	0	83	083-A3R	aspirate	healthy	right	44	Male	Asian	26	healthy	5	Hiseq_1	Other_or_unknown	TRUE
1108	Bifidobacterium.sp..8	0.00295718003312042	83	083-A3R	aspirate	healthy	right	44	Male	Asian	26	healthy	5	Hiseq_1	Other_or_unknown	TRUE
1108	Faecalibacterium.sp..6	0.00768866808611308	83	083-A3R	aspirate	healthy	right	44	Male	Asian	26	healthy	5	Hiseq_1	Other_or_unknown	TRUE
1108	Eubacterium.sp..6	0.0158504849775254	83	083-A3R	aspirate	healthy	right	44	Male	Asian	26	healthy	5	Hiseq_1	Other_or_unknown	TRUE
1108	Gemmiger.formicilis	0	83	083-A3R	aspirate	healthy	right	44	Male	Asian	26	healthy	5	Hiseq_1	Other_or_unknown	TRUE
1108	Clostridium.ramosum	0.158682280577242	83	083-A3R	aspirate	healthy	right	44	Male	Asian	26	healthy	5	Hiseq_1	Other_or_unknown	TRUE
1108	Ruminococcus.sp..1	0	83	083-A3R	aspirate	healthy	right	44	Male	Asian	26	healthy	5	Hiseq_1	Other_or_unknown	TRUE
1108	Blautia.sp..9	0	83	083-A3R	aspirate	healthy	right	44	Male	Asian	26	healthy	5	Hiseq_1	Other_or_unknown	TRUE
1108	Ruminococcus.torques	0.294239413295481	83	083-A3R	aspirate	healthy	right	44	Male	Asian	26	healthy	5	Hiseq_1	Other_or_unknown	TRUE
1108	Ruthenibacterium.sp.	0.0205228294298557	83	083-A3R	aspirate	healthy	right	44	Male	Asian	26	healthy	5	Hiseq_1	Other_or_unknown	TRUE
1108	Agathobacter.sp..1	0	83	083-A3R	aspirate	healthy	right	44	Male	Asian	26	healthy	5	Hiseq_1	Other_or_unknown	TRUE
1108	Alistipes.finegoldii.1	0	83	083-A3R	aspirate	healthy	right	44	Male	Asian	26	healthy	5	Hiseq_1	Other_or_unknown	TRUE
1108	Dorea.sp..2	0.0204045422285309	83	083-A3R	aspirate	healthy	right	44	Male	Asian	26	healthy	5	Hiseq_1	Other_or_unknown	TRUE
1108	Ruminococcus.gnavus	0.147799858055358	83	083-A3R	aspirate	healthy	right	44	Male	Asian	26	healthy	5	Hiseq_1	Other_or_unknown	TRUE
1108	Anaerostipes.hadrus	0.0028388928317956	83	083-A3R	aspirate	healthy	right	44	Male	Asian	26	healthy	5	Hiseq_1	Other_or_unknown	TRUE
1108	Clostridium.sp..7	0	83	083-A3R	aspirate	healthy	right	44	Male	Asian	26	healthy	5	Hiseq_1	Other_or_unknown	TRUE
1108	UBA7182.HGM12585	0.0207002602318429	83	083-A3R	aspirate	healthy	right	44	Male	Asian	26	healthy	5	Hiseq_1	Other_or_unknown	TRUE
1108	Bilophila.wadsworthia	0.0119470073338065	83	083-A3R	aspirate	healthy	right	44	Male	Asian	26	healthy	5	Hiseq_1	Other_or_unknown	TRUE
1108	Bacteroides.fragilis	0.0302223799384907	83	083-A3R	aspirate	healthy	right	44	Male	Asian	26	healthy	5	Hiseq_1	Other_or_unknown	TRUE
1108	Dorea.longicatena	0	83	083-A3R	aspirate	healthy	right	44	Male	Asian	26	healthy	5	Hiseq_1	Other_or_unknown	TRUE
1108	Coprococcus.catus	0	83	083-A3R	aspirate	healthy	right	44	Male	Asian	26	healthy	5	Hiseq_1	Other_or_unknown	TRUE
1117	Eubacterium.sp..6	0	84	084-A3L	aspirate	healthy	left	59	Female	White	16	TA	5	Hiseq_1	Miralax_(or_generic)	TRUE
1117	Clostridium.ramosum	0	84	084-A3L	aspirate	healthy	left	59	Female	White	16	TA	5	Hiseq_1	Miralax_(or_generic)	TRUE
1117	Ruminococcus.torques	0.043178334184977	84	084-A3L	aspirate	healthy	left	59	Female	White	16	TA	5	Hiseq_1	Miralax_(or_generic)	TRUE
1117	Agathobacter.sp..1	0	84	084-A3L	aspirate	healthy	left	59	Female	White	16	TA	5	Hiseq_1	Miralax_(or_generic)	TRUE
1117	Bifidobacterium.sp..8	0.0334695963208993	84	084-A3L	aspirate	healthy	left	59	Female	White	16	TA	5	Hiseq_1	Miralax_(or_generic)	TRUE
1117	Eggerthella.lenta	0	84	084-A3L	aspirate	healthy	left	59	Female	White	16	TA	5	Hiseq_1	Miralax_(or_generic)	TRUE
1117	Gemmiger.formicilis	0	84	084-A3L	aspirate	healthy	left	59	Female	White	16	TA	5	Hiseq_1	Miralax_(or_generic)	TRUE
1117	Coprococcus.catus	0	84	084-A3L	aspirate	healthy	left	59	Female	White	16	TA	5	Hiseq_1	Miralax_(or_generic)	TRUE
1117	Anaerostipes.hadrus	0	84	084-A3L	aspirate	healthy	left	59	Female	White	16	TA	5	Hiseq_1	Miralax_(or_generic)	TRUE
1117	Faecalibacterium.sp..6	0	84	084-A3L	aspirate	healthy	left	59	Female	White	16	TA	5	Hiseq_1	Miralax_(or_generic)	TRUE
1117	UBA7182.HGM12585	0	84	084-A3L	aspirate	healthy	left	59	Female	White	16	TA	5	Hiseq_1	Miralax_(or_generic)	TRUE
1117	Bilophila.wadsworthia	0.0056208482370976	84	084-A3L	aspirate	healthy	left	59	Female	White	16	TA	5	Hiseq_1	Miralax_(or_generic)	TRUE
1117	Bacteroides.fragilis	0.00306591722023505	84	084-A3L	aspirate	healthy	left	59	Female	White	16	TA	5	Hiseq_1	Miralax_(or_generic)	TRUE
1117	Ruminococcus.sp..1	0	84	084-A3L	aspirate	healthy	left	59	Female	White	16	TA	5	Hiseq_1	Miralax_(or_generic)	TRUE
1117	Dorea.longicatena	0	84	084-A3L	aspirate	healthy	left	59	Female	White	16	TA	5	Hiseq_1	Miralax_(or_generic)	TRUE
1117	Blautia.sp..7	0.00178845171180378	84	084-A3L	aspirate	healthy	left	59	Female	White	16	TA	5	Hiseq_1	Miralax_(or_generic)	TRUE
1117	Ruthenibacterium.sp.	0.0265712825753705	84	084-A3L	aspirate	healthy	left	59	Female	White	16	TA	5	Hiseq_1	Miralax_(or_generic)	TRUE
1117	Alistipes.finegoldii.1	0	84	084-A3L	aspirate	healthy	left	59	Female	White	16	TA	5	Hiseq_1	Miralax_(or_generic)	TRUE
1117	Ruminococcus.gnavus	0.0122636688809402	84	084-A3L	aspirate	healthy	left	59	Female	White	16	TA	5	Hiseq_1	Miralax_(or_generic)	TRUE
1117	Dorea.sp..2	0.058252427184466	84	084-A3L	aspirate	healthy	left	59	Female	White	16	TA	5	Hiseq_1	Miralax_(or_generic)	TRUE
1117	Clostridium.sp..7	0.0265712825753705	84	084-A3L	aspirate	healthy	left	59	Female	White	16	TA	5	Hiseq_1	Miralax_(or_generic)	TRUE
1117	Blautia.sp..9	0	84	084-A3L	aspirate	healthy	left	59	Female	White	16	TA	5	Hiseq_1	Miralax_(or_generic)	TRUE
1120	Blautia.sp..7	0.00108127590556857	84	084-A3R	aspirate	healthy	right	59	Female	White	16	TA	5	Hiseq_1	Miralax_(or_generic)	TRUE
1120	Ruminococcus.gnavus	0.00648765543341143	84	084-A3R	aspirate	healthy	right	59	Female	White	16	TA	5	Hiseq_1	Miralax_(or_generic)	TRUE
1120	Gemmiger.formicilis	0	84	084-A3R	aspirate	healthy	right	59	Female	White	16	TA	5	Hiseq_1	Miralax_(or_generic)	TRUE
1120	Bilophila.wadsworthia	0.00420496185498889	84	084-A3R	aspirate	healthy	right	59	Female	White	16	TA	5	Hiseq_1	Miralax_(or_generic)	TRUE
1120	Clostridium.ramosum	0	84	084-A3R	aspirate	healthy	right	59	Female	White	16	TA	5	Hiseq_1	Miralax_(or_generic)	TRUE
1120	Faecalibacterium.sp..6	0	84	084-A3R	aspirate	healthy	right	59	Female	White	16	TA	5	Hiseq_1	Miralax_(or_generic)	TRUE
1120	Eggerthella.lenta	0.00642758454976873	84	084-A3R	aspirate	healthy	right	59	Female	White	16	TA	5	Hiseq_1	Miralax_(or_generic)	TRUE
1120	Ruminococcus.torques	0.0261308343845738	84	084-A3R	aspirate	healthy	right	59	Female	White	16	TA	5	Hiseq_1	Miralax_(or_generic)	TRUE
1120	Bacteroides.fragilis	0.000840992370997777	84	084-A3R	aspirate	healthy	right	59	Female	White	16	TA	5	Hiseq_1	Miralax_(or_generic)	TRUE
1120	Agathobacter.sp..1	0	84	084-A3R	aspirate	healthy	right	59	Female	White	16	TA	5	Hiseq_1	Miralax_(or_generic)	TRUE
1120	Eubacterium.sp..6	0	84	084-A3R	aspirate	healthy	right	59	Female	White	16	TA	5	Hiseq_1	Miralax_(or_generic)	TRUE
1120	Alistipes.finegoldii.1	0	84	084-A3R	aspirate	healthy	right	59	Female	White	16	TA	5	Hiseq_1	Miralax_(or_generic)	TRUE
1120	Dorea.sp..2	0.0445725956628822	84	084-A3R	aspirate	healthy	right	59	Female	White	16	TA	5	Hiseq_1	Miralax_(or_generic)	TRUE
1120	Coprococcus.catus	0	84	084-A3R	aspirate	healthy	right	59	Female	White	16	TA	5	Hiseq_1	Miralax_(or_generic)	TRUE
1120	Anaerostipes.hadrus	0	84	084-A3R	aspirate	healthy	right	59	Female	White	16	TA	5	Hiseq_1	Miralax_(or_generic)	TRUE
1120	Clostridium.sp..7	0.0733465489277347	84	084-A3R	aspirate	healthy	right	59	Female	White	16	TA	5	Hiseq_1	Miralax_(or_generic)	TRUE
1120	UBA7182.HGM12585	0	84	084-A3R	aspirate	healthy	right	59	Female	White	16	TA	5	Hiseq_1	Miralax_(or_generic)	TRUE
1120	Ruminococcus.sp..1	0	84	084-A3R	aspirate	healthy	right	59	Female	White	16	TA	5	Hiseq_1	Miralax_(or_generic)	TRUE
1120	Dorea.longicatena	0	84	084-A3R	aspirate	healthy	right	59	Female	White	16	TA	5	Hiseq_1	Miralax_(or_generic)	TRUE
1120	Ruthenibacterium.sp.	0.0206643839730882	84	084-A3R	aspirate	healthy	right	59	Female	White	16	TA	5	Hiseq_1	Miralax_(or_generic)	TRUE
1120	Bifidobacterium.sp..8	0.0282933861957109	84	084-A3R	aspirate	healthy	right	59	Female	White	16	TA	5	Hiseq_1	Miralax_(or_generic)	TRUE
1120	Blautia.sp..9	0	84	084-A3R	aspirate	healthy	right	59	Female	White	16	TA	5	Hiseq_1	Miralax_(or_generic)	TRUE
1130	Bilophila.wadsworthia	0.000914646012532596	85	085-A3L	aspirate	healthy	left	67	Male	White	33	healthy	5	Hiseq_1	Other_or_unknown	TRUE
1130	Dorea.longicatena	0	85	085-A3L	aspirate	healthy	left	67	Male	White	33	healthy	5	Hiseq_1	Other_or_unknown	TRUE
1130	Ruminococcus.torques	0	85	085-A3L	aspirate	healthy	left	67	Male	White	33	healthy	5	Hiseq_1	Other_or_unknown	TRUE
1130	Alistipes.finegoldii.1	0.00648036430156074	85	085-A3L	aspirate	healthy	left	67	Male	White	33	healthy	5	Hiseq_1	Other_or_unknown	TRUE
1130	Eggerthella.lenta	0	85	085-A3L	aspirate	healthy	left	67	Male	White	33	healthy	5	Hiseq_1	Other_or_unknown	TRUE
1130	Ruminococcus.gnavus	0	85	085-A3L	aspirate	healthy	left	67	Male	White	33	healthy	5	Hiseq_1	Other_or_unknown	TRUE
1130	Bifidobacterium.sp..8	0.000272447748413965	85	085-A3L	aspirate	healthy	left	67	Male	White	33	healthy	5	Hiseq_1	Other_or_unknown	TRUE
1130	Eubacterium.sp..6	0	85	085-A3L	aspirate	healthy	left	67	Male	White	33	healthy	5	Hiseq_1	Other_or_unknown	TRUE
1130	UBA7182.HGM12585	0	85	085-A3L	aspirate	healthy	left	67	Male	White	33	healthy	5	Hiseq_1	Other_or_unknown	TRUE
1130	Gemmiger.formicilis	0.000350289962246526	85	085-A3L	aspirate	healthy	left	67	Male	White	33	healthy	5	Hiseq_1	Other_or_unknown	TRUE
1130	Faecalibacterium.sp..6	0.000116763320748842	85	085-A3L	aspirate	healthy	left	67	Male	White	33	healthy	5	Hiseq_1	Other_or_unknown	TRUE
1130	Ruminococcus.sp..1	0	85	085-A3L	aspirate	healthy	left	67	Male	White	33	healthy	5	Hiseq_1	Other_or_unknown	TRUE
1130	Blautia.sp..9	0.00159576538356751	85	085-A3L	aspirate	healthy	left	67	Male	White	33	healthy	5	Hiseq_1	Other_or_unknown	TRUE
1130	Ruthenibacterium.sp.	0.00472891449032811	85	085-A3L	aspirate	healthy	left	67	Male	White	33	healthy	5	Hiseq_1	Other_or_unknown	TRUE
1130	Blautia.sp..7	0	85	085-A3L	aspirate	healthy	left	67	Male	White	33	healthy	5	Hiseq_1	Other_or_unknown	TRUE
1130	Agathobacter.sp..1	0	85	085-A3L	aspirate	healthy	left	67	Male	White	33	healthy	5	Hiseq_1	Other_or_unknown	TRUE
1130	Clostridium.sp..7	0	85	085-A3L	aspirate	healthy	left	67	Male	White	33	healthy	5	Hiseq_1	Other_or_unknown	TRUE
1130	Dorea.sp..2	0	85	085-A3L	aspirate	healthy	left	67	Male	White	33	healthy	5	Hiseq_1	Other_or_unknown	TRUE
1130	Anaerostipes.hadrus	0.00056435605028607	85	085-A3L	aspirate	healthy	left	67	Male	White	33	healthy	5	Hiseq_1	Other_or_unknown	TRUE
1130	Coprococcus.catus	0	85	085-A3L	aspirate	healthy	left	67	Male	White	33	healthy	5	Hiseq_1	Other_or_unknown	TRUE
1130	Clostridium.ramosum	0	85	085-A3L	aspirate	healthy	left	67	Male	White	33	healthy	5	Hiseq_1	Other_or_unknown	TRUE
1130	Bacteroides.fragilis	0.00239364807535126	85	085-A3L	aspirate	healthy	left	67	Male	White	33	healthy	5	Hiseq_1	Other_or_unknown	TRUE
1134	Eggerthella.lenta	0	85	085-A3R	aspirate	healthy	right	67	Male	White	33	healthy	5	Hiseq_1	Other_or_unknown	TRUE
1134	Faecalibacterium.sp..6	0.000122294239941299	85	085-A3R	aspirate	healthy	right	67	Male	White	33	healthy	5	Hiseq_1	Other_or_unknown	TRUE
1134	Eubacterium.sp..6	0	85	085-A3R	aspirate	healthy	right	67	Male	White	33	healthy	5	Hiseq_1	Other_or_unknown	TRUE
1134	Bifidobacterium.sp..8	0.000317965023847377	85	085-A3R	aspirate	healthy	right	67	Male	White	33	healthy	5	Hiseq_1	Other_or_unknown	TRUE
1134	Gemmiger.formicilis	0.000562553503729974	85	085-A3R	aspirate	healthy	right	67	Male	White	33	healthy	5	Hiseq_1	Other_or_unknown	TRUE
1134	Blautia.sp..9	0.00107618931148343	85	085-A3R	aspirate	healthy	right	67	Male	White	33	healthy	5	Hiseq_1	Other_or_unknown	TRUE
1134	Clostridium.ramosum	0	85	085-A3R	aspirate	healthy	right	67	Male	White	33	healthy	5	Hiseq_1	Other_or_unknown	TRUE
1134	Ruminococcus.torques	0	85	085-A3R	aspirate	healthy	right	67	Male	White	33	healthy	5	Hiseq_1	Other_or_unknown	TRUE
1134	Alistipes.finegoldii.1	0.00339977987036811	85	085-A3R	aspirate	healthy	right	67	Male	White	33	healthy	5	Hiseq_1	Other_or_unknown	TRUE
1134	Dorea.sp..2	0	85	085-A3R	aspirate	healthy	right	67	Male	White	33	healthy	5	Hiseq_1	Other_or_unknown	TRUE
1134	Blautia.sp..7	0	85	085-A3R	aspirate	healthy	right	67	Male	White	33	healthy	5	Hiseq_1	Other_or_unknown	TRUE
1134	Anaerostipes.hadrus	0.000635930047694754	85	085-A3R	aspirate	healthy	right	67	Male	White	33	healthy	5	Hiseq_1	Other_or_unknown	TRUE
1134	Clostridium.sp..7	0	85	085-A3R	aspirate	healthy	right	67	Male	White	33	healthy	5	Hiseq_1	Other_or_unknown	TRUE
1134	UBA7182.HGM12585	0	85	085-A3R	aspirate	healthy	right	67	Male	White	33	healthy	5	Hiseq_1	Other_or_unknown	TRUE
1134	Bilophila.wadsworthia	0.000317965023847377	85	085-A3R	aspirate	healthy	right	67	Male	White	33	healthy	5	Hiseq_1	Other_or_unknown	TRUE
1134	Dorea.longicatena	0	85	085-A3R	aspirate	healthy	right	67	Male	White	33	healthy	5	Hiseq_1	Other_or_unknown	TRUE
1134	Ruminococcus.sp..1	0	85	085-A3R	aspirate	healthy	right	67	Male	White	33	healthy	5	Hiseq_1	Other_or_unknown	TRUE
1134	Ruthenibacterium.sp.	0.00359545065427418	85	085-A3R	aspirate	healthy	right	67	Male	White	33	healthy	5	Hiseq_1	Other_or_unknown	TRUE
1134	Ruminococcus.gnavus	0	85	085-A3R	aspirate	healthy	right	67	Male	White	33	healthy	5	Hiseq_1	Other_or_unknown	TRUE
1134	Agathobacter.sp..1	0	85	085-A3R	aspirate	healthy	right	67	Male	White	33	healthy	5	Hiseq_1	Other_or_unknown	TRUE
1134	Coprococcus.catus	0	85	085-A3R	aspirate	healthy	right	67	Male	White	33	healthy	5	Hiseq_1	Other_or_unknown	TRUE
1134	Bacteroides.fragilis	0.00286168521462639	85	085-A3R	aspirate	healthy	right	67	Male	White	33	healthy	5	Hiseq_1	Other_or_unknown	TRUE
1159	Gemmiger.formicilis	0	87	087-A3R	aspirate	healthy	right	71	Female	White	31	TA	5	Hiseq_1	PEG_w_lytes_(Golytely,_Trilyte,_etc)	TRUE
1159	Ruminococcus.torques	0.0893713708659429	87	087-A3R	aspirate	healthy	right	71	Female	White	31	TA	5	Hiseq_1	PEG_w_lytes_(Golytely,_Trilyte,_etc)	TRUE
1159	Alistipes.finegoldii.1	0.00274902521809868	87	087-A3R	aspirate	healthy	right	71	Female	White	31	TA	5	Hiseq_1	PEG_w_lytes_(Golytely,_Trilyte,_etc)	TRUE
1159	Faecalibacterium.sp..6	0.00145866644225644	87	087-A3R	aspirate	healthy	right	71	Female	White	31	TA	5	Hiseq_1	PEG_w_lytes_(Golytely,_Trilyte,_etc)	TRUE
1159	Eggerthella.lenta	0.00629751185166484	87	087-A3R	aspirate	healthy	right	71	Female	White	31	TA	5	Hiseq_1	PEG_w_lytes_(Golytely,_Trilyte,_etc)	TRUE
1159	Clostridium.sp..7	0.00187943560829196	87	087-A3R	aspirate	healthy	right	71	Female	White	31	TA	5	Hiseq_1	PEG_w_lytes_(Golytely,_Trilyte,_etc)	TRUE
1159	Eubacterium.sp..6	0.003281999495077	87	087-A3R	aspirate	healthy	right	71	Female	White	31	TA	5	Hiseq_1	PEG_w_lytes_(Golytely,_Trilyte,_etc)	TRUE
1159	Dorea.longicatena	0.00277707649583439	87	087-A3R	aspirate	healthy	right	71	Female	White	31	TA	5	Hiseq_1	PEG_w_lytes_(Golytely,_Trilyte,_etc)	TRUE
1159	Ruminococcus.sp..1	0	87	087-A3R	aspirate	healthy	right	71	Female	White	31	TA	5	Hiseq_1	PEG_w_lytes_(Golytely,_Trilyte,_etc)	TRUE
1159	Clostridium.ramosum	0.00189346124715981	87	087-A3R	aspirate	healthy	right	71	Female	White	31	TA	5	Hiseq_1	PEG_w_lytes_(Golytely,_Trilyte,_etc)	TRUE
1159	Bilophila.wadsworthia	0.00179528177508486	87	087-A3R	aspirate	healthy	right	71	Female	White	31	TA	5	Hiseq_1	PEG_w_lytes_(Golytely,_Trilyte,_etc)	TRUE
1159	Ruminococcus.gnavus	0.00151476899772785	87	087-A3R	aspirate	healthy	right	71	Female	White	31	TA	5	Hiseq_1	PEG_w_lytes_(Golytely,_Trilyte,_etc)	TRUE
1159	Agathobacter.sp..1	0.0000280512777357009	87	087-A3R	aspirate	healthy	right	71	Female	White	31	TA	5	Hiseq_1	PEG_w_lytes_(Golytely,_Trilyte,_etc)	TRUE
1159	Blautia.sp..7	0.0000420769166035513	87	087-A3R	aspirate	healthy	right	71	Female	White	31	TA	5	Hiseq_1	PEG_w_lytes_(Golytely,_Trilyte,_etc)	TRUE
1159	Dorea.sp..2	0.00281915341243794	87	087-A3R	aspirate	healthy	right	71	Female	White	31	TA	5	Hiseq_1	PEG_w_lytes_(Golytely,_Trilyte,_etc)	TRUE
1159	Anaerostipes.hadrus	0.000182333305282056	87	087-A3R	aspirate	healthy	right	71	Female	White	31	TA	5	Hiseq_1	PEG_w_lytes_(Golytely,_Trilyte,_etc)	TRUE
1159	Coprococcus.catus	0.00065920502678897	87	087-A3R	aspirate	healthy	right	71	Female	White	31	TA	5	Hiseq_1	PEG_w_lytes_(Golytely,_Trilyte,_etc)	TRUE
1159	Ruthenibacterium.sp.	0.00206176891357401	87	087-A3R	aspirate	healthy	right	71	Female	White	31	TA	5	Hiseq_1	PEG_w_lytes_(Golytely,_Trilyte,_etc)	TRUE
1159	UBA7182.HGM12585	0.00127633313697439	87	087-A3R	aspirate	healthy	right	71	Female	White	31	TA	5	Hiseq_1	PEG_w_lytes_(Golytely,_Trilyte,_etc)	TRUE
1159	Bacteroides.fragilis	0.00416561474375158	87	087-A3R	aspirate	healthy	right	71	Female	White	31	TA	5	Hiseq_1	PEG_w_lytes_(Golytely,_Trilyte,_etc)	TRUE
1159	Blautia.sp..9	0.00131841005357794	87	087-A3R	aspirate	healthy	right	71	Female	White	31	TA	5	Hiseq_1	PEG_w_lytes_(Golytely,_Trilyte,_etc)	TRUE
1159	Bifidobacterium.sp..8	0.000378692249431962	87	087-A3R	aspirate	healthy	right	71	Female	White	31	TA	5	Hiseq_1	PEG_w_lytes_(Golytely,_Trilyte,_etc)	TRUE
1209	Faecalibacterium.sp..6	0	91	091-A3L	aspirate	healthy	left	53	Male	White	33	serrated	5	Hiseq_1	PEG_w_lytes_(Golytely,_Trilyte,_etc)	TRUE
1209	Coprococcus.catus	0	91	091-A3L	aspirate	healthy	left	53	Male	White	33	serrated	5	Hiseq_1	PEG_w_lytes_(Golytely,_Trilyte,_etc)	TRUE
1209	Gemmiger.formicilis	0.000428082191780822	91	091-A3L	aspirate	healthy	left	53	Male	White	33	serrated	5	Hiseq_1	PEG_w_lytes_(Golytely,_Trilyte,_etc)	TRUE
1209	Eubacterium.sp..6	0.00532045009784736	91	091-A3L	aspirate	healthy	left	53	Male	White	33	serrated	5	Hiseq_1	PEG_w_lytes_(Golytely,_Trilyte,_etc)	TRUE
1209	Dorea.longicatena	0.0258378180039139	91	091-A3L	aspirate	healthy	left	53	Male	White	33	serrated	5	Hiseq_1	PEG_w_lytes_(Golytely,_Trilyte,_etc)	TRUE
1209	Ruminococcus.torques	0	91	091-A3L	aspirate	healthy	left	53	Male	White	33	serrated	5	Hiseq_1	PEG_w_lytes_(Golytely,_Trilyte,_etc)	TRUE
1209	Bilophila.wadsworthia	0.00477005870841487	91	091-A3L	aspirate	healthy	left	53	Male	White	33	serrated	5	Hiseq_1	PEG_w_lytes_(Golytely,_Trilyte,_etc)	TRUE
1209	Bifidobacterium.sp..8	0.000183463796477495	91	091-A3L	aspirate	healthy	left	53	Male	White	33	serrated	5	Hiseq_1	PEG_w_lytes_(Golytely,_Trilyte,_etc)	TRUE
1209	Alistipes.finegoldii.1	0	91	091-A3L	aspirate	healthy	left	53	Male	White	33	serrated	5	Hiseq_1	PEG_w_lytes_(Golytely,_Trilyte,_etc)	TRUE
1209	Eggerthella.lenta	0.0104880136986301	91	091-A3L	aspirate	healthy	left	53	Male	White	33	serrated	5	Hiseq_1	PEG_w_lytes_(Golytely,_Trilyte,_etc)	TRUE
1209	Ruminococcus.gnavus	0.00220156555772994	91	091-A3L	aspirate	healthy	left	53	Male	White	33	serrated	5	Hiseq_1	PEG_w_lytes_(Golytely,_Trilyte,_etc)	TRUE
1209	Anaerostipes.hadrus	0	91	091-A3L	aspirate	healthy	left	53	Male	White	33	serrated	5	Hiseq_1	PEG_w_lytes_(Golytely,_Trilyte,_etc)	TRUE
1209	Clostridium.sp..7	0	91	091-A3L	aspirate	healthy	left	53	Male	White	33	serrated	5	Hiseq_1	PEG_w_lytes_(Golytely,_Trilyte,_etc)	TRUE
1209	Agathobacter.sp..1	0.000947896281800391	91	091-A3L	aspirate	healthy	left	53	Male	White	33	serrated	5	Hiseq_1	PEG_w_lytes_(Golytely,_Trilyte,_etc)	TRUE
1209	Blautia.sp..9	0.00715508806262231	91	091-A3L	aspirate	healthy	left	53	Male	White	33	serrated	5	Hiseq_1	PEG_w_lytes_(Golytely,_Trilyte,_etc)	TRUE
1209	Clostridium.ramosum	0	91	091-A3L	aspirate	healthy	left	53	Male	White	33	serrated	5	Hiseq_1	PEG_w_lytes_(Golytely,_Trilyte,_etc)	TRUE
1209	Ruminococcus.sp..1	0	91	091-A3L	aspirate	healthy	left	53	Male	White	33	serrated	5	Hiseq_1	PEG_w_lytes_(Golytely,_Trilyte,_etc)	TRUE
1209	Ruthenibacterium.sp.	0.217526908023483	91	091-A3L	aspirate	healthy	left	53	Male	White	33	serrated	5	Hiseq_1	PEG_w_lytes_(Golytely,_Trilyte,_etc)	TRUE
1209	Blautia.sp..7	0	91	091-A3L	aspirate	healthy	left	53	Male	White	33	serrated	5	Hiseq_1	PEG_w_lytes_(Golytely,_Trilyte,_etc)	TRUE
1209	Dorea.sp..2	0	91	091-A3L	aspirate	healthy	left	53	Male	White	33	serrated	5	Hiseq_1	PEG_w_lytes_(Golytely,_Trilyte,_etc)	TRUE
1209	UBA7182.HGM12585	0.00660469667318982	91	091-A3L	aspirate	healthy	left	53	Male	White	33	serrated	5	Hiseq_1	PEG_w_lytes_(Golytely,_Trilyte,_etc)	TRUE
1209	Bacteroides.fragilis	0.000214041095890411	91	091-A3L	aspirate	healthy	left	53	Male	White	33	serrated	5	Hiseq_1	PEG_w_lytes_(Golytely,_Trilyte,_etc)	TRUE
1211	Faecalibacterium.sp..6	0	91	091-A3R	aspirate	healthy	right	53	Male	White	33	serrated	5	Hiseq_1	PEG_w_lytes_(Golytely,_Trilyte,_etc)	TRUE
1211	Gemmiger.formicilis	0.000443644788406083	91	091-A3R	aspirate	healthy	right	53	Male	White	33	serrated	5	Hiseq_1	PEG_w_lytes_(Golytely,_Trilyte,_etc)	TRUE
1211	Alistipes.finegoldii.1	0	91	091-A3R	aspirate	healthy	right	53	Male	White	33	serrated	5	Hiseq_1	PEG_w_lytes_(Golytely,_Trilyte,_etc)	TRUE
1211	Eggerthella.lenta	0.0160451531806867	91	091-A3R	aspirate	healthy	right	53	Male	White	33	serrated	5	Hiseq_1	PEG_w_lytes_(Golytely,_Trilyte,_etc)	TRUE
1211	Bifidobacterium.sp..8	0	91	091-A3R	aspirate	healthy	right	53	Male	White	33	serrated	5	Hiseq_1	PEG_w_lytes_(Golytely,_Trilyte,_etc)	TRUE
1211	Clostridium.sp..7	0	91	091-A3R	aspirate	healthy	right	53	Male	White	33	serrated	5	Hiseq_1	PEG_w_lytes_(Golytely,_Trilyte,_etc)	TRUE
1211	Eubacterium.sp..6	0.00702437581642965	91	091-A3R	aspirate	healthy	right	53	Male	White	33	serrated	5	Hiseq_1	PEG_w_lytes_(Golytely,_Trilyte,_etc)	TRUE
1211	Anaerostipes.hadrus	0	91	091-A3R	aspirate	healthy	right	53	Male	White	33	serrated	5	Hiseq_1	PEG_w_lytes_(Golytely,_Trilyte,_etc)	TRUE
1211	Ruminococcus.sp..1	0	91	091-A3R	aspirate	healthy	right	53	Male	White	33	serrated	5	Hiseq_1	PEG_w_lytes_(Golytely,_Trilyte,_etc)	TRUE
1211	Blautia.sp..9	0.00512656199935918	91	091-A3R	aspirate	healthy	right	53	Male	White	33	serrated	5	Hiseq_1	PEG_w_lytes_(Golytely,_Trilyte,_etc)	TRUE
1211	Bilophila.wadsworthia	0.0044118009513716	91	091-A3R	aspirate	healthy	right	53	Male	White	33	serrated	5	Hiseq_1	PEG_w_lytes_(Golytely,_Trilyte,_etc)	TRUE
1211	Clostridium.ramosum	0.0016513444901782	91	091-A3R	aspirate	healthy	right	53	Male	White	33	serrated	5	Hiseq_1	PEG_w_lytes_(Golytely,_Trilyte,_etc)	TRUE
1211	Ruminococcus.torques	0	91	091-A3R	aspirate	healthy	right	53	Male	White	33	serrated	5	Hiseq_1	PEG_w_lytes_(Golytely,_Trilyte,_etc)	TRUE
1211	Agathobacter.sp..1	0.00054223251916299	91	091-A3R	aspirate	healthy	right	53	Male	White	33	serrated	5	Hiseq_1	PEG_w_lytes_(Golytely,_Trilyte,_etc)	TRUE
1211	Dorea.sp..2	0	91	091-A3R	aspirate	healthy	right	53	Male	White	33	serrated	5	Hiseq_1	PEG_w_lytes_(Golytely,_Trilyte,_etc)	TRUE
1211	Ruminococcus.gnavus	0.00184851995169201	91	091-A3R	aspirate	healthy	right	53	Male	White	33	serrated	5	Hiseq_1	PEG_w_lytes_(Golytely,_Trilyte,_etc)	TRUE
1211	Coprococcus.catus	0	91	091-A3R	aspirate	healthy	right	53	Male	White	33	serrated	5	Hiseq_1	PEG_w_lytes_(Golytely,_Trilyte,_etc)	TRUE
1211	Dorea.longicatena	0.027604564611934	91	091-A3R	aspirate	healthy	right	53	Male	White	33	serrated	5	Hiseq_1	PEG_w_lytes_(Golytely,_Trilyte,_etc)	TRUE
1211	UBA7182.HGM12585	0.00717225741256501	91	091-A3R	aspirate	healthy	right	53	Male	White	33	serrated	5	Hiseq_1	PEG_w_lytes_(Golytely,_Trilyte,_etc)	TRUE
1211	Ruthenibacterium.sp.	0.239198481748946	91	091-A3R	aspirate	healthy	right	53	Male	White	33	serrated	5	Hiseq_1	PEG_w_lytes_(Golytely,_Trilyte,_etc)	TRUE
1211	Blautia.sp..7	0	91	091-A3R	aspirate	healthy	right	53	Male	White	33	serrated	5	Hiseq_1	PEG_w_lytes_(Golytely,_Trilyte,_etc)	TRUE
1211	Bacteroides.fragilis	0.000271116259581495	91	091-A3R	aspirate	healthy	right	53	Male	White	33	serrated	5	Hiseq_1	PEG_w_lytes_(Golytely,_Trilyte,_etc)	TRUE
1222	Ruminococcus.torques	0.0132089190499273	92	092-A3L	aspirate	healthy	left	54	Female	Hispanic	27	serrated	5	Hiseq_1	PEG_w_lytes_(Golytely,_Trilyte,_etc)	TRUE
1222	Eubacterium.sp..6	0	92	092-A3L	aspirate	healthy	left	54	Female	Hispanic	27	serrated	5	Hiseq_1	PEG_w_lytes_(Golytely,_Trilyte,_etc)	TRUE
1222	Faecalibacterium.sp..6	0.0278720310227824	92	092-A3L	aspirate	healthy	left	54	Female	Hispanic	27	serrated	5	Hiseq_1	PEG_w_lytes_(Golytely,_Trilyte,_etc)	TRUE
1222	Eggerthella.lenta	0.00387784779447407	92	092-A3L	aspirate	healthy	left	54	Female	Hispanic	27	serrated	5	Hiseq_1	PEG_w_lytes_(Golytely,_Trilyte,_etc)	TRUE
1222	Gemmiger.formicilis	0.000727096461463887	92	092-A3L	aspirate	healthy	left	54	Female	Hispanic	27	serrated	5	Hiseq_1	PEG_w_lytes_(Golytely,_Trilyte,_etc)	TRUE
1222	Alistipes.finegoldii.1	0	92	092-A3L	aspirate	healthy	left	54	Female	Hispanic	27	serrated	5	Hiseq_1	PEG_w_lytes_(Golytely,_Trilyte,_etc)	TRUE
1222	Bifidobacterium.sp..8	0	92	092-A3L	aspirate	healthy	left	54	Female	Hispanic	27	serrated	5	Hiseq_1	PEG_w_lytes_(Golytely,_Trilyte,_etc)	TRUE
1222	Ruminococcus.gnavus	0	92	092-A3L	aspirate	healthy	left	54	Female	Hispanic	27	serrated	5	Hiseq_1	PEG_w_lytes_(Golytely,_Trilyte,_etc)	TRUE
1222	Agathobacter.sp..1	0.000363548230731944	92	092-A3L	aspirate	healthy	left	54	Female	Hispanic	27	serrated	5	Hiseq_1	PEG_w_lytes_(Golytely,_Trilyte,_etc)	TRUE
1222	Clostridium.sp..7	0	92	092-A3L	aspirate	healthy	left	54	Female	Hispanic	27	serrated	5	Hiseq_1	PEG_w_lytes_(Golytely,_Trilyte,_etc)	TRUE
1222	Anaerostipes.hadrus	0.0273873000484731	92	092-A3L	aspirate	healthy	left	54	Female	Hispanic	27	serrated	5	Hiseq_1	PEG_w_lytes_(Golytely,_Trilyte,_etc)	TRUE
1222	Bilophila.wadsworthia	0	92	092-A3L	aspirate	healthy	left	54	Female	Hispanic	27	serrated	5	Hiseq_1	PEG_w_lytes_(Golytely,_Trilyte,_etc)	TRUE
1222	Coprococcus.catus	0.0209646146388754	92	092-A3L	aspirate	healthy	left	54	Female	Hispanic	27	serrated	5	Hiseq_1	PEG_w_lytes_(Golytely,_Trilyte,_etc)	TRUE
1222	Ruminococcus.sp..1	0	92	092-A3L	aspirate	healthy	left	54	Female	Hispanic	27	serrated	5	Hiseq_1	PEG_w_lytes_(Golytely,_Trilyte,_etc)	TRUE
1222	Clostridium.ramosum	0	92	092-A3L	aspirate	healthy	left	54	Female	Hispanic	27	serrated	5	Hiseq_1	PEG_w_lytes_(Golytely,_Trilyte,_etc)	TRUE
1222	Dorea.sp..2	0.0510179350460494	92	092-A3L	aspirate	healthy	left	54	Female	Hispanic	27	serrated	5	Hiseq_1	PEG_w_lytes_(Golytely,_Trilyte,_etc)	TRUE
1222	Dorea.longicatena	0	92	092-A3L	aspirate	healthy	left	54	Female	Hispanic	27	serrated	5	Hiseq_1	PEG_w_lytes_(Golytely,_Trilyte,_etc)	TRUE
1222	Ruthenibacterium.sp.	0.0133301017935046	92	092-A3L	aspirate	healthy	left	54	Female	Hispanic	27	serrated	5	Hiseq_1	PEG_w_lytes_(Golytely,_Trilyte,_etc)	TRUE
1222	Blautia.sp..7	0.00109064469219583	92	092-A3L	aspirate	healthy	left	54	Female	Hispanic	27	serrated	5	Hiseq_1	PEG_w_lytes_(Golytely,_Trilyte,_etc)	TRUE
1222	UBA7182.HGM12585	0.0986427532719341	92	092-A3L	aspirate	healthy	left	54	Female	Hispanic	27	serrated	5	Hiseq_1	PEG_w_lytes_(Golytely,_Trilyte,_etc)	TRUE
1222	Bacteroides.fragilis	0	92	092-A3L	aspirate	healthy	left	54	Female	Hispanic	27	serrated	5	Hiseq_1	PEG_w_lytes_(Golytely,_Trilyte,_etc)	TRUE
1222	Blautia.sp..9	0	92	092-A3L	aspirate	healthy	left	54	Female	Hispanic	27	serrated	5	Hiseq_1	PEG_w_lytes_(Golytely,_Trilyte,_etc)	TRUE
1248	Bilophila.wadsworthia	0.00350935828877005	94	094-A3L	aspirate	healthy	left	65	Female	White	24	healthy	5	Hiseq_1	Other_or_unknown	TRUE
1248	Eggerthella.lenta	0.00584893048128342	94	094-A3L	aspirate	healthy	left	65	Female	White	24	healthy	5	Hiseq_1	Other_or_unknown	TRUE
1248	Bifidobacterium.sp..8	0	94	094-A3L	aspirate	healthy	left	65	Female	White	24	healthy	5	Hiseq_1	Other_or_unknown	TRUE
1248	Alistipes.finegoldii.1	0.00635026737967914	94	094-A3L	aspirate	healthy	left	65	Female	White	24	healthy	5	Hiseq_1	Other_or_unknown	TRUE
1248	Eubacterium.sp..6	0.0163770053475936	94	094-A3L	aspirate	healthy	left	65	Female	White	24	healthy	5	Hiseq_1	Other_or_unknown	TRUE
1248	Faecalibacterium.sp..6	0.000501336898395722	94	094-A3L	aspirate	healthy	left	65	Female	White	24	healthy	5	Hiseq_1	Other_or_unknown	TRUE
1248	Anaerostipes.hadrus	0.00233957219251337	94	094-A3L	aspirate	healthy	left	65	Female	White	24	healthy	5	Hiseq_1	Other_or_unknown	TRUE
1248	Clostridium.sp..7	0	94	094-A3L	aspirate	healthy	left	65	Female	White	24	healthy	5	Hiseq_1	Other_or_unknown	TRUE
1248	Dorea.longicatena	0	94	094-A3L	aspirate	healthy	left	65	Female	White	24	healthy	5	Hiseq_1	Other_or_unknown	TRUE
1248	Ruminococcus.torques	0.127172459893048	94	094-A3L	aspirate	healthy	left	65	Female	White	24	healthy	5	Hiseq_1	Other_or_unknown	TRUE
1248	Blautia.sp..7	0	94	094-A3L	aspirate	healthy	left	65	Female	White	24	healthy	5	Hiseq_1	Other_or_unknown	TRUE
1248	Dorea.sp..2	0	94	094-A3L	aspirate	healthy	left	65	Female	White	24	healthy	5	Hiseq_1	Other_or_unknown	TRUE
1248	Ruminococcus.sp..1	0	94	094-A3L	aspirate	healthy	left	65	Female	White	24	healthy	5	Hiseq_1	Other_or_unknown	TRUE
1248	Coprococcus.catus	0.0108622994652406	94	094-A3L	aspirate	healthy	left	65	Female	White	24	healthy	5	Hiseq_1	Other_or_unknown	TRUE
1248	Ruminococcus.gnavus	0.00384358288770053	94	094-A3L	aspirate	healthy	left	65	Female	White	24	healthy	5	Hiseq_1	Other_or_unknown	TRUE
1248	UBA7182.HGM12585	0	94	094-A3L	aspirate	healthy	left	65	Female	White	24	healthy	5	Hiseq_1	Other_or_unknown	TRUE
1248	Agathobacter.sp..1	0	94	094-A3L	aspirate	healthy	left	65	Female	White	24	healthy	5	Hiseq_1	Other_or_unknown	TRUE
1248	Gemmiger.formicilis	0.00100267379679144	94	094-A3L	aspirate	healthy	left	65	Female	White	24	healthy	5	Hiseq_1	Other_or_unknown	TRUE
1248	Clostridium.ramosum	0	94	094-A3L	aspirate	healthy	left	65	Female	White	24	healthy	5	Hiseq_1	Other_or_unknown	TRUE
1248	Blautia.sp..9	0.0292446524064171	94	094-A3L	aspirate	healthy	left	65	Female	White	24	healthy	5	Hiseq_1	Other_or_unknown	TRUE
1248	Ruthenibacterium.sp.	0	94	094-A3L	aspirate	healthy	left	65	Female	White	24	healthy	5	Hiseq_1	Other_or_unknown	TRUE
1248	Bacteroides.fragilis	0	94	094-A3L	aspirate	healthy	left	65	Female	White	24	healthy	5	Hiseq_1	Other_or_unknown	TRUE
1250	Faecalibacterium.sp..6	0.00193110322058182	94	094-A3R	aspirate	healthy	right	65	Female	White	24	healthy	5	Hiseq_1	Other_or_unknown	TRUE
1250	Gemmiger.formicilis	0.00103822753794722	94	094-A3R	aspirate	healthy	right	65	Female	White	24	healthy	5	Hiseq_1	Other_or_unknown	TRUE
1250	Bifidobacterium.sp..8	0	94	094-A3R	aspirate	healthy	right	65	Female	White	24	healthy	5	Hiseq_1	Other_or_unknown	TRUE
1250	Ruminococcus.torques	0.105774621566062	94	094-A3R	aspirate	healthy	right	65	Female	White	24	healthy	5	Hiseq_1	Other_or_unknown	TRUE
1250	Alistipes.finegoldii.1	0.00492119852986981	94	094-A3R	aspirate	healthy	right	65	Female	White	24	healthy	5	Hiseq_1	Other_or_unknown	TRUE
1250	Eggerthella.lenta	0.0082435266513009	94	094-A3R	aspirate	healthy	right	65	Female	White	24	healthy	5	Hiseq_1	Other_or_unknown	TRUE
1250	Anaerostipes.hadrus	0.0014535185531261	94	094-A3R	aspirate	healthy	right	65	Female	White	24	healthy	5	Hiseq_1	Other_or_unknown	TRUE
1250	Coprococcus.catus	0.0102992171764364	94	094-A3R	aspirate	healthy	right	65	Female	White	24	healthy	5	Hiseq_1	Other_or_unknown	TRUE
1250	Clostridium.sp..7	0.00211798417741232	94	094-A3R	aspirate	healthy	right	65	Female	White	24	healthy	5	Hiseq_1	Other_or_unknown	TRUE
1250	Eubacterium.sp..6	0.0245229344463133	94	094-A3R	aspirate	healthy	right	65	Female	White	24	healthy	5	Hiseq_1	Other_or_unknown	TRUE
1250	Ruminococcus.gnavus	0.00645777528603169	94	094-A3R	aspirate	healthy	right	65	Female	White	24	healthy	5	Hiseq_1	Other_or_unknown	TRUE
1250	Clostridium.ramosum	0.00247098154031438	94	094-A3R	aspirate	healthy	right	65	Female	White	24	healthy	5	Hiseq_1	Other_or_unknown	TRUE
1250	Ruminococcus.sp..1	0	94	094-A3R	aspirate	healthy	right	65	Female	White	24	healthy	5	Hiseq_1	Other_or_unknown	TRUE
1250	Blautia.sp..9	0.0270354450881455	94	094-A3R	aspirate	healthy	right	65	Female	White	24	healthy	5	Hiseq_1	Other_or_unknown	TRUE
1250	Ruthenibacterium.sp.	0.00602171972009386	94	094-A3R	aspirate	healthy	right	65	Female	White	24	healthy	5	Hiseq_1	Other_or_unknown	TRUE
1250	Blautia.sp..7	0	94	094-A3R	aspirate	healthy	right	65	Female	White	24	healthy	5	Hiseq_1	Other_or_unknown	TRUE
1250	Agathobacter.sp..1	0.000103822753794722	94	094-A3R	aspirate	healthy	right	65	Female	White	24	healthy	5	Hiseq_1	Other_or_unknown	TRUE
1250	Dorea.longicatena	0	94	094-A3R	aspirate	healthy	right	65	Female	White	24	healthy	5	Hiseq_1	Other_or_unknown	TRUE
1250	Dorea.sp..2	0.00523266679125397	94	094-A3R	aspirate	healthy	right	65	Female	White	24	healthy	5	Hiseq_1	Other_or_unknown	TRUE
1250	Bilophila.wadsworthia	0.00589713241554019	94	094-A3R	aspirate	healthy	right	65	Female	White	24	healthy	5	Hiseq_1	Other_or_unknown	TRUE
1250	Bacteroides.fragilis	0	94	094-A3R	aspirate	healthy	right	65	Female	White	24	healthy	5	Hiseq_1	Other_or_unknown	TRUE
1250	UBA7182.HGM12585	0.00311468261384165	94	094-A3R	aspirate	healthy	right	65	Female	White	24	healthy	5	Hiseq_1	Other_or_unknown	TRUE
1277	Agathobacter.sp..1	0.0012022653209732	96	096-A3R	aspirate	healthy	right	53	Male	White	24	healthy	5	Hiseq_1	Other_or_unknown	TRUE
1277	Alistipes.finegoldii.1	0.00199322934792926	96	096-A3R	aspirate	healthy	right	53	Male	White	24	healthy	5	Hiseq_1	Other_or_unknown	TRUE
1277	Ruminococcus.gnavus	0	96	096-A3R	aspirate	healthy	right	53	Male	White	24	healthy	5	Hiseq_1	Other_or_unknown	TRUE
1277	Coprococcus.catus	0	96	096-A3R	aspirate	healthy	right	53	Male	White	24	healthy	5	Hiseq_1	Other_or_unknown	TRUE
1277	Ruminococcus.sp..1	0	96	096-A3R	aspirate	healthy	right	53	Male	White	24	healthy	5	Hiseq_1	Other_or_unknown	TRUE
1277	Gemmiger.formicilis	0.00148701237067738	96	096-A3R	aspirate	healthy	right	53	Male	White	24	healthy	5	Hiseq_1	Other_or_unknown	TRUE
1277	Eubacterium.sp..6	0.00474578416173632	96	096-A3R	aspirate	healthy	right	53	Male	White	24	healthy	5	Hiseq_1	Other_or_unknown	TRUE
1277	Faecalibacterium.sp..6	0.0012022653209732	96	096-A3R	aspirate	healthy	right	53	Male	White	24	healthy	5	Hiseq_1	Other_or_unknown	TRUE
1277	Dorea.longicatena	0	96	096-A3R	aspirate	healthy	right	53	Male	White	24	healthy	5	Hiseq_1	Other_or_unknown	TRUE
1277	Ruminococcus.torques	0.024045306419464	96	096-A3R	aspirate	healthy	right	53	Male	White	24	healthy	5	Hiseq_1	Other_or_unknown	TRUE
1277	Blautia.sp..7	0.000126554244312969	96	096-A3R	aspirate	healthy	right	53	Male	White	24	healthy	5	Hiseq_1	Other_or_unknown	TRUE
1277	Bifidobacterium.sp..8	0	96	096-A3R	aspirate	healthy	right	53	Male	White	24	healthy	5	Hiseq_1	Other_or_unknown	TRUE
1277	Bilophila.wadsworthia	0	96	096-A3R	aspirate	healthy	right	53	Male	White	24	healthy	5	Hiseq_1	Other_or_unknown	TRUE
1277	Eggerthella.lenta	0.00272091625272883	96	096-A3R	aspirate	healthy	right	53	Male	White	24	healthy	5	Hiseq_1	Other_or_unknown	TRUE
1277	Clostridium.sp..7	0.00284747049704179	96	096-A3R	aspirate	healthy	right	53	Male	White	24	healthy	5	Hiseq_1	Other_or_unknown	TRUE
1277	Anaerostipes.hadrus	0.00249944632518113	96	096-A3R	aspirate	healthy	right	53	Male	White	24	healthy	5	Hiseq_1	Other_or_unknown	TRUE
1277	Dorea.sp..2	0.00756161609769988	96	096-A3R	aspirate	healthy	right	53	Male	White	24	healthy	5	Hiseq_1	Other_or_unknown	TRUE
1277	Bacteroides.fragilis	0.000189831366469453	96	096-A3R	aspirate	healthy	right	53	Male	White	24	healthy	5	Hiseq_1	Other_or_unknown	TRUE
1277	Blautia.sp..9	0.0278735723099313	96	096-A3R	aspirate	healthy	right	53	Male	White	24	healthy	5	Hiseq_1	Other_or_unknown	TRUE
1277	Clostridium.ramosum	0	96	096-A3R	aspirate	healthy	right	53	Male	White	24	healthy	5	Hiseq_1	Other_or_unknown	TRUE
1277	UBA7182.HGM12585	0.0144271838516784	96	096-A3R	aspirate	healthy	right	53	Male	White	24	healthy	5	Hiseq_1	Other_or_unknown	TRUE
1277	Ruthenibacterium.sp.	0.00556838674977062	96	096-A3R	aspirate	healthy	right	53	Male	White	24	healthy	5	Hiseq_1	Other_or_unknown	TRUE
1287	Faecalibacterium.sp..6	0.003950251519921	97	097-A3L	aspirate	healthy	left	64	Female	White	23	healthy	5	Hiseq_1	Other_or_unknown	TRUE
1287	Ruminococcus.torques	0.129771934697405	97	097-A3L	aspirate	healthy	left	64	Female	White	23	healthy	5	Hiseq_1	Other_or_unknown	TRUE
1287	Bifidobacterium.sp..8	0	97	097-A3L	aspirate	healthy	left	64	Female	White	23	healthy	5	Hiseq_1	Other_or_unknown	TRUE
1287	Dorea.sp..2	0.0159244514396815	97	097-A3L	aspirate	healthy	left	64	Female	White	23	healthy	5	Hiseq_1	Other_or_unknown	TRUE
1287	Alistipes.finegoldii.1	0.0028701046199426	97	097-A3L	aspirate	healthy	left	64	Female	White	23	healthy	5	Hiseq_1	Other_or_unknown	TRUE
1287	Eggerthella.lenta	0.00382680615992346	97	097-A3L	aspirate	healthy	left	64	Female	White	23	healthy	5	Hiseq_1	Other_or_unknown	TRUE
1287	Clostridium.ramosum	0.0066351880998673	97	097-A3L	aspirate	healthy	left	64	Female	White	23	healthy	5	Hiseq_1	Other_or_unknown	TRUE
1287	Anaerostipes.hadrus	0.00336388605993272	97	097-A3L	aspirate	healthy	left	64	Female	White	23	healthy	5	Hiseq_1	Other_or_unknown	TRUE
1287	Bilophila.wadsworthia	0.00367249945992655	97	097-A3L	aspirate	healthy	left	64	Female	White	23	healthy	5	Hiseq_1	Other_or_unknown	TRUE
1287	Eubacterium.sp..6	0	97	097-A3L	aspirate	healthy	left	64	Female	White	23	healthy	5	Hiseq_1	Other_or_unknown	TRUE
1287	Gemmiger.formicilis	0	97	097-A3L	aspirate	healthy	left	64	Female	White	23	healthy	5	Hiseq_1	Other_or_unknown	TRUE
1287	Blautia.sp..9	0.00472178501990556	97	097-A3L	aspirate	healthy	left	64	Female	White	23	healthy	5	Hiseq_1	Other_or_unknown	TRUE
1287	Ruminococcus.sp..1	0	97	097-A3L	aspirate	healthy	left	64	Female	White	23	healthy	5	Hiseq_1	Other_or_unknown	TRUE
1287	Dorea.longicatena	0	97	097-A3L	aspirate	healthy	left	64	Female	White	23	healthy	5	Hiseq_1	Other_or_unknown	TRUE
1287	Ruthenibacterium.sp.	0.00428972625991421	97	097-A3L	aspirate	healthy	left	64	Female	White	23	healthy	5	Hiseq_1	Other_or_unknown	TRUE
1287	Blautia.sp..7	0	97	097-A3L	aspirate	healthy	left	64	Female	White	23	healthy	5	Hiseq_1	Other_or_unknown	TRUE
1287	Agathobacter.sp..1	0	97	097-A3L	aspirate	healthy	left	64	Female	White	23	healthy	5	Hiseq_1	Other_or_unknown	TRUE
1287	Clostridium.sp..7	0	97	097-A3L	aspirate	healthy	left	64	Female	White	23	healthy	5	Hiseq_1	Other_or_unknown	TRUE
1287	Coprococcus.catus	0.0190105854396198	97	097-A3L	aspirate	healthy	left	64	Female	White	23	healthy	5	Hiseq_1	Other_or_unknown	TRUE
[truncated: 1,433 more rows]
