# Supplementary material for: Distinct colon mucosa microbiomes associated with tubular adenomas and serrated polyps
Source: NPJ Biofilms Microbiomes. 2022 Aug 29;8:69. doi: 10.1038/s41522-022-00328-6 (PMC9424272; doi:10.1038/s41522-022-00328-6)
Supplement: Supplementary file 5 — Source Data File [file 41522_2022_328_MOESM5_ESM.zip › Source_Data_File/Figure5a.txt]

Var1	Var2	value	Patient	SampleLabel	SampleType	SampleSite	ColonLocation	Age	Gender	Ethnicity	BMI	MostMalignantPolypType	Plate	Sequencer	PrepType	InFinalAnalysis
0054	folate transformations III (E. coli)	-0.525451808241317	4	004-A3L	aspirate	healthy	left	unknown	unknown	unknown	unknown	healthy	4	Hiseq_1	Other_or_unknown	TRUE
0054	purine nucleotides degradation II (aerobic)	2.91121146536854	4	004-A3L	aspirate	healthy	left	unknown	unknown	unknown	unknown	healthy	4	Hiseq_1	Other_or_unknown	TRUE
0054	superpathway of &beta;-D-glucuronosides degradation	1.82837991643976	4	004-A3L	aspirate	healthy	left	unknown	unknown	unknown	unknown	healthy	4	Hiseq_1	Other_or_unknown	TRUE
0054	pyrimidine deoxyribonucleotides de novo biosynthesis I	2.56345010287087	4	004-A3L	aspirate	healthy	left	unknown	unknown	unknown	unknown	healthy	4	Hiseq_1	Other_or_unknown	TRUE
0054	Entner-Doudoroff pathway I	2.29016377043419	4	004-A3L	aspirate	healthy	left	unknown	unknown	unknown	unknown	healthy	4	Hiseq_1	Other_or_unknown	TRUE
0054	glycogen degradation I	1.22322429144186	4	004-A3L	aspirate	healthy	left	unknown	unknown	unknown	unknown	healthy	4	Hiseq_1	Other_or_unknown	TRUE
0054	superpathway of coenzyme A biosynthesis I (bacteria)	-0.979990041795239	4	004-A3L	aspirate	healthy	left	unknown	unknown	unknown	unknown	healthy	4	Hiseq_1	Other_or_unknown	TRUE
0054	nitrate reduction V (assimilatory)	2.15383654519805	4	004-A3L	aspirate	healthy	left	unknown	unknown	unknown	unknown	healthy	4	Hiseq_1	Other_or_unknown	TRUE
0054	superpathway of demethylmenaquinol-9 biosynthesis	2.63500213939246	4	004-A3L	aspirate	healthy	left	unknown	unknown	unknown	unknown	healthy	4	Hiseq_1	Other_or_unknown	TRUE
0054	superpathway of fatty acids biosynthesis (E. coli)	2.57100432708761	4	004-A3L	aspirate	healthy	left	unknown	unknown	unknown	unknown	healthy	4	Hiseq_1	Other_or_unknown	TRUE
0054	superpathway of phospholipid biosynthesis I (bacteria)	2.41839888587258	4	004-A3L	aspirate	healthy	left	unknown	unknown	unknown	unknown	healthy	4	Hiseq_1	Other_or_unknown	TRUE
0054	L-arginine degradation II (AST pathway)	5.13492049017983	4	004-A3L	aspirate	healthy	left	unknown	unknown	unknown	unknown	healthy	4	Hiseq_1	Other_or_unknown	TRUE
0054	gluconeogenesis I	1.45159888081117	4	004-A3L	aspirate	healthy	left	unknown	unknown	unknown	unknown	healthy	4	Hiseq_1	Other_or_unknown	TRUE
0054	(5Z)-dodecenoate biosynthesis II	3.74088415373688	4	004-A3L	aspirate	healthy	left	unknown	unknown	unknown	unknown	healthy	4	Hiseq_1	Other_or_unknown	TRUE
0054	pyruvate fermentation to acetate and (S)-lactate I	-1.26131035816083	4	004-A3L	aspirate	healthy	left	unknown	unknown	unknown	unknown	healthy	4	Hiseq_1	Other_or_unknown	TRUE
0054	L-glutamate and L-glutamine biosynthesis	-0.964819752019114	4	004-A3L	aspirate	healthy	left	unknown	unknown	unknown	unknown	healthy	4	Hiseq_1	Other_or_unknown	TRUE
0054	superpathway of thiamine diphosphate biosynthesis III (eukaryotes)	-1.79767764125417	4	004-A3L	aspirate	healthy	left	unknown	unknown	unknown	unknown	healthy	4	Hiseq_1	Other_or_unknown	TRUE
0054	L-lysine biosynthesis III	-0.294336683126659	4	004-A3L	aspirate	healthy	left	unknown	unknown	unknown	unknown	healthy	4	Hiseq_1	Other_or_unknown	TRUE
0054	sucrose degradation III (sucrose invertase)	1.86841919042342	4	004-A3L	aspirate	healthy	left	unknown	unknown	unknown	unknown	healthy	4	Hiseq_1	Other_or_unknown	TRUE
0054	peptidoglycan biosynthesis V (&beta;-lactam resistance)	-0.550331859025923	4	004-A3L	aspirate	healthy	left	unknown	unknown	unknown	unknown	healthy	4	Hiseq_1	Other_or_unknown	TRUE
0054	galactitol degradation	4.56519196881274	4	004-A3L	aspirate	healthy	left	unknown	unknown	unknown	unknown	healthy	4	Hiseq_1	Other_or_unknown	TRUE
0054	oleate biosynthesis IV (anaerobic)	1.88475401074376	4	004-A3L	aspirate	healthy	left	unknown	unknown	unknown	unknown	healthy	4	Hiseq_1	Other_or_unknown	TRUE
0054	chorismate biosynthesis I	-0.963940712268118	4	004-A3L	aspirate	healthy	left	unknown	unknown	unknown	unknown	healthy	4	Hiseq_1	Other_or_unknown	TRUE
0054	phosphatidylglycerol biosynthesis II (non-plastidic)	2.43450486380208	4	004-A3L	aspirate	healthy	left	unknown	unknown	unknown	unknown	healthy	4	Hiseq_1	Other_or_unknown	TRUE
0054	superpathway of L-methionine biosynthesis (transsulfuration)	3.50375681828616	4	004-A3L	aspirate	healthy	left	unknown	unknown	unknown	unknown	healthy	4	Hiseq_1	Other_or_unknown	TRUE
0054	superpathway of polyamine biosynthesis I	2.1519615489851	4	004-A3L	aspirate	healthy	left	unknown	unknown	unknown	unknown	healthy	4	Hiseq_1	Other_or_unknown	TRUE
0054	superpathway of adenosine nucleotides de novo biosynthesis II	-0.215574822577852	4	004-A3L	aspirate	healthy	left	unknown	unknown	unknown	unknown	healthy	4	Hiseq_1	Other_or_unknown	TRUE
0054	D-galactose degradation I (Leloir pathway)	0.263136272554788	4	004-A3L	aspirate	healthy	left	unknown	unknown	unknown	unknown	healthy	4	Hiseq_1	Other_or_unknown	TRUE
0054	thiamine diphosphate salvage II	0.00431632484427389	4	004-A3L	aspirate	healthy	left	unknown	unknown	unknown	unknown	healthy	4	Hiseq_1	Other_or_unknown	TRUE
0054	taxadiene biosynthesis (engineered)	-0.757006831482969	4	004-A3L	aspirate	healthy	left	unknown	unknown	unknown	unknown	healthy	4	Hiseq_1	Other_or_unknown	TRUE
0054	L-ornithine biosynthesis I	0.173385320710092	4	004-A3L	aspirate	healthy	left	unknown	unknown	unknown	unknown	healthy	4	Hiseq_1	Other_or_unknown	TRUE
0054	pentose phosphate pathway (non-oxidative branch) I	3.86859347099138	4	004-A3L	aspirate	healthy	left	unknown	unknown	unknown	unknown	healthy	4	Hiseq_1	Other_or_unknown	TRUE
0054	fatty acid &beta;-oxidation IV (unsaturated, even number)	2.78396679517982	4	004-A3L	aspirate	healthy	left	unknown	unknown	unknown	unknown	healthy	4	Hiseq_1	Other_or_unknown	TRUE
0054	TCA cycle VI (Helicobacter)	2.28818691547367	4	004-A3L	aspirate	healthy	left	unknown	unknown	unknown	unknown	healthy	4	Hiseq_1	Other_or_unknown	TRUE
0054	5-aminoimidazole ribonucleotide biosynthesis I	-0.47153721209653	4	004-A3L	aspirate	healthy	left	unknown	unknown	unknown	unknown	healthy	4	Hiseq_1	Other_or_unknown	TRUE
0054	superpathway of unsaturated fatty acids biosynthesis (E. coli)	2.56025266254991	4	004-A3L	aspirate	healthy	left	unknown	unknown	unknown	unknown	healthy	4	Hiseq_1	Other_or_unknown	TRUE
0054	&gamma;-glutamyl cycle	2.94796209086373	4	004-A3L	aspirate	healthy	left	unknown	unknown	unknown	unknown	healthy	4	Hiseq_1	Other_or_unknown	TRUE
0054	dTDP-&beta;-L-rhamnose biosynthesis	-2.13880095811359	4	004-A3L	aspirate	healthy	left	unknown	unknown	unknown	unknown	healthy	4	Hiseq_1	Other_or_unknown	TRUE
0054	superpathway of anaerobic sucrose degradation	2.75626383913973	4	004-A3L	aspirate	healthy	left	unknown	unknown	unknown	unknown	healthy	4	Hiseq_1	Other_or_unknown	TRUE
0054	superpathway of methylglyoxal degradation	0.675968005739019	4	004-A3L	aspirate	healthy	left	unknown	unknown	unknown	unknown	healthy	4	Hiseq_1	Other_or_unknown	TRUE
0054	L-isoleucine biosynthesis III	0.185945300623979	4	004-A3L	aspirate	healthy	left	unknown	unknown	unknown	unknown	healthy	4	Hiseq_1	Other_or_unknown	TRUE
0054	superpathway of purine nucleotide salvage	0.922567599914452	4	004-A3L	aspirate	healthy	left	unknown	unknown	unknown	unknown	healthy	4	Hiseq_1	Other_or_unknown	TRUE
0054	guanosine nucleotides degradation III	2.84806590068918	4	004-A3L	aspirate	healthy	left	unknown	unknown	unknown	unknown	healthy	4	Hiseq_1	Other_or_unknown	TRUE
0054	glycogen degradation II	0.593465223322781	4	004-A3L	aspirate	healthy	left	unknown	unknown	unknown	unknown	healthy	4	Hiseq_1	Other_or_unknown	TRUE
0054	flavin biosynthesis III (fungi)	0.374602079568571	4	004-A3L	aspirate	healthy	left	unknown	unknown	unknown	unknown	healthy	4	Hiseq_1	Other_or_unknown	TRUE
0054	superpathway of adenosylcobalamin salvage from cobinamide I	0.06747854997253	4	004-A3L	aspirate	healthy	left	unknown	unknown	unknown	unknown	healthy	4	Hiseq_1	Other_or_unknown	TRUE
0054	superpathway of L-lysine, L-threonine and L-methionine biosynthesis II	-0.342351033645076	4	004-A3L	aspirate	healthy	left	unknown	unknown	unknown	unknown	healthy	4	Hiseq_1	Other_or_unknown	TRUE
0054	pyrimidine deoxyribonucleosides salvage	-0.49092479789281	4	004-A3L	aspirate	healthy	left	unknown	unknown	unknown	unknown	healthy	4	Hiseq_1	Other_or_unknown	TRUE
0054	polymyxin resistance	4.13841612110442	4	004-A3L	aspirate	healthy	left	unknown	unknown	unknown	unknown	healthy	4	Hiseq_1	Other_or_unknown	TRUE
0054	urea cycle	-1.24210487340465	4	004-A3L	aspirate	healthy	left	unknown	unknown	unknown	unknown	healthy	4	Hiseq_1	Other_or_unknown	TRUE
0054	superpathway of N-acetylglucosamine, N-acetylmannosamine and N-acetylneuraminate degradation	2.46929701220116	4	004-A3L	aspirate	healthy	left	unknown	unknown	unknown	unknown	healthy	4	Hiseq_1	Other_or_unknown	TRUE
0054	superpathway of menaquinol-12 biosynthesis	2.78467039681101	4	004-A3L	aspirate	healthy	left	unknown	unknown	unknown	unknown	healthy	4	Hiseq_1	Other_or_unknown	TRUE
0054	superpathway of guanosine nucleotides de novo biosynthesis II	0.138603910673624	4	004-A3L	aspirate	healthy	left	unknown	unknown	unknown	unknown	healthy	4	Hiseq_1	Other_or_unknown	TRUE
0054	superpathway of Clostridium acetobutylicum acidogenic fermentation	-0.75610827981023	4	004-A3L	aspirate	healthy	left	unknown	unknown	unknown	unknown	healthy	4	Hiseq_1	Other_or_unknown	TRUE
0054	superpathway of adenosine nucleotides de novo biosynthesis I	-0.4101675285688	4	004-A3L	aspirate	healthy	left	unknown	unknown	unknown	unknown	healthy	4	Hiseq_1	Other_or_unknown	TRUE
0054	mixed acid fermentation	1.94399488524124	4	004-A3L	aspirate	healthy	left	unknown	unknown	unknown	unknown	healthy	4	Hiseq_1	Other_or_unknown	TRUE
0054	L-histidine degradation I	-1.37886921701452	4	004-A3L	aspirate	healthy	left	unknown	unknown	unknown	unknown	healthy	4	Hiseq_1	Other_or_unknown	TRUE
0054	chitin degradation II (Vibrio)	2.36939054456684	4	004-A3L	aspirate	healthy	left	unknown	unknown	unknown	unknown	healthy	4	Hiseq_1	Other_or_unknown	TRUE
0054	purine ribonucleosides degradation	0.803326713641847	4	004-A3L	aspirate	healthy	left	unknown	unknown	unknown	unknown	healthy	4	Hiseq_1	Other_or_unknown	TRUE
0054	superpathway of demethylmenaquinol-6 biosynthesis I	2.91215600610727	4	004-A3L	aspirate	healthy	left	unknown	unknown	unknown	unknown	healthy	4	Hiseq_1	Other_or_unknown	TRUE
0054	UDP-N-acetyl-D-glucosamine biosynthesis I	1.44392398347801	4	004-A3L	aspirate	healthy	left	unknown	unknown	unknown	unknown	healthy	4	Hiseq_1	Other_or_unknown	TRUE
0054	pyridoxal 5'-phosphate biosynthesis I	1.34024442042377	4	004-A3L	aspirate	healthy	left	unknown	unknown	unknown	unknown	healthy	4	Hiseq_1	Other_or_unknown	TRUE
0054	tetrapyrrole biosynthesis I (from glutamate)	1.76777908727616	4	004-A3L	aspirate	healthy	left	unknown	unknown	unknown	unknown	healthy	4	Hiseq_1	Other_or_unknown	TRUE
0054	stachyose degradation	0.440355523400765	4	004-A3L	aspirate	healthy	left	unknown	unknown	unknown	unknown	healthy	4	Hiseq_1	Other_or_unknown	TRUE
0054	superpathway of pyrimidine deoxyribonucleotides de novo biosynthesis	0.765972435030067	4	004-A3L	aspirate	healthy	left	unknown	unknown	unknown	unknown	healthy	4	Hiseq_1	Other_or_unknown	TRUE
0054	glycolysis IV	-0.416807619304569	4	004-A3L	aspirate	healthy	left	unknown	unknown	unknown	unknown	healthy	4	Hiseq_1	Other_or_unknown	TRUE
0054	superpathway of purine nucleotides de novo biosynthesis I	-0.162776541945622	4	004-A3L	aspirate	healthy	left	unknown	unknown	unknown	unknown	healthy	4	Hiseq_1	Other_or_unknown	TRUE
0054	UMP biosynthesis III	-1.56052741564742	4	004-A3L	aspirate	healthy	left	unknown	unknown	unknown	unknown	healthy	4	Hiseq_1	Other_or_unknown	TRUE
0054	superpathway of glyoxylate bypass and TCA	3.11147363070499	4	004-A3L	aspirate	healthy	left	unknown	unknown	unknown	unknown	healthy	4	Hiseq_1	Other_or_unknown	TRUE
0054	superpathway of menaquinol-8 biosynthesis I	2.77656292018311	4	004-A3L	aspirate	healthy	left	unknown	unknown	unknown	unknown	healthy	4	Hiseq_1	Other_or_unknown	TRUE
0054	glycolysis III (from glucose)	-0.210023390885059	4	004-A3L	aspirate	healthy	left	unknown	unknown	unknown	unknown	healthy	4	Hiseq_1	Other_or_unknown	TRUE
0054	UDP-N-acetylmuramoyl-pentapeptide biosynthesis II (lysine-containing)	-0.611057039099218	4	004-A3L	aspirate	healthy	left	unknown	unknown	unknown	unknown	healthy	4	Hiseq_1	Other_or_unknown	TRUE
0054	pyrimidine deoxyribonucleotides de novo biosynthesis IV	-0.716501405229472	4	004-A3L	aspirate	healthy	left	unknown	unknown	unknown	unknown	healthy	4	Hiseq_1	Other_or_unknown	TRUE
0054	D-fructuronate degradation	1.48799312175391	4	004-A3L	aspirate	healthy	left	unknown	unknown	unknown	unknown	healthy	4	Hiseq_1	Other_or_unknown	TRUE
0054	lipid IVA biosynthesis (P. putida)	2.53204166245107	4	004-A3L	aspirate	healthy	left	unknown	unknown	unknown	unknown	healthy	4	Hiseq_1	Other_or_unknown	TRUE
0054	peptidoglycan biosynthesis I (meso-diaminopimelate containing)	-0.182721402164796	4	004-A3L	aspirate	healthy	left	unknown	unknown	unknown	unknown	healthy	4	Hiseq_1	Other_or_unknown	TRUE
0054	lactose and galactose degradation I	0.113085608726526	4	004-A3L	aspirate	healthy	left	unknown	unknown	unknown	unknown	healthy	4	Hiseq_1	Other_or_unknown	TRUE
0054	UMP biosynthesis I	-1.21364324498992	4	004-A3L	aspirate	healthy	left	unknown	unknown	unknown	unknown	healthy	4	Hiseq_1	Other_or_unknown	TRUE
0054	formaldehyde oxidation I	-0.543949618690558	4	004-A3L	aspirate	healthy	left	unknown	unknown	unknown	unknown	healthy	4	Hiseq_1	Other_or_unknown	TRUE
0054	superpathway of L-cysteine biosynthesis (fungi)	1.20751838096389	4	004-A3L	aspirate	healthy	left	unknown	unknown	unknown	unknown	healthy	4	Hiseq_1	Other_or_unknown	TRUE
0054	C4 photosynthetic carbon assimilation cycle, NAD-ME type	1.58686716062783	4	004-A3L	aspirate	healthy	left	unknown	unknown	unknown	unknown	healthy	4	Hiseq_1	Other_or_unknown	TRUE
0054	partial TCA cycle (obligate autotrophs)	4.26361107378146	4	004-A3L	aspirate	healthy	left	unknown	unknown	unknown	unknown	healthy	4	Hiseq_1	Other_or_unknown	TRUE
0054	L-cysteine biosynthesis VI (from L-methionine)	1.42916798215778	4	004-A3L	aspirate	healthy	left	unknown	unknown	unknown	unknown	healthy	4	Hiseq_1	Other_or_unknown	TRUE
0054	superpathway of N-acetylneuraminate degradation	2.67995470499215	4	004-A3L	aspirate	healthy	left	unknown	unknown	unknown	unknown	healthy	4	Hiseq_1	Other_or_unknown	TRUE
0054	anhydromuropeptides recycling I	3.19717991139657	4	004-A3L	aspirate	healthy	left	unknown	unknown	unknown	unknown	healthy	4	Hiseq_1	Other_or_unknown	TRUE
0054	mannosylglycerate biosynthesis I	2.9701464732599	4	004-A3L	aspirate	healthy	left	unknown	unknown	unknown	unknown	healthy	4	Hiseq_1	Other_or_unknown	TRUE
0054	tRNA charging	-0.299654839660308	4	004-A3L	aspirate	healthy	left	unknown	unknown	unknown	unknown	healthy	4	Hiseq_1	Other_or_unknown	TRUE
0054	aerobic respiration I (cytochrome c)	0.441652102185733	4	004-A3L	aspirate	healthy	left	unknown	unknown	unknown	unknown	healthy	4	Hiseq_1	Other_or_unknown	TRUE
0054	superpathway of 5-aminoimidazole ribonucleotide biosynthesis	-0.0343193401521025	4	004-A3L	aspirate	healthy	left	unknown	unknown	unknown	unknown	healthy	4	Hiseq_1	Other_or_unknown	TRUE
0054	1,5-anhydrofructose degradation	0.713490020142514	4	004-A3L	aspirate	healthy	left	unknown	unknown	unknown	unknown	healthy	4	Hiseq_1	Other_or_unknown	TRUE
0054	pyrimidine deoxyribonucleotides de novo biosynthesis III	0.192415943671245	4	004-A3L	aspirate	healthy	left	unknown	unknown	unknown	unknown	healthy	4	Hiseq_1	Other_or_unknown	TRUE
0054	purine nucleobases degradation I (anaerobic)	-0.31906892057274	4	004-A3L	aspirate	healthy	left	unknown	unknown	unknown	unknown	healthy	4	Hiseq_1	Other_or_unknown	TRUE
0054	superpathway of sulfur amino acid biosynthesis (Saccharomyces cerevisiae)	0.758932260690796	4	004-A3L	aspirate	healthy	left	unknown	unknown	unknown	unknown	healthy	4	Hiseq_1	Other_or_unknown	TRUE
0054	phytol degradation	9.38405904436432	4	004-A3L	aspirate	healthy	left	unknown	unknown	unknown	unknown	healthy	4	Hiseq_1	Other_or_unknown	TRUE
0054	sucrose degradation IV (sucrose phosphorylase)	2.99031915275291	4	004-A3L	aspirate	healthy	left	unknown	unknown	unknown	unknown	healthy	4	Hiseq_1	Other_or_unknown	TRUE
0054	2-carboxy-1,4-naphthoquinol biosynthesis	2.89741721186641	4	004-A3L	aspirate	healthy	left	unknown	unknown	unknown	unknown	healthy	4	Hiseq_1	Other_or_unknown	TRUE
0054	S-adenosyl-L-methionine salvage I	-1.05137429939917	4	004-A3L	aspirate	healthy	left	unknown	unknown	unknown	unknown	healthy	4	Hiseq_1	Other_or_unknown	TRUE
0054	fatty acid biosynthesis initiation (mitochondria)	0.101362985519045	4	004-A3L	aspirate	healthy	left	unknown	unknown	unknown	unknown	healthy	4	Hiseq_1	Other_or_unknown	TRUE
0054	methylerythritol phosphate pathway I	-1.61148786928618	4	004-A3L	aspirate	healthy	left	unknown	unknown	unknown	unknown	healthy	4	Hiseq_1	Other_or_unknown	TRUE
0054	&beta;-(1,4)-mannan degradation	-0.487151718846863	4	004-A3L	aspirate	healthy	left	unknown	unknown	unknown	unknown	healthy	4	Hiseq_1	Other_or_unknown	TRUE
0054	superpathway of ornithine degradation	4.10676521426517	4	004-A3L	aspirate	healthy	left	unknown	unknown	unknown	unknown	healthy	4	Hiseq_1	Other_or_unknown	TRUE
0054	glycogen biosynthesis I (from ADP-D-Glucose)	0.00278641407167752	4	004-A3L	aspirate	healthy	left	unknown	unknown	unknown	unknown	healthy	4	Hiseq_1	Other_or_unknown	TRUE
0054	pyridoxal 5'-phosphate salvage II (plants)	3.5658553977636	4	004-A3L	aspirate	healthy	left	unknown	unknown	unknown	unknown	healthy	4	Hiseq_1	Other_or_unknown	TRUE
0054	acetyl-CoA fermentation to butanoate II	0.730828588613917	4	004-A3L	aspirate	healthy	left	unknown	unknown	unknown	unknown	healthy	4	Hiseq_1	Other_or_unknown	TRUE
0054	inosine-5'-phosphate biosynthesis I	-0.694796216160265	4	004-A3L	aspirate	healthy	left	unknown	unknown	unknown	unknown	healthy	4	Hiseq_1	Other_or_unknown	TRUE
0054	molybdopterin biosynthesis	-0.463422733683929	4	004-A3L	aspirate	healthy	left	unknown	unknown	unknown	unknown	healthy	4	Hiseq_1	Other_or_unknown	TRUE
0054	methanogenesis from acetate	-0.350282461582618	4	004-A3L	aspirate	healthy	left	unknown	unknown	unknown	unknown	healthy	4	Hiseq_1	Other_or_unknown	TRUE
0054	fatty acid &beta;-oxidation I (generic)	3.35355223434601	4	004-A3L	aspirate	healthy	left	unknown	unknown	unknown	unknown	healthy	4	Hiseq_1	Other_or_unknown	TRUE
0054	NAD salvage pathway III (to nicotinamide riboside)	3.99183906204695	4	004-A3L	aspirate	healthy	left	unknown	unknown	unknown	unknown	healthy	4	Hiseq_1	Other_or_unknown	TRUE
0054	anhydromuropeptides recycling II	0.410609617798655	4	004-A3L	aspirate	healthy	left	unknown	unknown	unknown	unknown	healthy	4	Hiseq_1	Other_or_unknown	TRUE
0054	superpathway of geranylgeranyl diphosphate biosynthesis II (via MEP)	-0.201298222736742	4	004-A3L	aspirate	healthy	left	unknown	unknown	unknown	unknown	healthy	4	Hiseq_1	Other_or_unknown	TRUE
0054	superpathway of glyoxylate cycle and fatty acid degradation	2.96097360311946	4	004-A3L	aspirate	healthy	left	unknown	unknown	unknown	unknown	healthy	4	Hiseq_1	Other_or_unknown	TRUE
0054	superpathway of L-threonine biosynthesis	0.721646906023736	4	004-A3L	aspirate	healthy	left	unknown	unknown	unknown	unknown	healthy	4	Hiseq_1	Other_or_unknown	TRUE
0054	cis-vaccenate biosynthesis	0.111458800520954	4	004-A3L	aspirate	healthy	left	unknown	unknown	unknown	unknown	healthy	4	Hiseq_1	Other_or_unknown	TRUE
0054	cinnamate and 3-hydroxycinnamate degradation to 2-hydroxypentadienoate	7.04914003080283	4	004-A3L	aspirate	healthy	left	unknown	unknown	unknown	unknown	healthy	4	Hiseq_1	Other_or_unknown	TRUE
0054	superpathway of aromatic amino acid biosynthesis	-0.86068256553439	4	004-A3L	aspirate	healthy	left	unknown	unknown	unknown	unknown	healthy	4	Hiseq_1	Other_or_unknown	TRUE
0054	L-valine biosynthesis	0.597455411717129	4	004-A3L	aspirate	healthy	left	unknown	unknown	unknown	unknown	healthy	4	Hiseq_1	Other_or_unknown	TRUE
0054	NAD salvage pathway II (PNC IV cycle)	0.433936583003338	4	004-A3L	aspirate	healthy	left	unknown	unknown	unknown	unknown	healthy	4	Hiseq_1	Other_or_unknown	TRUE
0054	ethanolamine utilization	4.23681128533128	4	004-A3L	aspirate	healthy	left	unknown	unknown	unknown	unknown	healthy	4	Hiseq_1	Other_or_unknown	TRUE
0054	L-histidine degradation III	-1.30995884330971	4	004-A3L	aspirate	healthy	left	unknown	unknown	unknown	unknown	healthy	4	Hiseq_1	Other_or_unknown	TRUE
0054	petroselinate biosynthesis	1.33445596250949	4	004-A3L	aspirate	healthy	left	unknown	unknown	unknown	unknown	healthy	4	Hiseq_1	Other_or_unknown	TRUE
0054	superpathway of L-lysine, L-threonine and L-methionine biosynthesis I	2.46128712948148	4	004-A3L	aspirate	healthy	left	unknown	unknown	unknown	unknown	healthy	4	Hiseq_1	Other_or_unknown	TRUE
0054	polyisoprenoid biosynthesis (E. coli)	1.95689451039584	4	004-A3L	aspirate	healthy	left	unknown	unknown	unknown	unknown	healthy	4	Hiseq_1	Other_or_unknown	TRUE
0054	superpathway of hexitol degradation (bacteria)	4.00884665790941	4	004-A3L	aspirate	healthy	left	unknown	unknown	unknown	unknown	healthy	4	Hiseq_1	Other_or_unknown	TRUE
0054	myo-, chiro- and scyllo-inositol degradation	1.04777282370283	4	004-A3L	aspirate	healthy	left	unknown	unknown	unknown	unknown	healthy	4	Hiseq_1	Other_or_unknown	TRUE
0054	L-methionine biosynthesis I	3.93683650649257	4	004-A3L	aspirate	healthy	left	unknown	unknown	unknown	unknown	healthy	4	Hiseq_1	Other_or_unknown	TRUE
0054	superpathway of fucose and rhamnose degradation	3.26203171024049	4	004-A3L	aspirate	healthy	left	unknown	unknown	unknown	unknown	healthy	4	Hiseq_1	Other_or_unknown	TRUE
0054	D-galactarate degradation I	4.97871718322958	4	004-A3L	aspirate	healthy	left	unknown	unknown	unknown	unknown	healthy	4	Hiseq_1	Other_or_unknown	TRUE
0054	superpathway of pyrimidine deoxyribonucleosides degradation	2.51144347289104	4	004-A3L	aspirate	healthy	left	unknown	unknown	unknown	unknown	healthy	4	Hiseq_1	Other_or_unknown	TRUE
0054	L-rhamnose degradation I	1.96038616217575	4	004-A3L	aspirate	healthy	left	unknown	unknown	unknown	unknown	healthy	4	Hiseq_1	Other_or_unknown	TRUE
0054	phosphatidylglycerol biosynthesis I (plastidic)	2.43198032785639	4	004-A3L	aspirate	healthy	left	unknown	unknown	unknown	unknown	healthy	4	Hiseq_1	Other_or_unknown	TRUE
0054	pyruvate fermentation to propanoate I	-0.386674206108623	4	004-A3L	aspirate	healthy	left	unknown	unknown	unknown	unknown	healthy	4	Hiseq_1	Other_or_unknown	TRUE
0054	superpathway of L-methionine biosynthesis (by sulfhydrylation)	0.822009924036067	4	004-A3L	aspirate	healthy	left	unknown	unknown	unknown	unknown	healthy	4	Hiseq_1	Other_or_unknown	TRUE
0054	heme b biosynthesis I (aerobic)	3.23617708571818	4	004-A3L	aspirate	healthy	left	unknown	unknown	unknown	unknown	healthy	4	Hiseq_1	Other_or_unknown	TRUE
0054	guanosine ribonucleotides de novo biosynthesis	-1.00687553022651	4	004-A3L	aspirate	healthy	left	unknown	unknown	unknown	unknown	healthy	4	Hiseq_1	Other_or_unknown	TRUE
0054	formaldehyde assimilation II (assimilatory RuMP Cycle)	-0.33162114214297	4	004-A3L	aspirate	healthy	left	unknown	unknown	unknown	unknown	healthy	4	Hiseq_1	Other_or_unknown	TRUE
0054	superpathway of L-alanine biosynthesis	1.32187618303627	4	004-A3L	aspirate	healthy	left	unknown	unknown	unknown	unknown	healthy	4	Hiseq_1	Other_or_unknown	TRUE
0054	homolactic fermentation	1.34347078489061	4	004-A3L	aspirate	healthy	left	unknown	unknown	unknown	unknown	healthy	4	Hiseq_1	Other_or_unknown	TRUE
0054	peptidoglycan biosynthesis III (mycobacteria)	0.16397652267652	4	004-A3L	aspirate	healthy	left	unknown	unknown	unknown	unknown	healthy	4	Hiseq_1	Other_or_unknown	TRUE
0054	superpathway of menaquinol-9 biosynthesis	2.72032102288267	4	004-A3L	aspirate	healthy	left	unknown	unknown	unknown	unknown	healthy	4	Hiseq_1	Other_or_unknown	TRUE
0054	fatty acid &beta;-oxidation II (plant peroxisome)	4.23609478083118	4	004-A3L	aspirate	healthy	left	unknown	unknown	unknown	unknown	healthy	4	Hiseq_1	Other_or_unknown	TRUE
0054	glycolysis I (from glucose 6-phosphate)	1.92901050732263	4	004-A3L	aspirate	healthy	left	unknown	unknown	unknown	unknown	healthy	4	Hiseq_1	Other_or_unknown	TRUE
0054	colanic acid building blocks biosynthesis	1.73114603736879	4	004-A3L	aspirate	healthy	left	unknown	unknown	unknown	unknown	healthy	4	Hiseq_1	Other_or_unknown	TRUE
0054	pentose phosphate pathway	3.37810326299075	4	004-A3L	aspirate	healthy	left	unknown	unknown	unknown	unknown	healthy	4	Hiseq_1	Other_or_unknown	TRUE
0054	pentose phosphate pathway (non-oxidative branch) II	1.92345346201068	4	004-A3L	aspirate	healthy	left	unknown	unknown	unknown	unknown	healthy	4	Hiseq_1	Other_or_unknown	TRUE
0054	superpathway of L-serine and glycine biosynthesis I	0.215768295637178	4	004-A3L	aspirate	healthy	left	unknown	unknown	unknown	unknown	healthy	4	Hiseq_1	Other_or_unknown	TRUE
0054	superpathway of L-cysteine biosynthesis (mammalian)	-1.11760127653844	4	004-A3L	aspirate	healthy	left	unknown	unknown	unknown	unknown	healthy	4	Hiseq_1	Other_or_unknown	TRUE
0054	Rubisco shunt	3.30815205369615	4	004-A3L	aspirate	healthy	left	unknown	unknown	unknown	unknown	healthy	4	Hiseq_1	Other_or_unknown	TRUE
0054	biotin biosynthesis I	2.00903513168918	4	004-A3L	aspirate	healthy	left	unknown	unknown	unknown	unknown	healthy	4	Hiseq_1	Other_or_unknown	TRUE
0054	guanosine nucleotides degradation II	3.95048389836416	4	004-A3L	aspirate	healthy	left	unknown	unknown	unknown	unknown	healthy	4	Hiseq_1	Other_or_unknown	TRUE
0054	chitin deacetylation	4.44791529366044	4	004-A3L	aspirate	healthy	left	unknown	unknown	unknown	unknown	healthy	4	Hiseq_1	Other_or_unknown	TRUE
0054	superpathway of tetrahydrofolate biosynthesis and salvage	1.05854754359506	4	004-A3L	aspirate	healthy	left	unknown	unknown	unknown	unknown	healthy	4	Hiseq_1	Other_or_unknown	TRUE
0054	L-histidine biosynthesis	-1.31276140864638	4	004-A3L	aspirate	healthy	left	unknown	unknown	unknown	unknown	healthy	4	Hiseq_1	Other_or_unknown	TRUE
0054	phosphopantothenate biosynthesis I	0.165949101415477	4	004-A3L	aspirate	healthy	left	unknown	unknown	unknown	unknown	healthy	4	Hiseq_1	Other_or_unknown	TRUE
0054	superpathway of purine deoxyribonucleosides degradation	1.90762167798015	4	004-A3L	aspirate	healthy	left	unknown	unknown	unknown	unknown	healthy	4	Hiseq_1	Other_or_unknown	TRUE
0054	CDP-diacylglycerol biosynthesis I	2.58458147562826	4	004-A3L	aspirate	healthy	left	unknown	unknown	unknown	unknown	healthy	4	Hiseq_1	Other_or_unknown	TRUE
0054	TCA cycle IV (2-oxoglutarate decarboxylase)	2.58547865403603	4	004-A3L	aspirate	healthy	left	unknown	unknown	unknown	unknown	healthy	4	Hiseq_1	Other_or_unknown	TRUE
0054	D-galacturonate degradation I	2.07566609213194	4	004-A3L	aspirate	healthy	left	unknown	unknown	unknown	unknown	healthy	4	Hiseq_1	Other_or_unknown	TRUE
0054	superpathway of L-aspartate and L-asparagine biosynthesis	2.4664643268322	4	004-A3L	aspirate	healthy	left	unknown	unknown	unknown	unknown	healthy	4	Hiseq_1	Other_or_unknown	TRUE
0054	superpathway of D-glucarate and D-galactarate degradation	4.97871718322958	4	004-A3L	aspirate	healthy	left	unknown	unknown	unknown	unknown	healthy	4	Hiseq_1	Other_or_unknown	TRUE
0054	adenosine deoxyribonucleotides de novo biosynthesis II	0.340402837897671	4	004-A3L	aspirate	healthy	left	unknown	unknown	unknown	unknown	healthy	4	Hiseq_1	Other_or_unknown	TRUE
0054	superpathway of branched chain amino acid biosynthesis	0.272417002445236	4	004-A3L	aspirate	healthy	left	unknown	unknown	unknown	unknown	healthy	4	Hiseq_1	Other_or_unknown	TRUE
0054	CMP-3-deoxy-D-manno-octulosonate biosynthesis	2.55049515742125	4	004-A3L	aspirate	healthy	left	unknown	unknown	unknown	unknown	healthy	4	Hiseq_1	Other_or_unknown	TRUE
0054	6-hydroxymethyl-dihydropterin diphosphate biosynthesis I	0.618661551984531	4	004-A3L	aspirate	healthy	left	unknown	unknown	unknown	unknown	healthy	4	Hiseq_1	Other_or_unknown	TRUE
0054	purine nucleobases degradation II (anaerobic)	1.25060784968374	4	004-A3L	aspirate	healthy	left	unknown	unknown	unknown	unknown	healthy	4	Hiseq_1	Other_or_unknown	TRUE
0054	superpathway of menaquinol-7 biosynthesis	2.83675853462295	4	004-A3L	aspirate	healthy	left	unknown	unknown	unknown	unknown	healthy	4	Hiseq_1	Other_or_unknown	TRUE
0054	superpathway of arginine and polyamine biosynthesis	1.91988428568968	4	004-A3L	aspirate	healthy	left	unknown	unknown	unknown	unknown	healthy	4	Hiseq_1	Other_or_unknown	TRUE
0054	NAD de novo biosynthesis I (from aspartate)	-0.308190708314644	4	004-A3L	aspirate	healthy	left	unknown	unknown	unknown	unknown	healthy	4	Hiseq_1	Other_or_unknown	TRUE
0054	seleno-amino acid biosynthesis (plants)	0.685851455401456	4	004-A3L	aspirate	healthy	left	unknown	unknown	unknown	unknown	healthy	4	Hiseq_1	Other_or_unknown	TRUE
0054	gondoate biosynthesis (anaerobic)	2.90946288216788	4	004-A3L	aspirate	healthy	left	unknown	unknown	unknown	unknown	healthy	4	Hiseq_1	Other_or_unknown	TRUE
0054	8-amino-7-oxononanoate biosynthesis I	2.2644566863342	4	004-A3L	aspirate	healthy	left	unknown	unknown	unknown	unknown	healthy	4	Hiseq_1	Other_or_unknown	TRUE
0054	superpathway of glycerol degradation to 1,3-propanediol	-0.723979947424364	4	004-A3L	aspirate	healthy	left	unknown	unknown	unknown	unknown	healthy	4	Hiseq_1	Other_or_unknown	TRUE
0054	pyrimidine deoxyribonucleotides biosynthesis from CTP	-0.235829669454287	4	004-A3L	aspirate	healthy	left	unknown	unknown	unknown	unknown	healthy	4	Hiseq_1	Other_or_unknown	TRUE
0054	inosine 5'-phosphate degradation	1.82093250042993	4	004-A3L	aspirate	healthy	left	unknown	unknown	unknown	unknown	healthy	4	Hiseq_1	Other_or_unknown	TRUE
0054	adenosine nucleotides degradation II	3.15527592665617	4	004-A3L	aspirate	healthy	left	unknown	unknown	unknown	unknown	healthy	4	Hiseq_1	Other_or_unknown	TRUE
0054	superpathway of thiamine diphosphate biosynthesis II	1.8221417467643	4	004-A3L	aspirate	healthy	left	unknown	unknown	unknown	unknown	healthy	4	Hiseq_1	Other_or_unknown	TRUE
0054	C4 photosynthetic carbon assimilation cycle, PEPCK type	3.50183572503262	4	004-A3L	aspirate	healthy	left	unknown	unknown	unknown	unknown	healthy	4	Hiseq_1	Other_or_unknown	TRUE
0054	L-isoleucine biosynthesis IV	-0.124103821761337	4	004-A3L	aspirate	healthy	left	unknown	unknown	unknown	unknown	healthy	4	Hiseq_1	Other_or_unknown	TRUE
0054	superpathway of pyrimidine deoxyribonucleotides de novo biosynthesis (E. coli)	2.47751776203138	4	004-A3L	aspirate	healthy	left	unknown	unknown	unknown	unknown	healthy	4	Hiseq_1	Other_or_unknown	TRUE
0054	aspartate superpathway	2.39690916513179	4	004-A3L	aspirate	healthy	left	unknown	unknown	unknown	unknown	healthy	4	Hiseq_1	Other_or_unknown	TRUE
0054	pyrimidine deoxyribonucleotide phosphorylation	0.450383686210154	4	004-A3L	aspirate	healthy	left	unknown	unknown	unknown	unknown	healthy	4	Hiseq_1	Other_or_unknown	TRUE
0054	stearate biosynthesis II (bacteria and plants)	1.72055174546177	4	004-A3L	aspirate	healthy	left	unknown	unknown	unknown	unknown	healthy	4	Hiseq_1	Other_or_unknown	TRUE
0054	GDP-mannose biosynthesis	1.04401959236252	4	004-A3L	aspirate	healthy	left	unknown	unknown	unknown	unknown	healthy	4	Hiseq_1	Other_or_unknown	TRUE
0054	4-amino-2-methyl-5-diphosphomethylpyrimidine biosynthesis II	0.866313415434633	4	004-A3L	aspirate	healthy	left	unknown	unknown	unknown	unknown	healthy	4	Hiseq_1	Other_or_unknown	TRUE
0054	D-arabinose degradation I	5.26289513847886	4	004-A3L	aspirate	healthy	left	unknown	unknown	unknown	unknown	healthy	4	Hiseq_1	Other_or_unknown	TRUE
0054	(S)-propane-1,2-diol degradation	-0.37631445786406	4	004-A3L	aspirate	healthy	left	unknown	unknown	unknown	unknown	healthy	4	Hiseq_1	Other_or_unknown	TRUE
0054	biotin biosynthesis II	-0.699692661547672	4	004-A3L	aspirate	healthy	left	unknown	unknown	unknown	unknown	healthy	4	Hiseq_1	Other_or_unknown	TRUE
0054	peptidoglycan maturation (meso-diaminopimelate containing)	4.24513742535417	4	004-A3L	aspirate	healthy	left	unknown	unknown	unknown	unknown	healthy	4	Hiseq_1	Other_or_unknown	TRUE
0054	superpathway of menaquinol-13 biosynthesis	2.78467039681101	4	004-A3L	aspirate	healthy	left	unknown	unknown	unknown	unknown	healthy	4	Hiseq_1	Other_or_unknown	TRUE
0054	pyruvate fermentation to acetate and lactate II	-0.777205797144263	4	004-A3L	aspirate	healthy	left	unknown	unknown	unknown	unknown	healthy	4	Hiseq_1	Other_or_unknown	TRUE
0054	superpathway of heme b biosynthesis from glycine	4.25029865767057	4	004-A3L	aspirate	healthy	left	unknown	unknown	unknown	unknown	healthy	4	Hiseq_1	Other_or_unknown	TRUE
0054	incomplete reductive TCA cycle	0.309138685470342	4	004-A3L	aspirate	healthy	left	unknown	unknown	unknown	unknown	healthy	4	Hiseq_1	Other_or_unknown	TRUE
0054	coenzyme A biosynthesis I (prokaryotic)	-1.34152235936089	4	004-A3L	aspirate	healthy	left	unknown	unknown	unknown	unknown	healthy	4	Hiseq_1	Other_or_unknown	TRUE
0054	L-N&delta;-acetylornithine biosynthesis	0.685891249035899	4	004-A3L	aspirate	healthy	left	unknown	unknown	unknown	unknown	healthy	4	Hiseq_1	Other_or_unknown	TRUE
0054	superpathway of L-isoleucine biosynthesis I	1.00456339111577	4	004-A3L	aspirate	healthy	left	unknown	unknown	unknown	unknown	healthy	4	Hiseq_1	Other_or_unknown	TRUE
0054	oleate &beta;-oxidation	2.52320717200095	4	004-A3L	aspirate	healthy	left	unknown	unknown	unknown	unknown	healthy	4	Hiseq_1	Other_or_unknown	TRUE
0054	4-deoxy-L-threo-hex-4-enopyranuronate degradation	1.73430729110519	4	004-A3L	aspirate	healthy	left	unknown	unknown	unknown	unknown	healthy	4	Hiseq_1	Other_or_unknown	TRUE
0054	superpathway of glycol metabolism and degradation	4.72043294696624	4	004-A3L	aspirate	healthy	left	unknown	unknown	unknown	unknown	healthy	4	Hiseq_1	Other_or_unknown	TRUE
0054	superpathway of menaquinol-11 biosynthesis	2.78467039681101	4	004-A3L	aspirate	healthy	left	unknown	unknown	unknown	unknown	healthy	4	Hiseq_1	Other_or_unknown	TRUE
0054	NAD salvage pathway V (PNC V cycle)	0.578729198054188	4	004-A3L	aspirate	healthy	left	unknown	unknown	unknown	unknown	healthy	4	Hiseq_1	Other_or_unknown	TRUE
0054	pyruvate fermentation to acetone	-0.350035785664671	4	004-A3L	aspirate	healthy	left	unknown	unknown	unknown	unknown	healthy	4	Hiseq_1	Other_or_unknown	TRUE
0054	assimilatory sulfate reduction I	2.70248073324617	4	004-A3L	aspirate	healthy	left	unknown	unknown	unknown	unknown	healthy	4	Hiseq_1	Other_or_unknown	TRUE
0054	all-trans-farnesol biosynthesis	0.856922936740213	4	004-A3L	aspirate	healthy	left	unknown	unknown	unknown	unknown	healthy	4	Hiseq_1	Other_or_unknown	TRUE
0054	superpathway of pyrimidine ribonucleotides de novo biosynthesis	0.708133529579168	4	004-A3L	aspirate	healthy	left	unknown	unknown	unknown	unknown	healthy	4	Hiseq_1	Other_or_unknown	TRUE
0054	superpathway of guanosine nucleotides de novo biosynthesis I	0.129489264979211	4	004-A3L	aspirate	healthy	left	unknown	unknown	unknown	unknown	healthy	4	Hiseq_1	Other_or_unknown	TRUE
0054	5-oxo-L-proline metabolism	0.592567596911084	4	004-A3L	aspirate	healthy	left	unknown	unknown	unknown	unknown	healthy	4	Hiseq_1	Other_or_unknown	TRUE
0054	ubiquinol-7 biosynthesis (early decarboxylation)	4.6016315343834	4	004-A3L	aspirate	healthy	left	unknown	unknown	unknown	unknown	healthy	4	Hiseq_1	Other_or_unknown	TRUE
0054	2-oxobutanoate degradation I	-0.768898807605266	4	004-A3L	aspirate	healthy	left	unknown	unknown	unknown	unknown	healthy	4	Hiseq_1	Other_or_unknown	TRUE
0054	O-antigen building blocks biosynthesis (E. coli)	-1.10075301433719	4	004-A3L	aspirate	healthy	left	unknown	unknown	unknown	unknown	healthy	4	Hiseq_1	Other_or_unknown	TRUE
0054	L-arginine biosynthesis II (acetyl cycle)	-0.276739384153146	4	004-A3L	aspirate	healthy	left	unknown	unknown	unknown	unknown	healthy	4	Hiseq_1	Other_or_unknown	TRUE
0054	(5Z)-dodecenoate biosynthesis I	1.73860549187113	4	004-A3L	aspirate	healthy	left	unknown	unknown	unknown	unknown	healthy	4	Hiseq_1	Other_or_unknown	TRUE
0054	5-aminoimidazole ribonucleotide biosynthesis II	-0.0343193401521025	4	004-A3L	aspirate	healthy	left	unknown	unknown	unknown	unknown	healthy	4	Hiseq_1	Other_or_unknown	TRUE
0054	superpathway of glycolysis and the Entner-Doudoroff pathway	2.87638450564223	4	004-A3L	aspirate	healthy	left	unknown	unknown	unknown	unknown	healthy	4	Hiseq_1	Other_or_unknown	TRUE
0054	UMP biosynthesis II	-1.55136791876095	4	004-A3L	aspirate	healthy	left	unknown	unknown	unknown	unknown	healthy	4	Hiseq_1	Other_or_unknown	TRUE
0054	tRNA processing	1.97552708335034	4	004-A3L	aspirate	healthy	left	unknown	unknown	unknown	unknown	healthy	4	Hiseq_1	Other_or_unknown	TRUE
0054	superpathway of sulfate assimilation and cysteine biosynthesis	2.18603471738369	4	004-A3L	aspirate	healthy	left	unknown	unknown	unknown	unknown	healthy	4	Hiseq_1	Other_or_unknown	TRUE
0054	ppGpp metabolism	1.41390942165164	4	004-A3L	aspirate	healthy	left	unknown	unknown	unknown	unknown	healthy	4	Hiseq_1	Other_or_unknown	TRUE
0054	Calvin-Benson-Bassham cycle	0.990767074815411	4	004-A3L	aspirate	healthy	left	unknown	unknown	unknown	unknown	healthy	4	Hiseq_1	Other_or_unknown	TRUE
0054	superpathway of heme b biosynthesis from glutamate	3.48049089345271	4	004-A3L	aspirate	healthy	left	unknown	unknown	unknown	unknown	healthy	4	Hiseq_1	Other_or_unknown	TRUE
0054	GABA shunt	1.41660513854937	4	004-A3L	aspirate	healthy	left	unknown	unknown	unknown	unknown	healthy	4	Hiseq_1	Other_or_unknown	TRUE
0054	palmitate biosynthesis (type II fatty acid synthase)	1.98323621285749	4	004-A3L	aspirate	healthy	left	unknown	unknown	unknown	unknown	healthy	4	Hiseq_1	Other_or_unknown	TRUE
0054	homocysteine and cysteine interconversion	1.94007163361113	4	004-A3L	aspirate	healthy	left	unknown	unknown	unknown	unknown	healthy	4	Hiseq_1	Other_or_unknown	TRUE
0054	L-methionine biosynthesis III	-1.89331254948841	4	004-A3L	aspirate	healthy	left	unknown	unknown	unknown	unknown	healthy	4	Hiseq_1	Other_or_unknown	TRUE
0054	L-ornithine biosynthesis II	1.11640267283531	4	004-A3L	aspirate	healthy	left	unknown	unknown	unknown	unknown	healthy	4	Hiseq_1	Other_or_unknown	TRUE
0054	CDP-diacylglycerol biosynthesis II	2.58126399235013	4	004-A3L	aspirate	healthy	left	unknown	unknown	unknown	unknown	healthy	4	Hiseq_1	Other_or_unknown	TRUE
0054	superpathway of menaquinol-10 biosynthesis	2.99960080745349	4	004-A3L	aspirate	healthy	left	unknown	unknown	unknown	unknown	healthy	4	Hiseq_1	Other_or_unknown	TRUE
0054	preQ0 biosynthesis	-0.537937721819291	4	004-A3L	aspirate	healthy	left	unknown	unknown	unknown	unknown	healthy	4	Hiseq_1	Other_or_unknown	TRUE
0054	D-glucarate degradation I	5.14934870552966	4	004-A3L	aspirate	healthy	left	unknown	unknown	unknown	unknown	healthy	4	Hiseq_1	Other_or_unknown	TRUE
0054	formaldehyde assimilation III (dihydroxyacetone cycle)	-0.650656594460614	4	004-A3L	aspirate	healthy	left	unknown	unknown	unknown	unknown	healthy	4	Hiseq_1	Other_or_unknown	TRUE
0054	glucose and glucose-1-phosphate degradation	1.96201624896501	4	004-A3L	aspirate	healthy	left	unknown	unknown	unknown	unknown	healthy	4	Hiseq_1	Other_or_unknown	TRUE
0054	guanosine deoxyribonucleotides de novo biosynthesis II	0.340402837897671	4	004-A3L	aspirate	healthy	left	unknown	unknown	unknown	unknown	healthy	4	Hiseq_1	Other_or_unknown	TRUE
0054	inosine-5'-phosphate biosynthesis III	1.01203590001259	4	004-A3L	aspirate	healthy	left	unknown	unknown	unknown	unknown	healthy	4	Hiseq_1	Other_or_unknown	TRUE
0054	ADP-L-glycero-&beta;-D-manno-heptose biosynthesis	2.87988619442219	4	004-A3L	aspirate	healthy	left	unknown	unknown	unknown	unknown	healthy	4	Hiseq_1	Other_or_unknown	TRUE
0054	NAD salvage pathway I (PNC VI cycle)	0.907764140017845	4	004-A3L	aspirate	healthy	left	unknown	unknown	unknown	unknown	healthy	4	Hiseq_1	Other_or_unknown	TRUE
0054	superpathway of tetrahydrofolate biosynthesis	1.12414271741915	4	004-A3L	aspirate	healthy	left	unknown	unknown	unknown	unknown	healthy	4	Hiseq_1	Other_or_unknown	TRUE
0054	isoprene biosynthesis I	-1.34758920461463	4	004-A3L	aspirate	healthy	left	unknown	unknown	unknown	unknown	healthy	4	Hiseq_1	Other_or_unknown	TRUE
0054	superpathway of demethylmenaquinol-8 biosynthesis I	2.78064323789098	4	004-A3L	aspirate	healthy	left	unknown	unknown	unknown	unknown	healthy	4	Hiseq_1	Other_or_unknown	TRUE
0054	CDP-diacylglycerol biosynthesis III	1.24436209073886	4	004-A3L	aspirate	healthy	left	unknown	unknown	unknown	unknown	healthy	4	Hiseq_1	Other_or_unknown	TRUE
0054	superpathway of pyrimidine nucleobases salvage	0.00021857213015104	4	004-A3L	aspirate	healthy	left	unknown	unknown	unknown	unknown	healthy	4	Hiseq_1	Other_or_unknown	TRUE
0054	tetrapyrrole biosynthesis II (from glycine)	3.74939499955674	4	004-A3L	aspirate	healthy	left	unknown	unknown	unknown	unknown	healthy	4	Hiseq_1	Other_or_unknown	TRUE
0054	superpathway of fermentation (Chlamydomonas reinhardtii)	2.97512527060824	4	004-A3L	aspirate	healthy	left	unknown	unknown	unknown	unknown	healthy	4	Hiseq_1	Other_or_unknown	TRUE
0054	L-methionine biosynthesis II	2.33910607276176	4	004-A3L	aspirate	healthy	left	unknown	unknown	unknown	unknown	healthy	4	Hiseq_1	Other_or_unknown	TRUE
0054	acetylene degradation (anaerobic)	3.72137139958072	4	004-A3L	aspirate	healthy	left	unknown	unknown	unknown	unknown	healthy	4	Hiseq_1	Other_or_unknown	TRUE
0054	heme b biosynthesis V (aerobic)	3.12739419373787	4	004-A3L	aspirate	healthy	left	unknown	unknown	unknown	unknown	healthy	4	Hiseq_1	Other_or_unknown	TRUE
0054	fatty acid elongation -- saturated	2.00528056620257	4	004-A3L	aspirate	healthy	left	unknown	unknown	unknown	unknown	healthy	4	Hiseq_1	Other_or_unknown	TRUE
0054	superpathway of glucose and xylose degradation	2.03647012952779	4	004-A3L	aspirate	healthy	left	unknown	unknown	unknown	unknown	healthy	4	Hiseq_1	Other_or_unknown	TRUE
0054	L-arginine biosynthesis IV (archaebacteria)	0.48980863312067	4	004-A3L	aspirate	healthy	left	unknown	unknown	unknown	unknown	healthy	4	Hiseq_1	Other_or_unknown	TRUE
0054	L-citrulline biosynthesis	1.23286121098808	4	004-A3L	aspirate	healthy	left	unknown	unknown	unknown	unknown	healthy	4	Hiseq_1	Other_or_unknown	TRUE
0054	UDP-N-acetylmuramoyl-pentapeptide biosynthesis I (meso-diaminopimelate containing)	-0.181799974620822	4	004-A3L	aspirate	healthy	left	unknown	unknown	unknown	unknown	healthy	4	Hiseq_1	Other_or_unknown	TRUE
0054	L-arginine biosynthesis III (via N-acetyl-L-citrulline)	1.6256506476031	4	004-A3L	aspirate	healthy	left	unknown	unknown	unknown	unknown	healthy	4	Hiseq_1	Other_or_unknown	TRUE
0054	fucose degradation	3.64150067479719	4	004-A3L	aspirate	healthy	left	unknown	unknown	unknown	unknown	healthy	4	Hiseq_1	Other_or_unknown	TRUE
0054	5'-deoxyadenosine degradation II	-0.477935459938516	4	004-A3L	aspirate	healthy	left	unknown	unknown	unknown	unknown	healthy	4	Hiseq_1	Other_or_unknown	TRUE
0054	L-lysine biosynthesis I	0.964959717117285	4	004-A3L	aspirate	healthy	left	unknown	unknown	unknown	unknown	healthy	4	Hiseq_1	Other_or_unknown	TRUE
0054	superpathway of S-adenosyl-L-methionine biosynthesis	3.26182582942941	4	004-A3L	aspirate	healthy	left	unknown	unknown	unknown	unknown	healthy	4	Hiseq_1	Other_or_unknown	TRUE
0054	enterobacterial common antigen biosynthesis	3.57046546832355	4	004-A3L	aspirate	healthy	left	unknown	unknown	unknown	unknown	healthy	4	Hiseq_1	Other_or_unknown	TRUE
0054	thiamine diphosphate salvage IV (yeast)	-0.152362919975078	4	004-A3L	aspirate	healthy	left	unknown	unknown	unknown	unknown	healthy	4	Hiseq_1	Other_or_unknown	TRUE
0054	superpathway of L-homoserine and L-methionine biosynthesis	3.56523671251692	4	004-A3L	aspirate	healthy	left	unknown	unknown	unknown	unknown	healthy	4	Hiseq_1	Other_or_unknown	TRUE
0054	phosphatidylcholine acyl editing	2.97533720961688	4	004-A3L	aspirate	healthy	left	unknown	unknown	unknown	unknown	healthy	4	Hiseq_1	Other_or_unknown	TRUE
0054	glycolysis II (from fructose 6-phosphate)	1.98885180991343	4	004-A3L	aspirate	healthy	left	unknown	unknown	unknown	unknown	healthy	4	Hiseq_1	Other_or_unknown	TRUE
0054	adenine and adenosine salvage III	-0.953101201518368	4	004-A3L	aspirate	healthy	left	unknown	unknown	unknown	unknown	healthy	4	Hiseq_1	Other_or_unknown	TRUE
0054	hexitol fermentation to lactate, formate, ethanol and acetate	5.50482772142789	4	004-A3L	aspirate	healthy	left	unknown	unknown	unknown	unknown	healthy	4	Hiseq_1	Other_or_unknown	TRUE
0054	UDP-N-acetylmuramoyl-pentapeptide biosynthesis III (meso-diaminopimelate containing)	-0.337012130958935	4	004-A3L	aspirate	healthy	left	unknown	unknown	unknown	unknown	healthy	4	Hiseq_1	Other_or_unknown	TRUE
0054	superpathway of pyridoxal 5'-phosphate biosynthesis and salvage	1.29843418464439	4	004-A3L	aspirate	healthy	left	unknown	unknown	unknown	unknown	healthy	4	Hiseq_1	Other_or_unknown	TRUE
0054	methylerythritol phosphate pathway II	-0.707268070141031	4	004-A3L	aspirate	healthy	left	unknown	unknown	unknown	unknown	healthy	4	Hiseq_1	Other_or_unknown	TRUE
0054	folate transformations II (plants)	-1.03862865661454	4	004-A3L	aspirate	healthy	left	unknown	unknown	unknown	unknown	healthy	4	Hiseq_1	Other_or_unknown	TRUE
0054	superpathway of heme b biosynthesis from uroporphyrinogen-III	3.29175909705237	4	004-A3L	aspirate	healthy	left	unknown	unknown	unknown	unknown	healthy	4	Hiseq_1	Other_or_unknown	TRUE
0054	flavin biosynthesis I (bacteria and plants)	-1.54397047625171	4	004-A3L	aspirate	healthy	left	unknown	unknown	unknown	unknown	healthy	4	Hiseq_1	Other_or_unknown	TRUE
0054	L-glutamine biosynthesis III	0.391294709273758	4	004-A3L	aspirate	healthy	left	unknown	unknown	unknown	unknown	healthy	4	Hiseq_1	Other_or_unknown	TRUE
0054	3-phenylpropanoate and 3-(3-hydroxyphenyl)propanoate degradation to 2-hydroxypentadienoate	7.04914003080283	4	004-A3L	aspirate	healthy	left	unknown	unknown	unknown	unknown	healthy	4	Hiseq_1	Other_or_unknown	TRUE
0054	superpathway of UDP-glucose-derived O-antigen building blocks biosynthesis	-0.149051081536408	4	004-A3L	aspirate	healthy	left	unknown	unknown	unknown	unknown	healthy	4	Hiseq_1	Other_or_unknown	TRUE
0054	gluconeogenesis III	-0.243938580369616	4	004-A3L	aspirate	healthy	left	unknown	unknown	unknown	unknown	healthy	4	Hiseq_1	Other_or_unknown	TRUE
0054	2-methylcitrate cycle II	3.44741318914321	4	004-A3L	aspirate	healthy	left	unknown	unknown	unknown	unknown	healthy	4	Hiseq_1	Other_or_unknown	TRUE
0054	pyruvate fermentation to butanoate	-0.747921238311865	4	004-A3L	aspirate	healthy	left	unknown	unknown	unknown	unknown	healthy	4	Hiseq_1	Other_or_unknown	TRUE
0054	chorismate biosynthesis from 3-dehydroquinate	-1.3826318892357	4	004-A3L	aspirate	healthy	left	unknown	unknown	unknown	unknown	healthy	4	Hiseq_1	Other_or_unknown	TRUE
0054	L-ascorbate degradation I (bacterial, anaerobic)	3.28884576373514	4	004-A3L	aspirate	healthy	left	unknown	unknown	unknown	unknown	healthy	4	Hiseq_1	Other_or_unknown	TRUE
0054	2-methylcitrate cycle I	5.56640461512146	4	004-A3L	aspirate	healthy	left	unknown	unknown	unknown	unknown	healthy	4	Hiseq_1	Other_or_unknown	TRUE
0054	superpathway of L-phenylalanine biosynthesis	0.675054358604404	4	004-A3L	aspirate	healthy	left	unknown	unknown	unknown	unknown	healthy	4	Hiseq_1	Other_or_unknown	TRUE
0054	superpathway of menaquinol-6 biosynthesis	2.99960080745349	4	004-A3L	aspirate	healthy	left	unknown	unknown	unknown	unknown	healthy	4	Hiseq_1	Other_or_unknown	TRUE
0054	glyoxylate cycle	2.73357115206905	4	004-A3L	aspirate	healthy	left	unknown	unknown	unknown	unknown	healthy	4	Hiseq_1	Other_or_unknown	TRUE
0054	dTDP-N-acetylthomosamine biosynthesis	3.67197061760559	4	004-A3L	aspirate	healthy	left	unknown	unknown	unknown	unknown	healthy	4	Hiseq_1	Other_or_unknown	TRUE
0054	mannitol cycle	6.83315071594742	4	004-A3L	aspirate	healthy	left	unknown	unknown	unknown	unknown	healthy	4	Hiseq_1	Other_or_unknown	TRUE
0054	inosine-5'-phosphate biosynthesis II	-1.25127748277399	4	004-A3L	aspirate	healthy	left	unknown	unknown	unknown	unknown	healthy	4	Hiseq_1	Other_or_unknown	TRUE
0054	ketogluconate metabolism	1.58731466189275	4	004-A3L	aspirate	healthy	left	unknown	unknown	unknown	unknown	healthy	4	Hiseq_1	Other_or_unknown	TRUE
0054	superpathway of putrescine biosynthesis	2.67027672492438	4	004-A3L	aspirate	healthy	left	unknown	unknown	unknown	unknown	healthy	4	Hiseq_1	Other_or_unknown	TRUE
0054	heme b biosynthesis II (oxygen-independent)	3.68715574863798	4	004-A3L	aspirate	healthy	left	unknown	unknown	unknown	unknown	healthy	4	Hiseq_1	Other_or_unknown	TRUE
0054	TCA cycle I (prokaryotic)	2.42859893481951	4	004-A3L	aspirate	healthy	left	unknown	unknown	unknown	unknown	healthy	4	Hiseq_1	Other_or_unknown	TRUE
0054	anaerobic energy metabolism (invertebrates, cytosol)	-0.290898247878355	4	004-A3L	aspirate	healthy	left	unknown	unknown	unknown	unknown	healthy	4	Hiseq_1	Other_or_unknown	TRUE
0054	pyruvate fermentation to isobutanol (engineered)	1.43482133003724	4	004-A3L	aspirate	healthy	left	unknown	unknown	unknown	unknown	healthy	4	Hiseq_1	Other_or_unknown	TRUE
0054	sucrose biosynthesis II	-0.116141901316164	4	004-A3L	aspirate	healthy	left	unknown	unknown	unknown	unknown	healthy	4	Hiseq_1	Other_or_unknown	TRUE
0054	L-lysine biosynthesis II	-0.970103760654689	4	004-A3L	aspirate	healthy	left	unknown	unknown	unknown	unknown	healthy	4	Hiseq_1	Other_or_unknown	TRUE
0054	superpathway of GDP-mannose-derived O-antigen building blocks biosynthesis	1.87037175043763	4	004-A3L	aspirate	healthy	left	unknown	unknown	unknown	unknown	healthy	4	Hiseq_1	Other_or_unknown	TRUE
0054	queuosine biosynthesis I (de novo)	-0.718744583921822	4	004-A3L	aspirate	healthy	left	unknown	unknown	unknown	unknown	healthy	4	Hiseq_1	Other_or_unknown	TRUE
0054	superpathway of (Kdo)2-lipid A biosynthesis	3.16859268978089	4	004-A3L	aspirate	healthy	left	unknown	unknown	unknown	unknown	healthy	4	Hiseq_1	Other_or_unknown	TRUE
0054	L-arginine biosynthesis I (via L-ornithine)	-0.143973548371722	4	004-A3L	aspirate	healthy	left	unknown	unknown	unknown	unknown	healthy	4	Hiseq_1	Other_or_unknown	TRUE
0054	thiamine phosphate formation from pyrithiamine and oxythiamine (yeast)	-0.973844674097412	4	004-A3L	aspirate	healthy	left	unknown	unknown	unknown	unknown	healthy	4	Hiseq_1	Other_or_unknown	TRUE
0054	L-arginine degradation XIII (reductive Stickland reaction)	0.743609811538063	4	004-A3L	aspirate	healthy	left	unknown	unknown	unknown	unknown	healthy	4	Hiseq_1	Other_or_unknown	TRUE
0054	starch degradation III	1.86118320466023	4	004-A3L	aspirate	healthy	left	unknown	unknown	unknown	unknown	healthy	4	Hiseq_1	Other_or_unknown	TRUE
0054	L-lysine biosynthesis VI	-0.74190220921115	4	004-A3L	aspirate	healthy	left	unknown	unknown	unknown	unknown	healthy	4	Hiseq_1	Other_or_unknown	TRUE
0054	1,3-propanediol biosynthesis (engineered)	-0.0777880125462853	4	004-A3L	aspirate	healthy	left	unknown	unknown	unknown	unknown	healthy	4	Hiseq_1	Other_or_unknown	TRUE
0054	C4 photosynthetic carbon assimilation cycle, NADP-ME type	0.84110536958364	4	004-A3L	aspirate	healthy	left	unknown	unknown	unknown	unknown	healthy	4	Hiseq_1	Other_or_unknown	TRUE
0054	L-ascorbate degradation II (bacterial, aerobic)	3.46956108684208	4	004-A3L	aspirate	healthy	left	unknown	unknown	unknown	unknown	healthy	4	Hiseq_1	Other_or_unknown	TRUE
0054	palmitoleate biosynthesis I (from (5Z)-dodec-5-enoate)	1.83926648915666	4	004-A3L	aspirate	healthy	left	unknown	unknown	unknown	unknown	healthy	4	Hiseq_1	Other_or_unknown	TRUE
0054	assimilatory sulfate reduction IV	4.04473996863401	4	004-A3L	aspirate	healthy	left	unknown	unknown	unknown	unknown	healthy	4	Hiseq_1	Other_or_unknown	TRUE
0054	heterolactic fermentation	2.88780053956144	4	004-A3L	aspirate	healthy	left	unknown	unknown	unknown	unknown	healthy	4	Hiseq_1	Other_or_unknown	TRUE
0054	lipid IVA biosynthesis (E. coli)	2.53204166245107	4	004-A3L	aspirate	healthy	left	unknown	unknown	unknown	unknown	healthy	4	Hiseq_1	Other_or_unknown	TRUE
0054	L-methionine biosynthesis IV	0.558964939527171	4	004-A3L	aspirate	healthy	left	unknown	unknown	unknown	unknown	healthy	4	Hiseq_1	Other_or_unknown	TRUE
0054	L-isoleucine biosynthesis I (from threonine)	0.375616960019116	4	004-A3L	aspirate	healthy	left	unknown	unknown	unknown	unknown	healthy	4	Hiseq_1	Other_or_unknown	TRUE
0054	coenzyme A biosynthesis II (eukaryotic)	-1.66583366858006	4	004-A3L	aspirate	healthy	left	unknown	unknown	unknown	unknown	healthy	4	Hiseq_1	Other_or_unknown	TRUE
0054	TCA cycle V (2-oxoglutarate synthase)	2.09003980415876	4	004-A3L	aspirate	healthy	left	unknown	unknown	unknown	unknown	healthy	4	Hiseq_1	Other_or_unknown	TRUE
0054	superpathway of hexuronide and hexuronate degradation	1.63860652522651	4	004-A3L	aspirate	healthy	left	unknown	unknown	unknown	unknown	healthy	4	Hiseq_1	Other_or_unknown	TRUE
0054	superpathway of L-tyrosine biosynthesis	0.123790333687468	4	004-A3L	aspirate	healthy	left	unknown	unknown	unknown	unknown	healthy	4	Hiseq_1	Other_or_unknown	TRUE
0054	superpathway of coenzyme A biosynthesis III (mammals)	-1.49326350959231	4	004-A3L	aspirate	healthy	left	unknown	unknown	unknown	unknown	healthy	4	Hiseq_1	Other_or_unknown	TRUE
0054	fatty acid salvage	2.36707415500487	4	004-A3L	aspirate	healthy	left	unknown	unknown	unknown	unknown	healthy	4	Hiseq_1	Other_or_unknown	TRUE
0058	oleate biosynthesis IV (anaerobic)	0.61542744859026	4	004-A3R	aspirate	healthy	right	unknown	unknown	unknown	unknown	healthy	4	Hiseq_1	Other_or_unknown	TRUE
0058	peptidoglycan biosynthesis I (meso-diaminopimelate containing)	-0.318791077894214	4	004-A3R	aspirate	healthy	right	unknown	unknown	unknown	unknown	healthy	4	Hiseq_1	Other_or_unknown	TRUE
0058	superpathway of fatty acids biosynthesis (E. coli)	1.51354192996765	4	004-A3R	aspirate	healthy	right	unknown	unknown	unknown	unknown	healthy	4	Hiseq_1	Other_or_unknown	TRUE
0058	pyrimidine deoxyribonucleotides de novo biosynthesis IV	-0.97768829514147	4	004-A3R	aspirate	healthy	right	unknown	unknown	unknown	unknown	healthy	4	Hiseq_1	Other_or_unknown	TRUE
0058	guanosine nucleotides degradation III	2.2070853323217	4	004-A3R	aspirate	healthy	right	unknown	unknown	unknown	unknown	healthy	4	Hiseq_1	Other_or_unknown	TRUE
0058	chitin degradation II (Vibrio)	0.561731632282704	4	004-A3R	aspirate	healthy	right	unknown	unknown	unknown	unknown	healthy	4	Hiseq_1	Other_or_unknown	TRUE
0058	L-valine biosynthesis	-0.380613380112137	4	004-A3R	aspirate	healthy	right	unknown	unknown	unknown	unknown	healthy	4	Hiseq_1	Other_or_unknown	TRUE
0058	purine nucleotides degradation II (aerobic)	2.10855848425093	4	004-A3R	aspirate	healthy	right	unknown	unknown	unknown	unknown	healthy	4	Hiseq_1	Other_or_unknown	TRUE
0058	tRNA charging	-0.823430909839584	4	004-A3R	aspirate	healthy	right	unknown	unknown	unknown	unknown	healthy	4	Hiseq_1	Other_or_unknown	TRUE
0058	superpathway of L-threonine biosynthesis	0.019405297972442	4	004-A3R	aspirate	healthy	right	unknown	unknown	unknown	unknown	healthy	4	Hiseq_1	Other_or_unknown	TRUE
0058	superpathway of phospholipid biosynthesis I (bacteria)	1.53692915869654	4	004-A3R	aspirate	healthy	right	unknown	unknown	unknown	unknown	healthy	4	Hiseq_1	Other_or_unknown	TRUE
0058	pyridoxal 5'-phosphate salvage II (plants)	3.57201572012647	4	004-A3R	aspirate	healthy	right	unknown	unknown	unknown	unknown	healthy	4	Hiseq_1	Other_or_unknown	TRUE
0058	superpathway of guanosine nucleotides de novo biosynthesis II	-0.422510425188849	4	004-A3R	aspirate	healthy	right	unknown	unknown	unknown	unknown	healthy	4	Hiseq_1	Other_or_unknown	TRUE
0058	superpathway of menaquinol-13 biosynthesis	2.09610006025608	4	004-A3R	aspirate	healthy	right	unknown	unknown	unknown	unknown	healthy	4	Hiseq_1	Other_or_unknown	TRUE
0058	superpathway of thiamine diphosphate biosynthesis III (eukaryotes)	-1.94103015440036	4	004-A3R	aspirate	healthy	right	unknown	unknown	unknown	unknown	healthy	4	Hiseq_1	Other_or_unknown	TRUE
0058	UDP-N-acetyl-D-glucosamine biosynthesis I	0.996117393435074	4	004-A3R	aspirate	healthy	right	unknown	unknown	unknown	unknown	healthy	4	Hiseq_1	Other_or_unknown	TRUE
0058	peptidoglycan biosynthesis III (mycobacteria)	-0.125482173395401	4	004-A3R	aspirate	healthy	right	unknown	unknown	unknown	unknown	healthy	4	Hiseq_1	Other_or_unknown	TRUE
0058	sucrose degradation III (sucrose invertase)	2.0345767899338	4	004-A3R	aspirate	healthy	right	unknown	unknown	unknown	unknown	healthy	4	Hiseq_1	Other_or_unknown	TRUE
0058	Entner-Doudoroff pathway I	1.30154695782472	4	004-A3R	aspirate	healthy	right	unknown	unknown	unknown	unknown	healthy	4	Hiseq_1	Other_or_unknown	TRUE
0058	molybdopterin biosynthesis	0.0947914196046862	4	004-A3R	aspirate	healthy	right	unknown	unknown	unknown	unknown	healthy	4	Hiseq_1	Other_or_unknown	TRUE
0058	superpathway of L-lysine, L-threonine and L-methionine biosynthesis II	-0.976043042159596	4	004-A3R	aspirate	healthy	right	unknown	unknown	unknown	unknown	healthy	4	Hiseq_1	Other_or_unknown	TRUE
0058	5-aminoimidazole ribonucleotide biosynthesis I	-0.828574938425965	4	004-A3R	aspirate	healthy	right	unknown	unknown	unknown	unknown	healthy	4	Hiseq_1	Other_or_unknown	TRUE
0058	superpathway of purine nucleotide salvage	0.622900636883233	4	004-A3R	aspirate	healthy	right	unknown	unknown	unknown	unknown	healthy	4	Hiseq_1	Other_or_unknown	TRUE
0058	L-cysteine biosynthesis VI (from L-methionine)	0.545959048838517	4	004-A3R	aspirate	healthy	right	unknown	unknown	unknown	unknown	healthy	4	Hiseq_1	Other_or_unknown	TRUE
0058	fatty acid biosynthesis initiation (mitochondria)	-0.630619714784146	4	004-A3R	aspirate	healthy	right	unknown	unknown	unknown	unknown	healthy	4	Hiseq_1	Other_or_unknown	TRUE
0058	superpathway of menaquinol-12 biosynthesis	2.09610006025608	4	004-A3R	aspirate	healthy	right	unknown	unknown	unknown	unknown	healthy	4	Hiseq_1	Other_or_unknown	TRUE
0058	glycogen degradation II	0.355167253109103	4	004-A3R	aspirate	healthy	right	unknown	unknown	unknown	unknown	healthy	4	Hiseq_1	Other_or_unknown	TRUE
0058	adenine and adenosine salvage III	-0.923472882725359	4	004-A3R	aspirate	healthy	right	unknown	unknown	unknown	unknown	healthy	4	Hiseq_1	Other_or_unknown	TRUE
0058	L-N&delta;-acetylornithine biosynthesis	-0.540869695451209	4	004-A3R	aspirate	healthy	right	unknown	unknown	unknown	unknown	healthy	4	Hiseq_1	Other_or_unknown	TRUE
0058	C4 photosynthetic carbon assimilation cycle, PEPCK type	3.02980942755033	4	004-A3R	aspirate	healthy	right	unknown	unknown	unknown	unknown	healthy	4	Hiseq_1	Other_or_unknown	TRUE
0058	pyrimidine deoxyribonucleosides salvage	-0.862517130712891	4	004-A3R	aspirate	healthy	right	unknown	unknown	unknown	unknown	healthy	4	Hiseq_1	Other_or_unknown	TRUE
0058	pyrimidine deoxyribonucleotides de novo biosynthesis III	0.164104715534961	4	004-A3R	aspirate	healthy	right	unknown	unknown	unknown	unknown	healthy	4	Hiseq_1	Other_or_unknown	TRUE
0058	superpathway of pyrimidine deoxyribonucleosides degradation	2.92343970183655	4	004-A3R	aspirate	healthy	right	unknown	unknown	unknown	unknown	healthy	4	Hiseq_1	Other_or_unknown	TRUE
0058	superpathway of ornithine degradation	3.07011541581356	4	004-A3R	aspirate	healthy	right	unknown	unknown	unknown	unknown	healthy	4	Hiseq_1	Other_or_unknown	TRUE
0058	superpathway of L-cysteine biosynthesis (mammalian)	-1.29221933501185	4	004-A3R	aspirate	healthy	right	unknown	unknown	unknown	unknown	healthy	4	Hiseq_1	Other_or_unknown	TRUE
0058	superpathway of sulfur amino acid biosynthesis (Saccharomyces cerevisiae)	-0.791961167361621	4	004-A3R	aspirate	healthy	right	unknown	unknown	unknown	unknown	healthy	4	Hiseq_1	Other_or_unknown	TRUE
0058	peptidoglycan maturation (meso-diaminopimelate containing)	3.75920586814991	4	004-A3R	aspirate	healthy	right	unknown	unknown	unknown	unknown	healthy	4	Hiseq_1	Other_or_unknown	TRUE
0058	mixed acid fermentation	0.641318508458064	4	004-A3R	aspirate	healthy	right	unknown	unknown	unknown	unknown	healthy	4	Hiseq_1	Other_or_unknown	TRUE
0058	superpathway of heme b biosynthesis from glycine	2.40673056886989	4	004-A3R	aspirate	healthy	right	unknown	unknown	unknown	unknown	healthy	4	Hiseq_1	Other_or_unknown	TRUE
0058	superpathway of L-alanine biosynthesis	0.904255892368018	4	004-A3R	aspirate	healthy	right	unknown	unknown	unknown	unknown	healthy	4	Hiseq_1	Other_or_unknown	TRUE
0058	L-ornithine biosynthesis I	-0.230216590110605	4	004-A3R	aspirate	healthy	right	unknown	unknown	unknown	unknown	healthy	4	Hiseq_1	Other_or_unknown	TRUE
0058	superpathway of glyoxylate cycle and fatty acid degradation	1.45447944601669	4	004-A3R	aspirate	healthy	right	unknown	unknown	unknown	unknown	healthy	4	Hiseq_1	Other_or_unknown	TRUE
0058	NAD salvage pathway I (PNC VI cycle)	1.09902848897117	4	004-A3R	aspirate	healthy	right	unknown	unknown	unknown	unknown	healthy	4	Hiseq_1	Other_or_unknown	TRUE
0058	pyridoxal 5'-phosphate biosynthesis I	0.951495298726976	4	004-A3R	aspirate	healthy	right	unknown	unknown	unknown	unknown	healthy	4	Hiseq_1	Other_or_unknown	TRUE
0058	isoprene biosynthesis I	-1.19589469158709	4	004-A3R	aspirate	healthy	right	unknown	unknown	unknown	unknown	healthy	4	Hiseq_1	Other_or_unknown	TRUE
0058	CDP-diacylglycerol biosynthesis I	0.695775307955969	4	004-A3R	aspirate	healthy	right	unknown	unknown	unknown	unknown	healthy	4	Hiseq_1	Other_or_unknown	TRUE
0058	superpathway of demethylmenaquinol-9 biosynthesis	3.51886011265025	4	004-A3R	aspirate	healthy	right	unknown	unknown	unknown	unknown	healthy	4	Hiseq_1	Other_or_unknown	TRUE
0058	UMP biosynthesis I	-1.41259408156476	4	004-A3R	aspirate	healthy	right	unknown	unknown	unknown	unknown	healthy	4	Hiseq_1	Other_or_unknown	TRUE
0058	superpathway of adenosine nucleotides de novo biosynthesis II	-0.530276479705745	4	004-A3R	aspirate	healthy	right	unknown	unknown	unknown	unknown	healthy	4	Hiseq_1	Other_or_unknown	TRUE
0058	superpathway of branched chain amino acid biosynthesis	-0.516435525024052	4	004-A3R	aspirate	healthy	right	unknown	unknown	unknown	unknown	healthy	4	Hiseq_1	Other_or_unknown	TRUE
0058	D-galactose degradation I (Leloir pathway)	0.178211720270524	4	004-A3R	aspirate	healthy	right	unknown	unknown	unknown	unknown	healthy	4	Hiseq_1	Other_or_unknown	TRUE
0058	6-hydroxymethyl-dihydropterin diphosphate biosynthesis I	0.0602122363230012	4	004-A3R	aspirate	healthy	right	unknown	unknown	unknown	unknown	healthy	4	Hiseq_1	Other_or_unknown	TRUE
0058	folate transformations III (E. coli)	-0.883807208615027	4	004-A3R	aspirate	healthy	right	unknown	unknown	unknown	unknown	healthy	4	Hiseq_1	Other_or_unknown	TRUE
0058	2-methylcitrate cycle II	0.566661339367517	4	004-A3R	aspirate	healthy	right	unknown	unknown	unknown	unknown	healthy	4	Hiseq_1	Other_or_unknown	TRUE
0058	flavin biosynthesis III (fungi)	-0.0964631446047807	4	004-A3R	aspirate	healthy	right	unknown	unknown	unknown	unknown	healthy	4	Hiseq_1	Other_or_unknown	TRUE
0058	NAD de novo biosynthesis I (from aspartate)	-0.527600389927526	4	004-A3R	aspirate	healthy	right	unknown	unknown	unknown	unknown	healthy	4	Hiseq_1	Other_or_unknown	TRUE
0058	ubiquinol-7 biosynthesis (early decarboxylation)	4.61280166357936	4	004-A3R	aspirate	healthy	right	unknown	unknown	unknown	unknown	healthy	4	Hiseq_1	Other_or_unknown	TRUE
0058	D-galactarate degradation I	3.70715135877176	4	004-A3R	aspirate	healthy	right	unknown	unknown	unknown	unknown	healthy	4	Hiseq_1	Other_or_unknown	TRUE
0058	nitrate reduction V (assimilatory)	2.46536784716655	4	004-A3R	aspirate	healthy	right	unknown	unknown	unknown	unknown	healthy	4	Hiseq_1	Other_or_unknown	TRUE
0058	superpathway of L-methionine biosynthesis (transsulfuration)	3.5847380295027	4	004-A3R	aspirate	healthy	right	unknown	unknown	unknown	unknown	healthy	4	Hiseq_1	Other_or_unknown	TRUE
0058	urea cycle	-1.44131917732381	4	004-A3R	aspirate	healthy	right	unknown	unknown	unknown	unknown	healthy	4	Hiseq_1	Other_or_unknown	TRUE
0058	pyruvate fermentation to propanoate I	-0.562383604273203	4	004-A3R	aspirate	healthy	right	unknown	unknown	unknown	unknown	healthy	4	Hiseq_1	Other_or_unknown	TRUE
0058	superpathway of glycolysis and the Entner-Doudoroff pathway	1.88390054024212	4	004-A3R	aspirate	healthy	right	unknown	unknown	unknown	unknown	healthy	4	Hiseq_1	Other_or_unknown	TRUE
0058	all-trans-farnesol biosynthesis	0.986713211759201	4	004-A3R	aspirate	healthy	right	unknown	unknown	unknown	unknown	healthy	4	Hiseq_1	Other_or_unknown	TRUE
0058	sucrose degradation IV (sucrose phosphorylase)	2.35082812083529	4	004-A3R	aspirate	healthy	right	unknown	unknown	unknown	unknown	healthy	4	Hiseq_1	Other_or_unknown	TRUE
0058	(5Z)-dodecenoate biosynthesis II	2.19749038522713	4	004-A3R	aspirate	healthy	right	unknown	unknown	unknown	unknown	healthy	4	Hiseq_1	Other_or_unknown	TRUE
0058	L-glutamate and L-glutamine biosynthesis	-0.729112576326233	4	004-A3R	aspirate	healthy	right	unknown	unknown	unknown	unknown	healthy	4	Hiseq_1	Other_or_unknown	TRUE
0058	superpathway of pyrimidine deoxyribonucleotides de novo biosynthesis (E. coli)	1.98493371933405	4	004-A3R	aspirate	healthy	right	unknown	unknown	unknown	unknown	healthy	4	Hiseq_1	Other_or_unknown	TRUE
0058	palmitate biosynthesis (type II fatty acid synthase)	0.80172045690154	4	004-A3R	aspirate	healthy	right	unknown	unknown	unknown	unknown	healthy	4	Hiseq_1	Other_or_unknown	TRUE
0058	hexitol fermentation to lactate, formate, ethanol and acetate	3.78708031298795	4	004-A3R	aspirate	healthy	right	unknown	unknown	unknown	unknown	healthy	4	Hiseq_1	Other_or_unknown	TRUE
0058	stearate biosynthesis II (bacteria and plants)	0.943344170529475	4	004-A3R	aspirate	healthy	right	unknown	unknown	unknown	unknown	healthy	4	Hiseq_1	Other_or_unknown	TRUE
0058	4-amino-2-methyl-5-diphosphomethylpyrimidine biosynthesis II	0.850443342592251	4	004-A3R	aspirate	healthy	right	unknown	unknown	unknown	unknown	healthy	4	Hiseq_1	Other_or_unknown	TRUE
0058	5-aminoimidazole ribonucleotide biosynthesis II	0.730332371768042	4	004-A3R	aspirate	healthy	right	unknown	unknown	unknown	unknown	healthy	4	Hiseq_1	Other_or_unknown	TRUE
0058	L-ascorbate degradation II (bacterial, aerobic)	1.73118648720753	4	004-A3R	aspirate	healthy	right	unknown	unknown	unknown	unknown	healthy	4	Hiseq_1	Other_or_unknown	TRUE
0058	superpathway of L-serine and glycine biosynthesis I	-0.907611501408787	4	004-A3R	aspirate	healthy	right	unknown	unknown	unknown	unknown	healthy	4	Hiseq_1	Other_or_unknown	TRUE
0058	superpathway of purine nucleotides de novo biosynthesis I	-0.516231060754321	4	004-A3R	aspirate	healthy	right	unknown	unknown	unknown	unknown	healthy	4	Hiseq_1	Other_or_unknown	TRUE
0058	CDP-diacylglycerol biosynthesis II	0.700578097762955	4	004-A3R	aspirate	healthy	right	unknown	unknown	unknown	unknown	healthy	4	Hiseq_1	Other_or_unknown	TRUE
0058	formaldehyde assimilation III (dihydroxyacetone cycle)	-0.650656594460614	4	004-A3R	aspirate	healthy	right	unknown	unknown	unknown	unknown	healthy	4	Hiseq_1	Other_or_unknown	TRUE
0058	Rubisco shunt	3.38253144775266	4	004-A3R	aspirate	healthy	right	unknown	unknown	unknown	unknown	healthy	4	Hiseq_1	Other_or_unknown	TRUE
0058	glycolysis II (from fructose 6-phosphate)	1.42350563449918	4	004-A3R	aspirate	healthy	right	unknown	unknown	unknown	unknown	healthy	4	Hiseq_1	Other_or_unknown	TRUE
0058	taxadiene biosynthesis (engineered)	-1.48014401028919	4	004-A3R	aspirate	healthy	right	unknown	unknown	unknown	unknown	healthy	4	Hiseq_1	Other_or_unknown	TRUE
0058	superpathway of tetrahydrofolate biosynthesis and salvage	0.948255508649079	4	004-A3R	aspirate	healthy	right	unknown	unknown	unknown	unknown	healthy	4	Hiseq_1	Other_or_unknown	TRUE
0058	coenzyme A biosynthesis I (prokaryotic)	-1.1140325789766	4	004-A3R	aspirate	healthy	right	unknown	unknown	unknown	unknown	healthy	4	Hiseq_1	Other_or_unknown	TRUE
0058	superpathway of unsaturated fatty acids biosynthesis (E. coli)	1.65547583636864	4	004-A3R	aspirate	healthy	right	unknown	unknown	unknown	unknown	healthy	4	Hiseq_1	Other_or_unknown	TRUE
0058	superpathway of pyridoxal 5'-phosphate biosynthesis and salvage	1.26436830816533	4	004-A3R	aspirate	healthy	right	unknown	unknown	unknown	unknown	healthy	4	Hiseq_1	Other_or_unknown	TRUE
0058	TCA cycle IV (2-oxoglutarate decarboxylase)	1.34219309232419	4	004-A3R	aspirate	healthy	right	unknown	unknown	unknown	unknown	healthy	4	Hiseq_1	Other_or_unknown	TRUE
0058	NAD salvage pathway II (PNC IV cycle)	0.117426269662564	4	004-A3R	aspirate	healthy	right	unknown	unknown	unknown	unknown	healthy	4	Hiseq_1	Other_or_unknown	TRUE
0058	superpathway of pyrimidine nucleobases salvage	-0.577594295539076	4	004-A3R	aspirate	healthy	right	unknown	unknown	unknown	unknown	healthy	4	Hiseq_1	Other_or_unknown	TRUE
0058	C4 photosynthetic carbon assimilation cycle, NAD-ME type	1.44190476238922	4	004-A3R	aspirate	healthy	right	unknown	unknown	unknown	unknown	healthy	4	Hiseq_1	Other_or_unknown	TRUE
0058	superpathway of D-glucarate and D-galactarate degradation	3.70715135877176	4	004-A3R	aspirate	healthy	right	unknown	unknown	unknown	unknown	healthy	4	Hiseq_1	Other_or_unknown	TRUE
0058	petroselinate biosynthesis	1.67199997562175	4	004-A3R	aspirate	healthy	right	unknown	unknown	unknown	unknown	healthy	4	Hiseq_1	Other_or_unknown	TRUE
0058	superpathway of pyrimidine ribonucleotides de novo biosynthesis	0.331125785924539	4	004-A3R	aspirate	healthy	right	unknown	unknown	unknown	unknown	healthy	4	Hiseq_1	Other_or_unknown	TRUE
0058	superpathway of L-lysine, L-threonine and L-methionine biosynthesis I	2.34879135218313	4	004-A3R	aspirate	healthy	right	unknown	unknown	unknown	unknown	healthy	4	Hiseq_1	Other_or_unknown	TRUE
0058	coenzyme A biosynthesis II (eukaryotic)	-1.39596006020194	4	004-A3R	aspirate	healthy	right	unknown	unknown	unknown	unknown	healthy	4	Hiseq_1	Other_or_unknown	TRUE
0058	superpathway of N-acetylneuraminate degradation	1.97428312298272	4	004-A3R	aspirate	healthy	right	unknown	unknown	unknown	unknown	healthy	4	Hiseq_1	Other_or_unknown	TRUE
0058	L-methionine biosynthesis I	4.6848166654081	4	004-A3R	aspirate	healthy	right	unknown	unknown	unknown	unknown	healthy	4	Hiseq_1	Other_or_unknown	TRUE
0058	glycogen degradation I	0.650428307146281	4	004-A3R	aspirate	healthy	right	unknown	unknown	unknown	unknown	healthy	4	Hiseq_1	Other_or_unknown	TRUE
0058	2-methylcitrate cycle I	3.18222035317816	4	004-A3R	aspirate	healthy	right	unknown	unknown	unknown	unknown	healthy	4	Hiseq_1	Other_or_unknown	TRUE
0058	seleno-amino acid biosynthesis (plants)	0.352433402262574	4	004-A3R	aspirate	healthy	right	unknown	unknown	unknown	unknown	healthy	4	Hiseq_1	Other_or_unknown	TRUE
0058	L-rhamnose degradation I	1.08000705650705	4	004-A3R	aspirate	healthy	right	unknown	unknown	unknown	unknown	healthy	4	Hiseq_1	Other_or_unknown	TRUE
0058	superpathway of 5-aminoimidazole ribonucleotide biosynthesis	0.730332371768042	4	004-A3R	aspirate	healthy	right	unknown	unknown	unknown	unknown	healthy	4	Hiseq_1	Other_or_unknown	TRUE
0058	1,5-anhydrofructose degradation	-0.337405461444952	4	004-A3R	aspirate	healthy	right	unknown	unknown	unknown	unknown	healthy	4	Hiseq_1	Other_or_unknown	TRUE
0058	purine nucleobases degradation I (anaerobic)	-1.17322899631569	4	004-A3R	aspirate	healthy	right	unknown	unknown	unknown	unknown	healthy	4	Hiseq_1	Other_or_unknown	TRUE
0058	inosine 5'-phosphate degradation	0.967817624223882	4	004-A3R	aspirate	healthy	right	unknown	unknown	unknown	unknown	healthy	4	Hiseq_1	Other_or_unknown	TRUE
0058	gluconeogenesis I	1.38877662763335	4	004-A3R	aspirate	healthy	right	unknown	unknown	unknown	unknown	healthy	4	Hiseq_1	Other_or_unknown	TRUE
0058	superpathway of adenosine nucleotides de novo biosynthesis I	-0.57139283983376	4	004-A3R	aspirate	healthy	right	unknown	unknown	unknown	unknown	healthy	4	Hiseq_1	Other_or_unknown	TRUE
0058	Calvin-Benson-Bassham cycle	1.33016203186494	4	004-A3R	aspirate	healthy	right	unknown	unknown	unknown	unknown	healthy	4	Hiseq_1	Other_or_unknown	TRUE
0058	ppGpp metabolism	1.36499186264918	4	004-A3R	aspirate	healthy	right	unknown	unknown	unknown	unknown	healthy	4	Hiseq_1	Other_or_unknown	TRUE
0058	S-adenosyl-L-methionine salvage I	-0.783655765245486	4	004-A3R	aspirate	healthy	right	unknown	unknown	unknown	unknown	healthy	4	Hiseq_1	Other_or_unknown	TRUE
0058	2-carboxy-1,4-naphthoquinol biosynthesis	2.68093959452203	4	004-A3R	aspirate	healthy	right	unknown	unknown	unknown	unknown	healthy	4	Hiseq_1	Other_or_unknown	TRUE
0058	homocysteine and cysteine interconversion	1.38855130174033	4	004-A3R	aspirate	healthy	right	unknown	unknown	unknown	unknown	healthy	4	Hiseq_1	Other_or_unknown	TRUE
0058	purine ribonucleosides degradation	0.56167619656124	4	004-A3R	aspirate	healthy	right	unknown	unknown	unknown	unknown	healthy	4	Hiseq_1	Other_or_unknown	TRUE
0058	galactitol degradation	4.61791684191455	4	004-A3R	aspirate	healthy	right	unknown	unknown	unknown	unknown	healthy	4	Hiseq_1	Other_or_unknown	TRUE
0058	tetrapyrrole biosynthesis I (from glutamate)	1.2874303734114	4	004-A3R	aspirate	healthy	right	unknown	unknown	unknown	unknown	healthy	4	Hiseq_1	Other_or_unknown	TRUE
0058	D-arabinose degradation I	4.10463523482773	4	004-A3R	aspirate	healthy	right	unknown	unknown	unknown	unknown	healthy	4	Hiseq_1	Other_or_unknown	TRUE
0058	L-glutamine biosynthesis III	-1.02559098716698	4	004-A3R	aspirate	healthy	right	unknown	unknown	unknown	unknown	healthy	4	Hiseq_1	Other_or_unknown	TRUE
0058	superpathway of polyamine biosynthesis I	2.05483134801966	4	004-A3R	aspirate	healthy	right	unknown	unknown	unknown	unknown	healthy	4	Hiseq_1	Other_or_unknown	TRUE
0058	heterolactic fermentation	3.3716610523955	4	004-A3R	aspirate	healthy	right	unknown	unknown	unknown	unknown	healthy	4	Hiseq_1	Other_or_unknown	TRUE
0058	UMP biosynthesis III	-1.43319867969943	4	004-A3R	aspirate	healthy	right	unknown	unknown	unknown	unknown	healthy	4	Hiseq_1	Other_or_unknown	TRUE
0058	superpathway of pyrimidine deoxyribonucleotides de novo biosynthesis	-0.764009374850417	4	004-A3R	aspirate	healthy	right	unknown	unknown	unknown	unknown	healthy	4	Hiseq_1	Other_or_unknown	TRUE
0058	superpathway of glyoxylate bypass and TCA	1.40634665691191	4	004-A3R	aspirate	healthy	right	unknown	unknown	unknown	unknown	healthy	4	Hiseq_1	Other_or_unknown	TRUE
0058	superpathway of geranylgeranyl diphosphate biosynthesis II (via MEP)	-0.127353944680193	4	004-A3R	aspirate	healthy	right	unknown	unknown	unknown	unknown	healthy	4	Hiseq_1	Other_or_unknown	TRUE
0058	L-ascorbate degradation I (bacterial, anaerobic)	2.11943009228563	4	004-A3R	aspirate	healthy	right	unknown	unknown	unknown	unknown	healthy	4	Hiseq_1	Other_or_unknown	TRUE
0058	UDP-N-acetylmuramoyl-pentapeptide biosynthesis II (lysine-containing)	-0.634963718476285	4	004-A3R	aspirate	healthy	right	unknown	unknown	unknown	unknown	healthy	4	Hiseq_1	Other_or_unknown	TRUE
0058	fatty acid &beta;-oxidation IV (unsaturated, even number)	2.06847238365538	4	004-A3R	aspirate	healthy	right	unknown	unknown	unknown	unknown	healthy	4	Hiseq_1	Other_or_unknown	TRUE
0058	TCA cycle VI (Helicobacter)	2.3788862743877	4	004-A3R	aspirate	healthy	right	unknown	unknown	unknown	unknown	healthy	4	Hiseq_1	Other_or_unknown	TRUE
0058	superpathway of purine deoxyribonucleosides degradation	2.17718218372456	4	004-A3R	aspirate	healthy	right	unknown	unknown	unknown	unknown	healthy	4	Hiseq_1	Other_or_unknown	TRUE
0058	superpathway of glycol metabolism and degradation	3.59452209086785	4	004-A3R	aspirate	healthy	right	unknown	unknown	unknown	unknown	healthy	4	Hiseq_1	Other_or_unknown	TRUE
0058	superpathway of menaquinol-11 biosynthesis	2.09610006025608	4	004-A3R	aspirate	healthy	right	unknown	unknown	unknown	unknown	healthy	4	Hiseq_1	Other_or_unknown	TRUE
0058	formaldehyde oxidation I	0.531619865449084	4	004-A3R	aspirate	healthy	right	unknown	unknown	unknown	unknown	healthy	4	Hiseq_1	Other_or_unknown	TRUE
0058	L-histidine degradation III	-1.49396645668609	4	004-A3R	aspirate	healthy	right	unknown	unknown	unknown	unknown	healthy	4	Hiseq_1	Other_or_unknown	TRUE
0058	superpathway of L-cysteine biosynthesis (fungi)	-0.610916871924533	4	004-A3R	aspirate	healthy	right	unknown	unknown	unknown	unknown	healthy	4	Hiseq_1	Other_or_unknown	TRUE
0058	polyisoprenoid biosynthesis (E. coli)	1.98006577171924	4	004-A3R	aspirate	healthy	right	unknown	unknown	unknown	unknown	healthy	4	Hiseq_1	Other_or_unknown	TRUE
0058	partial TCA cycle (obligate autotrophs)	3.3662452162596	4	004-A3R	aspirate	healthy	right	unknown	unknown	unknown	unknown	healthy	4	Hiseq_1	Other_or_unknown	TRUE
0058	adenosine deoxyribonucleotides de novo biosynthesis II	-0.353500254328441	4	004-A3R	aspirate	healthy	right	unknown	unknown	unknown	unknown	healthy	4	Hiseq_1	Other_or_unknown	TRUE
0058	purine nucleobases degradation II (anaerobic)	-0.775970831055235	4	004-A3R	aspirate	healthy	right	unknown	unknown	unknown	unknown	healthy	4	Hiseq_1	Other_or_unknown	TRUE
0058	mannosylglycerate biosynthesis I	2.41906328357244	4	004-A3R	aspirate	healthy	right	unknown	unknown	unknown	unknown	healthy	4	Hiseq_1	Other_or_unknown	TRUE
0058	superpathway of fucose and rhamnose degradation	3.18156738566564	4	004-A3R	aspirate	healthy	right	unknown	unknown	unknown	unknown	healthy	4	Hiseq_1	Other_or_unknown	TRUE
0058	anhydromuropeptides recycling I	2.42627760029394	4	004-A3R	aspirate	healthy	right	unknown	unknown	unknown	unknown	healthy	4	Hiseq_1	Other_or_unknown	TRUE
0058	L-arginine biosynthesis III (via N-acetyl-L-citrulline)	0.940459355008221	4	004-A3R	aspirate	healthy	right	unknown	unknown	unknown	unknown	healthy	4	Hiseq_1	Other_or_unknown	TRUE
0058	(5Z)-dodecenoate biosynthesis I	0.902483051931073	4	004-A3R	aspirate	healthy	right	unknown	unknown	unknown	unknown	healthy	4	Hiseq_1	Other_or_unknown	TRUE
0058	phosphatidylglycerol biosynthesis I (plastidic)	1.67383353810953	4	004-A3R	aspirate	healthy	right	unknown	unknown	unknown	unknown	healthy	4	Hiseq_1	Other_or_unknown	TRUE
0058	5'-deoxyadenosine degradation II	-0.626759116059408	4	004-A3R	aspirate	healthy	right	unknown	unknown	unknown	unknown	healthy	4	Hiseq_1	Other_or_unknown	TRUE
0058	UMP biosynthesis II	-1.42466203860338	4	004-A3R	aspirate	healthy	right	unknown	unknown	unknown	unknown	healthy	4	Hiseq_1	Other_or_unknown	TRUE
0058	adenosine nucleotides degradation II	2.49256887885396	4	004-A3R	aspirate	healthy	right	unknown	unknown	unknown	unknown	healthy	4	Hiseq_1	Other_or_unknown	TRUE
0058	L-lysine biosynthesis VI	-1.36170463237614	4	004-A3R	aspirate	healthy	right	unknown	unknown	unknown	unknown	healthy	4	Hiseq_1	Other_or_unknown	TRUE
0058	superpathway of sulfate assimilation and cysteine biosynthesis	1.42317445586624	4	004-A3R	aspirate	healthy	right	unknown	unknown	unknown	unknown	healthy	4	Hiseq_1	Other_or_unknown	TRUE
0058	L-isoleucine biosynthesis IV	-0.592041488389257	4	004-A3R	aspirate	healthy	right	unknown	unknown	unknown	unknown	healthy	4	Hiseq_1	Other_or_unknown	TRUE
0058	pyruvate fermentation to acetate and (S)-lactate I	-0.987796266420527	4	004-A3R	aspirate	healthy	right	unknown	unknown	unknown	unknown	healthy	4	Hiseq_1	Other_or_unknown	TRUE
0058	L-histidine degradation I	-1.59354641280218	4	004-A3R	aspirate	healthy	right	unknown	unknown	unknown	unknown	healthy	4	Hiseq_1	Other_or_unknown	TRUE
0058	aspartate superpathway	2.21876511534562	4	004-A3R	aspirate	healthy	right	unknown	unknown	unknown	unknown	healthy	4	Hiseq_1	Other_or_unknown	TRUE
0058	GDP-mannose biosynthesis	0.69289113682672	4	004-A3R	aspirate	healthy	right	unknown	unknown	unknown	unknown	healthy	4	Hiseq_1	Other_or_unknown	TRUE
0058	glycogen biosynthesis I (from ADP-D-Glucose)	-0.245722247160264	4	004-A3R	aspirate	healthy	right	unknown	unknown	unknown	unknown	healthy	4	Hiseq_1	Other_or_unknown	TRUE
0058	glycolysis I (from glucose 6-phosphate)	1.49630015560403	4	004-A3R	aspirate	healthy	right	unknown	unknown	unknown	unknown	healthy	4	Hiseq_1	Other_or_unknown	TRUE
0058	acetyl-CoA fermentation to butanoate II	-1.18724336007431	4	004-A3R	aspirate	healthy	right	unknown	unknown	unknown	unknown	healthy	4	Hiseq_1	Other_or_unknown	TRUE
0058	biotin biosynthesis II	0.160440880395742	4	004-A3R	aspirate	healthy	right	unknown	unknown	unknown	unknown	healthy	4	Hiseq_1	Other_or_unknown	TRUE
0058	inosine-5'-phosphate biosynthesis I	-0.921735047278957	4	004-A3R	aspirate	healthy	right	unknown	unknown	unknown	unknown	healthy	4	Hiseq_1	Other_or_unknown	TRUE
0058	3-phenylpropanoate and 3-(3-hydroxyphenyl)propanoate degradation to 2-hydroxypentadienoate	4.99678493281535	4	004-A3R	aspirate	healthy	right	unknown	unknown	unknown	unknown	healthy	4	Hiseq_1	Other_or_unknown	TRUE
0058	glycolysis IV	-0.616999928258687	4	004-A3R	aspirate	healthy	right	unknown	unknown	unknown	unknown	healthy	4	Hiseq_1	Other_or_unknown	TRUE
0058	methanogenesis from acetate	-0.863884655488779	4	004-A3R	aspirate	healthy	right	unknown	unknown	unknown	unknown	healthy	4	Hiseq_1	Other_or_unknown	TRUE
0058	thiamine phosphate formation from pyrithiamine and oxythiamine (yeast)	-1.23463658462561	4	004-A3R	aspirate	healthy	right	unknown	unknown	unknown	unknown	healthy	4	Hiseq_1	Other_or_unknown	TRUE
0058	inosine-5'-phosphate biosynthesis III	0.996250795902812	4	004-A3R	aspirate	healthy	right	unknown	unknown	unknown	unknown	healthy	4	Hiseq_1	Other_or_unknown	TRUE
0058	chitin deacetylation	4.66824663717052	4	004-A3R	aspirate	healthy	right	unknown	unknown	unknown	unknown	healthy	4	Hiseq_1	Other_or_unknown	TRUE
0058	ADP-L-glycero-&beta;-D-manno-heptose biosynthesis	2.25944290472163	4	004-A3R	aspirate	healthy	right	unknown	unknown	unknown	unknown	healthy	4	Hiseq_1	Other_or_unknown	TRUE
0058	superpathway of tetrahydrofolate biosynthesis	1.19837160991599	4	004-A3R	aspirate	healthy	right	unknown	unknown	unknown	unknown	healthy	4	Hiseq_1	Other_or_unknown	TRUE
0058	cis-vaccenate biosynthesis	-0.693423036064528	4	004-A3R	aspirate	healthy	right	unknown	unknown	unknown	unknown	healthy	4	Hiseq_1	Other_or_unknown	TRUE
0058	superpathway of demethylmenaquinol-8 biosynthesis I	2.56324234600713	4	004-A3R	aspirate	healthy	right	unknown	unknown	unknown	unknown	healthy	4	Hiseq_1	Other_or_unknown	TRUE
0058	L-isoleucine biosynthesis I (from threonine)	-0.448357507741719	4	004-A3R	aspirate	healthy	right	unknown	unknown	unknown	unknown	healthy	4	Hiseq_1	Other_or_unknown	TRUE
0058	dTDP-N-acetylthomosamine biosynthesis	2.27066516614955	4	004-A3R	aspirate	healthy	right	unknown	unknown	unknown	unknown	healthy	4	Hiseq_1	Other_or_unknown	TRUE
0058	TCA cycle V (2-oxoglutarate synthase)	0.724357835954087	4	004-A3R	aspirate	healthy	right	unknown	unknown	unknown	unknown	healthy	4	Hiseq_1	Other_or_unknown	TRUE
0058	dTDP-&beta;-L-rhamnose biosynthesis	-2.22870349233434	4	004-A3R	aspirate	healthy	right	unknown	unknown	unknown	unknown	healthy	4	Hiseq_1	Other_or_unknown	TRUE
0058	assimilatory sulfate reduction I	1.49396066920643	4	004-A3R	aspirate	healthy	right	unknown	unknown	unknown	unknown	healthy	4	Hiseq_1	Other_or_unknown	TRUE
0058	L-isoleucine biosynthesis III	-0.586152390877104	4	004-A3R	aspirate	healthy	right	unknown	unknown	unknown	unknown	healthy	4	Hiseq_1	Other_or_unknown	TRUE
0058	CMP-3-deoxy-D-manno-octulosonate biosynthesis	2.07411487579842	4	004-A3R	aspirate	healthy	right	unknown	unknown	unknown	unknown	healthy	4	Hiseq_1	Other_or_unknown	TRUE
0058	superpathway of methylglyoxal degradation	-0.111924001601715	4	004-A3R	aspirate	healthy	right	unknown	unknown	unknown	unknown	healthy	4	Hiseq_1	Other_or_unknown	TRUE
0058	lipid IVA biosynthesis (E. coli)	2.17890482604761	4	004-A3R	aspirate	healthy	right	unknown	unknown	unknown	unknown	healthy	4	Hiseq_1	Other_or_unknown	TRUE
0058	L-arginine biosynthesis IV (archaebacteria)	0.269495541152457	4	004-A3R	aspirate	healthy	right	unknown	unknown	unknown	unknown	healthy	4	Hiseq_1	Other_or_unknown	TRUE
0058	2-oxobutanoate degradation I	-0.768898807605266	4	004-A3R	aspirate	healthy	right	unknown	unknown	unknown	unknown	healthy	4	Hiseq_1	Other_or_unknown	TRUE
0058	superpathway of adenosylcobalamin salvage from cobinamide I	-0.327680752815821	4	004-A3R	aspirate	healthy	right	unknown	unknown	unknown	unknown	healthy	4	Hiseq_1	Other_or_unknown	TRUE
0058	UDP-N-acetylmuramoyl-pentapeptide biosynthesis I (meso-diaminopimelate containing)	-0.483544099947965	4	004-A3R	aspirate	healthy	right	unknown	unknown	unknown	unknown	healthy	4	Hiseq_1	Other_or_unknown	TRUE
0058	aerobic respiration I (cytochrome c)	-0.409868794092383	4	004-A3R	aspirate	healthy	right	unknown	unknown	unknown	unknown	healthy	4	Hiseq_1	Other_or_unknown	TRUE
0058	L-arginine biosynthesis II (acetyl cycle)	-0.48854021885374	4	004-A3R	aspirate	healthy	right	unknown	unknown	unknown	unknown	healthy	4	Hiseq_1	Other_or_unknown	TRUE
0058	queuosine biosynthesis I (de novo)	-1.345266620338	4	004-A3R	aspirate	healthy	right	unknown	unknown	unknown	unknown	healthy	4	Hiseq_1	Other_or_unknown	TRUE
0058	superpathway of S-adenosyl-L-methionine biosynthesis	3.47594969109676	4	004-A3R	aspirate	healthy	right	unknown	unknown	unknown	unknown	healthy	4	Hiseq_1	Other_or_unknown	TRUE
0058	superpathway of L-methionine biosynthesis (by sulfhydrylation)	0.611420214977089	4	004-A3R	aspirate	healthy	right	unknown	unknown	unknown	unknown	healthy	4	Hiseq_1	Other_or_unknown	TRUE
0058	heme b biosynthesis I (aerobic)	3.24623205899444	4	004-A3R	aspirate	healthy	right	unknown	unknown	unknown	unknown	healthy	4	Hiseq_1	Other_or_unknown	TRUE
0058	thiamine diphosphate salvage IV (yeast)	-0.86257010044064	4	004-A3R	aspirate	healthy	right	unknown	unknown	unknown	unknown	healthy	4	Hiseq_1	Other_or_unknown	TRUE
0058	superpathway of thiamine diphosphate biosynthesis II	0.707638697142642	4	004-A3R	aspirate	healthy	right	unknown	unknown	unknown	unknown	healthy	4	Hiseq_1	Other_or_unknown	TRUE
0058	formaldehyde assimilation II (assimilatory RuMP Cycle)	-0.331316647298784	4	004-A3R	aspirate	healthy	right	unknown	unknown	unknown	unknown	healthy	4	Hiseq_1	Other_or_unknown	TRUE
0058	homolactic fermentation	1.27347618367064	4	004-A3R	aspirate	healthy	right	unknown	unknown	unknown	unknown	healthy	4	Hiseq_1	Other_or_unknown	TRUE
0058	L-lysine biosynthesis III	-1.16188226384616	4	004-A3R	aspirate	healthy	right	unknown	unknown	unknown	unknown	healthy	4	Hiseq_1	Other_or_unknown	TRUE
0058	L-methionine biosynthesis III	-1.88167484979124	4	004-A3R	aspirate	healthy	right	unknown	unknown	unknown	unknown	healthy	4	Hiseq_1	Other_or_unknown	TRUE
0058	superpathway of demethylmenaquinol-6 biosynthesis I	3.83990491595577	4	004-A3R	aspirate	healthy	right	unknown	unknown	unknown	unknown	healthy	4	Hiseq_1	Other_or_unknown	TRUE
0058	fucose degradation	4.2480841707366	4	004-A3R	aspirate	healthy	right	unknown	unknown	unknown	unknown	healthy	4	Hiseq_1	Other_or_unknown	TRUE
0058	peptidoglycan biosynthesis V (&beta;-lactam resistance)	-1.09469443764898	4	004-A3R	aspirate	healthy	right	unknown	unknown	unknown	unknown	healthy	4	Hiseq_1	Other_or_unknown	TRUE
0058	flavin biosynthesis I (bacteria and plants)	-2.11985844523635	4	004-A3R	aspirate	healthy	right	unknown	unknown	unknown	unknown	healthy	4	Hiseq_1	Other_or_unknown	TRUE
0058	phosphatidylglycerol biosynthesis II (non-plastidic)	1.67291437242379	4	004-A3R	aspirate	healthy	right	unknown	unknown	unknown	unknown	healthy	4	Hiseq_1	Other_or_unknown	TRUE
0058	superpathway of menaquinol-10 biosynthesis	3.0940483649646	4	004-A3R	aspirate	healthy	right	unknown	unknown	unknown	unknown	healthy	4	Hiseq_1	Other_or_unknown	TRUE
0058	pentose phosphate pathway (non-oxidative branch) II	1.90243157589669	4	004-A3R	aspirate	healthy	right	unknown	unknown	unknown	unknown	healthy	4	Hiseq_1	Other_or_unknown	TRUE
0058	ketogluconate metabolism	1.03988542770597	4	004-A3R	aspirate	healthy	right	unknown	unknown	unknown	unknown	healthy	4	Hiseq_1	Other_or_unknown	TRUE
0058	NAD salvage pathway III (to nicotinamide riboside)	3.46241225317743	4	004-A3R	aspirate	healthy	right	unknown	unknown	unknown	unknown	healthy	4	Hiseq_1	Other_or_unknown	TRUE
0058	pyruvate fermentation to acetate and lactate II	-1.0462639967582	4	004-A3R	aspirate	healthy	right	unknown	unknown	unknown	unknown	healthy	4	Hiseq_1	Other_or_unknown	TRUE
0058	anhydromuropeptides recycling II	-0.0588327153461584	4	004-A3R	aspirate	healthy	right	unknown	unknown	unknown	unknown	healthy	4	Hiseq_1	Other_or_unknown	TRUE
0058	glycolysis III (from glucose)	-0.38021926217404	4	004-A3R	aspirate	healthy	right	unknown	unknown	unknown	unknown	healthy	4	Hiseq_1	Other_or_unknown	TRUE
0058	incomplete reductive TCA cycle	0.566838298890902	4	004-A3R	aspirate	healthy	right	unknown	unknown	unknown	unknown	healthy	4	Hiseq_1	Other_or_unknown	TRUE
0058	phosphopantothenate biosynthesis I	-0.596166868633996	4	004-A3R	aspirate	healthy	right	unknown	unknown	unknown	unknown	healthy	4	Hiseq_1	Other_or_unknown	TRUE
0058	lipid IVA biosynthesis (P. putida)	2.17890482604761	4	004-A3R	aspirate	healthy	right	unknown	unknown	unknown	unknown	healthy	4	Hiseq_1	Other_or_unknown	TRUE
0058	cinnamate and 3-hydroxycinnamate degradation to 2-hydroxypentadienoate	4.99678493281535	4	004-A3R	aspirate	healthy	right	unknown	unknown	unknown	unknown	healthy	4	Hiseq_1	Other_or_unknown	TRUE
0058	superpathway of hexuronide and hexuronate degradation	1.61589148728451	4	004-A3R	aspirate	healthy	right	unknown	unknown	unknown	unknown	healthy	4	Hiseq_1	Other_or_unknown	TRUE
0058	tetrapyrrole biosynthesis II (from glycine)	3.94151914354526	4	004-A3R	aspirate	healthy	right	unknown	unknown	unknown	unknown	healthy	4	Hiseq_1	Other_or_unknown	TRUE
0058	NAD salvage pathway V (PNC V cycle)	0.780481598444525	4	004-A3R	aspirate	healthy	right	unknown	unknown	unknown	unknown	healthy	4	Hiseq_1	Other_or_unknown	TRUE
0058	superpathway of anaerobic sucrose degradation	2.33868085980876	4	004-A3R	aspirate	healthy	right	unknown	unknown	unknown	unknown	healthy	4	Hiseq_1	Other_or_unknown	TRUE
0058	pyruvate fermentation to acetone	-0.152243695509668	4	004-A3R	aspirate	healthy	right	unknown	unknown	unknown	unknown	healthy	4	Hiseq_1	Other_or_unknown	TRUE
0058	acetylene degradation (anaerobic)	2.25175303026017	4	004-A3R	aspirate	healthy	right	unknown	unknown	unknown	unknown	healthy	4	Hiseq_1	Other_or_unknown	TRUE
0058	L-arginine degradation XIII (reductive Stickland reaction)	0.129194333553691	4	004-A3R	aspirate	healthy	right	unknown	unknown	unknown	unknown	healthy	4	Hiseq_1	Other_or_unknown	TRUE
0058	mannitol cycle	4.92435257752498	4	004-A3R	aspirate	healthy	right	unknown	unknown	unknown	unknown	healthy	4	Hiseq_1	Other_or_unknown	TRUE
0058	TCA cycle I (prokaryotic)	0.997035184453316	4	004-A3R	aspirate	healthy	right	unknown	unknown	unknown	unknown	healthy	4	Hiseq_1	Other_or_unknown	TRUE
0058	myo-, chiro- and scyllo-inositol degradation	1.09554375722481	4	004-A3R	aspirate	healthy	right	unknown	unknown	unknown	unknown	healthy	4	Hiseq_1	Other_or_unknown	TRUE
0058	superpathway of guanosine nucleotides de novo biosynthesis I	-0.394886798304109	4	004-A3R	aspirate	healthy	right	unknown	unknown	unknown	unknown	healthy	4	Hiseq_1	Other_or_unknown	TRUE
0058	superpathway of arginine and polyamine biosynthesis	1.76573105399256	4	004-A3R	aspirate	healthy	right	unknown	unknown	unknown	unknown	healthy	4	Hiseq_1	Other_or_unknown	TRUE
0058	superpathway of L-phenylalanine biosynthesis	0.538050247540019	4	004-A3R	aspirate	healthy	right	unknown	unknown	unknown	unknown	healthy	4	Hiseq_1	Other_or_unknown	TRUE
0058	superpathway of coenzyme A biosynthesis I (bacteria)	-0.905458745975433	4	004-A3R	aspirate	healthy	right	unknown	unknown	unknown	unknown	healthy	4	Hiseq_1	Other_or_unknown	TRUE
0058	polymyxin resistance	3.29059127855184	4	004-A3R	aspirate	healthy	right	unknown	unknown	unknown	unknown	healthy	4	Hiseq_1	Other_or_unknown	TRUE
0058	superpathway of (Kdo)2-lipid A biosynthesis	2.59803231316804	4	004-A3R	aspirate	healthy	right	unknown	unknown	unknown	unknown	healthy	4	Hiseq_1	Other_or_unknown	TRUE
0058	pyrimidine deoxyribonucleotides biosynthesis from CTP	-0.524191815749689	4	004-A3R	aspirate	healthy	right	unknown	unknown	unknown	unknown	healthy	4	Hiseq_1	Other_or_unknown	TRUE
0058	L-arginine degradation II (AST pathway)	4.83995176718659	4	004-A3R	aspirate	healthy	right	unknown	unknown	unknown	unknown	healthy	4	Hiseq_1	Other_or_unknown	TRUE
0058	phytol degradation	1.42106070533832	4	004-A3R	aspirate	healthy	right	unknown	unknown	unknown	unknown	healthy	4	Hiseq_1	Other_or_unknown	TRUE
0058	fatty acid salvage	0.605874180711549	4	004-A3R	aspirate	healthy	right	unknown	unknown	unknown	unknown	healthy	4	Hiseq_1	Other_or_unknown	TRUE
0058	superpathway of putrescine biosynthesis	1.81479136994018	4	004-A3R	aspirate	healthy	right	unknown	unknown	unknown	unknown	healthy	4	Hiseq_1	Other_or_unknown	TRUE
0058	guanosine ribonucleotides de novo biosynthesis	-1.07899414223168	4	004-A3R	aspirate	healthy	right	unknown	unknown	unknown	unknown	healthy	4	Hiseq_1	Other_or_unknown	TRUE
0058	superpathway of heme b biosynthesis from glutamate	3.05615549783431	4	004-A3R	aspirate	healthy	right	unknown	unknown	unknown	unknown	healthy	4	Hiseq_1	Other_or_unknown	TRUE
0058	UDP-N-acetylmuramoyl-pentapeptide biosynthesis III (meso-diaminopimelate containing)	-0.566037266411693	4	004-A3R	aspirate	healthy	right	unknown	unknown	unknown	unknown	healthy	4	Hiseq_1	Other_or_unknown	TRUE
0058	&beta;-(1,4)-mannan degradation	-1.0775119140202	4	004-A3R	aspirate	healthy	right	unknown	unknown	unknown	unknown	healthy	4	Hiseq_1	Other_or_unknown	TRUE
0058	L-ornithine biosynthesis II	-0.0980298763782385	4	004-A3R	aspirate	healthy	right	unknown	unknown	unknown	unknown	healthy	4	Hiseq_1	Other_or_unknown	TRUE
0058	colanic acid building blocks biosynthesis	1.20771653113419	4	004-A3R	aspirate	healthy	right	unknown	unknown	unknown	unknown	healthy	4	Hiseq_1	Other_or_unknown	TRUE
0058	chorismate biosynthesis I	-1.05580325903661	4	004-A3R	aspirate	healthy	right	unknown	unknown	unknown	unknown	healthy	4	Hiseq_1	Other_or_unknown	TRUE
0058	preQ0 biosynthesis	-0.294484159186058	4	004-A3R	aspirate	healthy	right	unknown	unknown	unknown	unknown	healthy	4	Hiseq_1	Other_or_unknown	TRUE
0058	superpathway of heme b biosynthesis from uroporphyrinogen-III	3.12329183331452	4	004-A3R	aspirate	healthy	right	unknown	unknown	unknown	unknown	healthy	4	Hiseq_1	Other_or_unknown	TRUE
0058	(S)-propane-1,2-diol degradation	-0.620139354857985	4	004-A3R	aspirate	healthy	right	unknown	unknown	unknown	unknown	healthy	4	Hiseq_1	Other_or_unknown	TRUE
0058	superpathway of fermentation (Chlamydomonas reinhardtii)	2.07876121219764	4	004-A3R	aspirate	healthy	right	unknown	unknown	unknown	unknown	healthy	4	Hiseq_1	Other_or_unknown	TRUE
0058	superpathway of UDP-glucose-derived O-antigen building blocks biosynthesis	0.337635161039834	4	004-A3R	aspirate	healthy	right	unknown	unknown	unknown	unknown	healthy	4	Hiseq_1	Other_or_unknown	TRUE
0058	glucose and glucose-1-phosphate degradation	1.28920591042227	4	004-A3R	aspirate	healthy	right	unknown	unknown	unknown	unknown	healthy	4	Hiseq_1	Other_or_unknown	TRUE
0058	gluconeogenesis III	-0.644609108075745	4	004-A3R	aspirate	healthy	right	unknown	unknown	unknown	unknown	healthy	4	Hiseq_1	Other_or_unknown	TRUE
0058	C4 photosynthetic carbon assimilation cycle, NADP-ME type	1.00434747273253	4	004-A3R	aspirate	healthy	right	unknown	unknown	unknown	unknown	healthy	4	Hiseq_1	Other_or_unknown	TRUE
0058	thiamine diphosphate salvage II	-0.221455027454372	4	004-A3R	aspirate	healthy	right	unknown	unknown	unknown	unknown	healthy	4	Hiseq_1	Other_or_unknown	TRUE
0058	L-histidine biosynthesis	-1.4116483388631	4	004-A3R	aspirate	healthy	right	unknown	unknown	unknown	unknown	healthy	4	Hiseq_1	Other_or_unknown	TRUE
0058	L-methionine biosynthesis IV	-0.184306153622608	4	004-A3R	aspirate	healthy	right	unknown	unknown	unknown	unknown	healthy	4	Hiseq_1	Other_or_unknown	TRUE
0058	oleate &beta;-oxidation	0.73707603021696	4	004-A3R	aspirate	healthy	right	unknown	unknown	unknown	unknown	healthy	4	Hiseq_1	Other_or_unknown	TRUE
0058	lactose and galactose degradation I	0.31434883106108	4	004-A3R	aspirate	healthy	right	unknown	unknown	unknown	unknown	healthy	4	Hiseq_1	Other_or_unknown	TRUE
0058	D-galacturonate degradation I	1.86135271480815	4	004-A3R	aspirate	healthy	right	unknown	unknown	unknown	unknown	healthy	4	Hiseq_1	Other_or_unknown	TRUE
0058	4-deoxy-L-threo-hex-4-enopyranuronate degradation	1.6299214269586	4	004-A3R	aspirate	healthy	right	unknown	unknown	unknown	unknown	healthy	4	Hiseq_1	Other_or_unknown	TRUE
0058	ethanolamine utilization	3.83952352031004	4	004-A3R	aspirate	healthy	right	unknown	unknown	unknown	unknown	healthy	4	Hiseq_1	Other_or_unknown	TRUE
0058	superpathway of GDP-mannose-derived O-antigen building blocks biosynthesis	1.27226063740416	4	004-A3R	aspirate	healthy	right	unknown	unknown	unknown	unknown	healthy	4	Hiseq_1	Other_or_unknown	TRUE
0058	heme b biosynthesis V (aerobic)	3.1371105043949	4	004-A3R	aspirate	healthy	right	unknown	unknown	unknown	unknown	healthy	4	Hiseq_1	Other_or_unknown	TRUE
0058	tRNA processing	2.20795521135966	4	004-A3R	aspirate	healthy	right	unknown	unknown	unknown	unknown	healthy	4	Hiseq_1	Other_or_unknown	TRUE
0058	phosphatidylcholine acyl editing	3.22285099288717	4	004-A3R	aspirate	healthy	right	unknown	unknown	unknown	unknown	healthy	4	Hiseq_1	Other_or_unknown	TRUE
0058	5-oxo-L-proline metabolism	1.14563232263549	4	004-A3R	aspirate	healthy	right	unknown	unknown	unknown	unknown	healthy	4	Hiseq_1	Other_or_unknown	TRUE
0058	anaerobic energy metabolism (invertebrates, cytosol)	-0.63133781088862	4	004-A3R	aspirate	healthy	right	unknown	unknown	unknown	unknown	healthy	4	Hiseq_1	Other_or_unknown	TRUE
0058	pyrimidine deoxyribonucleotides de novo biosynthesis I	1.86877296235584	4	004-A3R	aspirate	healthy	right	unknown	unknown	unknown	unknown	healthy	4	Hiseq_1	Other_or_unknown	TRUE
0058	L-citrulline biosynthesis	0.320079893900807	4	004-A3R	aspirate	healthy	right	unknown	unknown	unknown	unknown	healthy	4	Hiseq_1	Other_or_unknown	TRUE
0058	superpathway of glucose and xylose degradation	1.78911957288198	4	004-A3R	aspirate	healthy	right	unknown	unknown	unknown	unknown	healthy	4	Hiseq_1	Other_or_unknown	TRUE
0058	superpathway of menaquinol-7 biosynthesis	2.92899547488248	4	004-A3R	aspirate	healthy	right	unknown	unknown	unknown	unknown	healthy	4	Hiseq_1	Other_or_unknown	TRUE
0058	CDP-diacylglycerol biosynthesis III	0.515860074044208	4	004-A3R	aspirate	healthy	right	unknown	unknown	unknown	unknown	healthy	4	Hiseq_1	Other_or_unknown	TRUE
0058	pentose phosphate pathway	2.78094861307994	4	004-A3R	aspirate	healthy	right	unknown	unknown	unknown	unknown	healthy	4	Hiseq_1	Other_or_unknown	TRUE
0058	superpathway of glycerol degradation to 1,3-propanediol	-0.919587888743297	4	004-A3R	aspirate	healthy	right	unknown	unknown	unknown	unknown	healthy	4	Hiseq_1	Other_or_unknown	TRUE
0058	superpathway of L-aspartate and L-asparagine biosynthesis	2.04734158980913	4	004-A3R	aspirate	healthy	right	unknown	unknown	unknown	unknown	healthy	4	Hiseq_1	Other_or_unknown	TRUE
0058	enterobacterial common antigen biosynthesis	2.85370007874854	4	004-A3R	aspirate	healthy	right	unknown	unknown	unknown	unknown	healthy	4	Hiseq_1	Other_or_unknown	TRUE
0058	stachyose degradation	0.109612684973452	4	004-A3R	aspirate	healthy	right	unknown	unknown	unknown	unknown	healthy	4	Hiseq_1	Other_or_unknown	TRUE
0058	biotin biosynthesis I	1.00295041689908	4	004-A3R	aspirate	healthy	right	unknown	unknown	unknown	unknown	healthy	4	Hiseq_1	Other_or_unknown	TRUE
0058	superpathway of Clostridium acetobutylicum acidogenic fermentation	-0.75610827981023	4	004-A3R	aspirate	healthy	right	unknown	unknown	unknown	unknown	healthy	4	Hiseq_1	Other_or_unknown	TRUE
0058	superpathway of L-homoserine and L-methionine biosynthesis	3.70388684340067	4	004-A3R	aspirate	healthy	right	unknown	unknown	unknown	unknown	healthy	4	Hiseq_1	Other_or_unknown	TRUE
0058	methylerythritol phosphate pathway I	-1.70282929010138	4	004-A3R	aspirate	healthy	right	unknown	unknown	unknown	unknown	healthy	4	Hiseq_1	Other_or_unknown	TRUE
0058	1,3-propanediol biosynthesis (engineered)	-0.589452280496674	4	004-A3R	aspirate	healthy	right	unknown	unknown	unknown	unknown	healthy	4	Hiseq_1	Other_or_unknown	TRUE
0058	fatty acid &beta;-oxidation II (plant peroxisome)	3.99248255440858	4	004-A3R	aspirate	healthy	right	unknown	unknown	unknown	unknown	healthy	4	Hiseq_1	Other_or_unknown	TRUE
0058	pyrimidine deoxyribonucleotide phosphorylation	-0.2019549487971	4	004-A3R	aspirate	healthy	right	unknown	unknown	unknown	unknown	healthy	4	Hiseq_1	Other_or_unknown	TRUE
0058	assimilatory sulfate reduction IV	2.12220369386448	4	004-A3R	aspirate	healthy	right	unknown	unknown	unknown	unknown	healthy	4	Hiseq_1	Other_or_unknown	TRUE
0058	L-arginine biosynthesis I (via L-ornithine)	-0.385593871331562	4	004-A3R	aspirate	healthy	right	unknown	unknown	unknown	unknown	healthy	4	Hiseq_1	Other_or_unknown	TRUE
0058	palmitoleate biosynthesis I (from (5Z)-dodec-5-enoate)	0.574343099522975	4	004-A3R	aspirate	healthy	right	unknown	unknown	unknown	unknown	healthy	4	Hiseq_1	Other_or_unknown	TRUE
0058	gondoate biosynthesis (anaerobic)	2.06704493341497	4	004-A3R	aspirate	healthy	right	unknown	unknown	unknown	unknown	healthy	4	Hiseq_1	Other_or_unknown	TRUE
0058	L-methionine biosynthesis II	2.15373027348875	4	004-A3R	aspirate	healthy	right	unknown	unknown	unknown	unknown	healthy	4	Hiseq_1	Other_or_unknown	TRUE
0058	inosine-5'-phosphate biosynthesis II	-1.27408408990735	4	004-A3R	aspirate	healthy	right	unknown	unknown	unknown	unknown	healthy	4	Hiseq_1	Other_or_unknown	TRUE
0058	8-amino-7-oxononanoate biosynthesis I	1.06658881428677	4	004-A3R	aspirate	healthy	right	unknown	unknown	unknown	unknown	healthy	4	Hiseq_1	Other_or_unknown	TRUE
0058	heme b biosynthesis II (oxygen-independent)	2.94053794679245	4	004-A3R	aspirate	healthy	right	unknown	unknown	unknown	unknown	healthy	4	Hiseq_1	Other_or_unknown	TRUE
0058	pyruvate fermentation to butanoate	-0.747921238311865	4	004-A3R	aspirate	healthy	right	unknown	unknown	unknown	unknown	healthy	4	Hiseq_1	Other_or_unknown	TRUE
0058	pyruvate fermentation to isobutanol (engineered)	0.783393790467496	4	004-A3R	aspirate	healthy	right	unknown	unknown	unknown	unknown	healthy	4	Hiseq_1	Other_or_unknown	TRUE
0058	chorismate biosynthesis from 3-dehydroquinate	-1.40764738053427	4	004-A3R	aspirate	healthy	right	unknown	unknown	unknown	unknown	healthy	4	Hiseq_1	Other_or_unknown	TRUE
0058	superpathway of L-isoleucine biosynthesis I	0.434162446492647	4	004-A3R	aspirate	healthy	right	unknown	unknown	unknown	unknown	healthy	4	Hiseq_1	Other_or_unknown	TRUE
0058	pentose phosphate pathway (non-oxidative branch) I	3.82758776295249	4	004-A3R	aspirate	healthy	right	unknown	unknown	unknown	unknown	healthy	4	Hiseq_1	Other_or_unknown	TRUE
0058	methylerythritol phosphate pathway II	-0.747391941385482	4	004-A3R	aspirate	healthy	right	unknown	unknown	unknown	unknown	healthy	4	Hiseq_1	Other_or_unknown	TRUE
0058	O-antigen building blocks biosynthesis (E. coli)	-1.00834897373906	4	004-A3R	aspirate	healthy	right	unknown	unknown	unknown	unknown	healthy	4	Hiseq_1	Other_or_unknown	TRUE
0058	&gamma;-glutamyl cycle	2.30110498903875	4	004-A3R	aspirate	healthy	right	unknown	unknown	unknown	unknown	healthy	4	Hiseq_1	Other_or_unknown	TRUE
0058	glyoxylate cycle	2.06951867495977	4	004-A3R	aspirate	healthy	right	unknown	unknown	unknown	unknown	healthy	4	Hiseq_1	Other_or_unknown	TRUE
0058	superpathway of aromatic amino acid biosynthesis	-0.970267335140428	4	004-A3R	aspirate	healthy	right	unknown	unknown	unknown	unknown	healthy	4	Hiseq_1	Other_or_unknown	TRUE
0058	superpathway of N-acetylglucosamine, N-acetylmannosamine and N-acetylneuraminate degradation	1.0229766191066	4	004-A3R	aspirate	healthy	right	unknown	unknown	unknown	unknown	healthy	4	Hiseq_1	Other_or_unknown	TRUE
0058	starch degradation III	1.25328823730824	4	004-A3R	aspirate	healthy	right	unknown	unknown	unknown	unknown	healthy	4	Hiseq_1	Other_or_unknown	TRUE
0058	L-lysine biosynthesis I	0.856976447054318	4	004-A3R	aspirate	healthy	right	unknown	unknown	unknown	unknown	healthy	4	Hiseq_1	Other_or_unknown	TRUE
0058	superpathway of hexitol degradation (bacteria)	3.67198107433173	4	004-A3R	aspirate	healthy	right	unknown	unknown	unknown	unknown	healthy	4	Hiseq_1	Other_or_unknown	TRUE
0058	GABA shunt	1.54871596404211	4	004-A3R	aspirate	healthy	right	unknown	unknown	unknown	unknown	healthy	4	Hiseq_1	Other_or_unknown	TRUE
0058	L-lysine biosynthesis II	-0.914727170802838	4	004-A3R	aspirate	healthy	right	unknown	unknown	unknown	unknown	healthy	4	Hiseq_1	Other_or_unknown	TRUE
0058	fatty acid elongation -- saturated	0.591723770893836	4	004-A3R	aspirate	healthy	right	unknown	unknown	unknown	unknown	healthy	4	Hiseq_1	Other_or_unknown	TRUE
0058	sucrose biosynthesis II	-0.194407947767958	4	004-A3R	aspirate	healthy	right	unknown	unknown	unknown	unknown	healthy	4	Hiseq_1	Other_or_unknown	TRUE
0058	superpathway of menaquinol-8 biosynthesis I	2.07852607190877	4	004-A3R	aspirate	healthy	right	unknown	unknown	unknown	unknown	healthy	4	Hiseq_1	Other_or_unknown	TRUE
0058	superpathway of L-tyrosine biosynthesis	-0.243240757881742	4	004-A3R	aspirate	healthy	right	unknown	unknown	unknown	unknown	healthy	4	Hiseq_1	Other_or_unknown	TRUE
0058	folate transformations II (plants)	-1.48699619995155	4	004-A3R	aspirate	healthy	right	unknown	unknown	unknown	unknown	healthy	4	Hiseq_1	Other_or_unknown	TRUE
0058	superpathway of coenzyme A biosynthesis III (mammals)	-1.31385069405452	4	004-A3R	aspirate	healthy	right	unknown	unknown	unknown	unknown	healthy	4	Hiseq_1	Other_or_unknown	TRUE
0058	superpathway of &beta;-D-glucuronosides degradation	1.33930537172589	4	004-A3R	aspirate	healthy	right	unknown	unknown	unknown	unknown	healthy	4	Hiseq_1	Other_or_unknown	TRUE
0058	superpathway of menaquinol-6 biosynthesis	3.0940483649646	4	004-A3R	aspirate	healthy	right	unknown	unknown	unknown	unknown	healthy	4	Hiseq_1	Other_or_unknown	TRUE
0058	fatty acid &beta;-oxidation I (generic)	3.08121363080843	4	004-A3R	aspirate	healthy	right	unknown	unknown	unknown	unknown	healthy	4	Hiseq_1	Other_or_unknown	TRUE
0058	D-glucarate degradation I	4.58316458885949	4	004-A3R	aspirate	healthy	right	unknown	unknown	unknown	unknown	healthy	4	Hiseq_1	Other_or_unknown	TRUE
0058	superpathway of menaquinol-9 biosynthesis	2.81047702811083	4	004-A3R	aspirate	healthy	right	unknown	unknown	unknown	unknown	healthy	4	Hiseq_1	Other_or_unknown	TRUE
0058	guanosine nucleotides degradation II	2.66140437059392	4	004-A3R	aspirate	healthy	right	unknown	unknown	unknown	unknown	healthy	4	Hiseq_1	Other_or_unknown	TRUE
0058	guanosine deoxyribonucleotides de novo biosynthesis II	-0.353500254328441	4	004-A3R	aspirate	healthy	right	unknown	unknown	unknown	unknown	healthy	4	Hiseq_1	Other_or_unknown	TRUE
0058	D-fructuronate degradation	1.19979122848188	4	004-A3R	aspirate	healthy	right	unknown	unknown	unknown	unknown	healthy	4	Hiseq_1	Other_or_unknown	TRUE
0075	purine nucleotides degradation II (aerobic)	1.13503901473285	5	005-A3L	aspirate	healthy	left	63	Male	White	31	TA	4	Hiseq_1	PEG_w_lytes_(Golytely,_Trilyte,_etc)	TRUE
0075	UDP-N-acetylmuramoyl-pentapeptide biosynthesis II (lysine-containing)	-0.0487580917692502	5	005-A3L	aspirate	healthy	left	63	Male	White	31	TA	4	Hiseq_1	PEG_w_lytes_(Golytely,_Trilyte,_etc)	TRUE
0075	Entner-Doudoroff pathway I	-0.0653045654297078	5	005-A3L	aspirate	healthy	left	63	Male	White	31	TA	4	Hiseq_1	PEG_w_lytes_(Golytely,_Trilyte,_etc)	TRUE
0075	superpathway of pyrimidine deoxyribonucleosides degradation	0.504414453571712	5	005-A3L	aspirate	healthy	left	63	Male	White	31	TA	4	Hiseq_1	PEG_w_lytes_(Golytely,_Trilyte,_etc)	TRUE
0075	superpathway of purine nucleotides de novo biosynthesis I	0.228093262302249	5	005-A3L	aspirate	healthy	left	63	Male	White	31	TA	4	Hiseq_1	PEG_w_lytes_(Golytely,_Trilyte,_etc)	TRUE
0075	5-aminoimidazole ribonucleotide biosynthesis II	0.247662337245183	5	005-A3L	aspirate	healthy	left	63	Male	White	31	TA	4	Hiseq_1	PEG_w_lytes_(Golytely,_Trilyte,_etc)	TRUE
0075	superpathway of purine nucleotide salvage	0.879274532302665	5	005-A3L	aspirate	healthy	left	63	Male	White	31	TA	4	Hiseq_1	PEG_w_lytes_(Golytely,_Trilyte,_etc)	TRUE
0075	folate transformations III (E. coli)	0.204918118722703	5	005-A3L	aspirate	healthy	left	63	Male	White	31	TA	4	Hiseq_1	PEG_w_lytes_(Golytely,_Trilyte,_etc)	TRUE
0075	superpathway of thiamine diphosphate biosynthesis III (eukaryotes)	0.588476359665127	5	005-A3L	aspirate	healthy	left	63	Male	White	31	TA	4	Hiseq_1	PEG_w_lytes_(Golytely,_Trilyte,_etc)	TRUE
0075	superpathway of menaquinol-12 biosynthesis	0.400334065061641	5	005-A3L	aspirate	healthy	left	63	Male	White	31	TA	4	Hiseq_1	PEG_w_lytes_(Golytely,_Trilyte,_etc)	TRUE
0075	(5Z)-dodecenoate biosynthesis II	-0.684242648923132	5	005-A3L	aspirate	healthy	left	63	Male	White	31	TA	4	Hiseq_1	PEG_w_lytes_(Golytely,_Trilyte,_etc)	TRUE
0075	guanosine ribonucleotides de novo biosynthesis	-0.0392707639393927	5	005-A3L	aspirate	healthy	left	63	Male	White	31	TA	4	Hiseq_1	PEG_w_lytes_(Golytely,_Trilyte,_etc)	TRUE
0075	superpathway of adenosine nucleotides de novo biosynthesis II	-0.0203514205139392	5	005-A3L	aspirate	healthy	left	63	Male	White	31	TA	4	Hiseq_1	PEG_w_lytes_(Golytely,_Trilyte,_etc)	TRUE
0075	taxadiene biosynthesis (engineered)	1.11721241019355	5	005-A3L	aspirate	healthy	left	63	Male	White	31	TA	4	Hiseq_1	PEG_w_lytes_(Golytely,_Trilyte,_etc)	TRUE
0075	pyridoxal 5'-phosphate biosynthesis I	-0.346033773360307	5	005-A3L	aspirate	healthy	left	63	Male	White	31	TA	4	Hiseq_1	PEG_w_lytes_(Golytely,_Trilyte,_etc)	TRUE
0075	CDP-diacylglycerol biosynthesis I	0.591170524974615	5	005-A3L	aspirate	healthy	left	63	Male	White	31	TA	4	Hiseq_1	PEG_w_lytes_(Golytely,_Trilyte,_etc)	TRUE
0075	L-cysteine biosynthesis VI (from L-methionine)	-0.024404106551026	5	005-A3L	aspirate	healthy	left	63	Male	White	31	TA	4	Hiseq_1	PEG_w_lytes_(Golytely,_Trilyte,_etc)	TRUE
0075	molybdopterin biosynthesis	0.253352158977078	5	005-A3L	aspirate	healthy	left	63	Male	White	31	TA	4	Hiseq_1	PEG_w_lytes_(Golytely,_Trilyte,_etc)	TRUE
0075	superpathway of L-serine and glycine biosynthesis I	0.560052685747777	5	005-A3L	aspirate	healthy	left	63	Male	White	31	TA	4	Hiseq_1	PEG_w_lytes_(Golytely,_Trilyte,_etc)	TRUE
0075	superpathway of polyamine biosynthesis I	1.05480794997148	5	005-A3L	aspirate	healthy	left	63	Male	White	31	TA	4	Hiseq_1	PEG_w_lytes_(Golytely,_Trilyte,_etc)	TRUE
0075	Rubisco shunt	-0.0175419391015882	5	005-A3L	aspirate	healthy	left	63	Male	White	31	TA	4	Hiseq_1	PEG_w_lytes_(Golytely,_Trilyte,_etc)	TRUE
0075	superpathway of branched chain amino acid biosynthesis	0.162994667587024	5	005-A3L	aspirate	healthy	left	63	Male	White	31	TA	4	Hiseq_1	PEG_w_lytes_(Golytely,_Trilyte,_etc)	TRUE
0075	partial TCA cycle (obligate autotrophs)	0.0605750929768714	5	005-A3L	aspirate	healthy	left	63	Male	White	31	TA	4	Hiseq_1	PEG_w_lytes_(Golytely,_Trilyte,_etc)	TRUE
0075	6-hydroxymethyl-dihydropterin diphosphate biosynthesis I	-0.537218045333321	5	005-A3L	aspirate	healthy	left	63	Male	White	31	TA	4	Hiseq_1	PEG_w_lytes_(Golytely,_Trilyte,_etc)	TRUE
0075	NAD salvage pathway I (PNC VI cycle)	0.411063921908184	5	005-A3L	aspirate	healthy	left	63	Male	White	31	TA	4	Hiseq_1	PEG_w_lytes_(Golytely,_Trilyte,_etc)	TRUE
0075	stearate biosynthesis II (bacteria and plants)	1.10211548375582	5	005-A3L	aspirate	healthy	left	63	Male	White	31	TA	4	Hiseq_1	PEG_w_lytes_(Golytely,_Trilyte,_etc)	TRUE
0075	superpathway of fatty acids biosynthesis (E. coli)	-0.747004214861761	5	005-A3L	aspirate	healthy	left	63	Male	White	31	TA	4	Hiseq_1	PEG_w_lytes_(Golytely,_Trilyte,_etc)	TRUE
0075	superpathway of unsaturated fatty acids biosynthesis (E. coli)	1.87518563480865	5	005-A3L	aspirate	healthy	left	63	Male	White	31	TA	4	Hiseq_1	PEG_w_lytes_(Golytely,_Trilyte,_etc)	TRUE
0075	nitrate reduction V (assimilatory)	0.104780497905983	5	005-A3L	aspirate	healthy	left	63	Male	White	31	TA	4	Hiseq_1	PEG_w_lytes_(Golytely,_Trilyte,_etc)	TRUE
0075	urea cycle	0.966830550671929	5	005-A3L	aspirate	healthy	left	63	Male	White	31	TA	4	Hiseq_1	PEG_w_lytes_(Golytely,_Trilyte,_etc)	TRUE
0075	superpathway of L-methionine biosynthesis (transsulfuration)	0.0839403354672742	5	005-A3L	aspirate	healthy	left	63	Male	White	31	TA	4	Hiseq_1	PEG_w_lytes_(Golytely,_Trilyte,_etc)	TRUE
0075	purine nucleobases degradation I (anaerobic)	2.15956198602643	5	005-A3L	aspirate	healthy	left	63	Male	White	31	TA	4	Hiseq_1	PEG_w_lytes_(Golytely,_Trilyte,_etc)	TRUE
0075	pyrimidine deoxyribonucleotides biosynthesis from CTP	0.289817349696126	5	005-A3L	aspirate	healthy	left	63	Male	White	31	TA	4	Hiseq_1	PEG_w_lytes_(Golytely,_Trilyte,_etc)	TRUE
0075	superpathway of guanosine nucleotides de novo biosynthesis II	-0.115338305863193	5	005-A3L	aspirate	healthy	left	63	Male	White	31	TA	4	Hiseq_1	PEG_w_lytes_(Golytely,_Trilyte,_etc)	TRUE
0075	superpathway of adenosine nucleotides de novo biosynthesis I	0.0868083850737851	5	005-A3L	aspirate	healthy	left	63	Male	White	31	TA	4	Hiseq_1	PEG_w_lytes_(Golytely,_Trilyte,_etc)	TRUE
0075	fatty acid biosynthesis initiation (mitochondria)	0.804572384599936	5	005-A3L	aspirate	healthy	left	63	Male	White	31	TA	4	Hiseq_1	PEG_w_lytes_(Golytely,_Trilyte,_etc)	TRUE
0075	superpathway of L-alanine biosynthesis	-0.357528456102811	5	005-A3L	aspirate	healthy	left	63	Male	White	31	TA	4	Hiseq_1	PEG_w_lytes_(Golytely,_Trilyte,_etc)	TRUE
0075	purine nucleobases degradation II (anaerobic)	0.621482072537491	5	005-A3L	aspirate	healthy	left	63	Male	White	31	TA	4	Hiseq_1	PEG_w_lytes_(Golytely,_Trilyte,_etc)	TRUE
0075	homolactic fermentation	0.439354961435532	5	005-A3L	aspirate	healthy	left	63	Male	White	31	TA	4	Hiseq_1	PEG_w_lytes_(Golytely,_Trilyte,_etc)	TRUE
0075	tRNA charging	0.121438896075416	5	005-A3L	aspirate	healthy	left	63	Male	White	31	TA	4	Hiseq_1	PEG_w_lytes_(Golytely,_Trilyte,_etc)	TRUE
0075	D-galactarate degradation I	0.589900062885635	5	005-A3L	aspirate	healthy	left	63	Male	White	31	TA	4	Hiseq_1	PEG_w_lytes_(Golytely,_Trilyte,_etc)	TRUE
0075	homocysteine and cysteine interconversion	0.82109473313446	5	005-A3L	aspirate	healthy	left	63	Male	White	31	TA	4	Hiseq_1	PEG_w_lytes_(Golytely,_Trilyte,_etc)	TRUE
0075	pyrimidine deoxyribonucleotides de novo biosynthesis III	0.349831493948299	5	005-A3L	aspirate	healthy	left	63	Male	White	31	TA	4	Hiseq_1	PEG_w_lytes_(Golytely,_Trilyte,_etc)	TRUE
0075	superpathway of demethylmenaquinol-9 biosynthesis	0.211612759797861	5	005-A3L	aspirate	healthy	left	63	Male	White	31	TA	4	Hiseq_1	PEG_w_lytes_(Golytely,_Trilyte,_etc)	TRUE
0075	superpathway of L-cysteine biosynthesis (mammalian)	-0.382555880315757	5	005-A3L	aspirate	healthy	left	63	Male	White	31	TA	4	Hiseq_1	PEG_w_lytes_(Golytely,_Trilyte,_etc)	TRUE
0075	inosine-5'-phosphate biosynthesis I	0.505822921930282	5	005-A3L	aspirate	healthy	left	63	Male	White	31	TA	4	Hiseq_1	PEG_w_lytes_(Golytely,_Trilyte,_etc)	TRUE
0075	L-glutamine biosynthesis III	0.764758716834019	5	005-A3L	aspirate	healthy	left	63	Male	White	31	TA	4	Hiseq_1	PEG_w_lytes_(Golytely,_Trilyte,_etc)	TRUE
0075	peptidoglycan maturation (meso-diaminopimelate containing)	0.110209268495291	5	005-A3L	aspirate	healthy	left	63	Male	White	31	TA	4	Hiseq_1	PEG_w_lytes_(Golytely,_Trilyte,_etc)	TRUE
0075	superpathway of glyoxylate bypass and TCA	0.458295138826285	5	005-A3L	aspirate	healthy	left	63	Male	White	31	TA	4	Hiseq_1	PEG_w_lytes_(Golytely,_Trilyte,_etc)	TRUE
0075	pyruvate fermentation to acetate and lactate II	-0.131447015607235	5	005-A3L	aspirate	healthy	left	63	Male	White	31	TA	4	Hiseq_1	PEG_w_lytes_(Golytely,_Trilyte,_etc)	TRUE
0075	S-adenosyl-L-methionine salvage I	-0.178744825517432	5	005-A3L	aspirate	healthy	left	63	Male	White	31	TA	4	Hiseq_1	PEG_w_lytes_(Golytely,_Trilyte,_etc)	TRUE
0075	inosine-5'-phosphate biosynthesis III	-0.172664535345617	5	005-A3L	aspirate	healthy	left	63	Male	White	31	TA	4	Hiseq_1	PEG_w_lytes_(Golytely,_Trilyte,_etc)	TRUE
0075	peptidoglycan biosynthesis III (mycobacteria)	-0.110628128590234	5	005-A3L	aspirate	healthy	left	63	Male	White	31	TA	4	Hiseq_1	PEG_w_lytes_(Golytely,_Trilyte,_etc)	TRUE
0075	superpathway of L-threonine biosynthesis	0.235475714282906	5	005-A3L	aspirate	healthy	left	63	Male	White	31	TA	4	Hiseq_1	PEG_w_lytes_(Golytely,_Trilyte,_etc)	TRUE
0075	5-aminoimidazole ribonucleotide biosynthesis I	0.280681828264524	5	005-A3L	aspirate	healthy	left	63	Male	White	31	TA	4	Hiseq_1	PEG_w_lytes_(Golytely,_Trilyte,_etc)	TRUE
0075	superpathway of pyridoxal 5'-phosphate biosynthesis and salvage	-0.265237148716104	5	005-A3L	aspirate	healthy	left	63	Male	White	31	TA	4	Hiseq_1	PEG_w_lytes_(Golytely,_Trilyte,_etc)	TRUE
0075	pyridoxal 5'-phosphate salvage II (plants)	-0.570455630271034	5	005-A3L	aspirate	healthy	left	63	Male	White	31	TA	4	Hiseq_1	PEG_w_lytes_(Golytely,_Trilyte,_etc)	TRUE
0075	UMP biosynthesis I	0.418564263050088	5	005-A3L	aspirate	healthy	left	63	Male	White	31	TA	4	Hiseq_1	PEG_w_lytes_(Golytely,_Trilyte,_etc)	TRUE
0075	superpathway of menaquinol-11 biosynthesis	0.400334065061641	5	005-A3L	aspirate	healthy	left	63	Male	White	31	TA	4	Hiseq_1	PEG_w_lytes_(Golytely,_Trilyte,_etc)	TRUE
0075	superpathway of L-cysteine biosynthesis (fungi)	1.30334503774187	5	005-A3L	aspirate	healthy	left	63	Male	White	31	TA	4	Hiseq_1	PEG_w_lytes_(Golytely,_Trilyte,_etc)	TRUE
0075	C4 photosynthetic carbon assimilation cycle, NAD-ME type	-0.12805584269316	5	005-A3L	aspirate	healthy	left	63	Male	White	31	TA	4	Hiseq_1	PEG_w_lytes_(Golytely,_Trilyte,_etc)	TRUE
0075	petroselinate biosynthesis	1.35097710407954	5	005-A3L	aspirate	healthy	left	63	Male	White	31	TA	4	Hiseq_1	PEG_w_lytes_(Golytely,_Trilyte,_etc)	TRUE
0075	superpathway of pyrimidine ribonucleotides de novo biosynthesis	-0.227659745976718	5	005-A3L	aspirate	healthy	left	63	Male	White	31	TA	4	Hiseq_1	PEG_w_lytes_(Golytely,_Trilyte,_etc)	TRUE
0075	coenzyme A biosynthesis II (eukaryotic)	-0.00883399924287275	5	005-A3L	aspirate	healthy	left	63	Male	White	31	TA	4	Hiseq_1	PEG_w_lytes_(Golytely,_Trilyte,_etc)	TRUE
0075	mannitol cycle	-0.0385706785794611	5	005-A3L	aspirate	healthy	left	63	Male	White	31	TA	4	Hiseq_1	PEG_w_lytes_(Golytely,_Trilyte,_etc)	TRUE
0075	L-methionine biosynthesis I	-0.0473216791390132	5	005-A3L	aspirate	healthy	left	63	Male	White	31	TA	4	Hiseq_1	PEG_w_lytes_(Golytely,_Trilyte,_etc)	TRUE
0075	NAD de novo biosynthesis I (from aspartate)	0.637843428274086	5	005-A3L	aspirate	healthy	left	63	Male	White	31	TA	4	Hiseq_1	PEG_w_lytes_(Golytely,_Trilyte,_etc)	TRUE
0075	anhydromuropeptides recycling I	0.601504998431866	5	005-A3L	aspirate	healthy	left	63	Male	White	31	TA	4	Hiseq_1	PEG_w_lytes_(Golytely,_Trilyte,_etc)	TRUE
0075	UDP-N-acetylmuramoyl-pentapeptide biosynthesis I (meso-diaminopimelate containing)	-0.0778656720768936	5	005-A3L	aspirate	healthy	left	63	Male	White	31	TA	4	Hiseq_1	PEG_w_lytes_(Golytely,_Trilyte,_etc)	TRUE
0075	L-valine biosynthesis	1.42009035765772	5	005-A3L	aspirate	healthy	left	63	Male	White	31	TA	4	Hiseq_1	PEG_w_lytes_(Golytely,_Trilyte,_etc)	TRUE
0075	L-arginine biosynthesis II (acetyl cycle)	0.472484398320053	5	005-A3L	aspirate	healthy	left	63	Male	White	31	TA	4	Hiseq_1	PEG_w_lytes_(Golytely,_Trilyte,_etc)	TRUE
0075	phosphatidylglycerol biosynthesis I (plastidic)	0.162702478088662	5	005-A3L	aspirate	healthy	left	63	Male	White	31	TA	4	Hiseq_1	PEG_w_lytes_(Golytely,_Trilyte,_etc)	TRUE
0075	pyruvate fermentation to propanoate I	0.0915783359347954	5	005-A3L	aspirate	healthy	left	63	Male	White	31	TA	4	Hiseq_1	PEG_w_lytes_(Golytely,_Trilyte,_etc)	TRUE
0075	superpathway of L-methionine biosynthesis (by sulfhydrylation)	1.43164740844039	5	005-A3L	aspirate	healthy	left	63	Male	White	31	TA	4	Hiseq_1	PEG_w_lytes_(Golytely,_Trilyte,_etc)	TRUE
0075	phytol degradation	-0.458637312340111	5	005-A3L	aspirate	healthy	left	63	Male	White	31	TA	4	Hiseq_1	PEG_w_lytes_(Golytely,_Trilyte,_etc)	TRUE
0075	superpathway of thiamine diphosphate biosynthesis II	1.04529185353489	5	005-A3L	aspirate	healthy	left	63	Male	White	31	TA	4	Hiseq_1	PEG_w_lytes_(Golytely,_Trilyte,_etc)	TRUE
0075	superpathway of putrescine biosynthesis	1.03538374065131	5	005-A3L	aspirate	healthy	left	63	Male	White	31	TA	4	Hiseq_1	PEG_w_lytes_(Golytely,_Trilyte,_etc)	TRUE
0075	superpathway of pyrimidine deoxyribonucleotides de novo biosynthesis (E. coli)	0.336287767362229	5	005-A3L	aspirate	healthy	left	63	Male	White	31	TA	4	Hiseq_1	PEG_w_lytes_(Golytely,_Trilyte,_etc)	TRUE
0075	pyruvate fermentation to acetate and (S)-lactate I	-0.0970050568014542	5	005-A3L	aspirate	healthy	left	63	Male	White	31	TA	4	Hiseq_1	PEG_w_lytes_(Golytely,_Trilyte,_etc)	TRUE
0075	thiamine diphosphate salvage IV (yeast)	0.697443982824469	5	005-A3L	aspirate	healthy	left	63	Male	White	31	TA	4	Hiseq_1	PEG_w_lytes_(Golytely,_Trilyte,_etc)	TRUE
0075	UDP-N-acetyl-D-glucosamine biosynthesis I	-0.222919887879243	5	005-A3L	aspirate	healthy	left	63	Male	White	31	TA	4	Hiseq_1	PEG_w_lytes_(Golytely,_Trilyte,_etc)	TRUE
0075	superpathway of demethylmenaquinol-6 biosynthesis I	-0.0359902263765119	5	005-A3L	aspirate	healthy	left	63	Male	White	31	TA	4	Hiseq_1	PEG_w_lytes_(Golytely,_Trilyte,_etc)	TRUE
0075	L-rhamnose degradation I	0.305280102967198	5	005-A3L	aspirate	healthy	left	63	Male	White	31	TA	4	Hiseq_1	PEG_w_lytes_(Golytely,_Trilyte,_etc)	TRUE
0075	galactitol degradation	1.21729583297882	5	005-A3L	aspirate	healthy	left	63	Male	White	31	TA	4	Hiseq_1	PEG_w_lytes_(Golytely,_Trilyte,_etc)	TRUE
0075	tetrapyrrole biosynthesis I (from glutamate)	0.274971825492849	5	005-A3L	aspirate	healthy	left	63	Male	White	31	TA	4	Hiseq_1	PEG_w_lytes_(Golytely,_Trilyte,_etc)	TRUE
0075	acetyl-CoA fermentation to butanoate II	1.68303203471603	5	005-A3L	aspirate	healthy	left	63	Male	White	31	TA	4	Hiseq_1	PEG_w_lytes_(Golytely,_Trilyte,_etc)	TRUE
0075	biotin biosynthesis II	0.845894471093127	5	005-A3L	aspirate	healthy	left	63	Male	White	31	TA	4	Hiseq_1	PEG_w_lytes_(Golytely,_Trilyte,_etc)	TRUE
0075	CDP-diacylglycerol biosynthesis II	0.588752277774664	5	005-A3L	aspirate	healthy	left	63	Male	White	31	TA	4	Hiseq_1	PEG_w_lytes_(Golytely,_Trilyte,_etc)	TRUE
0075	superpathway of menaquinol-13 biosynthesis	0.400334065061641	5	005-A3L	aspirate	healthy	left	63	Male	White	31	TA	4	Hiseq_1	PEG_w_lytes_(Golytely,_Trilyte,_etc)	TRUE
0075	D-galactose degradation I (Leloir pathway)	0.608171136233025	5	005-A3L	aspirate	healthy	left	63	Male	White	31	TA	4	Hiseq_1	PEG_w_lytes_(Golytely,_Trilyte,_etc)	TRUE
0075	chitin deacetylation	-0.0167020015152792	5	005-A3L	aspirate	healthy	left	63	Male	White	31	TA	4	Hiseq_1	PEG_w_lytes_(Golytely,_Trilyte,_etc)	TRUE
0075	glycolysis II (from fructose 6-phosphate)	0.174323035832652	5	005-A3L	aspirate	healthy	left	63	Male	White	31	TA	4	Hiseq_1	PEG_w_lytes_(Golytely,_Trilyte,_etc)	TRUE
0075	coenzyme A biosynthesis I (prokaryotic)	0.045202057009007	5	005-A3L	aspirate	healthy	left	63	Male	White	31	TA	4	Hiseq_1	PEG_w_lytes_(Golytely,_Trilyte,_etc)	TRUE
0075	chorismate biosynthesis from 3-dehydroquinate	0.385111027431491	5	005-A3L	aspirate	healthy	left	63	Male	White	31	TA	4	Hiseq_1	PEG_w_lytes_(Golytely,_Trilyte,_etc)	TRUE
0075	fatty acid &beta;-oxidation IV (unsaturated, even number)	0.0943335231883714	5	005-A3L	aspirate	healthy	left	63	Male	White	31	TA	4	Hiseq_1	PEG_w_lytes_(Golytely,_Trilyte,_etc)	TRUE
0075	superpathway of L-isoleucine biosynthesis I	0.362252398107369	5	005-A3L	aspirate	healthy	left	63	Male	White	31	TA	4	Hiseq_1	PEG_w_lytes_(Golytely,_Trilyte,_etc)	TRUE
0075	superpathway of demethylmenaquinol-8 biosynthesis I	0.315970122943959	5	005-A3L	aspirate	healthy	left	63	Male	White	31	TA	4	Hiseq_1	PEG_w_lytes_(Golytely,_Trilyte,_etc)	TRUE
0075	TCA cycle VI (Helicobacter)	1.66800260263112	5	005-A3L	aspirate	healthy	left	63	Male	White	31	TA	4	Hiseq_1	PEG_w_lytes_(Golytely,_Trilyte,_etc)	TRUE
0075	&gamma;-glutamyl cycle	0.446830511185334	5	005-A3L	aspirate	healthy	left	63	Male	White	31	TA	4	Hiseq_1	PEG_w_lytes_(Golytely,_Trilyte,_etc)	TRUE
0075	tetrapyrrole biosynthesis II (from glycine)	-0.131132246040342	5	005-A3L	aspirate	healthy	left	63	Male	White	31	TA	4	Hiseq_1	PEG_w_lytes_(Golytely,_Trilyte,_etc)	TRUE
0075	pyruvate fermentation to acetone	2.33261488849533	5	005-A3L	aspirate	healthy	left	63	Male	White	31	TA	4	Hiseq_1	PEG_w_lytes_(Golytely,_Trilyte,_etc)	TRUE
0075	inosine-5'-phosphate biosynthesis II	0.552064886570229	5	005-A3L	aspirate	healthy	left	63	Male	White	31	TA	4	Hiseq_1	PEG_w_lytes_(Golytely,_Trilyte,_etc)	TRUE
0075	all-trans-farnesol biosynthesis	1.0834673632612	5	005-A3L	aspirate	healthy	left	63	Male	White	31	TA	4	Hiseq_1	PEG_w_lytes_(Golytely,_Trilyte,_etc)	TRUE
0075	polyisoprenoid biosynthesis (E. coli)	0.656712227338483	5	005-A3L	aspirate	healthy	left	63	Male	White	31	TA	4	Hiseq_1	PEG_w_lytes_(Golytely,_Trilyte,_etc)	TRUE
0075	2-methylcitrate cycle II	0.0583613087995401	5	005-A3L	aspirate	healthy	left	63	Male	White	31	TA	4	Hiseq_1	PEG_w_lytes_(Golytely,_Trilyte,_etc)	TRUE
0075	TCA cycle I (prokaryotic)	0.915172822997013	5	005-A3L	aspirate	healthy	left	63	Male	White	31	TA	4	Hiseq_1	PEG_w_lytes_(Golytely,_Trilyte,_etc)	TRUE
0075	L-arginine biosynthesis IV (archaebacteria)	1.03846907664542	5	005-A3L	aspirate	healthy	left	63	Male	White	31	TA	4	Hiseq_1	PEG_w_lytes_(Golytely,_Trilyte,_etc)	TRUE
0075	ubiquinol-7 biosynthesis (early decarboxylation)	-0.311885166799248	5	005-A3L	aspirate	healthy	left	63	Male	White	31	TA	4	Hiseq_1	PEG_w_lytes_(Golytely,_Trilyte,_etc)	TRUE
0075	L-lysine biosynthesis II	0.122537999526036	5	005-A3L	aspirate	healthy	left	63	Male	White	31	TA	4	Hiseq_1	PEG_w_lytes_(Golytely,_Trilyte,_etc)	TRUE
0075	L-arginine biosynthesis III (via N-acetyl-L-citrulline)	1.35796065755569	5	005-A3L	aspirate	healthy	left	63	Male	White	31	TA	4	Hiseq_1	PEG_w_lytes_(Golytely,_Trilyte,_etc)	TRUE
0075	superpathway of coenzyme A biosynthesis I (bacteria)	0.433878014912241	5	005-A3L	aspirate	healthy	left	63	Male	White	31	TA	4	Hiseq_1	PEG_w_lytes_(Golytely,_Trilyte,_etc)	TRUE
0075	(5Z)-dodecenoate biosynthesis I	1.01086681512307	5	005-A3L	aspirate	healthy	left	63	Male	White	31	TA	4	Hiseq_1	PEG_w_lytes_(Golytely,_Trilyte,_etc)	TRUE
0075	5'-deoxyadenosine degradation II	-0.626759116059408	5	005-A3L	aspirate	healthy	left	63	Male	White	31	TA	4	Hiseq_1	PEG_w_lytes_(Golytely,_Trilyte,_etc)	TRUE
0075	superpathway of S-adenosyl-L-methionine biosynthesis	0.0808060310213295	5	005-A3L	aspirate	healthy	left	63	Male	White	31	TA	4	Hiseq_1	PEG_w_lytes_(Golytely,_Trilyte,_etc)	TRUE
0075	inosine 5'-phosphate degradation	-0.0358988128347997	5	005-A3L	aspirate	healthy	left	63	Male	White	31	TA	4	Hiseq_1	PEG_w_lytes_(Golytely,_Trilyte,_etc)	TRUE
0075	sucrose degradation IV (sucrose phosphorylase)	-0.337909649230438	5	005-A3L	aspirate	healthy	left	63	Male	White	31	TA	4	Hiseq_1	PEG_w_lytes_(Golytely,_Trilyte,_etc)	TRUE
0075	superpathway of sulfate assimilation and cysteine biosynthesis	1.2276934904201	5	005-A3L	aspirate	healthy	left	63	Male	White	31	TA	4	Hiseq_1	PEG_w_lytes_(Golytely,_Trilyte,_etc)	TRUE
0075	C4 photosynthetic carbon assimilation cycle, PEPCK type	0.0400710319112589	5	005-A3L	aspirate	healthy	left	63	Male	White	31	TA	4	Hiseq_1	PEG_w_lytes_(Golytely,_Trilyte,_etc)	TRUE
0075	Calvin-Benson-Bassham cycle	0.660384198409789	5	005-A3L	aspirate	healthy	left	63	Male	White	31	TA	4	Hiseq_1	PEG_w_lytes_(Golytely,_Trilyte,_etc)	TRUE
0075	mixed acid fermentation	0.544399162773231	5	005-A3L	aspirate	healthy	left	63	Male	White	31	TA	4	Hiseq_1	PEG_w_lytes_(Golytely,_Trilyte,_etc)	TRUE
0075	GDP-mannose biosynthesis	0.333273364890303	5	005-A3L	aspirate	healthy	left	63	Male	White	31	TA	4	Hiseq_1	PEG_w_lytes_(Golytely,_Trilyte,_etc)	TRUE
0075	methylerythritol phosphate pathway I	0.217564952765315	5	005-A3L	aspirate	healthy	left	63	Male	White	31	TA	4	Hiseq_1	PEG_w_lytes_(Golytely,_Trilyte,_etc)	TRUE
0075	purine ribonucleosides degradation	0.496694012900767	5	005-A3L	aspirate	healthy	left	63	Male	White	31	TA	4	Hiseq_1	PEG_w_lytes_(Golytely,_Trilyte,_etc)	TRUE
0075	aspartate superpathway	0.524670275201318	5	005-A3L	aspirate	healthy	left	63	Male	White	31	TA	4	Hiseq_1	PEG_w_lytes_(Golytely,_Trilyte,_etc)	TRUE
0075	L-ascorbate degradation II (bacterial, aerobic)	-0.362631527126795	5	005-A3L	aspirate	healthy	left	63	Male	White	31	TA	4	Hiseq_1	PEG_w_lytes_(Golytely,_Trilyte,_etc)	TRUE
0075	oleate biosynthesis IV (anaerobic)	1.04612790385279	5	005-A3L	aspirate	healthy	left	63	Male	White	31	TA	4	Hiseq_1	PEG_w_lytes_(Golytely,_Trilyte,_etc)	TRUE
0075	flavin biosynthesis I (bacteria and plants)	0.623945451799572	5	005-A3L	aspirate	healthy	left	63	Male	White	31	TA	4	Hiseq_1	PEG_w_lytes_(Golytely,_Trilyte,_etc)	TRUE
0075	heterolactic fermentation	0.449721534472084	5	005-A3L	aspirate	healthy	left	63	Male	White	31	TA	4	Hiseq_1	PEG_w_lytes_(Golytely,_Trilyte,_etc)	TRUE
0075	formaldehyde assimilation III (dihydroxyacetone cycle)	0.0884102759552926	5	005-A3L	aspirate	healthy	left	63	Male	White	31	TA	4	Hiseq_1	PEG_w_lytes_(Golytely,_Trilyte,_etc)	TRUE
0075	superpathway of pyrimidine deoxyribonucleotides de novo biosynthesis	1.32007146191447	5	005-A3L	aspirate	healthy	left	63	Male	White	31	TA	4	Hiseq_1	PEG_w_lytes_(Golytely,_Trilyte,_etc)	TRUE
0075	gluconeogenesis III	-0.644609108075745	5	005-A3L	aspirate	healthy	left	63	Male	White	31	TA	4	Hiseq_1	PEG_w_lytes_(Golytely,_Trilyte,_etc)	TRUE
0075	superpathway of geranylgeranyl diphosphate biosynthesis II (via MEP)	0.777800007752758	5	005-A3L	aspirate	healthy	left	63	Male	White	31	TA	4	Hiseq_1	PEG_w_lytes_(Golytely,_Trilyte,_etc)	TRUE
0075	ADP-L-glycero-&beta;-D-manno-heptose biosynthesis	0.0432038144146019	5	005-A3L	aspirate	healthy	left	63	Male	White	31	TA	4	Hiseq_1	PEG_w_lytes_(Golytely,_Trilyte,_etc)	TRUE
0075	incomplete reductive TCA cycle	0.843867078159245	5	005-A3L	aspirate	healthy	left	63	Male	White	31	TA	4	Hiseq_1	PEG_w_lytes_(Golytely,_Trilyte,_etc)	TRUE
0075	anhydromuropeptides recycling II	0.398301443165491	5	005-A3L	aspirate	healthy	left	63	Male	White	31	TA	4	Hiseq_1	PEG_w_lytes_(Golytely,_Trilyte,_etc)	TRUE
0075	superpathway of tetrahydrofolate biosynthesis	0.504976799452024	5	005-A3L	aspirate	healthy	left	63	Male	White	31	TA	4	Hiseq_1	PEG_w_lytes_(Golytely,_Trilyte,_etc)	TRUE
0075	lipid IVA biosynthesis (P. putida)	0.574012338898763	5	005-A3L	aspirate	healthy	left	63	Male	White	31	TA	4	Hiseq_1	PEG_w_lytes_(Golytely,_Trilyte,_etc)	TRUE
0075	L-methionine biosynthesis IV	0.606497561843026	5	005-A3L	aspirate	healthy	left	63	Male	White	31	TA	4	Hiseq_1	PEG_w_lytes_(Golytely,_Trilyte,_etc)	TRUE
0075	lactose and galactose degradation I	-0.0299975560111684	5	005-A3L	aspirate	healthy	left	63	Male	White	31	TA	4	Hiseq_1	PEG_w_lytes_(Golytely,_Trilyte,_etc)	TRUE
0075	superpathway of pyrimidine nucleobases salvage	-0.0835952293656006	5	005-A3L	aspirate	healthy	left	63	Male	White	31	TA	4	Hiseq_1	PEG_w_lytes_(Golytely,_Trilyte,_etc)	TRUE
0075	ethanolamine utilization	0.433708574614435	5	005-A3L	aspirate	healthy	left	63	Male	White	31	TA	4	Hiseq_1	PEG_w_lytes_(Golytely,_Trilyte,_etc)	TRUE
0075	dTDP-&beta;-L-rhamnose biosynthesis	-0.0698791873257765	5	005-A3L	aspirate	healthy	left	63	Male	White	31	TA	4	Hiseq_1	PEG_w_lytes_(Golytely,_Trilyte,_etc)	TRUE
0075	assimilatory sulfate reduction I	0.949454250424368	5	005-A3L	aspirate	healthy	left	63	Male	White	31	TA	4	Hiseq_1	PEG_w_lytes_(Golytely,_Trilyte,_etc)	TRUE
0075	superpathway of L-lysine, L-threonine and L-methionine biosynthesis I	0.486852697427551	5	005-A3L	aspirate	healthy	left	63	Male	White	31	TA	4	Hiseq_1	PEG_w_lytes_(Golytely,_Trilyte,_etc)	TRUE
0075	adenosine deoxyribonucleotides de novo biosynthesis II	-0.243161794295831	5	005-A3L	aspirate	healthy	left	63	Male	White	31	TA	4	Hiseq_1	PEG_w_lytes_(Golytely,_Trilyte,_etc)	TRUE
0075	guanosine nucleotides degradation III	0.428560816658188	5	005-A3L	aspirate	healthy	left	63	Male	White	31	TA	4	Hiseq_1	PEG_w_lytes_(Golytely,_Trilyte,_etc)	TRUE
0075	mannosylglycerate biosynthesis I	1.62102129336156	5	005-A3L	aspirate	healthy	left	63	Male	White	31	TA	4	Hiseq_1	PEG_w_lytes_(Golytely,_Trilyte,_etc)	TRUE
0075	pyrimidine deoxyribonucleotides de novo biosynthesis I	0.167063429678057	5	005-A3L	aspirate	healthy	left	63	Male	White	31	TA	4	Hiseq_1	PEG_w_lytes_(Golytely,_Trilyte,_etc)	TRUE
0075	glycogen degradation I	-0.847853169443002	5	005-A3L	aspirate	healthy	left	63	Male	White	31	TA	4	Hiseq_1	PEG_w_lytes_(Golytely,_Trilyte,_etc)	TRUE
0075	superpathway of L-phenylalanine biosynthesis	-0.324275308881543	5	005-A3L	aspirate	healthy	left	63	Male	White	31	TA	4	Hiseq_1	PEG_w_lytes_(Golytely,_Trilyte,_etc)	TRUE
0075	superpathway of L-lysine, L-threonine and L-methionine biosynthesis II	0.480883742608643	5	005-A3L	aspirate	healthy	left	63	Male	White	31	TA	4	Hiseq_1	PEG_w_lytes_(Golytely,_Trilyte,_etc)	TRUE
0075	O-antigen building blocks biosynthesis (E. coli)	0.0865138689863833	5	005-A3L	aspirate	healthy	left	63	Male	White	31	TA	4	Hiseq_1	PEG_w_lytes_(Golytely,_Trilyte,_etc)	TRUE
0075	polymyxin resistance	0.189855513396407	5	005-A3L	aspirate	healthy	left	63	Male	White	31	TA	4	Hiseq_1	PEG_w_lytes_(Golytely,_Trilyte,_etc)	TRUE
0075	superpathway of glycolysis and the Entner-Doudoroff pathway	0.365274998322902	5	005-A3L	aspirate	healthy	left	63	Male	White	31	TA	4	Hiseq_1	PEG_w_lytes_(Golytely,_Trilyte,_etc)	TRUE
0075	superpathway of phospholipid biosynthesis I (bacteria)	0.361313584988144	5	005-A3L	aspirate	healthy	left	63	Male	White	31	TA	4	Hiseq_1	PEG_w_lytes_(Golytely,_Trilyte,_etc)	TRUE
0075	tRNA processing	0.501370103993438	5	005-A3L	aspirate	healthy	left	63	Male	White	31	TA	4	Hiseq_1	PEG_w_lytes_(Golytely,_Trilyte,_etc)	TRUE
0075	gluconeogenesis I	-0.530276607244008	5	005-A3L	aspirate	healthy	left	63	Male	White	31	TA	4	Hiseq_1	PEG_w_lytes_(Golytely,_Trilyte,_etc)	TRUE
0075	superpathway of Clostridium acetobutylicum acidogenic fermentation	1.16417767712905	5	005-A3L	aspirate	healthy	left	63	Male	White	31	TA	4	Hiseq_1	PEG_w_lytes_(Golytely,_Trilyte,_etc)	TRUE
0075	ppGpp metabolism	0.536981481951207	5	005-A3L	aspirate	healthy	left	63	Male	White	31	TA	4	Hiseq_1	PEG_w_lytes_(Golytely,_Trilyte,_etc)	TRUE
0075	superpathway of heme b biosynthesis from glutamate	0.163460967934072	5	005-A3L	aspirate	healthy	left	63	Male	White	31	TA	4	Hiseq_1	PEG_w_lytes_(Golytely,_Trilyte,_etc)	TRUE
0075	2-carboxy-1,4-naphthoquinol biosynthesis	0.0738637762448565	5	005-A3L	aspirate	healthy	left	63	Male	White	31	TA	4	Hiseq_1	PEG_w_lytes_(Golytely,_Trilyte,_etc)	TRUE
0075	chitin degradation II (Vibrio)	-0.185948433512976	5	005-A3L	aspirate	healthy	left	63	Male	White	31	TA	4	Hiseq_1	PEG_w_lytes_(Golytely,_Trilyte,_etc)	TRUE
0075	L-methionine biosynthesis III	0.362675020541402	5	005-A3L	aspirate	healthy	left	63	Male	White	31	TA	4	Hiseq_1	PEG_w_lytes_(Golytely,_Trilyte,_etc)	TRUE
0075	fucose degradation	0.588661450302885	5	005-A3L	aspirate	healthy	left	63	Male	White	31	TA	4	Hiseq_1	PEG_w_lytes_(Golytely,_Trilyte,_etc)	TRUE
0075	superpathway of ornithine degradation	0.10565773934564	5	005-A3L	aspirate	healthy	left	63	Male	White	31	TA	4	Hiseq_1	PEG_w_lytes_(Golytely,_Trilyte,_etc)	TRUE
0075	folate transformations II (plants)	-0.234391733735362	5	005-A3L	aspirate	healthy	left	63	Male	White	31	TA	4	Hiseq_1	PEG_w_lytes_(Golytely,_Trilyte,_etc)	TRUE
0075	chorismate biosynthesis I	0.317345229490842	5	005-A3L	aspirate	healthy	left	63	Male	White	31	TA	4	Hiseq_1	PEG_w_lytes_(Golytely,_Trilyte,_etc)	TRUE
0075	superpathway of menaquinol-10 biosynthesis	0.0578424495035752	5	005-A3L	aspirate	healthy	left	63	Male	White	31	TA	4	Hiseq_1	PEG_w_lytes_(Golytely,_Trilyte,_etc)	TRUE
0075	pentose phosphate pathway (non-oxidative branch) II	0.654567299281082	5	005-A3L	aspirate	healthy	left	63	Male	White	31	TA	4	Hiseq_1	PEG_w_lytes_(Golytely,_Trilyte,_etc)	TRUE
0075	glycolysis IV	0.735868545626867	5	005-A3L	aspirate	healthy	left	63	Male	White	31	TA	4	Hiseq_1	PEG_w_lytes_(Golytely,_Trilyte,_etc)	TRUE
0075	UMP biosynthesis III	0.42115592948	5	005-A3L	aspirate	healthy	left	63	Male	White	31	TA	4	Hiseq_1	PEG_w_lytes_(Golytely,_Trilyte,_etc)	TRUE
0075	heme b biosynthesis II (oxygen-independent)	0.372693565594449	5	005-A3L	aspirate	healthy	left	63	Male	White	31	TA	4	Hiseq_1	PEG_w_lytes_(Golytely,_Trilyte,_etc)	TRUE
0075	thiamine diphosphate salvage II	0.47194208688294	5	005-A3L	aspirate	healthy	left	63	Male	White	31	TA	4	Hiseq_1	PEG_w_lytes_(Golytely,_Trilyte,_etc)	TRUE
0075	superpathway of tetrahydrofolate biosynthesis and salvage	0.609177800645884	5	005-A3L	aspirate	healthy	left	63	Male	White	31	TA	4	Hiseq_1	PEG_w_lytes_(Golytely,_Trilyte,_etc)	TRUE
0075	glycolysis III (from glucose)	0.489965191713378	5	005-A3L	aspirate	healthy	left	63	Male	White	31	TA	4	Hiseq_1	PEG_w_lytes_(Golytely,_Trilyte,_etc)	TRUE
0075	guanosine deoxyribonucleotides de novo biosynthesis II	-0.243161794295831	5	005-A3L	aspirate	healthy	left	63	Male	White	31	TA	4	Hiseq_1	PEG_w_lytes_(Golytely,_Trilyte,_etc)	TRUE
0075	phosphopantothenate biosynthesis I	0.617439667218058	5	005-A3L	aspirate	healthy	left	63	Male	White	31	TA	4	Hiseq_1	PEG_w_lytes_(Golytely,_Trilyte,_etc)	TRUE
0075	oleate &beta;-oxidation	1.23660521910879	5	005-A3L	aspirate	healthy	left	63	Male	White	31	TA	4	Hiseq_1	PEG_w_lytes_(Golytely,_Trilyte,_etc)	TRUE
0075	superpathway of purine deoxyribonucleosides degradation	0.343891796477515	5	005-A3L	aspirate	healthy	left	63	Male	White	31	TA	4	Hiseq_1	PEG_w_lytes_(Golytely,_Trilyte,_etc)	TRUE
0075	peptidoglycan biosynthesis I (meso-diaminopimelate containing)	-0.092054155980577	5	005-A3L	aspirate	healthy	left	63	Male	White	31	TA	4	Hiseq_1	PEG_w_lytes_(Golytely,_Trilyte,_etc)	TRUE
0075	dTDP-N-acetylthomosamine biosynthesis	-0.269082404545371	5	005-A3L	aspirate	healthy	left	63	Male	White	31	TA	4	Hiseq_1	PEG_w_lytes_(Golytely,_Trilyte,_etc)	TRUE
0075	NAD salvage pathway II (PNC IV cycle)	-0.259617167479621	5	005-A3L	aspirate	healthy	left	63	Male	White	31	TA	4	Hiseq_1	PEG_w_lytes_(Golytely,_Trilyte,_etc)	TRUE
0075	formaldehyde oxidation I	-0.543949618690558	5	005-A3L	aspirate	healthy	left	63	Male	White	31	TA	4	Hiseq_1	PEG_w_lytes_(Golytely,_Trilyte,_etc)	TRUE
0075	acetylene degradation (anaerobic)	-0.418485796672625	5	005-A3L	aspirate	healthy	left	63	Male	White	31	TA	4	Hiseq_1	PEG_w_lytes_(Golytely,_Trilyte,_etc)	TRUE
0075	CMP-3-deoxy-D-manno-octulosonate biosynthesis	0.143320407051321	5	005-A3L	aspirate	healthy	left	63	Male	White	31	TA	4	Hiseq_1	PEG_w_lytes_(Golytely,_Trilyte,_etc)	TRUE
0075	superpathway of anaerobic sucrose degradation	0.144498575319327	5	005-A3L	aspirate	healthy	left	63	Male	White	31	TA	4	Hiseq_1	PEG_w_lytes_(Golytely,_Trilyte,_etc)	TRUE
0075	superpathway of &beta;-D-glucuronosides degradation	0.11793144360502	5	005-A3L	aspirate	healthy	left	63	Male	White	31	TA	4	Hiseq_1	PEG_w_lytes_(Golytely,_Trilyte,_etc)	TRUE
0075	2-oxobutanoate degradation I	-0.187925333008146	5	005-A3L	aspirate	healthy	left	63	Male	White	31	TA	4	Hiseq_1	PEG_w_lytes_(Golytely,_Trilyte,_etc)	TRUE
0075	2-methylcitrate cycle I	0.247594985528796	5	005-A3L	aspirate	healthy	left	63	Male	White	31	TA	4	Hiseq_1	PEG_w_lytes_(Golytely,_Trilyte,_etc)	TRUE
0075	superpathway of fucose and rhamnose degradation	0.74841154876749	5	005-A3L	aspirate	healthy	left	63	Male	White	31	TA	4	Hiseq_1	PEG_w_lytes_(Golytely,_Trilyte,_etc)	TRUE
0075	superpathway of guanosine nucleotides de novo biosynthesis I	-0.0608514995661696	5	005-A3L	aspirate	healthy	left	63	Male	White	31	TA	4	Hiseq_1	PEG_w_lytes_(Golytely,_Trilyte,_etc)	TRUE
0075	seleno-amino acid biosynthesis (plants)	0.163001528676748	5	005-A3L	aspirate	healthy	left	63	Male	White	31	TA	4	Hiseq_1	PEG_w_lytes_(Golytely,_Trilyte,_etc)	TRUE
0075	superpathway of menaquinol-7 biosynthesis	-0.0361457211412895	5	005-A3L	aspirate	healthy	left	63	Male	White	31	TA	4	Hiseq_1	PEG_w_lytes_(Golytely,_Trilyte,_etc)	TRUE
0075	superpathway of (Kdo)2-lipid A biosynthesis	-0.562386348256865	5	005-A3L	aspirate	healthy	left	63	Male	White	31	TA	4	Hiseq_1	PEG_w_lytes_(Golytely,_Trilyte,_etc)	TRUE
0075	superpathway of N-acetylglucosamine, N-acetylmannosamine and N-acetylneuraminate degradation	-0.367821128543237	5	005-A3L	aspirate	healthy	left	63	Male	White	31	TA	4	Hiseq_1	PEG_w_lytes_(Golytely,_Trilyte,_etc)	TRUE
0075	UMP biosynthesis II	0.420621597733737	5	005-A3L	aspirate	healthy	left	63	Male	White	31	TA	4	Hiseq_1	PEG_w_lytes_(Golytely,_Trilyte,_etc)	TRUE
0075	superpathway of sulfur amino acid biosynthesis (Saccharomyces cerevisiae)	0.720491487897183	5	005-A3L	aspirate	healthy	left	63	Male	White	31	TA	4	Hiseq_1	PEG_w_lytes_(Golytely,_Trilyte,_etc)	TRUE
0075	L-lysine biosynthesis VI	0.394897158567733	5	005-A3L	aspirate	healthy	left	63	Male	White	31	TA	4	Hiseq_1	PEG_w_lytes_(Golytely,_Trilyte,_etc)	TRUE
0075	L-glutamate and L-glutamine biosynthesis	0.562040982487445	5	005-A3L	aspirate	healthy	left	63	Male	White	31	TA	4	Hiseq_1	PEG_w_lytes_(Golytely,_Trilyte,_etc)	TRUE
0075	formaldehyde assimilation II (assimilatory RuMP Cycle)	0.582841598487288	5	005-A3L	aspirate	healthy	left	63	Male	White	31	TA	4	Hiseq_1	PEG_w_lytes_(Golytely,_Trilyte,_etc)	TRUE
0075	superpathway of L-homoserine and L-methionine biosynthesis	0.0489324274091406	5	005-A3L	aspirate	healthy	left	63	Male	White	31	TA	4	Hiseq_1	PEG_w_lytes_(Golytely,_Trilyte,_etc)	TRUE
0075	L-lysine biosynthesis III	0.462678253230716	5	005-A3L	aspirate	healthy	left	63	Male	White	31	TA	4	Hiseq_1	PEG_w_lytes_(Golytely,_Trilyte,_etc)	TRUE
0075	fatty acid &beta;-oxidation II (plant peroxisome)	0.302055419997569	5	005-A3L	aspirate	healthy	left	63	Male	White	31	TA	4	Hiseq_1	PEG_w_lytes_(Golytely,_Trilyte,_etc)	TRUE
0075	1,3-propanediol biosynthesis (engineered)	0.961333650222549	5	005-A3L	aspirate	healthy	left	63	Male	White	31	TA	4	Hiseq_1	PEG_w_lytes_(Golytely,_Trilyte,_etc)	TRUE
0075	glycolysis I (from glucose 6-phosphate)	0.122772936850596	5	005-A3L	aspirate	healthy	left	63	Male	White	31	TA	4	Hiseq_1	PEG_w_lytes_(Golytely,_Trilyte,_etc)	TRUE
0075	peptidoglycan biosynthesis V (&beta;-lactam resistance)	1.30354416115892	5	005-A3L	aspirate	healthy	left	63	Male	White	31	TA	4	Hiseq_1	PEG_w_lytes_(Golytely,_Trilyte,_etc)	TRUE
0075	pentose phosphate pathway	0.429189089893982	5	005-A3L	aspirate	healthy	left	63	Male	White	31	TA	4	Hiseq_1	PEG_w_lytes_(Golytely,_Trilyte,_etc)	TRUE
0075	phosphatidylglycerol biosynthesis II (non-plastidic)	0.163383717578785	5	005-A3L	aspirate	healthy	left	63	Male	White	31	TA	4	Hiseq_1	PEG_w_lytes_(Golytely,_Trilyte,_etc)	TRUE
0075	D-arabinose degradation I	-0.19208404722394	5	005-A3L	aspirate	healthy	left	63	Male	White	31	TA	4	Hiseq_1	PEG_w_lytes_(Golytely,_Trilyte,_etc)	TRUE
0075	ketogluconate metabolism	0.6108343412965	5	005-A3L	aspirate	healthy	left	63	Male	White	31	TA	4	Hiseq_1	PEG_w_lytes_(Golytely,_Trilyte,_etc)	TRUE
0075	superpathway of UDP-glucose-derived O-antigen building blocks biosynthesis	1.80288269852344	5	005-A3L	aspirate	healthy	left	63	Male	White	31	TA	4	Hiseq_1	PEG_w_lytes_(Golytely,_Trilyte,_etc)	TRUE
0075	(S)-propane-1,2-diol degradation	-0.620139354857985	5	005-A3L	aspirate	healthy	left	63	Male	White	31	TA	4	Hiseq_1	PEG_w_lytes_(Golytely,_Trilyte,_etc)	TRUE
0075	NAD salvage pathway III (to nicotinamide riboside)	-0.088415931342507	5	005-A3L	aspirate	healthy	left	63	Male	White	31	TA	4	Hiseq_1	PEG_w_lytes_(Golytely,_Trilyte,_etc)	TRUE
0075	superpathway of glyoxylate cycle and fatty acid degradation	0.506649659916585	5	005-A3L	aspirate	healthy	left	63	Male	White	31	TA	4	Hiseq_1	PEG_w_lytes_(Golytely,_Trilyte,_etc)	TRUE
0075	C4 photosynthetic carbon assimilation cycle, NADP-ME type	0.396543934070894	5	005-A3L	aspirate	healthy	left	63	Male	White	31	TA	4	Hiseq_1	PEG_w_lytes_(Golytely,_Trilyte,_etc)	TRUE
0075	L-ornithine biosynthesis I	0.591532281292495	5	005-A3L	aspirate	healthy	left	63	Male	White	31	TA	4	Hiseq_1	PEG_w_lytes_(Golytely,_Trilyte,_etc)	TRUE
0075	pentose phosphate pathway (non-oxidative branch) I	0.381567440332551	5	005-A3L	aspirate	healthy	left	63	Male	White	31	TA	4	Hiseq_1	PEG_w_lytes_(Golytely,_Trilyte,_etc)	TRUE
0075	pyrimidine deoxyribonucleotides de novo biosynthesis IV	-0.608598382997179	5	005-A3L	aspirate	healthy	left	63	Male	White	31	TA	4	Hiseq_1	PEG_w_lytes_(Golytely,_Trilyte,_etc)	TRUE
0075	superpathway of glycol metabolism and degradation	0.0999580537324685	5	005-A3L	aspirate	healthy	left	63	Male	White	31	TA	4	Hiseq_1	PEG_w_lytes_(Golytely,_Trilyte,_etc)	TRUE
0075	D-galacturonate degradation I	-0.202153053587099	5	005-A3L	aspirate	healthy	left	63	Male	White	31	TA	4	Hiseq_1	PEG_w_lytes_(Golytely,_Trilyte,_etc)	TRUE
0075	TCA cycle IV (2-oxoglutarate decarboxylase)	0.859686387765917	5	005-A3L	aspirate	healthy	left	63	Male	White	31	TA	4	Hiseq_1	PEG_w_lytes_(Golytely,_Trilyte,_etc)	TRUE
0075	TCA cycle V (2-oxoglutarate synthase)	0.753698425117885	5	005-A3L	aspirate	healthy	left	63	Male	White	31	TA	4	Hiseq_1	PEG_w_lytes_(Golytely,_Trilyte,_etc)	TRUE
0075	L-histidine degradation III	0.42969193779929	5	005-A3L	aspirate	healthy	left	63	Male	White	31	TA	4	Hiseq_1	PEG_w_lytes_(Golytely,_Trilyte,_etc)	TRUE
0075	L-isoleucine biosynthesis III	-0.06932932814473	5	005-A3L	aspirate	healthy	left	63	Male	White	31	TA	4	Hiseq_1	PEG_w_lytes_(Golytely,_Trilyte,_etc)	TRUE
0075	L-arginine degradation XIII (reductive Stickland reaction)	0.10796105045267	5	005-A3L	aspirate	healthy	left	63	Male	White	31	TA	4	Hiseq_1	PEG_w_lytes_(Golytely,_Trilyte,_etc)	TRUE
0075	superpathway of methylglyoxal degradation	0.42620899555959	5	005-A3L	aspirate	healthy	left	63	Male	White	31	TA	4	Hiseq_1	PEG_w_lytes_(Golytely,_Trilyte,_etc)	TRUE
0075	L-methionine biosynthesis II	0.0191353481535297	5	005-A3L	aspirate	healthy	left	63	Male	White	31	TA	4	Hiseq_1	PEG_w_lytes_(Golytely,_Trilyte,_etc)	TRUE
0075	superpathway of hexitol degradation (bacteria)	0.849562472280083	5	005-A3L	aspirate	healthy	left	63	Male	White	31	TA	4	Hiseq_1	PEG_w_lytes_(Golytely,_Trilyte,_etc)	TRUE
0075	L-citrulline biosynthesis	0.59612433158384	5	005-A3L	aspirate	healthy	left	63	Male	White	31	TA	4	Hiseq_1	PEG_w_lytes_(Golytely,_Trilyte,_etc)	TRUE
0075	superpathway of adenosylcobalamin salvage from cobinamide I	0.532907745908656	5	005-A3L	aspirate	healthy	left	63	Male	White	31	TA	4	Hiseq_1	PEG_w_lytes_(Golytely,_Trilyte,_etc)	TRUE
0075	aerobic respiration I (cytochrome c)	-0.409868794092383	5	005-A3L	aspirate	healthy	left	63	Male	White	31	TA	4	Hiseq_1	PEG_w_lytes_(Golytely,_Trilyte,_etc)	TRUE
0075	superpathway of arginine and polyamine biosynthesis	1.27807968014325	5	005-A3L	aspirate	healthy	left	63	Male	White	31	TA	4	Hiseq_1	PEG_w_lytes_(Golytely,_Trilyte,_etc)	TRUE
0075	glycogen degradation II	0.468788136966496	5	005-A3L	aspirate	healthy	left	63	Male	White	31	TA	4	Hiseq_1	PEG_w_lytes_(Golytely,_Trilyte,_etc)	TRUE
0075	pyrimidine deoxyribonucleosides salvage	0.539735965962355	5	005-A3L	aspirate	healthy	left	63	Male	White	31	TA	4	Hiseq_1	PEG_w_lytes_(Golytely,_Trilyte,_etc)	TRUE
0075	gondoate biosynthesis (anaerobic)	0.597578114547526	5	005-A3L	aspirate	healthy	left	63	Male	White	31	TA	4	Hiseq_1	PEG_w_lytes_(Golytely,_Trilyte,_etc)	TRUE
0075	superpathway of glycerol degradation to 1,3-propanediol	0.582928812726806	5	005-A3L	aspirate	healthy	left	63	Male	White	31	TA	4	Hiseq_1	PEG_w_lytes_(Golytely,_Trilyte,_etc)	TRUE
0075	heme b biosynthesis I (aerobic)	0.428802598669595	5	005-A3L	aspirate	healthy	left	63	Male	White	31	TA	4	Hiseq_1	PEG_w_lytes_(Golytely,_Trilyte,_etc)	TRUE
0075	enterobacterial common antigen biosynthesis	-0.560460949358944	5	005-A3L	aspirate	healthy	left	63	Male	White	31	TA	4	Hiseq_1	PEG_w_lytes_(Golytely,_Trilyte,_etc)	TRUE
0075	adenosine nucleotides degradation II	0.45760216816922	5	005-A3L	aspirate	healthy	left	63	Male	White	31	TA	4	Hiseq_1	PEG_w_lytes_(Golytely,_Trilyte,_etc)	TRUE
0075	L-isoleucine biosynthesis IV	2.24493803461516	5	005-A3L	aspirate	healthy	left	63	Male	White	31	TA	4	Hiseq_1	PEG_w_lytes_(Golytely,_Trilyte,_etc)	TRUE
0075	guanosine nucleotides degradation II	1.46213120698731	5	005-A3L	aspirate	healthy	left	63	Male	White	31	TA	4	Hiseq_1	PEG_w_lytes_(Golytely,_Trilyte,_etc)	TRUE
0075	fatty acid salvage	1.50577618059313	5	005-A3L	aspirate	healthy	left	63	Male	White	31	TA	4	Hiseq_1	PEG_w_lytes_(Golytely,_Trilyte,_etc)	TRUE
0075	GABA shunt	0.310757344054196	5	005-A3L	aspirate	healthy	left	63	Male	White	31	TA	4	Hiseq_1	PEG_w_lytes_(Golytely,_Trilyte,_etc)	TRUE
0075	&beta;-(1,4)-mannan degradation	-1.0775119140202	5	005-A3L	aspirate	healthy	left	63	Male	White	31	TA	4	Hiseq_1	PEG_w_lytes_(Golytely,_Trilyte,_etc)	TRUE
0075	UDP-N-acetylmuramoyl-pentapeptide biosynthesis III (meso-diaminopimelate containing)	0.135852015336485	5	005-A3L	aspirate	healthy	left	63	Male	White	31	TA	4	Hiseq_1	PEG_w_lytes_(Golytely,_Trilyte,_etc)	TRUE
0075	glycogen biosynthesis I (from ADP-D-Glucose)	0.28995279678254	5	005-A3L	aspirate	healthy	left	63	Male	White	31	TA	4	Hiseq_1	PEG_w_lytes_(Golytely,_Trilyte,_etc)	TRUE
0075	4-amino-2-methyl-5-diphosphomethylpyrimidine biosynthesis II	0.106057575920328	5	005-A3L	aspirate	healthy	left	63	Male	White	31	TA	4	Hiseq_1	PEG_w_lytes_(Golytely,_Trilyte,_etc)	TRUE
0075	superpathway of menaquinol-9 biosynthesis	0.341471053504899	5	005-A3L	aspirate	healthy	left	63	Male	White	31	TA	4	Hiseq_1	PEG_w_lytes_(Golytely,_Trilyte,_etc)	TRUE
0075	assimilatory sulfate reduction IV	0.198844057308011	5	005-A3L	aspirate	healthy	left	63	Male	White	31	TA	4	Hiseq_1	PEG_w_lytes_(Golytely,_Trilyte,_etc)	TRUE
0075	palmitate biosynthesis (type II fatty acid synthase)	1.24343725156484	5	005-A3L	aspirate	healthy	left	63	Male	White	31	TA	4	Hiseq_1	PEG_w_lytes_(Golytely,_Trilyte,_etc)	TRUE
0075	methanogenesis from acetate	0.328298661419814	5	005-A3L	aspirate	healthy	left	63	Male	White	31	TA	4	Hiseq_1	PEG_w_lytes_(Golytely,_Trilyte,_etc)	TRUE
0075	D-glucarate degradation I	0.918410540814244	5	005-A3L	aspirate	healthy	left	63	Male	White	31	TA	4	Hiseq_1	PEG_w_lytes_(Golytely,_Trilyte,_etc)	TRUE
0075	fatty acid &beta;-oxidation I (generic)	0.155071766049329	5	005-A3L	aspirate	healthy	left	63	Male	White	31	TA	4	Hiseq_1	PEG_w_lytes_(Golytely,_Trilyte,_etc)	TRUE
0075	starch degradation III	-0.625508650611774	5	005-A3L	aspirate	healthy	left	63	Male	White	31	TA	4	Hiseq_1	PEG_w_lytes_(Golytely,_Trilyte,_etc)	TRUE
0075	pyruvate fermentation to butanoate	1.15172117012328	5	005-A3L	aspirate	healthy	left	63	Male	White	31	TA	4	Hiseq_1	PEG_w_lytes_(Golytely,_Trilyte,_etc)	TRUE
0075	superpathway of heme b biosynthesis from glycine	-0.512971675040277	5	005-A3L	aspirate	healthy	left	63	Male	White	31	TA	4	Hiseq_1	PEG_w_lytes_(Golytely,_Trilyte,_etc)	TRUE
0075	superpathway of menaquinol-8 biosynthesis I	0.481194692457996	5	005-A3L	aspirate	healthy	left	63	Male	White	31	TA	4	Hiseq_1	PEG_w_lytes_(Golytely,_Trilyte,_etc)	TRUE
0075	L-histidine biosynthesis	0.396908415307683	5	005-A3L	aspirate	healthy	left	63	Male	White	31	TA	4	Hiseq_1	PEG_w_lytes_(Golytely,_Trilyte,_etc)	TRUE
0075	methylerythritol phosphate pathway II	0.118246670135335	5	005-A3L	aspirate	healthy	left	63	Male	White	31	TA	4	Hiseq_1	PEG_w_lytes_(Golytely,_Trilyte,_etc)	TRUE
0075	L-isoleucine biosynthesis I (from threonine)	0.241781735654347	5	005-A3L	aspirate	healthy	left	63	Male	White	31	TA	4	Hiseq_1	PEG_w_lytes_(Golytely,_Trilyte,_etc)	TRUE
0075	glyoxylate cycle	0.380962318937397	5	005-A3L	aspirate	healthy	left	63	Male	White	31	TA	4	Hiseq_1	PEG_w_lytes_(Golytely,_Trilyte,_etc)	TRUE
0075	superpathway of aromatic amino acid biosynthesis	0.508626554327184	5	005-A3L	aspirate	healthy	left	63	Male	White	31	TA	4	Hiseq_1	PEG_w_lytes_(Golytely,_Trilyte,_etc)	TRUE
0075	superpathway of L-aspartate and L-asparagine biosynthesis	0.353618273546456	5	005-A3L	aspirate	healthy	left	63	Male	White	31	TA	4	Hiseq_1	PEG_w_lytes_(Golytely,_Trilyte,_etc)	TRUE
0075	NAD salvage pathway V (PNC V cycle)	0.710798883571907	5	005-A3L	aspirate	healthy	left	63	Male	White	31	TA	4	Hiseq_1	PEG_w_lytes_(Golytely,_Trilyte,_etc)	TRUE
0075	superpathway of D-glucarate and D-galactarate degradation	0.589900062885635	5	005-A3L	aspirate	healthy	left	63	Male	White	31	TA	4	Hiseq_1	PEG_w_lytes_(Golytely,_Trilyte,_etc)	TRUE
0075	L-arginine biosynthesis I (via L-ornithine)	0.434503964940448	5	005-A3L	aspirate	healthy	left	63	Male	White	31	TA	4	Hiseq_1	PEG_w_lytes_(Golytely,_Trilyte,_etc)	TRUE
0075	queuosine biosynthesis I (de novo)	0.356721515254122	5	005-A3L	aspirate	healthy	left	63	Male	White	31	TA	4	Hiseq_1	PEG_w_lytes_(Golytely,_Trilyte,_etc)	TRUE
0075	heme b biosynthesis V (aerobic)	0.414575183946076	5	005-A3L	aspirate	healthy	left	63	Male	White	31	TA	4	Hiseq_1	PEG_w_lytes_(Golytely,_Trilyte,_etc)	TRUE
0075	superpathway of N-acetylneuraminate degradation	0.0526003310339532	5	005-A3L	aspirate	healthy	left	63	Male	White	31	TA	4	Hiseq_1	PEG_w_lytes_(Golytely,_Trilyte,_etc)	TRUE
0075	5-oxo-L-proline metabolism	0.465377484653217	5	005-A3L	aspirate	healthy	left	63	Male	White	31	TA	4	Hiseq_1	PEG_w_lytes_(Golytely,_Trilyte,_etc)	TRUE
0075	flavin biosynthesis III (fungi)	1.94701619765995	5	005-A3L	aspirate	healthy	left	63	Male	White	31	TA	4	Hiseq_1	PEG_w_lytes_(Golytely,_Trilyte,_etc)	TRUE
0075	pyrimidine deoxyribonucleotide phosphorylation	-0.370467603078893	5	005-A3L	aspirate	healthy	left	63	Male	White	31	TA	4	Hiseq_1	PEG_w_lytes_(Golytely,_Trilyte,_etc)	TRUE
0075	colanic acid building blocks biosynthesis	1.35288124517153	5	005-A3L	aspirate	healthy	left	63	Male	White	31	TA	4	Hiseq_1	PEG_w_lytes_(Golytely,_Trilyte,_etc)	TRUE
0075	superpathway of L-tyrosine biosynthesis	-0.549202071378623	5	005-A3L	aspirate	healthy	left	63	Male	White	31	TA	4	Hiseq_1	PEG_w_lytes_(Golytely,_Trilyte,_etc)	TRUE
0075	sucrose degradation III (sucrose invertase)	-0.19826625839629	5	005-A3L	aspirate	healthy	left	63	Male	White	31	TA	4	Hiseq_1	PEG_w_lytes_(Golytely,_Trilyte,_etc)	TRUE
0075	superpathway of heme b biosynthesis from uroporphyrinogen-III	-0.209011652587893	5	005-A3L	aspirate	healthy	left	63	Male	White	31	TA	4	Hiseq_1	PEG_w_lytes_(Golytely,_Trilyte,_etc)	TRUE
0075	superpathway of GDP-mannose-derived O-antigen building blocks biosynthesis	1.38244595662166	5	005-A3L	aspirate	healthy	left	63	Male	White	31	TA	4	Hiseq_1	PEG_w_lytes_(Golytely,_Trilyte,_etc)	TRUE
0075	L-arginine degradation II (AST pathway)	-0.0137441058418009	5	005-A3L	aspirate	healthy	left	63	Male	White	31	TA	4	Hiseq_1	PEG_w_lytes_(Golytely,_Trilyte,_etc)	TRUE
0075	8-amino-7-oxononanoate biosynthesis I	1.23438002350007	5	005-A3L	aspirate	healthy	left	63	Male	White	31	TA	4	Hiseq_1	PEG_w_lytes_(Golytely,_Trilyte,_etc)	TRUE
0075	stachyose degradation	0.688336776969578	5	005-A3L	aspirate	healthy	left	63	Male	White	31	TA	4	Hiseq_1	PEG_w_lytes_(Golytely,_Trilyte,_etc)	TRUE
0075	glucose and glucose-1-phosphate degradation	0.480352433662851	5	005-A3L	aspirate	healthy	left	63	Male	White	31	TA	4	Hiseq_1	PEG_w_lytes_(Golytely,_Trilyte,_etc)	TRUE
0075	L-ascorbate degradation I (bacterial, anaerobic)	-0.463412801353772	5	005-A3L	aspirate	healthy	left	63	Male	White	31	TA	4	Hiseq_1	PEG_w_lytes_(Golytely,_Trilyte,_etc)	TRUE
0075	adenine and adenosine salvage III	0.186206911868392	5	005-A3L	aspirate	healthy	left	63	Male	White	31	TA	4	Hiseq_1	PEG_w_lytes_(Golytely,_Trilyte,_etc)	TRUE
0075	superpathway of glucose and xylose degradation	0.810803005293769	5	005-A3L	aspirate	healthy	left	63	Male	White	31	TA	4	Hiseq_1	PEG_w_lytes_(Golytely,_Trilyte,_etc)	TRUE
0075	anaerobic energy metabolism (invertebrates, cytosol)	-0.63133781088862	5	005-A3L	aspirate	healthy	left	63	Male	White	31	TA	4	Hiseq_1	PEG_w_lytes_(Golytely,_Trilyte,_etc)	TRUE
0075	L-N&delta;-acetylornithine biosynthesis	-0.101460975523613	5	005-A3L	aspirate	healthy	left	63	Male	White	31	TA	4	Hiseq_1	PEG_w_lytes_(Golytely,_Trilyte,_etc)	TRUE
0075	D-fructuronate degradation	-0.0232527923603729	5	005-A3L	aspirate	healthy	left	63	Male	White	31	TA	4	Hiseq_1	PEG_w_lytes_(Golytely,_Trilyte,_etc)	TRUE
0075	superpathway of hexuronide and hexuronate degradation	0.746257675239346	5	005-A3L	aspirate	healthy	left	63	Male	White	31	TA	4	Hiseq_1	PEG_w_lytes_(Golytely,_Trilyte,_etc)	TRUE
0075	CDP-diacylglycerol biosynthesis III	-0.0876097667705969	5	005-A3L	aspirate	healthy	left	63	Male	White	31	TA	4	Hiseq_1	PEG_w_lytes_(Golytely,_Trilyte,_etc)	TRUE
0075	superpathway of menaquinol-6 biosynthesis	0.0578424495035752	5	005-A3L	aspirate	healthy	left	63	Male	White	31	TA	4	Hiseq_1	PEG_w_lytes_(Golytely,_Trilyte,_etc)	TRUE
0075	superpathway of fermentation (Chlamydomonas reinhardtii)	-0.243971609140647	5	005-A3L	aspirate	healthy	left	63	Male	White	31	TA	4	Hiseq_1	PEG_w_lytes_(Golytely,_Trilyte,_etc)	TRUE
0075	isoprene biosynthesis I	0.175047423034688	5	005-A3L	aspirate	healthy	left	63	Male	White	31	TA	4	Hiseq_1	PEG_w_lytes_(Golytely,_Trilyte,_etc)	TRUE
0075	L-histidine degradation I	-0.114239821396628	5	005-A3L	aspirate	healthy	left	63	Male	White	31	TA	4	Hiseq_1	PEG_w_lytes_(Golytely,_Trilyte,_etc)	TRUE
0075	3-phenylpropanoate and 3-(3-hydroxyphenyl)propanoate degradation to 2-hydroxypentadienoate	-0.3771638039458	5	005-A3L	aspirate	healthy	left	63	Male	White	31	TA	4	Hiseq_1	PEG_w_lytes_(Golytely,_Trilyte,_etc)	TRUE
0075	biotin biosynthesis I	1.19219310358816	5	005-A3L	aspirate	healthy	left	63	Male	White	31	TA	4	Hiseq_1	PEG_w_lytes_(Golytely,_Trilyte,_etc)	TRUE
0075	pyruvate fermentation to isobutanol (engineered)	0.76275159510964	5	005-A3L	aspirate	healthy	left	63	Male	White	31	TA	4	Hiseq_1	PEG_w_lytes_(Golytely,_Trilyte,_etc)	TRUE
0075	1,5-anhydrofructose degradation	-0.63663299565132	5	005-A3L	aspirate	healthy	left	63	Male	White	31	TA	4	Hiseq_1	PEG_w_lytes_(Golytely,_Trilyte,_etc)	TRUE
0075	lipid IVA biosynthesis (E. coli)	0.574012338898763	5	005-A3L	aspirate	healthy	left	63	Male	White	31	TA	4	Hiseq_1	PEG_w_lytes_(Golytely,_Trilyte,_etc)	TRUE
0075	hexitol fermentation to lactate, formate, ethanol and acetate	0.124378283290686	5	005-A3L	aspirate	healthy	left	63	Male	White	31	TA	4	Hiseq_1	PEG_w_lytes_(Golytely,_Trilyte,_etc)	TRUE
0075	superpathway of coenzyme A biosynthesis III (mammals)	0.00453508427044006	5	005-A3L	aspirate	healthy	left	63	Male	White	31	TA	4	Hiseq_1	PEG_w_lytes_(Golytely,_Trilyte,_etc)	TRUE
0075	myo-, chiro- and scyllo-inositol degradation	0.475888342862721	5	005-A3L	aspirate	healthy	left	63	Male	White	31	TA	4	Hiseq_1	PEG_w_lytes_(Golytely,_Trilyte,_etc)	TRUE
0075	superpathway of 5-aminoimidazole ribonucleotide biosynthesis	0.247662337245183	5	005-A3L	aspirate	healthy	left	63	Male	White	31	TA	4	Hiseq_1	PEG_w_lytes_(Golytely,_Trilyte,_etc)	TRUE
0075	L-ornithine biosynthesis II	0.0206130109792088	5	005-A3L	aspirate	healthy	left	63	Male	White	31	TA	4	Hiseq_1	PEG_w_lytes_(Golytely,_Trilyte,_etc)	TRUE
0075	L-lysine biosynthesis I	0.444431128674654	5	005-A3L	aspirate	healthy	left	63	Male	White	31	TA	4	Hiseq_1	PEG_w_lytes_(Golytely,_Trilyte,_etc)	TRUE
0075	sucrose biosynthesis II	0.615534587214188	5	005-A3L	aspirate	healthy	left	63	Male	White	31	TA	4	Hiseq_1	PEG_w_lytes_(Golytely,_Trilyte,_etc)	TRUE
0075	thiamine phosphate formation from pyrithiamine and oxythiamine (yeast)	0.383208210965157	5	005-A3L	aspirate	healthy	left	63	Male	White	31	TA	4	Hiseq_1	PEG_w_lytes_(Golytely,_Trilyte,_etc)	TRUE
0075	phosphatidylcholine acyl editing	-0.112357817607147	5	005-A3L	aspirate	healthy	left	63	Male	White	31	TA	4	Hiseq_1	PEG_w_lytes_(Golytely,_Trilyte,_etc)	TRUE
0075	4-deoxy-L-threo-hex-4-enopyranuronate degradation	0.259533734770087	5	005-A3L	aspirate	healthy	left	63	Male	White	31	TA	4	Hiseq_1	PEG_w_lytes_(Golytely,_Trilyte,_etc)	TRUE
0075	cinnamate and 3-hydroxycinnamate degradation to 2-hydroxypentadienoate	-0.3771638039458	5	005-A3L	aspirate	healthy	left	63	Male	White	31	TA	4	Hiseq_1	PEG_w_lytes_(Golytely,_Trilyte,_etc)	TRUE
0075	fatty acid elongation -- saturated	1.06424852800556	5	005-A3L	aspirate	healthy	left	63	Male	White	31	TA	4	Hiseq_1	PEG_w_lytes_(Golytely,_Trilyte,_etc)	TRUE
0075	palmitoleate biosynthesis I (from (5Z)-dodec-5-enoate)	1.08273127401749	5	005-A3L	aspirate	healthy	left	63	Male	White	31	TA	4	Hiseq_1	PEG_w_lytes_(Golytely,_Trilyte,_etc)	TRUE
0075	cis-vaccenate biosynthesis	-0.211067336872118	5	005-A3L	aspirate	healthy	left	63	Male	White	31	TA	4	Hiseq_1	PEG_w_lytes_(Golytely,_Trilyte,_etc)	TRUE
0075	preQ0 biosynthesis	0.55702962175871	5	005-A3L	aspirate	healthy	left	63	Male	White	31	TA	4	Hiseq_1	PEG_w_lytes_(Golytely,_Trilyte,_etc)	TRUE
0109	superpathway of L-alanine biosynthesis	-0.946505763851107	7	007-A3L	aspirate	healthy	left	51	Male	White	25	TA	4	Hiseq_1	Miralax_(or_generic)	TRUE
0109	(5Z)-dodecenoate biosynthesis I	-1.52017274260712	7	007-A3L	aspirate	healthy	left	51	Male	White	25	TA	4	Hiseq_1	Miralax_(or_generic)	TRUE
0109	phosphatidylglycerol biosynthesis I (plastidic)	-1.05508912669962	7	007-A3L	aspirate	healthy	left	51	Male	White	25	TA	4	Hiseq_1	Miralax_(or_generic)	TRUE
0109	phosphatidylglycerol biosynthesis II (non-plastidic)	-1.05539707896888	7	007-A3L	aspirate	healthy	left	51	Male	White	25	TA	4	Hiseq_1	Miralax_(or_generic)	TRUE
0109	superpathway of demethylmenaquinol-9 biosynthesis	-0.709834320538823	7	007-A3L	aspirate	healthy	left	51	Male	White	25	TA	4	Hiseq_1	Miralax_(or_generic)	TRUE
0109	superpathway of glycol metabolism and degradation	-0.566179051011244	7	007-A3L	aspirate	healthy	left	51	Male	White	25	TA	4	Hiseq_1	Miralax_(or_generic)	TRUE
0109	coenzyme A biosynthesis II (eukaryotic)	1.26943990844304	7	007-A3L	aspirate	healthy	left	51	Male	White	25	TA	4	Hiseq_1	Miralax_(or_generic)	TRUE
0109	superpathway of purine nucleotide salvage	0.384474567812665	7	007-A3L	aspirate	healthy	left	51	Male	White	25	TA	4	Hiseq_1	Miralax_(or_generic)	TRUE
0109	nitrate reduction V (assimilatory)	-0.578390065676085	7	007-A3L	aspirate	healthy	left	51	Male	White	25	TA	4	Hiseq_1	Miralax_(or_generic)	TRUE
0109	L-glutamate and L-glutamine biosynthesis	-1.00577387996726	7	007-A3L	aspirate	healthy	left	51	Male	White	25	TA	4	Hiseq_1	Miralax_(or_generic)	TRUE
0109	L-rhamnose degradation I	-1.36636303199136	7	007-A3L	aspirate	healthy	left	51	Male	White	25	TA	4	Hiseq_1	Miralax_(or_generic)	TRUE
0109	NAD de novo biosynthesis I (from aspartate)	0.357878697855102	7	007-A3L	aspirate	healthy	left	51	Male	White	25	TA	4	Hiseq_1	Miralax_(or_generic)	TRUE
0109	superpathway of pyrimidine deoxyribonucleosides degradation	-0.587035798733154	7	007-A3L	aspirate	healthy	left	51	Male	White	25	TA	4	Hiseq_1	Miralax_(or_generic)	TRUE
0109	urea cycle	-1.02661796741933	7	007-A3L	aspirate	healthy	left	51	Male	White	25	TA	4	Hiseq_1	Miralax_(or_generic)	TRUE
0109	superpathway of L-methionine biosynthesis (transsulfuration)	-0.572470763872685	7	007-A3L	aspirate	healthy	left	51	Male	White	25	TA	4	Hiseq_1	Miralax_(or_generic)	TRUE
0109	polymyxin resistance	-0.565154596989723	7	007-A3L	aspirate	healthy	left	51	Male	White	25	TA	4	Hiseq_1	Miralax_(or_generic)	TRUE
0109	superpathway of L-serine and glycine biosynthesis I	1.23933851751938	7	007-A3L	aspirate	healthy	left	51	Male	White	25	TA	4	Hiseq_1	Miralax_(or_generic)	TRUE
0109	(5Z)-dodecenoate biosynthesis II	-0.684242648923132	7	007-A3L	aspirate	healthy	left	51	Male	White	25	TA	4	Hiseq_1	Miralax_(or_generic)	TRUE
0109	superpathway of pyrimidine ribonucleotides de novo biosynthesis	-1.1224093350387	7	007-A3L	aspirate	healthy	left	51	Male	White	25	TA	4	Hiseq_1	Miralax_(or_generic)	TRUE
0109	superpathway of pyrimidine deoxyribonucleotides de novo biosynthesis (E. coli)	-0.727986789217629	7	007-A3L	aspirate	healthy	left	51	Male	White	25	TA	4	Hiseq_1	Miralax_(or_generic)	TRUE
0109	Calvin-Benson-Bassham cycle	1.25303759435445	7	007-A3L	aspirate	healthy	left	51	Male	White	25	TA	4	Hiseq_1	Miralax_(or_generic)	TRUE
0109	GABA shunt	-0.858740309558755	7	007-A3L	aspirate	healthy	left	51	Male	White	25	TA	4	Hiseq_1	Miralax_(or_generic)	TRUE
0109	GDP-mannose biosynthesis	-0.59039008251253	7	007-A3L	aspirate	healthy	left	51	Male	White	25	TA	4	Hiseq_1	Miralax_(or_generic)	TRUE
0109	ADP-L-glycero-&beta;-D-manno-heptose biosynthesis	-0.194707291106904	7	007-A3L	aspirate	healthy	left	51	Male	White	25	TA	4	Hiseq_1	Miralax_(or_generic)	TRUE
0109	pentose phosphate pathway (non-oxidative branch) I	0.299924648023556	7	007-A3L	aspirate	healthy	left	51	Male	White	25	TA	4	Hiseq_1	Miralax_(or_generic)	TRUE
0109	tRNA charging	1.46011308474291	7	007-A3L	aspirate	healthy	left	51	Male	White	25	TA	4	Hiseq_1	Miralax_(or_generic)	TRUE
0109	TCA cycle VI (Helicobacter)	-0.579086681972345	7	007-A3L	aspirate	healthy	left	51	Male	White	25	TA	4	Hiseq_1	Miralax_(or_generic)	TRUE
0109	peptidoglycan biosynthesis I (meso-diaminopimelate containing)	1.23192944384416	7	007-A3L	aspirate	healthy	left	51	Male	White	25	TA	4	Hiseq_1	Miralax_(or_generic)	TRUE
0109	superpathway of demethylmenaquinol-8 biosynthesis I	-0.833395363285549	7	007-A3L	aspirate	healthy	left	51	Male	White	25	TA	4	Hiseq_1	Miralax_(or_generic)	TRUE
0109	CDP-diacylglycerol biosynthesis II	0.170007777955533	7	007-A3L	aspirate	healthy	left	51	Male	White	25	TA	4	Hiseq_1	Miralax_(or_generic)	TRUE
0109	superpathway of UDP-glucose-derived O-antigen building blocks biosynthesis	-0.535236400945544	7	007-A3L	aspirate	healthy	left	51	Male	White	25	TA	4	Hiseq_1	Miralax_(or_generic)	TRUE
0109	pentose phosphate pathway (non-oxidative branch) II	0.635762731783578	7	007-A3L	aspirate	healthy	left	51	Male	White	25	TA	4	Hiseq_1	Miralax_(or_generic)	TRUE
0109	superpathway of fermentation (Chlamydomonas reinhardtii)	-0.432729080399001	7	007-A3L	aspirate	healthy	left	51	Male	White	25	TA	4	Hiseq_1	Miralax_(or_generic)	TRUE
0109	folate transformations III (E. coli)	0.585728836541502	7	007-A3L	aspirate	healthy	left	51	Male	White	25	TA	4	Hiseq_1	Miralax_(or_generic)	TRUE
0109	guanosine ribonucleotides de novo biosynthesis	0.896570058572419	7	007-A3L	aspirate	healthy	left	51	Male	White	25	TA	4	Hiseq_1	Miralax_(or_generic)	TRUE
0109	L-ascorbate degradation I (bacterial, anaerobic)	0.584845548459631	7	007-A3L	aspirate	healthy	left	51	Male	White	25	TA	4	Hiseq_1	Miralax_(or_generic)	TRUE
0109	enterobacterial common antigen biosynthesis	-0.560460949358944	7	007-A3L	aspirate	healthy	left	51	Male	White	25	TA	4	Hiseq_1	Miralax_(or_generic)	TRUE
0109	2-oxobutanoate degradation I	-0.768898807605266	7	007-A3L	aspirate	healthy	left	51	Male	White	25	TA	4	Hiseq_1	Miralax_(or_generic)	TRUE
0109	superpathway of pyridoxal 5'-phosphate biosynthesis and salvage	-1.63255515019986	7	007-A3L	aspirate	healthy	left	51	Male	White	25	TA	4	Hiseq_1	Miralax_(or_generic)	TRUE
0109	superpathway of coenzyme A biosynthesis I (bacteria)	0.821443357343499	7	007-A3L	aspirate	healthy	left	51	Male	White	25	TA	4	Hiseq_1	Miralax_(or_generic)	TRUE
0109	O-antigen building blocks biosynthesis (E. coli)	1.39618133484517	7	007-A3L	aspirate	healthy	left	51	Male	White	25	TA	4	Hiseq_1	Miralax_(or_generic)	TRUE
0109	L-arginine biosynthesis III (via N-acetyl-L-citrulline)	0.0110335235105616	7	007-A3L	aspirate	healthy	left	51	Male	White	25	TA	4	Hiseq_1	Miralax_(or_generic)	TRUE
0109	superpathway of (Kdo)2-lipid A biosynthesis	-0.562386348256865	7	007-A3L	aspirate	healthy	left	51	Male	White	25	TA	4	Hiseq_1	Miralax_(or_generic)	TRUE
0109	superpathway of polyamine biosynthesis I	-0.472202220078154	7	007-A3L	aspirate	healthy	left	51	Male	White	25	TA	4	Hiseq_1	Miralax_(or_generic)	TRUE
0109	petroselinate biosynthesis	0.00979747785902441	7	007-A3L	aspirate	healthy	left	51	Male	White	25	TA	4	Hiseq_1	Miralax_(or_generic)	TRUE
0109	fatty acid biosynthesis initiation (mitochondria)	0.0293363732769798	7	007-A3L	aspirate	healthy	left	51	Male	White	25	TA	4	Hiseq_1	Miralax_(or_generic)	TRUE
0109	superpathway of guanosine nucleotides de novo biosynthesis II	-0.997704702356286	7	007-A3L	aspirate	healthy	left	51	Male	White	25	TA	4	Hiseq_1	Miralax_(or_generic)	TRUE
0109	superpathway of D-glucarate and D-galactarate degradation	-0.685407339872367	7	007-A3L	aspirate	healthy	left	51	Male	White	25	TA	4	Hiseq_1	Miralax_(or_generic)	TRUE
0109	phytol degradation	-0.458637312340111	7	007-A3L	aspirate	healthy	left	51	Male	White	25	TA	4	Hiseq_1	Miralax_(or_generic)	TRUE
0109	superpathway of glyoxylate cycle and fatty acid degradation	-0.683878720846395	7	007-A3L	aspirate	healthy	left	51	Male	White	25	TA	4	Hiseq_1	Miralax_(or_generic)	TRUE
0109	L-histidine degradation I	-0.945958649360904	7	007-A3L	aspirate	healthy	left	51	Male	White	25	TA	4	Hiseq_1	Miralax_(or_generic)	TRUE
0109	anhydromuropeptides recycling I	-0.932773068318992	7	007-A3L	aspirate	healthy	left	51	Male	White	25	TA	4	Hiseq_1	Miralax_(or_generic)	TRUE
0109	superpathway of demethylmenaquinol-6 biosynthesis I	-0.598779543735494	7	007-A3L	aspirate	healthy	left	51	Male	White	25	TA	4	Hiseq_1	Miralax_(or_generic)	TRUE
0109	superpathway of ornithine degradation	0.0931626761468829	7	007-A3L	aspirate	healthy	left	51	Male	White	25	TA	4	Hiseq_1	Miralax_(or_generic)	TRUE
0109	stearate biosynthesis II (bacteria and plants)	-0.849857555012722	7	007-A3L	aspirate	healthy	left	51	Male	White	25	TA	4	Hiseq_1	Miralax_(or_generic)	TRUE
0109	biotin biosynthesis II	-0.12545451957889	7	007-A3L	aspirate	healthy	left	51	Male	White	25	TA	4	Hiseq_1	Miralax_(or_generic)	TRUE
0109	superpathway of phospholipid biosynthesis I (bacteria)	-0.965599709473305	7	007-A3L	aspirate	healthy	left	51	Male	White	25	TA	4	Hiseq_1	Miralax_(or_generic)	TRUE
0109	ketogluconate metabolism	-0.564875295671132	7	007-A3L	aspirate	healthy	left	51	Male	White	25	TA	4	Hiseq_1	Miralax_(or_generic)	TRUE
0109	superpathway of menaquinol-10 biosynthesis	-0.621471771828582	7	007-A3L	aspirate	healthy	left	51	Male	White	25	TA	4	Hiseq_1	Miralax_(or_generic)	TRUE
0109	superpathway of purine nucleotides de novo biosynthesis I	-0.675255155489438	7	007-A3L	aspirate	healthy	left	51	Male	White	25	TA	4	Hiseq_1	Miralax_(or_generic)	TRUE
0109	sucrose degradation IV (sucrose phosphorylase)	-0.598569070625412	7	007-A3L	aspirate	healthy	left	51	Male	White	25	TA	4	Hiseq_1	Miralax_(or_generic)	TRUE
0109	pyruvate fermentation to acetate and lactate II	0.79927807271926	7	007-A3L	aspirate	healthy	left	51	Male	White	25	TA	4	Hiseq_1	Miralax_(or_generic)	TRUE
0109	NAD salvage pathway I (PNC VI cycle)	-0.809687625563416	7	007-A3L	aspirate	healthy	left	51	Male	White	25	TA	4	Hiseq_1	Miralax_(or_generic)	TRUE
0109	pyruvate fermentation to butanoate	1.40083329584704	7	007-A3L	aspirate	healthy	left	51	Male	White	25	TA	4	Hiseq_1	Miralax_(or_generic)	TRUE
0109	anhydromuropeptides recycling II	-0.726378654583532	7	007-A3L	aspirate	healthy	left	51	Male	White	25	TA	4	Hiseq_1	Miralax_(or_generic)	TRUE
0109	glucose and glucose-1-phosphate degradation	-1.07321874651699	7	007-A3L	aspirate	healthy	left	51	Male	White	25	TA	4	Hiseq_1	Miralax_(or_generic)	TRUE
0109	CDP-diacylglycerol biosynthesis I	0.17223704249655	7	007-A3L	aspirate	healthy	left	51	Male	White	25	TA	4	Hiseq_1	Miralax_(or_generic)	TRUE
0109	superpathway of purine deoxyribonucleosides degradation	0.0125335389684151	7	007-A3L	aspirate	healthy	left	51	Male	White	25	TA	4	Hiseq_1	Miralax_(or_generic)	TRUE
0109	oleate &beta;-oxidation	-0.532730185144423	7	007-A3L	aspirate	healthy	left	51	Male	White	25	TA	4	Hiseq_1	Miralax_(or_generic)	TRUE
0109	heterolactic fermentation	-0.552946727322075	7	007-A3L	aspirate	healthy	left	51	Male	White	25	TA	4	Hiseq_1	Miralax_(or_generic)	TRUE
0109	formaldehyde oxidation I	-0.543949618690558	7	007-A3L	aspirate	healthy	left	51	Male	White	25	TA	4	Hiseq_1	Miralax_(or_generic)	TRUE
0109	superpathway of menaquinol-11 biosynthesis	-0.684583213091066	7	007-A3L	aspirate	healthy	left	51	Male	White	25	TA	4	Hiseq_1	Miralax_(or_generic)	TRUE
0109	L-histidine degradation III	-1.49396645668609	7	007-A3L	aspirate	healthy	left	51	Male	White	25	TA	4	Hiseq_1	Miralax_(or_generic)	TRUE
0109	superpathway of L-lysine, L-threonine and L-methionine biosynthesis I	-0.809151107883814	7	007-A3L	aspirate	healthy	left	51	Male	White	25	TA	4	Hiseq_1	Miralax_(or_generic)	TRUE
0109	assimilatory sulfate reduction I	-0.912677593742067	7	007-A3L	aspirate	healthy	left	51	Male	White	25	TA	4	Hiseq_1	Miralax_(or_generic)	TRUE
0109	L-cysteine biosynthesis VI (from L-methionine)	-0.136279250046635	7	007-A3L	aspirate	healthy	left	51	Male	White	25	TA	4	Hiseq_1	Miralax_(or_generic)	TRUE
0109	mannosylglycerate biosynthesis I	-0.622180608067758	7	007-A3L	aspirate	healthy	left	51	Male	White	25	TA	4	Hiseq_1	Miralax_(or_generic)	TRUE
0109	L-citrulline biosynthesis	-1.57044983734412	7	007-A3L	aspirate	healthy	left	51	Male	White	25	TA	4	Hiseq_1	Miralax_(or_generic)	TRUE
0109	L-methionine biosynthesis I	-0.542386280708213	7	007-A3L	aspirate	healthy	left	51	Male	White	25	TA	4	Hiseq_1	Miralax_(or_generic)	TRUE
0109	ubiquinol-7 biosynthesis (early decarboxylation)	-0.475834535225588	7	007-A3L	aspirate	healthy	left	51	Male	White	25	TA	4	Hiseq_1	Miralax_(or_generic)	TRUE
0109	2-methylcitrate cycle I	-0.517173967372453	7	007-A3L	aspirate	healthy	left	51	Male	White	25	TA	4	Hiseq_1	Miralax_(or_generic)	TRUE
0109	Entner-Doudoroff pathway I	-1.69509464175925	7	007-A3L	aspirate	healthy	left	51	Male	White	25	TA	4	Hiseq_1	Miralax_(or_generic)	TRUE
0109	glycogen degradation I	-0.623564190467763	7	007-A3L	aspirate	healthy	left	51	Male	White	25	TA	4	Hiseq_1	Miralax_(or_generic)	TRUE
0109	pyruvate fermentation to propanoate I	-0.562383604273203	7	007-A3L	aspirate	healthy	left	51	Male	White	25	TA	4	Hiseq_1	Miralax_(or_generic)	TRUE
0109	superpathway of L-methionine biosynthesis (by sulfhydrylation)	-1.07808641834485	7	007-A3L	aspirate	healthy	left	51	Male	White	25	TA	4	Hiseq_1	Miralax_(or_generic)	TRUE
0109	UMP biosynthesis II	1.82294306258694	7	007-A3L	aspirate	healthy	left	51	Male	White	25	TA	4	Hiseq_1	Miralax_(or_generic)	TRUE
0109	superpathway of N-acetylglucosamine, N-acetylmannosamine and N-acetylneuraminate degradation	-0.489721934210715	7	007-A3L	aspirate	healthy	left	51	Male	White	25	TA	4	Hiseq_1	Miralax_(or_generic)	TRUE
0109	adenosine nucleotides degradation II	-0.143732454623215	7	007-A3L	aspirate	healthy	left	51	Male	White	25	TA	4	Hiseq_1	Miralax_(or_generic)	TRUE
0109	L-isoleucine biosynthesis IV	-0.592041488389257	7	007-A3L	aspirate	healthy	left	51	Male	White	25	TA	4	Hiseq_1	Miralax_(or_generic)	TRUE
0109	gluconeogenesis I	-0.65380320641715	7	007-A3L	aspirate	healthy	left	51	Male	White	25	TA	4	Hiseq_1	Miralax_(or_generic)	TRUE
0109	homolactic fermentation	-0.479255838496235	7	007-A3L	aspirate	healthy	left	51	Male	White	25	TA	4	Hiseq_1	Miralax_(or_generic)	TRUE
0109	purine ribonucleosides degradation	1.44717037023271	7	007-A3L	aspirate	healthy	left	51	Male	White	25	TA	4	Hiseq_1	Miralax_(or_generic)	TRUE
0109	aspartate superpathway	-0.797753807940271	7	007-A3L	aspirate	healthy	left	51	Male	White	25	TA	4	Hiseq_1	Miralax_(or_generic)	TRUE
0109	UDP-N-acetylmuramoyl-pentapeptide biosynthesis III (meso-diaminopimelate containing)	1.16345495346213	7	007-A3L	aspirate	healthy	left	51	Male	White	25	TA	4	Hiseq_1	Miralax_(or_generic)	TRUE
0109	fucose degradation	-0.768610998412977	7	007-A3L	aspirate	healthy	left	51	Male	White	25	TA	4	Hiseq_1	Miralax_(or_generic)	TRUE
0109	flavin biosynthesis I (bacteria and plants)	0.733752344096955	7	007-A3L	aspirate	healthy	left	51	Male	White	25	TA	4	Hiseq_1	Miralax_(or_generic)	TRUE
0109	assimilatory sulfate reduction IV	-0.098624408352441	7	007-A3L	aspirate	healthy	left	51	Male	White	25	TA	4	Hiseq_1	Miralax_(or_generic)	TRUE
0109	acetyl-CoA fermentation to butanoate II	0.149550551228587	7	007-A3L	aspirate	healthy	left	51	Male	White	25	TA	4	Hiseq_1	Miralax_(or_generic)	TRUE
0109	superpathway of heme b biosynthesis from uroporphyrinogen-III	-0.688427729464951	7	007-A3L	aspirate	healthy	left	51	Male	White	25	TA	4	Hiseq_1	Miralax_(or_generic)	TRUE
0109	formaldehyde assimilation III (dihydroxyacetone cycle)	-0.650656594460614	7	007-A3L	aspirate	healthy	left	51	Male	White	25	TA	4	Hiseq_1	Miralax_(or_generic)	TRUE
0109	peptidoglycan maturation (meso-diaminopimelate containing)	-0.624600523687887	7	007-A3L	aspirate	healthy	left	51	Male	White	25	TA	4	Hiseq_1	Miralax_(or_generic)	TRUE
0109	UMP biosynthesis III	1.83037087112636	7	007-A3L	aspirate	healthy	left	51	Male	White	25	TA	4	Hiseq_1	Miralax_(or_generic)	TRUE
0109	D-galactose degradation I (Leloir pathway)	1.1051679750784	7	007-A3L	aspirate	healthy	left	51	Male	White	25	TA	4	Hiseq_1	Miralax_(or_generic)	TRUE
0109	glycolysis II (from fructose 6-phosphate)	-0.71211205076069	7	007-A3L	aspirate	healthy	left	51	Male	White	25	TA	4	Hiseq_1	Miralax_(or_generic)	TRUE
0109	glycolysis III (from glucose)	0.713796384231987	7	007-A3L	aspirate	healthy	left	51	Male	White	25	TA	4	Hiseq_1	Miralax_(or_generic)	TRUE
0109	L-histidine biosynthesis	1.13979888080207	7	007-A3L	aspirate	healthy	left	51	Male	White	25	TA	4	Hiseq_1	Miralax_(or_generic)	TRUE
0109	fatty acid &beta;-oxidation IV (unsaturated, even number)	-0.617497442781824	7	007-A3L	aspirate	healthy	left	51	Male	White	25	TA	4	Hiseq_1	Miralax_(or_generic)	TRUE
0109	phosphopantothenate biosynthesis I	0.291572468696594	7	007-A3L	aspirate	healthy	left	51	Male	White	25	TA	4	Hiseq_1	Miralax_(or_generic)	TRUE
0109	L-methionine biosynthesis IV	0.775980343705339	7	007-A3L	aspirate	healthy	left	51	Male	White	25	TA	4	Hiseq_1	Miralax_(or_generic)	TRUE
0109	&gamma;-glutamyl cycle	-0.932603485410401	7	007-A3L	aspirate	healthy	left	51	Male	White	25	TA	4	Hiseq_1	Miralax_(or_generic)	TRUE
0109	superpathway of unsaturated fatty acids biosynthesis (E. coli)	-1.0214208430031	7	007-A3L	aspirate	healthy	left	51	Male	White	25	TA	4	Hiseq_1	Miralax_(or_generic)	TRUE
0109	dTDP-N-acetylthomosamine biosynthesis	-0.759103846640567	7	007-A3L	aspirate	healthy	left	51	Male	White	25	TA	4	Hiseq_1	Miralax_(or_generic)	TRUE
0109	NAD salvage pathway V (PNC V cycle)	-0.804921996067182	7	007-A3L	aspirate	healthy	left	51	Male	White	25	TA	4	Hiseq_1	Miralax_(or_generic)	TRUE
0109	polyisoprenoid biosynthesis (E. coli)	-1.823284643252	7	007-A3L	aspirate	healthy	left	51	Male	White	25	TA	4	Hiseq_1	Miralax_(or_generic)	TRUE
0109	CMP-3-deoxy-D-manno-octulosonate biosynthesis	-0.0732046162608764	7	007-A3L	aspirate	healthy	left	51	Male	White	25	TA	4	Hiseq_1	Miralax_(or_generic)	TRUE
0109	adenosine deoxyribonucleotides de novo biosynthesis II	-1.09605427976994	7	007-A3L	aspirate	healthy	left	51	Male	White	25	TA	4	Hiseq_1	Miralax_(or_generic)	TRUE
0109	2-methylcitrate cycle II	-0.458523746525278	7	007-A3L	aspirate	healthy	left	51	Male	White	25	TA	4	Hiseq_1	Miralax_(or_generic)	TRUE
0109	purine nucleobases degradation II (anaerobic)	-0.775970831055235	7	007-A3L	aspirate	healthy	left	51	Male	White	25	TA	4	Hiseq_1	Miralax_(or_generic)	TRUE
0109	5-oxo-L-proline metabolism	-0.641594122344109	7	007-A3L	aspirate	healthy	left	51	Male	White	25	TA	4	Hiseq_1	Miralax_(or_generic)	TRUE
0109	pyrimidine deoxyribonucleotides de novo biosynthesis I	-0.847325633512255	7	007-A3L	aspirate	healthy	left	51	Male	White	25	TA	4	Hiseq_1	Miralax_(or_generic)	TRUE
0109	myo-, chiro- and scyllo-inositol degradation	1.10244972018263	7	007-A3L	aspirate	healthy	left	51	Male	White	25	TA	4	Hiseq_1	Miralax_(or_generic)	TRUE
0109	flavin biosynthesis III (fungi)	-0.912199960399614	7	007-A3L	aspirate	healthy	left	51	Male	White	25	TA	4	Hiseq_1	Miralax_(or_generic)	TRUE
0109	superpathway of L-phenylalanine biosynthesis	0.420138520578574	7	007-A3L	aspirate	healthy	left	51	Male	White	25	TA	4	Hiseq_1	Miralax_(or_generic)	TRUE
0109	superpathway of L-lysine, L-threonine and L-methionine biosynthesis II	0.928623035175225	7	007-A3L	aspirate	healthy	left	51	Male	White	25	TA	4	Hiseq_1	Miralax_(or_generic)	TRUE
0109	purine nucleobases degradation I (anaerobic)	0.745293789198284	7	007-A3L	aspirate	healthy	left	51	Male	White	25	TA	4	Hiseq_1	Miralax_(or_generic)	TRUE
0109	L-arginine degradation II (AST pathway)	-0.545163713742532	7	007-A3L	aspirate	healthy	left	51	Male	White	25	TA	4	Hiseq_1	Miralax_(or_generic)	TRUE
0109	superpathway of GDP-mannose-derived O-antigen building blocks biosynthesis	-1.03448510103843	7	007-A3L	aspirate	healthy	left	51	Male	White	25	TA	4	Hiseq_1	Miralax_(or_generic)	TRUE
0109	pyrimidine deoxyribonucleotides biosynthesis from CTP	-0.524191815749689	7	007-A3L	aspirate	healthy	left	51	Male	White	25	TA	4	Hiseq_1	Miralax_(or_generic)	TRUE
0109	L-lysine biosynthesis VI	0.840065525181197	7	007-A3L	aspirate	healthy	left	51	Male	White	25	TA	4	Hiseq_1	Miralax_(or_generic)	TRUE
0109	thiamine diphosphate salvage IV (yeast)	1.91339344304159	7	007-A3L	aspirate	healthy	left	51	Male	White	25	TA	4	Hiseq_1	Miralax_(or_generic)	TRUE
0109	fatty acid salvage	-0.535805513200131	7	007-A3L	aspirate	healthy	left	51	Male	White	25	TA	4	Hiseq_1	Miralax_(or_generic)	TRUE
0109	superpathway of adenosine nucleotides de novo biosynthesis I	-0.801393824666742	7	007-A3L	aspirate	healthy	left	51	Male	White	25	TA	4	Hiseq_1	Miralax_(or_generic)	TRUE
0109	fatty acid &beta;-oxidation II (plant peroxisome)	-0.489483617652015	7	007-A3L	aspirate	healthy	left	51	Male	White	25	TA	4	Hiseq_1	Miralax_(or_generic)	TRUE
0109	superpathway of coenzyme A biosynthesis III (mammals)	1.20750917061018	7	007-A3L	aspirate	healthy	left	51	Male	White	25	TA	4	Hiseq_1	Miralax_(or_generic)	TRUE
0109	L-methionine biosynthesis III	0.99723176136562	7	007-A3L	aspirate	healthy	left	51	Male	White	25	TA	4	Hiseq_1	Miralax_(or_generic)	TRUE
0109	pyridoxal 5'-phosphate biosynthesis I	-1.580868708644	7	007-A3L	aspirate	healthy	left	51	Male	White	25	TA	4	Hiseq_1	Miralax_(or_generic)	TRUE
0109	UDP-N-acetyl-D-glucosamine biosynthesis I	0.77804756584107	7	007-A3L	aspirate	healthy	left	51	Male	White	25	TA	4	Hiseq_1	Miralax_(or_generic)	TRUE
0109	L-ascorbate degradation II (bacterial, aerobic)	0.0286578897259449	7	007-A3L	aspirate	healthy	left	51	Male	White	25	TA	4	Hiseq_1	Miralax_(or_generic)	TRUE
0109	oleate biosynthesis IV (anaerobic)	-1.52611253922512	7	007-A3L	aspirate	healthy	left	51	Male	White	25	TA	4	Hiseq_1	Miralax_(or_generic)	TRUE
0109	galactitol degradation	-0.617083864940419	7	007-A3L	aspirate	healthy	left	51	Male	White	25	TA	4	Hiseq_1	Miralax_(or_generic)	TRUE
0109	Rubisco shunt	-0.678849761819678	7	007-A3L	aspirate	healthy	left	51	Male	White	25	TA	4	Hiseq_1	Miralax_(or_generic)	TRUE
0109	biotin biosynthesis I	-1.60402280343812	7	007-A3L	aspirate	healthy	left	51	Male	White	25	TA	4	Hiseq_1	Miralax_(or_generic)	TRUE
0109	D-glucarate degradation I	-0.651633051309365	7	007-A3L	aspirate	healthy	left	51	Male	White	25	TA	4	Hiseq_1	Miralax_(or_generic)	TRUE
0109	superpathway of geranylgeranyl diphosphate biosynthesis II (via MEP)	-1.88902307555087	7	007-A3L	aspirate	healthy	left	51	Male	White	25	TA	4	Hiseq_1	Miralax_(or_generic)	TRUE
0109	incomplete reductive TCA cycle	-0.160352277034148	7	007-A3L	aspirate	healthy	left	51	Male	White	25	TA	4	Hiseq_1	Miralax_(or_generic)	TRUE
0109	guanosine deoxyribonucleotides de novo biosynthesis II	-1.09605427976994	7	007-A3L	aspirate	healthy	left	51	Male	White	25	TA	4	Hiseq_1	Miralax_(or_generic)	TRUE
0109	taxadiene biosynthesis (engineered)	-1.48014401028919	7	007-A3L	aspirate	healthy	left	51	Male	White	25	TA	4	Hiseq_1	Miralax_(or_generic)	TRUE
0109	superpathway of tetrahydrofolate biosynthesis and salvage	-0.86867297922522	7	007-A3L	aspirate	healthy	left	51	Male	White	25	TA	4	Hiseq_1	Miralax_(or_generic)	TRUE
0109	L-isoleucine biosynthesis I (from threonine)	1.0753347062052	7	007-A3L	aspirate	healthy	left	51	Male	White	25	TA	4	Hiseq_1	Miralax_(or_generic)	TRUE
0109	TCA cycle IV (2-oxoglutarate decarboxylase)	-0.720503201166573	7	007-A3L	aspirate	healthy	left	51	Male	White	25	TA	4	Hiseq_1	Miralax_(or_generic)	TRUE
0109	superpathway of hexuronide and hexuronate degradation	-0.812654353443483	7	007-A3L	aspirate	healthy	left	51	Male	White	25	TA	4	Hiseq_1	Miralax_(or_generic)	TRUE
0109	5-aminoimidazole ribonucleotide biosynthesis I	1.04289576496556	7	007-A3L	aspirate	healthy	left	51	Male	White	25	TA	4	Hiseq_1	Miralax_(or_generic)	TRUE
0109	superpathway of aromatic amino acid biosynthesis	0.61982679987116	7	007-A3L	aspirate	healthy	left	51	Male	White	25	TA	4	Hiseq_1	Miralax_(or_generic)	TRUE
0109	acetylene degradation (anaerobic)	-0.539809458588376	7	007-A3L	aspirate	healthy	left	51	Male	White	25	TA	4	Hiseq_1	Miralax_(or_generic)	TRUE
0109	superpathway of branched chain amino acid biosynthesis	1.02367482385983	7	007-A3L	aspirate	healthy	left	51	Male	White	25	TA	4	Hiseq_1	Miralax_(or_generic)	TRUE
0109	L-arginine degradation XIII (reductive Stickland reaction)	1.0813552357906	7	007-A3L	aspirate	healthy	left	51	Male	White	25	TA	4	Hiseq_1	Miralax_(or_generic)	TRUE
0109	dTDP-&beta;-L-rhamnose biosynthesis	0.0335587050624746	7	007-A3L	aspirate	healthy	left	51	Male	White	25	TA	4	Hiseq_1	Miralax_(or_generic)	TRUE
0109	partial TCA cycle (obligate autotrophs)	-0.672712582921348	7	007-A3L	aspirate	healthy	left	51	Male	White	25	TA	4	Hiseq_1	Miralax_(or_generic)	TRUE
0109	purine nucleotides degradation II (aerobic)	-0.0182295177424112	7	007-A3L	aspirate	healthy	left	51	Male	White	25	TA	4	Hiseq_1	Miralax_(or_generic)	TRUE
0109	superpathway of &beta;-D-glucuronosides degradation	-0.686824410803327	7	007-A3L	aspirate	healthy	left	51	Male	White	25	TA	4	Hiseq_1	Miralax_(or_generic)	TRUE
0109	superpathway of arginine and polyamine biosynthesis	-0.368765652161417	7	007-A3L	aspirate	healthy	left	51	Male	White	25	TA	4	Hiseq_1	Miralax_(or_generic)	TRUE
0109	superpathway of guanosine nucleotides de novo biosynthesis I	-0.992736542898022	7	007-A3L	aspirate	healthy	left	51	Male	White	25	TA	4	Hiseq_1	Miralax_(or_generic)	TRUE
0109	L-arginine biosynthesis IV (archaebacteria)	0.724031877164112	7	007-A3L	aspirate	healthy	left	51	Male	White	25	TA	4	Hiseq_1	Miralax_(or_generic)	TRUE
0109	aerobic respiration I (cytochrome c)	2.80041502998153	7	007-A3L	aspirate	healthy	left	51	Male	White	25	TA	4	Hiseq_1	Miralax_(or_generic)	TRUE
0109	gondoate biosynthesis (anaerobic)	-0.196043205908978	7	007-A3L	aspirate	healthy	left	51	Male	White	25	TA	4	Hiseq_1	Miralax_(or_generic)	TRUE
0109	superpathway of glycolysis and the Entner-Doudoroff pathway	-1.3190141170769	7	007-A3L	aspirate	healthy	left	51	Male	White	25	TA	4	Hiseq_1	Miralax_(or_generic)	TRUE
0109	superpathway of fatty acids biosynthesis (E. coli)	-0.747004214861761	7	007-A3L	aspirate	healthy	left	51	Male	White	25	TA	4	Hiseq_1	Miralax_(or_generic)	TRUE
0109	pyrimidine deoxyribonucleotides de novo biosynthesis III	-0.863124583360415	7	007-A3L	aspirate	healthy	left	51	Male	White	25	TA	4	Hiseq_1	Miralax_(or_generic)	TRUE
0109	superpathway of menaquinol-12 biosynthesis	-0.684583213091066	7	007-A3L	aspirate	healthy	left	51	Male	White	25	TA	4	Hiseq_1	Miralax_(or_generic)	TRUE
0109	ppGpp metabolism	-0.389490029586172	7	007-A3L	aspirate	healthy	left	51	Male	White	25	TA	4	Hiseq_1	Miralax_(or_generic)	TRUE
0109	superpathway of Clostridium acetobutylicum acidogenic fermentation	1.43313459077238	7	007-A3L	aspirate	healthy	left	51	Male	White	25	TA	4	Hiseq_1	Miralax_(or_generic)	TRUE
0109	superpathway of sulfate assimilation and cysteine biosynthesis	-1.01748502968875	7	007-A3L	aspirate	healthy	left	51	Male	White	25	TA	4	Hiseq_1	Miralax_(or_generic)	TRUE
0109	C4 photosynthetic carbon assimilation cycle, PEPCK type	-0.888512845670296	7	007-A3L	aspirate	healthy	left	51	Male	White	25	TA	4	Hiseq_1	Miralax_(or_generic)	TRUE
0109	superpathway of thiamine diphosphate biosynthesis III (eukaryotes)	0.987163496960775	7	007-A3L	aspirate	healthy	left	51	Male	White	25	TA	4	Hiseq_1	Miralax_(or_generic)	TRUE
0109	1,3-propanediol biosynthesis (engineered)	-0.589452280496674	7	007-A3L	aspirate	healthy	left	51	Male	White	25	TA	4	Hiseq_1	Miralax_(or_generic)	TRUE
0109	&beta;-(1,4)-mannan degradation	-0.384443528786827	7	007-A3L	aspirate	healthy	left	51	Male	White	25	TA	4	Hiseq_1	Miralax_(or_generic)	TRUE
0109	pentose phosphate pathway	-2.02499980083068	7	007-A3L	aspirate	healthy	left	51	Male	White	25	TA	4	Hiseq_1	Miralax_(or_generic)	TRUE
0109	homocysteine and cysteine interconversion	-0.572785546356369	7	007-A3L	aspirate	healthy	left	51	Male	White	25	TA	4	Hiseq_1	Miralax_(or_generic)	TRUE
0109	chorismate biosynthesis I	0.819227951905587	7	007-A3L	aspirate	healthy	left	51	Male	White	25	TA	4	Hiseq_1	Miralax_(or_generic)	TRUE
0109	pyridoxal 5'-phosphate salvage II (plants)	-0.570455630271034	7	007-A3L	aspirate	healthy	left	51	Male	White	25	TA	4	Hiseq_1	Miralax_(or_generic)	TRUE
0109	superpathway of pyrimidine deoxyribonucleotides de novo biosynthesis	-0.764009374850417	7	007-A3L	aspirate	healthy	left	51	Male	White	25	TA	4	Hiseq_1	Miralax_(or_generic)	TRUE
0109	D-arabinose degradation I	-0.484052239271938	7	007-A3L	aspirate	healthy	left	51	Male	White	25	TA	4	Hiseq_1	Miralax_(or_generic)	TRUE
0109	molybdopterin biosynthesis	0.957851250586157	7	007-A3L	aspirate	healthy	left	51	Male	White	25	TA	4	Hiseq_1	Miralax_(or_generic)	TRUE
0109	superpathway of adenosine nucleotides de novo biosynthesis II	-0.901241397816722	7	007-A3L	aspirate	healthy	left	51	Male	White	25	TA	4	Hiseq_1	Miralax_(or_generic)	TRUE
0109	thiamine phosphate formation from pyrithiamine and oxythiamine (yeast)	0.865987363365212	7	007-A3L	aspirate	healthy	left	51	Male	White	25	TA	4	Hiseq_1	Miralax_(or_generic)	TRUE
0109	thiamine diphosphate salvage II	0.170050058391497	7	007-A3L	aspirate	healthy	left	51	Male	White	25	TA	4	Hiseq_1	Miralax_(or_generic)	TRUE
0109	superpathway of menaquinol-8 biosynthesis I	-0.860855984232668	7	007-A3L	aspirate	healthy	left	51	Male	White	25	TA	4	Hiseq_1	Miralax_(or_generic)	TRUE
0109	chitin deacetylation	-0.598143888145214	7	007-A3L	aspirate	healthy	left	51	Male	White	25	TA	4	Hiseq_1	Miralax_(or_generic)	TRUE
0109	superpathway of L-isoleucine biosynthesis I	1.09235808230165	7	007-A3L	aspirate	healthy	left	51	Male	White	25	TA	4	Hiseq_1	Miralax_(or_generic)	TRUE
0109	L-ornithine biosynthesis I	1.52722666385563	7	007-A3L	aspirate	healthy	left	51	Male	White	25	TA	4	Hiseq_1	Miralax_(or_generic)	TRUE
0109	lactose and galactose degradation I	-0.0133660274633357	7	007-A3L	aspirate	healthy	left	51	Male	White	25	TA	4	Hiseq_1	Miralax_(or_generic)	TRUE
0109	lipid IVA biosynthesis (P. putida)	-1.33502424515451	7	007-A3L	aspirate	healthy	left	51	Male	White	25	TA	4	Hiseq_1	Miralax_(or_generic)	TRUE
0109	L-valine biosynthesis	1.13243339202011	7	007-A3L	aspirate	healthy	left	51	Male	White	25	TA	4	Hiseq_1	Miralax_(or_generic)	TRUE
0109	UMP biosynthesis I	1.81015122650232	7	007-A3L	aspirate	healthy	left	51	Male	White	25	TA	4	Hiseq_1	Miralax_(or_generic)	TRUE
0109	ethanolamine utilization	-0.696838337487617	7	007-A3L	aspirate	healthy	left	51	Male	White	25	TA	4	Hiseq_1	Miralax_(or_generic)	TRUE
0109	superpathway of anaerobic sucrose degradation	-0.391597948923872	7	007-A3L	aspirate	healthy	left	51	Male	White	25	TA	4	Hiseq_1	Miralax_(or_generic)	TRUE
0109	superpathway of L-cysteine biosynthesis (fungi)	-0.610916871924533	7	007-A3L	aspirate	healthy	left	51	Male	White	25	TA	4	Hiseq_1	Miralax_(or_generic)	TRUE
0109	C4 photosynthetic carbon assimilation cycle, NAD-ME type	-0.901980207150863	7	007-A3L	aspirate	healthy	left	51	Male	White	25	TA	4	Hiseq_1	Miralax_(or_generic)	TRUE
0109	superpathway of hexitol degradation (bacteria)	-0.652915180452191	7	007-A3L	aspirate	healthy	left	51	Male	White	25	TA	4	Hiseq_1	Miralax_(or_generic)	TRUE
0109	anaerobic energy metabolism (invertebrates, cytosol)	0.864092670944212	7	007-A3L	aspirate	healthy	left	51	Male	White	25	TA	4	Hiseq_1	Miralax_(or_generic)	TRUE
0109	L-lysine biosynthesis II	0.908790773510698	7	007-A3L	aspirate	healthy	left	51	Male	White	25	TA	4	Hiseq_1	Miralax_(or_generic)	TRUE
0109	superpathway of glucose and xylose degradation	-2.0852509298575	7	007-A3L	aspirate	healthy	left	51	Male	White	25	TA	4	Hiseq_1	Miralax_(or_generic)	TRUE
0109	superpathway of menaquinol-7 biosynthesis	-0.466696487477951	7	007-A3L	aspirate	healthy	left	51	Male	White	25	TA	4	Hiseq_1	Miralax_(or_generic)	TRUE
0109	TCA cycle I (prokaryotic)	-0.737360007163176	7	007-A3L	aspirate	healthy	left	51	Male	White	25	TA	4	Hiseq_1	Miralax_(or_generic)	TRUE
0109	D-galactarate degradation I	-0.685407339872367	7	007-A3L	aspirate	healthy	left	51	Male	White	25	TA	4	Hiseq_1	Miralax_(or_generic)	TRUE
0109	superpathway of S-adenosyl-L-methionine biosynthesis	-0.572113534066717	7	007-A3L	aspirate	healthy	left	51	Male	White	25	TA	4	Hiseq_1	Miralax_(or_generic)	TRUE
0109	5'-deoxyadenosine degradation II	0.497106052834555	7	007-A3L	aspirate	healthy	left	51	Male	White	25	TA	4	Hiseq_1	Miralax_(or_generic)	TRUE
0109	8-amino-7-oxononanoate biosynthesis I	-1.55372025062228	7	007-A3L	aspirate	healthy	left	51	Male	White	25	TA	4	Hiseq_1	Miralax_(or_generic)	TRUE
0109	L-lysine biosynthesis I	-0.96657509055503	7	007-A3L	aspirate	healthy	left	51	Male	White	25	TA	4	Hiseq_1	Miralax_(or_generic)	TRUE
0109	pyruvate fermentation to acetate and (S)-lactate I	0.809276466536778	7	007-A3L	aspirate	healthy	left	51	Male	White	25	TA	4	Hiseq_1	Miralax_(or_generic)	TRUE
0109	tRNA processing	-0.320205974654799	7	007-A3L	aspirate	healthy	left	51	Male	White	25	TA	4	Hiseq_1	Miralax_(or_generic)	TRUE
0109	phosphatidylcholine acyl editing	-0.727586010510929	7	007-A3L	aspirate	healthy	left	51	Male	White	25	TA	4	Hiseq_1	Miralax_(or_generic)	TRUE
0109	2-carboxy-1,4-naphthoquinol biosynthesis	-0.679980012720787	7	007-A3L	aspirate	healthy	left	51	Male	White	25	TA	4	Hiseq_1	Miralax_(or_generic)	TRUE
0109	L-lysine biosynthesis III	0.932255146802824	7	007-A3L	aspirate	healthy	left	51	Male	White	25	TA	4	Hiseq_1	Miralax_(or_generic)	TRUE
0109	chitin degradation II (Vibrio)	-0.841698090422384	7	007-A3L	aspirate	healthy	left	51	Male	White	25	TA	4	Hiseq_1	Miralax_(or_generic)	TRUE
0109	glycolysis I (from glucose 6-phosphate)	-0.588017776888903	7	007-A3L	aspirate	healthy	left	51	Male	White	25	TA	4	Hiseq_1	Miralax_(or_generic)	TRUE
0109	peptidoglycan biosynthesis V (&beta;-lactam resistance)	0.129365926957565	7	007-A3L	aspirate	healthy	left	51	Male	White	25	TA	4	Hiseq_1	Miralax_(or_generic)	TRUE
0109	superpathway of menaquinol-9 biosynthesis	-0.736215567286997	7	007-A3L	aspirate	healthy	left	51	Male	White	25	TA	4	Hiseq_1	Miralax_(or_generic)	TRUE
0109	tetrapyrrole biosynthesis I (from glutamate)	0.123200244342494	7	007-A3L	aspirate	healthy	left	51	Male	White	25	TA	4	Hiseq_1	Miralax_(or_generic)	TRUE
0109	glycogen biosynthesis I (from ADP-D-Glucose)	1.24457822650338	7	007-A3L	aspirate	healthy	left	51	Male	White	25	TA	4	Hiseq_1	Miralax_(or_generic)	TRUE
0109	glycolysis IV	0.931568770399929	7	007-A3L	aspirate	healthy	left	51	Male	White	25	TA	4	Hiseq_1	Miralax_(or_generic)	TRUE
0109	inosine-5'-phosphate biosynthesis I	-0.193120880352545	7	007-A3L	aspirate	healthy	left	51	Male	White	25	TA	4	Hiseq_1	Miralax_(or_generic)	TRUE
0109	(S)-propane-1,2-diol degradation	0.410759067068474	7	007-A3L	aspirate	healthy	left	51	Male	White	25	TA	4	Hiseq_1	Miralax_(or_generic)	TRUE
0109	superpathway of L-cysteine biosynthesis (mammalian)	0.310640977556323	7	007-A3L	aspirate	healthy	left	51	Male	White	25	TA	4	Hiseq_1	Miralax_(or_generic)	TRUE
0109	superpathway of menaquinol-13 biosynthesis	-0.684583213091066	7	007-A3L	aspirate	healthy	left	51	Male	White	25	TA	4	Hiseq_1	Miralax_(or_generic)	TRUE
0109	gluconeogenesis III	1.26905458972866	7	007-A3L	aspirate	healthy	left	51	Male	White	25	TA	4	Hiseq_1	Miralax_(or_generic)	TRUE
0109	pyruvate fermentation to isobutanol (engineered)	1.17092179765744	7	007-A3L	aspirate	healthy	left	51	Male	White	25	TA	4	Hiseq_1	Miralax_(or_generic)	TRUE
0109	superpathway of heme b biosynthesis from glycine	-0.512971675040277	7	007-A3L	aspirate	healthy	left	51	Male	White	25	TA	4	Hiseq_1	Miralax_(or_generic)	TRUE
0109	UDP-N-acetylmuramoyl-pentapeptide biosynthesis II (lysine-containing)	1.16093446195387	7	007-A3L	aspirate	healthy	left	51	Male	White	25	TA	4	Hiseq_1	Miralax_(or_generic)	TRUE
0109	pyrimidine deoxyribonucleotides de novo biosynthesis IV	0.488956063570263	7	007-A3L	aspirate	healthy	left	51	Male	White	25	TA	4	Hiseq_1	Miralax_(or_generic)	TRUE
0109	D-fructuronate degradation	-0.647912936504188	7	007-A3L	aspirate	healthy	left	51	Male	White	25	TA	4	Hiseq_1	Miralax_(or_generic)	TRUE
0109	glyoxylate cycle	-0.726840346516922	7	007-A3L	aspirate	healthy	left	51	Male	White	25	TA	4	Hiseq_1	Miralax_(or_generic)	TRUE
0109	4-deoxy-L-threo-hex-4-enopyranuronate degradation	-1.32600329109671	7	007-A3L	aspirate	healthy	left	51	Male	White	25	TA	4	Hiseq_1	Miralax_(or_generic)	TRUE
0109	TCA cycle V (2-oxoglutarate synthase)	-0.421573643862413	7	007-A3L	aspirate	healthy	left	51	Male	White	25	TA	4	Hiseq_1	Miralax_(or_generic)	TRUE
0109	NAD salvage pathway II (PNC IV cycle)	1.10313052465491	7	007-A3L	aspirate	healthy	left	51	Male	White	25	TA	4	Hiseq_1	Miralax_(or_generic)	TRUE
0109	D-galacturonate degradation I	-1.50178195085857	7	007-A3L	aspirate	healthy	left	51	Male	White	25	TA	4	Hiseq_1	Miralax_(or_generic)	TRUE
0109	L-methionine biosynthesis II	0.140207874923444	7	007-A3L	aspirate	healthy	left	51	Male	White	25	TA	4	Hiseq_1	Miralax_(or_generic)	TRUE
0109	mannitol cycle	-0.621059822308157	7	007-A3L	aspirate	healthy	left	51	Male	White	25	TA	4	Hiseq_1	Miralax_(or_generic)	TRUE
0109	all-trans-farnesol biosynthesis	-1.5209047310395	7	007-A3L	aspirate	healthy	left	51	Male	White	25	TA	4	Hiseq_1	Miralax_(or_generic)	TRUE
0109	guanosine nucleotides degradation III	-0.22635077423574	7	007-A3L	aspirate	healthy	left	51	Male	White	25	TA	4	Hiseq_1	Miralax_(or_generic)	TRUE
0109	superpathway of N-acetylneuraminate degradation	0.10113247561273	7	007-A3L	aspirate	healthy	left	51	Male	White	25	TA	4	Hiseq_1	Miralax_(or_generic)	TRUE
0109	glycogen degradation II	0.921113318708502	7	007-A3L	aspirate	healthy	left	51	Male	White	25	TA	4	Hiseq_1	Miralax_(or_generic)	TRUE
0109	hexitol fermentation to lactate, formate, ethanol and acetate	-0.569980381917694	7	007-A3L	aspirate	healthy	left	51	Male	White	25	TA	4	Hiseq_1	Miralax_(or_generic)	TRUE
0109	pyrimidine deoxyribonucleotide phosphorylation	-0.424095082476655	7	007-A3L	aspirate	healthy	left	51	Male	White	25	TA	4	Hiseq_1	Miralax_(or_generic)	TRUE
0109	seleno-amino acid biosynthesis (plants)	0.673542872525334	7	007-A3L	aspirate	healthy	left	51	Male	White	25	TA	4	Hiseq_1	Miralax_(or_generic)	TRUE
0109	pyrimidine deoxyribonucleosides salvage	0.995701728182733	7	007-A3L	aspirate	healthy	left	51	Male	White	25	TA	4	Hiseq_1	Miralax_(or_generic)	TRUE
0109	1,5-anhydrofructose degradation	-0.63663299565132	7	007-A3L	aspirate	healthy	left	51	Male	White	25	TA	4	Hiseq_1	Miralax_(or_generic)	TRUE
0109	superpathway of glycerol degradation to 1,3-propanediol	0.0981481339236075	7	007-A3L	aspirate	healthy	left	51	Male	White	25	TA	4	Hiseq_1	Miralax_(or_generic)	TRUE
0109	5-aminoimidazole ribonucleotide biosynthesis II	1.24956846433399	7	007-A3L	aspirate	healthy	left	51	Male	White	25	TA	4	Hiseq_1	Miralax_(or_generic)	TRUE
0109	superpathway of sulfur amino acid biosynthesis (Saccharomyces cerevisiae)	-0.791961167361621	7	007-A3L	aspirate	healthy	left	51	Male	White	25	TA	4	Hiseq_1	Miralax_(or_generic)	TRUE
0109	formaldehyde assimilation II (assimilatory RuMP Cycle)	-0.164697656956415	7	007-A3L	aspirate	healthy	left	51	Male	White	25	TA	4	Hiseq_1	Miralax_(or_generic)	TRUE
0109	superpathway of L-homoserine and L-methionine biosynthesis	-0.568243693796892	7	007-A3L	aspirate	healthy	left	51	Male	White	25	TA	4	Hiseq_1	Miralax_(or_generic)	TRUE
0109	superpathway of thiamine diphosphate biosynthesis II	-1.18291185774305	7	007-A3L	aspirate	healthy	left	51	Male	White	25	TA	4	Hiseq_1	Miralax_(or_generic)	TRUE
0109	S-adenosyl-L-methionine salvage I	1.20546764820337	7	007-A3L	aspirate	healthy	left	51	Male	White	25	TA	4	Hiseq_1	Miralax_(or_generic)	TRUE
0109	methylerythritol phosphate pathway I	1.27481468023439	7	007-A3L	aspirate	healthy	left	51	Male	White	25	TA	4	Hiseq_1	Miralax_(or_generic)	TRUE
0109	inosine-5'-phosphate biosynthesis III	-0.961967457244146	7	007-A3L	aspirate	healthy	left	51	Male	White	25	TA	4	Hiseq_1	Miralax_(or_generic)	TRUE
0109	superpathway of tetrahydrofolate biosynthesis	-0.811443584370955	7	007-A3L	aspirate	healthy	left	51	Male	White	25	TA	4	Hiseq_1	Miralax_(or_generic)	TRUE
0109	sucrose biosynthesis II	0.729978503796669	7	007-A3L	aspirate	healthy	left	51	Male	White	25	TA	4	Hiseq_1	Miralax_(or_generic)	TRUE
0109	superpathway of L-tyrosine biosynthesis	1.14404375454324	7	007-A3L	aspirate	healthy	left	51	Male	White	25	TA	4	Hiseq_1	Miralax_(or_generic)	TRUE
0109	methylerythritol phosphate pathway II	0.640611780150671	7	007-A3L	aspirate	healthy	left	51	Male	White	25	TA	4	Hiseq_1	Miralax_(or_generic)	TRUE
0109	colanic acid building blocks biosynthesis	-0.660228041113109	7	007-A3L	aspirate	healthy	left	51	Male	White	25	TA	4	Hiseq_1	Miralax_(or_generic)	TRUE
0109	methanogenesis from acetate	0.846842444984408	7	007-A3L	aspirate	healthy	left	51	Male	White	25	TA	4	Hiseq_1	Miralax_(or_generic)	TRUE
0109	3-phenylpropanoate and 3-(3-hydroxyphenyl)propanoate degradation to 2-hydroxypentadienoate	-0.3771638039458	7	007-A3L	aspirate	healthy	left	51	Male	White	25	TA	4	Hiseq_1	Miralax_(or_generic)	TRUE
0109	stachyose degradation	0.934392368978708	7	007-A3L	aspirate	healthy	left	51	Male	White	25	TA	4	Hiseq_1	Miralax_(or_generic)	TRUE
0109	L-glutamine biosynthesis III	-0.0536828579476328	7	007-A3L	aspirate	healthy	left	51	Male	White	25	TA	4	Hiseq_1	Miralax_(or_generic)	TRUE
0109	C4 photosynthetic carbon assimilation cycle, NADP-ME type	-0.916640786324608	7	007-A3L	aspirate	healthy	left	51	Male	White	25	TA	4	Hiseq_1	Miralax_(or_generic)	TRUE
0109	guanosine nucleotides degradation II	-0.0550110708592674	7	007-A3L	aspirate	healthy	left	51	Male	White	25	TA	4	Hiseq_1	Miralax_(or_generic)	TRUE
0109	6-hydroxymethyl-dihydropterin diphosphate biosynthesis I	-1.32750308876286	7	007-A3L	aspirate	healthy	left	51	Male	White	25	TA	4	Hiseq_1	Miralax_(or_generic)	TRUE
0109	fatty acid elongation -- saturated	-1.54841264119966	7	007-A3L	aspirate	healthy	left	51	Male	White	25	TA	4	Hiseq_1	Miralax_(or_generic)	TRUE
0109	peptidoglycan biosynthesis III (mycobacteria)	1.17853038238435	7	007-A3L	aspirate	healthy	left	51	Male	White	25	TA	4	Hiseq_1	Miralax_(or_generic)	TRUE
0109	coenzyme A biosynthesis I (prokaryotic)	1.07623157963515	7	007-A3L	aspirate	healthy	left	51	Male	White	25	TA	4	Hiseq_1	Miralax_(or_generic)	TRUE
0109	L-N&delta;-acetylornithine biosynthesis	-0.540869695451209	7	007-A3L	aspirate	healthy	left	51	Male	White	25	TA	4	Hiseq_1	Miralax_(or_generic)	TRUE
0109	UDP-N-acetylmuramoyl-pentapeptide biosynthesis I (meso-diaminopimelate containing)	1.18355398845555	7	007-A3L	aspirate	healthy	left	51	Male	White	25	TA	4	Hiseq_1	Miralax_(or_generic)	TRUE
0109	superpathway of menaquinol-6 biosynthesis	-0.621471771828582	7	007-A3L	aspirate	healthy	left	51	Male	White	25	TA	4	Hiseq_1	Miralax_(or_generic)	TRUE
0109	superpathway of L-aspartate and L-asparagine biosynthesis	-0.259934183868556	7	007-A3L	aspirate	healthy	left	51	Male	White	25	TA	4	Hiseq_1	Miralax_(or_generic)	TRUE
0109	L-isoleucine biosynthesis III	1.01643764047812	7	007-A3L	aspirate	healthy	left	51	Male	White	25	TA	4	Hiseq_1	Miralax_(or_generic)	TRUE
0109	superpathway of methylglyoxal degradation	-0.666651705539614	7	007-A3L	aspirate	healthy	left	51	Male	White	25	TA	4	Hiseq_1	Miralax_(or_generic)	TRUE
0109	pyruvate fermentation to acetone	0.683970575063757	7	007-A3L	aspirate	healthy	left	51	Male	White	25	TA	4	Hiseq_1	Miralax_(or_generic)	TRUE
0109	inosine-5'-phosphate biosynthesis II	-0.346885467452354	7	007-A3L	aspirate	healthy	left	51	Male	White	25	TA	4	Hiseq_1	Miralax_(or_generic)	TRUE
0109	NAD salvage pathway III (to nicotinamide riboside)	-0.640549395951912	7	007-A3L	aspirate	healthy	left	51	Male	White	25	TA	4	Hiseq_1	Miralax_(or_generic)	TRUE
0109	superpathway of putrescine biosynthesis	-0.667192185792086	7	007-A3L	aspirate	healthy	left	51	Male	White	25	TA	4	Hiseq_1	Miralax_(or_generic)	TRUE
0109	superpathway of heme b biosynthesis from glutamate	-0.677538712894687	7	007-A3L	aspirate	healthy	left	51	Male	White	25	TA	4	Hiseq_1	Miralax_(or_generic)	TRUE
0109	superpathway of glyoxylate bypass and TCA	-0.662475111661019	7	007-A3L	aspirate	healthy	left	51	Male	White	25	TA	4	Hiseq_1	Miralax_(or_generic)	TRUE
0109	sucrose degradation III (sucrose invertase)	-1.12476140505274	7	007-A3L	aspirate	healthy	left	51	Male	White	25	TA	4	Hiseq_1	Miralax_(or_generic)	TRUE
0109	superpathway of fucose and rhamnose degradation	-0.722196723514923	7	007-A3L	aspirate	healthy	left	51	Male	White	25	TA	4	Hiseq_1	Miralax_(or_generic)	TRUE
0109	palmitate biosynthesis (type II fatty acid synthase)	-1.0349706217905	7	007-A3L	aspirate	healthy	left	51	Male	White	25	TA	4	Hiseq_1	Miralax_(or_generic)	TRUE
0109	superpathway of adenosylcobalamin salvage from cobinamide I	1.35809589233483	7	007-A3L	aspirate	healthy	left	51	Male	White	25	TA	4	Hiseq_1	Miralax_(or_generic)	TRUE
0109	4-amino-2-methyl-5-diphosphomethylpyrimidine biosynthesis II	-1.77609338800406	7	007-A3L	aspirate	healthy	left	51	Male	White	25	TA	4	Hiseq_1	Miralax_(or_generic)	TRUE
0109	queuosine biosynthesis I (de novo)	0.985634208289257	7	007-A3L	aspirate	healthy	left	51	Male	White	25	TA	4	Hiseq_1	Miralax_(or_generic)	TRUE
0109	inosine 5'-phosphate degradation	-0.52793776227477	7	007-A3L	aspirate	healthy	left	51	Male	White	25	TA	4	Hiseq_1	Miralax_(or_generic)	TRUE
0109	heme b biosynthesis I (aerobic)	-0.717503277300699	7	007-A3L	aspirate	healthy	left	51	Male	White	25	TA	4	Hiseq_1	Miralax_(or_generic)	TRUE
0109	palmitoleate biosynthesis I (from (5Z)-dodec-5-enoate)	-1.50605906171301	7	007-A3L	aspirate	healthy	left	51	Male	White	25	TA	4	Hiseq_1	Miralax_(or_generic)	TRUE
0109	starch degradation III	0.123738292212856	7	007-A3L	aspirate	healthy	left	51	Male	White	25	TA	4	Hiseq_1	Miralax_(or_generic)	TRUE
0109	fatty acid &beta;-oxidation I (generic)	-0.626825465758266	7	007-A3L	aspirate	healthy	left	51	Male	White	25	TA	4	Hiseq_1	Miralax_(or_generic)	TRUE
0109	heme b biosynthesis II (oxygen-independent)	-0.802070304350988	7	007-A3L	aspirate	healthy	left	51	Male	White	25	TA	4	Hiseq_1	Miralax_(or_generic)	TRUE
0109	lipid IVA biosynthesis (E. coli)	-1.33502424515451	7	007-A3L	aspirate	healthy	left	51	Male	White	25	TA	4	Hiseq_1	Miralax_(or_generic)	TRUE
0109	isoprene biosynthesis I	0.686369399376616	7	007-A3L	aspirate	healthy	left	51	Male	White	25	TA	4	Hiseq_1	Miralax_(or_generic)	TRUE
0109	L-ornithine biosynthesis II	-2.05997905985003	7	007-A3L	aspirate	healthy	left	51	Male	White	25	TA	4	Hiseq_1	Miralax_(or_generic)	TRUE
0109	chorismate biosynthesis from 3-dehydroquinate	0.675684104098992	7	007-A3L	aspirate	healthy	left	51	Male	White	25	TA	4	Hiseq_1	Miralax_(or_generic)	TRUE
0109	cinnamate and 3-hydroxycinnamate degradation to 2-hydroxypentadienoate	-0.3771638039458	7	007-A3L	aspirate	healthy	left	51	Male	White	25	TA	4	Hiseq_1	Miralax_(or_generic)	TRUE
0109	heme b biosynthesis V (aerobic)	-0.693121842480034	7	007-A3L	aspirate	healthy	left	51	Male	White	25	TA	4	Hiseq_1	Miralax_(or_generic)	TRUE
0109	tetrapyrrole biosynthesis II (from glycine)	-0.621487214705704	7	007-A3L	aspirate	healthy	left	51	Male	White	25	TA	4	Hiseq_1	Miralax_(or_generic)	TRUE
0109	superpathway of pyrimidine nucleobases salvage	-0.738528292629645	7	007-A3L	aspirate	healthy	left	51	Male	White	25	TA	4	Hiseq_1	Miralax_(or_generic)	TRUE
0109	preQ0 biosynthesis	-0.235536147111787	7	007-A3L	aspirate	healthy	left	51	Male	White	25	TA	4	Hiseq_1	Miralax_(or_generic)	TRUE
0109	superpathway of 5-aminoimidazole ribonucleotide biosynthesis	1.24956846433399	7	007-A3L	aspirate	healthy	left	51	Male	White	25	TA	4	Hiseq_1	Miralax_(or_generic)	TRUE
0109	L-arginine biosynthesis II (acetyl cycle)	1.42450784296958	7	007-A3L	aspirate	healthy	left	51	Male	White	25	TA	4	Hiseq_1	Miralax_(or_generic)	TRUE
0109	superpathway of L-threonine biosynthesis	0.422694224944358	7	007-A3L	aspirate	healthy	left	51	Male	White	25	TA	4	Hiseq_1	Miralax_(or_generic)	TRUE
0109	adenine and adenosine salvage III	1.48740401072027	7	007-A3L	aspirate	healthy	left	51	Male	White	25	TA	4	Hiseq_1	Miralax_(or_generic)	TRUE
0109	CDP-diacylglycerol biosynthesis III	-0.710532189627588	7	007-A3L	aspirate	healthy	left	51	Male	White	25	TA	4	Hiseq_1	Miralax_(or_generic)	TRUE
0109	folate transformations II (plants)	0.524676259083777	7	007-A3L	aspirate	healthy	left	51	Male	White	25	TA	4	Hiseq_1	Miralax_(or_generic)	TRUE
0109	L-arginine biosynthesis I (via L-ornithine)	1.38032900757341	7	007-A3L	aspirate	healthy	left	51	Male	White	25	TA	4	Hiseq_1	Miralax_(or_generic)	TRUE
0109	cis-vaccenate biosynthesis	0.268589236721062	7	007-A3L	aspirate	healthy	left	51	Male	White	25	TA	4	Hiseq_1	Miralax_(or_generic)	TRUE
0109	mixed acid fermentation	0.892588819009814	7	007-A3L	aspirate	healthy	left	51	Male	White	25	TA	4	Hiseq_1	Miralax_(or_generic)	TRUE
0159	superpathway of coenzyme A biosynthesis I (bacteria)	0.23312268316001	10	010-A3L	aspirate	healthy	left	61	Male	White	37	serrated	4	Hiseq_1	PEG_w_lytes_(Golytely,_Trilyte,_etc)	TRUE
0159	(5Z)-dodecenoate biosynthesis I	0.580167313312161	10	010-A3L	aspirate	healthy	left	61	Male	White	37	serrated	4	Hiseq_1	PEG_w_lytes_(Golytely,_Trilyte,_etc)	TRUE
0159	NAD salvage pathway I (PNC VI cycle)	1.08029336775395	10	010-A3L	aspirate	healthy	left	61	Male	White	37	serrated	4	Hiseq_1	PEG_w_lytes_(Golytely,_Trilyte,_etc)	TRUE
0159	flavin biosynthesis I (bacteria and plants)	0.86991289054571	10	010-A3L	aspirate	healthy	left	61	Male	White	37	serrated	4	Hiseq_1	PEG_w_lytes_(Golytely,_Trilyte,_etc)	TRUE
0159	folate transformations III (E. coli)	0.580949334261523	10	010-A3L	aspirate	healthy	left	61	Male	White	37	serrated	4	Hiseq_1	PEG_w_lytes_(Golytely,_Trilyte,_etc)	TRUE
0159	gluconeogenesis I	1.14782084359593	10	010-A3L	aspirate	healthy	left	61	Male	White	37	serrated	4	Hiseq_1	PEG_w_lytes_(Golytely,_Trilyte,_etc)	TRUE
0159	L-rhamnose degradation I	0.0159603582941521	10	010-A3L	aspirate	healthy	left	61	Male	White	37	serrated	4	Hiseq_1	PEG_w_lytes_(Golytely,_Trilyte,_etc)	TRUE
0159	superpathway of menaquinol-8 biosynthesis I	0.769614959729975	10	010-A3L	aspirate	healthy	left	61	Male	White	37	serrated	4	Hiseq_1	PEG_w_lytes_(Golytely,_Trilyte,_etc)	TRUE
0159	CDP-diacylglycerol biosynthesis I	0.514905448913584	10	010-A3L	aspirate	healthy	left	61	Male	White	37	serrated	4	Hiseq_1	PEG_w_lytes_(Golytely,_Trilyte,_etc)	TRUE
0159	mannosylglycerate biosynthesis I	0.899432515297321	10	010-A3L	aspirate	healthy	left	61	Male	White	37	serrated	4	Hiseq_1	PEG_w_lytes_(Golytely,_Trilyte,_etc)	TRUE
0159	heme b biosynthesis V (aerobic)	0.352599748658463	10	010-A3L	aspirate	healthy	left	61	Male	White	37	serrated	4	Hiseq_1	PEG_w_lytes_(Golytely,_Trilyte,_etc)	TRUE
0159	superpathway of L-methionine biosynthesis (transsulfuration)	0.895738931693029	10	010-A3L	aspirate	healthy	left	61	Male	White	37	serrated	4	Hiseq_1	PEG_w_lytes_(Golytely,_Trilyte,_etc)	TRUE
0159	L-arginine biosynthesis III (via N-acetyl-L-citrulline)	1.51311316863751	10	010-A3L	aspirate	healthy	left	61	Male	White	37	serrated	4	Hiseq_1	PEG_w_lytes_(Golytely,_Trilyte,_etc)	TRUE
0159	superpathway of fatty acids biosynthesis (E. coli)	1.36177724180125	10	010-A3L	aspirate	healthy	left	61	Male	White	37	serrated	4	Hiseq_1	PEG_w_lytes_(Golytely,_Trilyte,_etc)	TRUE
0159	Rubisco shunt	0.734846592282705	10	010-A3L	aspirate	healthy	left	61	Male	White	37	serrated	4	Hiseq_1	PEG_w_lytes_(Golytely,_Trilyte,_etc)	TRUE
0159	superpathway of L-serine and glycine biosynthesis I	0.359117616687799	10	010-A3L	aspirate	healthy	left	61	Male	White	37	serrated	4	Hiseq_1	PEG_w_lytes_(Golytely,_Trilyte,_etc)	TRUE
0159	urea cycle	-0.0240368149431256	10	010-A3L	aspirate	healthy	left	61	Male	White	37	serrated	4	Hiseq_1	PEG_w_lytes_(Golytely,_Trilyte,_etc)	TRUE
0159	superpathway of pyrimidine deoxyribonucleotides de novo biosynthesis (E. coli)	0.753883846685742	10	010-A3L	aspirate	healthy	left	61	Male	White	37	serrated	4	Hiseq_1	PEG_w_lytes_(Golytely,_Trilyte,_etc)	TRUE
0159	L-glutamate and L-glutamine biosynthesis	0.789646202307764	10	010-A3L	aspirate	healthy	left	61	Male	White	37	serrated	4	Hiseq_1	PEG_w_lytes_(Golytely,_Trilyte,_etc)	TRUE
0159	L-isoleucine biosynthesis IV	1.27703595717335	10	010-A3L	aspirate	healthy	left	61	Male	White	37	serrated	4	Hiseq_1	PEG_w_lytes_(Golytely,_Trilyte,_etc)	TRUE
0159	NAD de novo biosynthesis I (from aspartate)	0.161195224893198	10	010-A3L	aspirate	healthy	left	61	Male	White	37	serrated	4	Hiseq_1	PEG_w_lytes_(Golytely,_Trilyte,_etc)	TRUE
0159	fatty acid &beta;-oxidation II (plant peroxisome)	0.49117414338508	10	010-A3L	aspirate	healthy	left	61	Male	White	37	serrated	4	Hiseq_1	PEG_w_lytes_(Golytely,_Trilyte,_etc)	TRUE
0159	UDP-N-acetylmuramoyl-pentapeptide biosynthesis III (meso-diaminopimelate containing)	0.519167343754203	10	010-A3L	aspirate	healthy	left	61	Male	White	37	serrated	4	Hiseq_1	PEG_w_lytes_(Golytely,_Trilyte,_etc)	TRUE
0159	ubiquinol-7 biosynthesis (early decarboxylation)	0.651036767159717	10	010-A3L	aspirate	healthy	left	61	Male	White	37	serrated	4	Hiseq_1	PEG_w_lytes_(Golytely,_Trilyte,_etc)	TRUE
0159	formaldehyde oxidation I	-0.0744495568535867	10	010-A3L	aspirate	healthy	left	61	Male	White	37	serrated	4	Hiseq_1	PEG_w_lytes_(Golytely,_Trilyte,_etc)	TRUE
0159	acetyl-CoA fermentation to butanoate II	0.914628246302246	10	010-A3L	aspirate	healthy	left	61	Male	White	37	serrated	4	Hiseq_1	PEG_w_lytes_(Golytely,_Trilyte,_etc)	TRUE
0159	tetrapyrrole biosynthesis I (from glutamate)	1.21320640702451	10	010-A3L	aspirate	healthy	left	61	Male	White	37	serrated	4	Hiseq_1	PEG_w_lytes_(Golytely,_Trilyte,_etc)	TRUE
0159	phosphatidylglycerol biosynthesis I (plastidic)	1.2869951190907	10	010-A3L	aspirate	healthy	left	61	Male	White	37	serrated	4	Hiseq_1	PEG_w_lytes_(Golytely,_Trilyte,_etc)	TRUE
0159	adenosine nucleotides degradation II	-0.118361715577152	10	010-A3L	aspirate	healthy	left	61	Male	White	37	serrated	4	Hiseq_1	PEG_w_lytes_(Golytely,_Trilyte,_etc)	TRUE
0159	superpathway of pyrimidine ribonucleotides de novo biosynthesis	-0.0198799875616199	10	010-A3L	aspirate	healthy	left	61	Male	White	37	serrated	4	Hiseq_1	PEG_w_lytes_(Golytely,_Trilyte,_etc)	TRUE
0159	UMP biosynthesis III	0.373875264472109	10	010-A3L	aspirate	healthy	left	61	Male	White	37	serrated	4	Hiseq_1	PEG_w_lytes_(Golytely,_Trilyte,_etc)	TRUE
0159	superpathway of adenosine nucleotides de novo biosynthesis II	-0.197338499765359	10	010-A3L	aspirate	healthy	left	61	Male	White	37	serrated	4	Hiseq_1	PEG_w_lytes_(Golytely,_Trilyte,_etc)	TRUE
0159	superpathway of menaquinol-13 biosynthesis	0.7442204279389	10	010-A3L	aspirate	healthy	left	61	Male	White	37	serrated	4	Hiseq_1	PEG_w_lytes_(Golytely,_Trilyte,_etc)	TRUE
0159	guanosine ribonucleotides de novo biosynthesis	0.282007209473744	10	010-A3L	aspirate	healthy	left	61	Male	White	37	serrated	4	Hiseq_1	PEG_w_lytes_(Golytely,_Trilyte,_etc)	TRUE
0159	superpathway of glyoxylate cycle and fatty acid degradation	1.21075082183496	10	010-A3L	aspirate	healthy	left	61	Male	White	37	serrated	4	Hiseq_1	PEG_w_lytes_(Golytely,_Trilyte,_etc)	TRUE
0159	glucose and glucose-1-phosphate degradation	0.838080037400854	10	010-A3L	aspirate	healthy	left	61	Male	White	37	serrated	4	Hiseq_1	PEG_w_lytes_(Golytely,_Trilyte,_etc)	TRUE
0159	fatty acid &beta;-oxidation IV (unsaturated, even number)	0.238066474533763	10	010-A3L	aspirate	healthy	left	61	Male	White	37	serrated	4	Hiseq_1	PEG_w_lytes_(Golytely,_Trilyte,_etc)	TRUE
0159	glycogen degradation I	1.01837419168818	10	010-A3L	aspirate	healthy	left	61	Male	White	37	serrated	4	Hiseq_1	PEG_w_lytes_(Golytely,_Trilyte,_etc)	TRUE
0159	&gamma;-glutamyl cycle	0.663532254113403	10	010-A3L	aspirate	healthy	left	61	Male	White	37	serrated	4	Hiseq_1	PEG_w_lytes_(Golytely,_Trilyte,_etc)	TRUE
0159	superpathway of menaquinol-11 biosynthesis	0.7442204279389	10	010-A3L	aspirate	healthy	left	61	Male	White	37	serrated	4	Hiseq_1	PEG_w_lytes_(Golytely,_Trilyte,_etc)	TRUE
0159	NAD salvage pathway V (PNC V cycle)	1.13872641769116	10	010-A3L	aspirate	healthy	left	61	Male	White	37	serrated	4	Hiseq_1	PEG_w_lytes_(Golytely,_Trilyte,_etc)	TRUE
0159	phosphatidylglycerol biosynthesis II (non-plastidic)	1.2885896026952	10	010-A3L	aspirate	healthy	left	61	Male	White	37	serrated	4	Hiseq_1	PEG_w_lytes_(Golytely,_Trilyte,_etc)	TRUE
0159	superpathway of pyrimidine deoxyribonucleotides de novo biosynthesis	1.34376334762547	10	010-A3L	aspirate	healthy	left	61	Male	White	37	serrated	4	Hiseq_1	PEG_w_lytes_(Golytely,_Trilyte,_etc)	TRUE
0159	petroselinate biosynthesis	0.637941091758295	10	010-A3L	aspirate	healthy	left	61	Male	White	37	serrated	4	Hiseq_1	PEG_w_lytes_(Golytely,_Trilyte,_etc)	TRUE
0159	superpathway of L-lysine, L-threonine and L-methionine biosynthesis I	1.46855050893475	10	010-A3L	aspirate	healthy	left	61	Male	White	37	serrated	4	Hiseq_1	PEG_w_lytes_(Golytely,_Trilyte,_etc)	TRUE
0159	coenzyme A biosynthesis II (eukaryotic)	0.0503576526159345	10	010-A3L	aspirate	healthy	left	61	Male	White	37	serrated	4	Hiseq_1	PEG_w_lytes_(Golytely,_Trilyte,_etc)	TRUE
0159	C4 photosynthetic carbon assimilation cycle, NAD-ME type	2.3138755517942	10	010-A3L	aspirate	healthy	left	61	Male	White	37	serrated	4	Hiseq_1	PEG_w_lytes_(Golytely,_Trilyte,_etc)	TRUE
0159	guanosine nucleotides degradation III	-0.193325200531797	10	010-A3L	aspirate	healthy	left	61	Male	White	37	serrated	4	Hiseq_1	PEG_w_lytes_(Golytely,_Trilyte,_etc)	TRUE
0159	nitrate reduction V (assimilatory)	0.837802272279351	10	010-A3L	aspirate	healthy	left	61	Male	White	37	serrated	4	Hiseq_1	PEG_w_lytes_(Golytely,_Trilyte,_etc)	TRUE
0159	superpathway of &beta;-D-glucuronosides degradation	0.76962713453526	10	010-A3L	aspirate	healthy	left	61	Male	White	37	serrated	4	Hiseq_1	PEG_w_lytes_(Golytely,_Trilyte,_etc)	TRUE
0159	assimilatory sulfate reduction IV	0.396979997354608	10	010-A3L	aspirate	healthy	left	61	Male	White	37	serrated	4	Hiseq_1	PEG_w_lytes_(Golytely,_Trilyte,_etc)	TRUE
0159	aerobic respiration I (cytochrome c)	-0.409868794092383	10	010-A3L	aspirate	healthy	left	61	Male	White	37	serrated	4	Hiseq_1	PEG_w_lytes_(Golytely,_Trilyte,_etc)	TRUE
0159	superpathway of fucose and rhamnose degradation	0.742080807810258	10	010-A3L	aspirate	healthy	left	61	Male	White	37	serrated	4	Hiseq_1	PEG_w_lytes_(Golytely,_Trilyte,_etc)	TRUE
0159	superpathway of L-methionine biosynthesis (by sulfhydrylation)	2.2379921518093	10	010-A3L	aspirate	healthy	left	61	Male	White	37	serrated	4	Hiseq_1	PEG_w_lytes_(Golytely,_Trilyte,_etc)	TRUE
0159	1,5-anhydrofructose degradation	-0.560870914305773	10	010-A3L	aspirate	healthy	left	61	Male	White	37	serrated	4	Hiseq_1	PEG_w_lytes_(Golytely,_Trilyte,_etc)	TRUE
0159	pyrimidine deoxyribonucleotides de novo biosynthesis III	0.941247143920956	10	010-A3L	aspirate	healthy	left	61	Male	White	37	serrated	4	Hiseq_1	PEG_w_lytes_(Golytely,_Trilyte,_etc)	TRUE
0159	superpathway of menaquinol-12 biosynthesis	0.7442204279389	10	010-A3L	aspirate	healthy	left	61	Male	White	37	serrated	4	Hiseq_1	PEG_w_lytes_(Golytely,_Trilyte,_etc)	TRUE
0159	fatty acid biosynthesis initiation (mitochondria)	-0.159566604312904	10	010-A3L	aspirate	healthy	left	61	Male	White	37	serrated	4	Hiseq_1	PEG_w_lytes_(Golytely,_Trilyte,_etc)	TRUE
0159	superpathway of guanosine nucleotides de novo biosynthesis II	-0.378538405668694	10	010-A3L	aspirate	healthy	left	61	Male	White	37	serrated	4	Hiseq_1	PEG_w_lytes_(Golytely,_Trilyte,_etc)	TRUE
0159	phytol degradation	-0.420687166459094	10	010-A3L	aspirate	healthy	left	61	Male	White	37	serrated	4	Hiseq_1	PEG_w_lytes_(Golytely,_Trilyte,_etc)	TRUE
0159	superpathway of adenosine nucleotides de novo biosynthesis I	0.0238157397802834	10	010-A3L	aspirate	healthy	left	61	Male	White	37	serrated	4	Hiseq_1	PEG_w_lytes_(Golytely,_Trilyte,_etc)	TRUE
0159	enterobacterial common antigen biosynthesis	0.710244692940498	10	010-A3L	aspirate	healthy	left	61	Male	White	37	serrated	4	Hiseq_1	PEG_w_lytes_(Golytely,_Trilyte,_etc)	TRUE
0159	chitin degradation II (Vibrio)	0.28847857289553	10	010-A3L	aspirate	healthy	left	61	Male	White	37	serrated	4	Hiseq_1	PEG_w_lytes_(Golytely,_Trilyte,_etc)	TRUE
0159	flavin biosynthesis III (fungi)	2.3249838181483	10	010-A3L	aspirate	healthy	left	61	Male	White	37	serrated	4	Hiseq_1	PEG_w_lytes_(Golytely,_Trilyte,_etc)	TRUE
0159	pyridoxal 5'-phosphate biosynthesis I	0.626952802469999	10	010-A3L	aspirate	healthy	left	61	Male	White	37	serrated	4	Hiseq_1	PEG_w_lytes_(Golytely,_Trilyte,_etc)	TRUE
0159	GDP-mannose biosynthesis	0.612097376557727	10	010-A3L	aspirate	healthy	left	61	Male	White	37	serrated	4	Hiseq_1	PEG_w_lytes_(Golytely,_Trilyte,_etc)	TRUE
0159	stearate biosynthesis II (bacteria and plants)	0.534535040895646	10	010-A3L	aspirate	healthy	left	61	Male	White	37	serrated	4	Hiseq_1	PEG_w_lytes_(Golytely,_Trilyte,_etc)	TRUE
0159	biotin biosynthesis II	-0.360348948667328	10	010-A3L	aspirate	healthy	left	61	Male	White	37	serrated	4	Hiseq_1	PEG_w_lytes_(Golytely,_Trilyte,_etc)	TRUE
0159	heterolactic fermentation	1.50338149326171	10	010-A3L	aspirate	healthy	left	61	Male	White	37	serrated	4	Hiseq_1	PEG_w_lytes_(Golytely,_Trilyte,_etc)	TRUE
0159	superpathway of polyamine biosynthesis I	0.504189198973845	10	010-A3L	aspirate	healthy	left	61	Male	White	37	serrated	4	Hiseq_1	PEG_w_lytes_(Golytely,_Trilyte,_etc)	TRUE
0159	molybdopterin biosynthesis	0.241654639462307	10	010-A3L	aspirate	healthy	left	61	Male	White	37	serrated	4	Hiseq_1	PEG_w_lytes_(Golytely,_Trilyte,_etc)	TRUE
0159	peptidoglycan maturation (meso-diaminopimelate containing)	0.73357941768719	10	010-A3L	aspirate	healthy	left	61	Male	White	37	serrated	4	Hiseq_1	PEG_w_lytes_(Golytely,_Trilyte,_etc)	TRUE
0159	D-glucarate degradation I	0.609035676798377	10	010-A3L	aspirate	healthy	left	61	Male	White	37	serrated	4	Hiseq_1	PEG_w_lytes_(Golytely,_Trilyte,_etc)	TRUE
0159	L-ascorbate degradation I (bacterial, anaerobic)	1.16203427489771	10	010-A3L	aspirate	healthy	left	61	Male	White	37	serrated	4	Hiseq_1	PEG_w_lytes_(Golytely,_Trilyte,_etc)	TRUE
0159	incomplete reductive TCA cycle	-0.0507618485912207	10	010-A3L	aspirate	healthy	left	61	Male	White	37	serrated	4	Hiseq_1	PEG_w_lytes_(Golytely,_Trilyte,_etc)	TRUE
0159	chitin deacetylation	0.603574708146168	10	010-A3L	aspirate	healthy	left	61	Male	White	37	serrated	4	Hiseq_1	PEG_w_lytes_(Golytely,_Trilyte,_etc)	TRUE
0159	guanosine deoxyribonucleotides de novo biosynthesis II	-0.481738950893891	10	010-A3L	aspirate	healthy	left	61	Male	White	37	serrated	4	Hiseq_1	PEG_w_lytes_(Golytely,_Trilyte,_etc)	TRUE
0159	L-methionine biosynthesis IV	-0.0660774506038061	10	010-A3L	aspirate	healthy	left	61	Male	White	37	serrated	4	Hiseq_1	PEG_w_lytes_(Golytely,_Trilyte,_etc)	TRUE
0159	L-histidine biosynthesis	0.349472156297442	10	010-A3L	aspirate	healthy	left	61	Male	White	37	serrated	4	Hiseq_1	PEG_w_lytes_(Golytely,_Trilyte,_etc)	TRUE
0159	peptidoglycan biosynthesis I (meso-diaminopimelate containing)	0.551787484556341	10	010-A3L	aspirate	healthy	left	61	Male	White	37	serrated	4	Hiseq_1	PEG_w_lytes_(Golytely,_Trilyte,_etc)	TRUE
0159	5-aminoimidazole ribonucleotide biosynthesis I	0.353130099475439	10	010-A3L	aspirate	healthy	left	61	Male	White	37	serrated	4	Hiseq_1	PEG_w_lytes_(Golytely,_Trilyte,_etc)	TRUE
0159	UMP biosynthesis I	0.371875035520705	10	010-A3L	aspirate	healthy	left	61	Male	White	37	serrated	4	Hiseq_1	PEG_w_lytes_(Golytely,_Trilyte,_etc)	TRUE
0159	superpathway of glycol metabolism and degradation	0.842890428233545	10	010-A3L	aspirate	healthy	left	61	Male	White	37	serrated	4	Hiseq_1	PEG_w_lytes_(Golytely,_Trilyte,_etc)	TRUE
0159	superpathway of hexuronide and hexuronate degradation	1.76000363373719	10	010-A3L	aspirate	healthy	left	61	Male	White	37	serrated	4	Hiseq_1	PEG_w_lytes_(Golytely,_Trilyte,_etc)	TRUE
0159	superpathway of fermentation (Chlamydomonas reinhardtii)	0.607661290095129	10	010-A3L	aspirate	healthy	left	61	Male	White	37	serrated	4	Hiseq_1	PEG_w_lytes_(Golytely,_Trilyte,_etc)	TRUE
0159	2-methylcitrate cycle II	-0.458523746525278	10	010-A3L	aspirate	healthy	left	61	Male	White	37	serrated	4	Hiseq_1	PEG_w_lytes_(Golytely,_Trilyte,_etc)	TRUE
0159	assimilatory sulfate reduction I	1.83521190198828	10	010-A3L	aspirate	healthy	left	61	Male	White	37	serrated	4	Hiseq_1	PEG_w_lytes_(Golytely,_Trilyte,_etc)	TRUE
0159	superpathway of purine nucleotide salvage	-0.338278225556611	10	010-A3L	aspirate	healthy	left	61	Male	White	37	serrated	4	Hiseq_1	PEG_w_lytes_(Golytely,_Trilyte,_etc)	TRUE
0159	2-methylcitrate cycle I	-0.293501068069754	10	010-A3L	aspirate	healthy	left	61	Male	White	37	serrated	4	Hiseq_1	PEG_w_lytes_(Golytely,_Trilyte,_etc)	TRUE
0159	L-methionine biosynthesis I	0.679375288634635	10	010-A3L	aspirate	healthy	left	61	Male	White	37	serrated	4	Hiseq_1	PEG_w_lytes_(Golytely,_Trilyte,_etc)	TRUE
0159	2-oxobutanoate degradation I	-0.510439820245992	10	010-A3L	aspirate	healthy	left	61	Male	White	37	serrated	4	Hiseq_1	PEG_w_lytes_(Golytely,_Trilyte,_etc)	TRUE
0159	superpathway of guanosine nucleotides de novo biosynthesis I	-0.307775829423315	10	010-A3L	aspirate	healthy	left	61	Male	White	37	serrated	4	Hiseq_1	PEG_w_lytes_(Golytely,_Trilyte,_etc)	TRUE
0159	O-antigen building blocks biosynthesis (E. coli)	1.17526871436119	10	010-A3L	aspirate	healthy	left	61	Male	White	37	serrated	4	Hiseq_1	PEG_w_lytes_(Golytely,_Trilyte,_etc)	TRUE
0159	superpathway of (Kdo)2-lipid A biosynthesis	1.6192903834516	10	010-A3L	aspirate	healthy	left	61	Male	White	37	serrated	4	Hiseq_1	PEG_w_lytes_(Golytely,_Trilyte,_etc)	TRUE
0159	polymyxin resistance	0.45294636589665	10	010-A3L	aspirate	healthy	left	61	Male	White	37	serrated	4	Hiseq_1	PEG_w_lytes_(Golytely,_Trilyte,_etc)	TRUE
0159	superpathway of phospholipid biosynthesis I (bacteria)	1.22407885578237	10	010-A3L	aspirate	healthy	left	61	Male	White	37	serrated	4	Hiseq_1	PEG_w_lytes_(Golytely,_Trilyte,_etc)	TRUE
0159	UMP biosynthesis II	0.373572216228004	10	010-A3L	aspirate	healthy	left	61	Male	White	37	serrated	4	Hiseq_1	PEG_w_lytes_(Golytely,_Trilyte,_etc)	TRUE
0159	inosine 5'-phosphate degradation	-0.105892025576992	10	010-A3L	aspirate	healthy	left	61	Male	White	37	serrated	4	Hiseq_1	PEG_w_lytes_(Golytely,_Trilyte,_etc)	TRUE
0159	sucrose degradation IV (sucrose phosphorylase)	0.929760926999972	10	010-A3L	aspirate	healthy	left	61	Male	White	37	serrated	4	Hiseq_1	PEG_w_lytes_(Golytely,_Trilyte,_etc)	TRUE
0159	pyruvate fermentation to acetate and (S)-lactate I	0.391399677894101	10	010-A3L	aspirate	healthy	left	61	Male	White	37	serrated	4	Hiseq_1	PEG_w_lytes_(Golytely,_Trilyte,_etc)	TRUE
0159	ppGpp metabolism	-0.528229742312251	10	010-A3L	aspirate	healthy	left	61	Male	White	37	serrated	4	Hiseq_1	PEG_w_lytes_(Golytely,_Trilyte,_etc)	TRUE
0159	superpathway of thiamine diphosphate biosynthesis II	2.03907701719437	10	010-A3L	aspirate	healthy	left	61	Male	White	37	serrated	4	Hiseq_1	PEG_w_lytes_(Golytely,_Trilyte,_etc)	TRUE
0159	C4 photosynthetic carbon assimilation cycle, PEPCK type	1.18676242158415	10	010-A3L	aspirate	healthy	left	61	Male	White	37	serrated	4	Hiseq_1	PEG_w_lytes_(Golytely,_Trilyte,_etc)	TRUE
0159	aspartate superpathway	1.45607061501211	10	010-A3L	aspirate	healthy	left	61	Male	White	37	serrated	4	Hiseq_1	PEG_w_lytes_(Golytely,_Trilyte,_etc)	TRUE
0159	GABA shunt	1.43400920227781	10	010-A3L	aspirate	healthy	left	61	Male	White	37	serrated	4	Hiseq_1	PEG_w_lytes_(Golytely,_Trilyte,_etc)	TRUE
0159	superpathway of ornithine degradation	1.10812045762272	10	010-A3L	aspirate	healthy	left	61	Male	White	37	serrated	4	Hiseq_1	PEG_w_lytes_(Golytely,_Trilyte,_etc)	TRUE
0159	peptidoglycan biosynthesis V (&beta;-lactam resistance)	-0.0257943942564781	10	010-A3L	aspirate	healthy	left	61	Male	White	37	serrated	4	Hiseq_1	PEG_w_lytes_(Golytely,_Trilyte,_etc)	TRUE
0159	glycogen biosynthesis I (from ADP-D-Glucose)	0.65000670352446	10	010-A3L	aspirate	healthy	left	61	Male	White	37	serrated	4	Hiseq_1	PEG_w_lytes_(Golytely,_Trilyte,_etc)	TRUE
0159	fucose degradation	0.764748345061131	10	010-A3L	aspirate	healthy	left	61	Male	White	37	serrated	4	Hiseq_1	PEG_w_lytes_(Golytely,_Trilyte,_etc)	TRUE
0159	ketogluconate metabolism	0.238797268602503	10	010-A3L	aspirate	healthy	left	61	Male	White	37	serrated	4	Hiseq_1	PEG_w_lytes_(Golytely,_Trilyte,_etc)	TRUE
0159	pentose phosphate pathway (non-oxidative branch) II	0.888332378498365	10	010-A3L	aspirate	healthy	left	61	Male	White	37	serrated	4	Hiseq_1	PEG_w_lytes_(Golytely,_Trilyte,_etc)	TRUE
0159	3-phenylpropanoate and 3-(3-hydroxyphenyl)propanoate degradation to 2-hydroxypentadienoate	0.44839727202661	10	010-A3L	aspirate	healthy	left	61	Male	White	37	serrated	4	Hiseq_1	PEG_w_lytes_(Golytely,_Trilyte,_etc)	TRUE
0159	superpathway of UDP-glucose-derived O-antigen building blocks biosynthesis	1.61117341228644	10	010-A3L	aspirate	healthy	left	61	Male	White	37	serrated	4	Hiseq_1	PEG_w_lytes_(Golytely,_Trilyte,_etc)	TRUE
0159	glycolysis II (from fructose 6-phosphate)	0.943250897688183	10	010-A3L	aspirate	healthy	left	61	Male	White	37	serrated	4	Hiseq_1	PEG_w_lytes_(Golytely,_Trilyte,_etc)	TRUE
0159	D-galactose degradation I (Leloir pathway)	0.517339900009073	10	010-A3L	aspirate	healthy	left	61	Male	White	37	serrated	4	Hiseq_1	PEG_w_lytes_(Golytely,_Trilyte,_etc)	TRUE
0159	superpathway of heme b biosynthesis from glycine	1.11591762013495	10	010-A3L	aspirate	healthy	left	61	Male	White	37	serrated	4	Hiseq_1	PEG_w_lytes_(Golytely,_Trilyte,_etc)	TRUE
0159	inosine-5'-phosphate biosynthesis III	0.418069772574537	10	010-A3L	aspirate	healthy	left	61	Male	White	37	serrated	4	Hiseq_1	PEG_w_lytes_(Golytely,_Trilyte,_etc)	TRUE
0159	superpathway of pyridoxal 5'-phosphate biosynthesis and salvage	0.611657189269324	10	010-A3L	aspirate	healthy	left	61	Male	White	37	serrated	4	Hiseq_1	PEG_w_lytes_(Golytely,_Trilyte,_etc)	TRUE
0159	pyrimidine deoxyribonucleotides de novo biosynthesis IV	0.509879326692332	10	010-A3L	aspirate	healthy	left	61	Male	White	37	serrated	4	Hiseq_1	PEG_w_lytes_(Golytely,_Trilyte,_etc)	TRUE
0159	TCA cycle VI (Helicobacter)	0.630584348773037	10	010-A3L	aspirate	healthy	left	61	Male	White	37	serrated	4	Hiseq_1	PEG_w_lytes_(Golytely,_Trilyte,_etc)	TRUE
0159	oleate &beta;-oxidation	0.155136182515277	10	010-A3L	aspirate	healthy	left	61	Male	White	37	serrated	4	Hiseq_1	PEG_w_lytes_(Golytely,_Trilyte,_etc)	TRUE
0159	dTDP-N-acetylthomosamine biosynthesis	0.588060664551484	10	010-A3L	aspirate	healthy	left	61	Male	White	37	serrated	4	Hiseq_1	PEG_w_lytes_(Golytely,_Trilyte,_etc)	TRUE
0159	tetrapyrrole biosynthesis II (from glycine)	0.94983451238741	10	010-A3L	aspirate	healthy	left	61	Male	White	37	serrated	4	Hiseq_1	PEG_w_lytes_(Golytely,_Trilyte,_etc)	TRUE
0159	L-histidine degradation III	-0.387813004597641	10	010-A3L	aspirate	healthy	left	61	Male	White	37	serrated	4	Hiseq_1	PEG_w_lytes_(Golytely,_Trilyte,_etc)	TRUE
0159	ethanolamine utilization	0.660089452872022	10	010-A3L	aspirate	healthy	left	61	Male	White	37	serrated	4	Hiseq_1	PEG_w_lytes_(Golytely,_Trilyte,_etc)	TRUE
0159	adenosine deoxyribonucleotides de novo biosynthesis II	-0.481738950893891	10	010-A3L	aspirate	healthy	left	61	Male	White	37	serrated	4	Hiseq_1	PEG_w_lytes_(Golytely,_Trilyte,_etc)	TRUE
0159	dTDP-&beta;-L-rhamnose biosynthesis	0.223284197642582	10	010-A3L	aspirate	healthy	left	61	Male	White	37	serrated	4	Hiseq_1	PEG_w_lytes_(Golytely,_Trilyte,_etc)	TRUE
0159	superpathway of D-glucarate and D-galactarate degradation	0.323103554374692	10	010-A3L	aspirate	healthy	left	61	Male	White	37	serrated	4	Hiseq_1	PEG_w_lytes_(Golytely,_Trilyte,_etc)	TRUE
0159	6-hydroxymethyl-dihydropterin diphosphate biosynthesis I	-0.692280061206044	10	010-A3L	aspirate	healthy	left	61	Male	White	37	serrated	4	Hiseq_1	PEG_w_lytes_(Golytely,_Trilyte,_etc)	TRUE
0159	purine nucleobases degradation II (anaerobic)	1.83147725973249	10	010-A3L	aspirate	healthy	left	61	Male	White	37	serrated	4	Hiseq_1	PEG_w_lytes_(Golytely,_Trilyte,_etc)	TRUE
0159	myo-, chiro- and scyllo-inositol degradation	0.614570369664137	10	010-A3L	aspirate	healthy	left	61	Male	White	37	serrated	4	Hiseq_1	PEG_w_lytes_(Golytely,_Trilyte,_etc)	TRUE
0159	superpathway of menaquinol-7 biosynthesis	1.12477603095098	10	010-A3L	aspirate	healthy	left	61	Male	White	37	serrated	4	Hiseq_1	PEG_w_lytes_(Golytely,_Trilyte,_etc)	TRUE
0159	pyrimidine deoxyribonucleotides de novo biosynthesis I	0.540052520459871	10	010-A3L	aspirate	healthy	left	61	Male	White	37	serrated	4	Hiseq_1	PEG_w_lytes_(Golytely,_Trilyte,_etc)	TRUE
0159	L-citrulline biosynthesis	-0.486177934298033	10	010-A3L	aspirate	healthy	left	61	Male	White	37	serrated	4	Hiseq_1	PEG_w_lytes_(Golytely,_Trilyte,_etc)	TRUE
0159	pyrimidine deoxyribonucleosides salvage	0.0881289786925458	10	010-A3L	aspirate	healthy	left	61	Male	White	37	serrated	4	Hiseq_1	PEG_w_lytes_(Golytely,_Trilyte,_etc)	TRUE
0159	L-arginine biosynthesis II (acetyl cycle)	1.01236686951485	10	010-A3L	aspirate	healthy	left	61	Male	White	37	serrated	4	Hiseq_1	PEG_w_lytes_(Golytely,_Trilyte,_etc)	TRUE
0159	5-aminoimidazole ribonucleotide biosynthesis II	0.33319562040145	10	010-A3L	aspirate	healthy	left	61	Male	White	37	serrated	4	Hiseq_1	PEG_w_lytes_(Golytely,_Trilyte,_etc)	TRUE
0159	superpathway of N-acetylglucosamine, N-acetylmannosamine and N-acetylneuraminate degradation	0.216789014591357	10	010-A3L	aspirate	healthy	left	61	Male	White	37	serrated	4	Hiseq_1	PEG_w_lytes_(Golytely,_Trilyte,_etc)	TRUE
0159	L-lysine biosynthesis I	1.08834212095896	10	010-A3L	aspirate	healthy	left	61	Male	White	37	serrated	4	Hiseq_1	PEG_w_lytes_(Golytely,_Trilyte,_etc)	TRUE
0159	superpathway of glycolysis and the Entner-Doudoroff pathway	0.84101582857131	10	010-A3L	aspirate	healthy	left	61	Male	White	37	serrated	4	Hiseq_1	PEG_w_lytes_(Golytely,_Trilyte,_etc)	TRUE
0159	(5Z)-dodecenoate biosynthesis II	0.734579509802602	10	010-A3L	aspirate	healthy	left	61	Male	White	37	serrated	4	Hiseq_1	PEG_w_lytes_(Golytely,_Trilyte,_etc)	TRUE
0159	heme b biosynthesis I (aerobic)	0.364667005685997	10	010-A3L	aspirate	healthy	left	61	Male	White	37	serrated	4	Hiseq_1	PEG_w_lytes_(Golytely,_Trilyte,_etc)	TRUE
0159	2-carboxy-1,4-naphthoquinol biosynthesis	0.388410210923485	10	010-A3L	aspirate	healthy	left	61	Male	White	37	serrated	4	Hiseq_1	PEG_w_lytes_(Golytely,_Trilyte,_etc)	TRUE
0159	L-histidine degradation I	-0.647475205203072	10	010-A3L	aspirate	healthy	left	61	Male	White	37	serrated	4	Hiseq_1	PEG_w_lytes_(Golytely,_Trilyte,_etc)	TRUE
0159	1,3-propanediol biosynthesis (engineered)	-0.589452280496674	10	010-A3L	aspirate	healthy	left	61	Male	White	37	serrated	4	Hiseq_1	PEG_w_lytes_(Golytely,_Trilyte,_etc)	TRUE
0159	sucrose degradation III (sucrose invertase)	1.13387743245362	10	010-A3L	aspirate	healthy	left	61	Male	White	37	serrated	4	Hiseq_1	PEG_w_lytes_(Golytely,_Trilyte,_etc)	TRUE
0159	sucrose biosynthesis II	1.10800144501294	10	010-A3L	aspirate	healthy	left	61	Male	White	37	serrated	4	Hiseq_1	PEG_w_lytes_(Golytely,_Trilyte,_etc)	TRUE
0159	pentose phosphate pathway	0.697583344587159	10	010-A3L	aspirate	healthy	left	61	Male	White	37	serrated	4	Hiseq_1	PEG_w_lytes_(Golytely,_Trilyte,_etc)	TRUE
0159	oleate biosynthesis IV (anaerobic)	0.619352937436929	10	010-A3L	aspirate	healthy	left	61	Male	White	37	serrated	4	Hiseq_1	PEG_w_lytes_(Golytely,_Trilyte,_etc)	TRUE
0159	superpathway of coenzyme A biosynthesis III (mammals)	0.119209818783684	10	010-A3L	aspirate	healthy	left	61	Male	White	37	serrated	4	Hiseq_1	PEG_w_lytes_(Golytely,_Trilyte,_etc)	TRUE
0159	methanogenesis from acetate	0.715346767254267	10	010-A3L	aspirate	healthy	left	61	Male	White	37	serrated	4	Hiseq_1	PEG_w_lytes_(Golytely,_Trilyte,_etc)	TRUE
0159	superpathway of L-cysteine biosynthesis (mammalian)	0.388357958471499	10	010-A3L	aspirate	healthy	left	61	Male	White	37	serrated	4	Hiseq_1	PEG_w_lytes_(Golytely,_Trilyte,_etc)	TRUE
0159	L-glutamine biosynthesis III	1.79488436424642	10	010-A3L	aspirate	healthy	left	61	Male	White	37	serrated	4	Hiseq_1	PEG_w_lytes_(Golytely,_Trilyte,_etc)	TRUE
0159	formaldehyde assimilation III (dihydroxyacetone cycle)	-0.308739270180582	10	010-A3L	aspirate	healthy	left	61	Male	White	37	serrated	4	Hiseq_1	PEG_w_lytes_(Golytely,_Trilyte,_etc)	TRUE
0159	pyruvate fermentation to acetate and lactate II	0.370130615771827	10	010-A3L	aspirate	healthy	left	61	Male	White	37	serrated	4	Hiseq_1	PEG_w_lytes_(Golytely,_Trilyte,_etc)	TRUE
0159	superpathway of geranylgeranyl diphosphate biosynthesis II (via MEP)	0.414053326738359	10	010-A3L	aspirate	healthy	left	61	Male	White	37	serrated	4	Hiseq_1	PEG_w_lytes_(Golytely,_Trilyte,_etc)	TRUE
0159	superpathway of glyoxylate bypass and TCA	1.2877058809495	10	010-A3L	aspirate	healthy	left	61	Male	White	37	serrated	4	Hiseq_1	PEG_w_lytes_(Golytely,_Trilyte,_etc)	TRUE
0159	pentose phosphate pathway (non-oxidative branch) I	1.04097638287374	10	010-A3L	aspirate	healthy	left	61	Male	White	37	serrated	4	Hiseq_1	PEG_w_lytes_(Golytely,_Trilyte,_etc)	TRUE
0159	superpathway of tetrahydrofolate biosynthesis and salvage	0.325712169470149	10	010-A3L	aspirate	healthy	left	61	Male	White	37	serrated	4	Hiseq_1	PEG_w_lytes_(Golytely,_Trilyte,_etc)	TRUE
0159	phosphopantothenate biosynthesis I	0.238219624655371	10	010-A3L	aspirate	healthy	left	61	Male	White	37	serrated	4	Hiseq_1	PEG_w_lytes_(Golytely,_Trilyte,_etc)	TRUE
0159	L-ornithine biosynthesis I	1.01351519688868	10	010-A3L	aspirate	healthy	left	61	Male	White	37	serrated	4	Hiseq_1	PEG_w_lytes_(Golytely,_Trilyte,_etc)	TRUE
0159	TCA cycle IV (2-oxoglutarate decarboxylase)	1.18041711973849	10	010-A3L	aspirate	healthy	left	61	Male	White	37	serrated	4	Hiseq_1	PEG_w_lytes_(Golytely,_Trilyte,_etc)	TRUE
0159	superpathway of unsaturated fatty acids biosynthesis (E. coli)	1.19859030019643	10	010-A3L	aspirate	healthy	left	61	Male	White	37	serrated	4	Hiseq_1	PEG_w_lytes_(Golytely,_Trilyte,_etc)	TRUE
0159	superpathway of aromatic amino acid biosynthesis	0.676299081431729	10	010-A3L	aspirate	healthy	left	61	Male	White	37	serrated	4	Hiseq_1	PEG_w_lytes_(Golytely,_Trilyte,_etc)	TRUE
0159	NAD salvage pathway II (PNC IV cycle)	0.385512148177853	10	010-A3L	aspirate	healthy	left	61	Male	White	37	serrated	4	Hiseq_1	PEG_w_lytes_(Golytely,_Trilyte,_etc)	TRUE
0159	polyisoprenoid biosynthesis (E. coli)	0.323330185795612	10	010-A3L	aspirate	healthy	left	61	Male	White	37	serrated	4	Hiseq_1	PEG_w_lytes_(Golytely,_Trilyte,_etc)	TRUE
0159	pyruvate fermentation to acetone	-0.739185404737074	10	010-A3L	aspirate	healthy	left	61	Male	White	37	serrated	4	Hiseq_1	PEG_w_lytes_(Golytely,_Trilyte,_etc)	TRUE
0159	all-trans-farnesol biosynthesis	0.543782574771723	10	010-A3L	aspirate	healthy	left	61	Male	White	37	serrated	4	Hiseq_1	PEG_w_lytes_(Golytely,_Trilyte,_etc)	TRUE
0159	mannitol cycle	0.524722066900488	10	010-A3L	aspirate	healthy	left	61	Male	White	37	serrated	4	Hiseq_1	PEG_w_lytes_(Golytely,_Trilyte,_etc)	TRUE
0159	5-oxo-L-proline metabolism	2.32943215511189	10	010-A3L	aspirate	healthy	left	61	Male	White	37	serrated	4	Hiseq_1	PEG_w_lytes_(Golytely,_Trilyte,_etc)	TRUE
0159	L-lysine biosynthesis II	-0.87618215249295	10	010-A3L	aspirate	healthy	left	61	Male	White	37	serrated	4	Hiseq_1	PEG_w_lytes_(Golytely,_Trilyte,_etc)	TRUE
0159	superpathway of hexitol degradation (bacteria)	1.00666903283263	10	010-A3L	aspirate	healthy	left	61	Male	White	37	serrated	4	Hiseq_1	PEG_w_lytes_(Golytely,_Trilyte,_etc)	TRUE
0159	TCA cycle I (prokaryotic)	1.1135049282818	10	010-A3L	aspirate	healthy	left	61	Male	White	37	serrated	4	Hiseq_1	PEG_w_lytes_(Golytely,_Trilyte,_etc)	TRUE
0159	Entner-Doudoroff pathway I	0.417195389504696	10	010-A3L	aspirate	healthy	left	61	Male	White	37	serrated	4	Hiseq_1	PEG_w_lytes_(Golytely,_Trilyte,_etc)	TRUE
0159	superpathway of L-lysine, L-threonine and L-methionine biosynthesis II	0.544307990920894	10	010-A3L	aspirate	healthy	left	61	Male	White	37	serrated	4	Hiseq_1	PEG_w_lytes_(Golytely,_Trilyte,_etc)	TRUE
0159	pyruvate fermentation to propanoate I	1.0426987181552	10	010-A3L	aspirate	healthy	left	61	Male	White	37	serrated	4	Hiseq_1	PEG_w_lytes_(Golytely,_Trilyte,_etc)	TRUE
0159	gondoate biosynthesis (anaerobic)	0.477087244285514	10	010-A3L	aspirate	healthy	left	61	Male	White	37	serrated	4	Hiseq_1	PEG_w_lytes_(Golytely,_Trilyte,_etc)	TRUE
0159	5'-deoxyadenosine degradation II	-0.626759116059408	10	010-A3L	aspirate	healthy	left	61	Male	White	37	serrated	4	Hiseq_1	PEG_w_lytes_(Golytely,_Trilyte,_etc)	TRUE
0159	superpathway of pyrimidine deoxyribonucleosides degradation	0.886165367536536	10	010-A3L	aspirate	healthy	left	61	Male	White	37	serrated	4	Hiseq_1	PEG_w_lytes_(Golytely,_Trilyte,_etc)	TRUE
0159	L-lysine biosynthesis VI	0.572510936675837	10	010-A3L	aspirate	healthy	left	61	Male	White	37	serrated	4	Hiseq_1	PEG_w_lytes_(Golytely,_Trilyte,_etc)	TRUE
0159	tRNA processing	0.934303382776218	10	010-A3L	aspirate	healthy	left	61	Male	White	37	serrated	4	Hiseq_1	PEG_w_lytes_(Golytely,_Trilyte,_etc)	TRUE
0159	pyrimidine deoxyribonucleotides biosynthesis from CTP	-0.524191815749689	10	010-A3L	aspirate	healthy	left	61	Male	White	37	serrated	4	Hiseq_1	PEG_w_lytes_(Golytely,_Trilyte,_etc)	TRUE
0159	fatty acid salvage	0.10677527307189	10	010-A3L	aspirate	healthy	left	61	Male	White	37	serrated	4	Hiseq_1	PEG_w_lytes_(Golytely,_Trilyte,_etc)	TRUE
0159	homolactic fermentation	1.1648772062777	10	010-A3L	aspirate	healthy	left	61	Male	White	37	serrated	4	Hiseq_1	PEG_w_lytes_(Golytely,_Trilyte,_etc)	TRUE
0159	adenine and adenosine salvage III	0.0546512396321844	10	010-A3L	aspirate	healthy	left	61	Male	White	37	serrated	4	Hiseq_1	PEG_w_lytes_(Golytely,_Trilyte,_etc)	TRUE
0159	mixed acid fermentation	1.03993524723208	10	010-A3L	aspirate	healthy	left	61	Male	White	37	serrated	4	Hiseq_1	PEG_w_lytes_(Golytely,_Trilyte,_etc)	TRUE
0159	palmitate biosynthesis (type II fatty acid synthase)	0.865796597529406	10	010-A3L	aspirate	healthy	left	61	Male	White	37	serrated	4	Hiseq_1	PEG_w_lytes_(Golytely,_Trilyte,_etc)	TRUE
0159	superpathway of demethylmenaquinol-6 biosynthesis I	1.0841289309882	10	010-A3L	aspirate	healthy	left	61	Male	White	37	serrated	4	Hiseq_1	PEG_w_lytes_(Golytely,_Trilyte,_etc)	TRUE
0159	folate transformations II (plants)	0.425906245910586	10	010-A3L	aspirate	healthy	left	61	Male	White	37	serrated	4	Hiseq_1	PEG_w_lytes_(Golytely,_Trilyte,_etc)	TRUE
0159	glycolysis I (from glucose 6-phosphate)	0.911318029986315	10	010-A3L	aspirate	healthy	left	61	Male	White	37	serrated	4	Hiseq_1	PEG_w_lytes_(Golytely,_Trilyte,_etc)	TRUE
0159	superpathway of heme b biosynthesis from uroporphyrinogen-III	0.425909469228377	10	010-A3L	aspirate	healthy	left	61	Male	White	37	serrated	4	Hiseq_1	PEG_w_lytes_(Golytely,_Trilyte,_etc)	TRUE
0159	(S)-propane-1,2-diol degradation	-0.620139354857985	10	010-A3L	aspirate	healthy	left	61	Male	White	37	serrated	4	Hiseq_1	PEG_w_lytes_(Golytely,_Trilyte,_etc)	TRUE
0159	chorismate biosynthesis I	0.578922016414612	10	010-A3L	aspirate	healthy	left	61	Male	White	37	serrated	4	Hiseq_1	PEG_w_lytes_(Golytely,_Trilyte,_etc)	TRUE
0159	D-arabinose degradation I	1.02096766569007	10	010-A3L	aspirate	healthy	left	61	Male	White	37	serrated	4	Hiseq_1	PEG_w_lytes_(Golytely,_Trilyte,_etc)	TRUE
0159	thiamine phosphate formation from pyrithiamine and oxythiamine (yeast)	0.511700421242026	10	010-A3L	aspirate	healthy	left	61	Male	White	37	serrated	4	Hiseq_1	PEG_w_lytes_(Golytely,_Trilyte,_etc)	TRUE
0159	C4 photosynthetic carbon assimilation cycle, NADP-ME type	2.50268437777577	10	010-A3L	aspirate	healthy	left	61	Male	White	37	serrated	4	Hiseq_1	PEG_w_lytes_(Golytely,_Trilyte,_etc)	TRUE
0159	anhydromuropeptides recycling II	0.0602944953448219	10	010-A3L	aspirate	healthy	left	61	Male	White	37	serrated	4	Hiseq_1	PEG_w_lytes_(Golytely,_Trilyte,_etc)	TRUE
0159	pyruvate fermentation to isobutanol (engineered)	0.802118568549732	10	010-A3L	aspirate	healthy	left	61	Male	White	37	serrated	4	Hiseq_1	PEG_w_lytes_(Golytely,_Trilyte,_etc)	TRUE
0159	taxadiene biosynthesis (engineered)	0.479556460068284	10	010-A3L	aspirate	healthy	left	61	Male	White	37	serrated	4	Hiseq_1	PEG_w_lytes_(Golytely,_Trilyte,_etc)	TRUE
0159	L-N&delta;-acetylornithine biosynthesis	-0.221304660937279	10	010-A3L	aspirate	healthy	left	61	Male	White	37	serrated	4	Hiseq_1	PEG_w_lytes_(Golytely,_Trilyte,_etc)	TRUE
0159	L-isoleucine biosynthesis I (from threonine)	1.04122143673482	10	010-A3L	aspirate	healthy	left	61	Male	White	37	serrated	4	Hiseq_1	PEG_w_lytes_(Golytely,_Trilyte,_etc)	TRUE
0159	cinnamate and 3-hydroxycinnamate degradation to 2-hydroxypentadienoate	0.44839727202661	10	010-A3L	aspirate	healthy	left	61	Male	White	37	serrated	4	Hiseq_1	PEG_w_lytes_(Golytely,_Trilyte,_etc)	TRUE
0159	lipid IVA biosynthesis (P. putida)	0.842446565388563	10	010-A3L	aspirate	healthy	left	61	Male	White	37	serrated	4	Hiseq_1	PEG_w_lytes_(Golytely,_Trilyte,_etc)	TRUE
0159	superpathway of demethylmenaquinol-8 biosynthesis I	0.593686205580627	10	010-A3L	aspirate	healthy	left	61	Male	White	37	serrated	4	Hiseq_1	PEG_w_lytes_(Golytely,_Trilyte,_etc)	TRUE
0159	superpathway of purine deoxyribonucleosides degradation	0.596018040656368	10	010-A3L	aspirate	healthy	left	61	Male	White	37	serrated	4	Hiseq_1	PEG_w_lytes_(Golytely,_Trilyte,_etc)	TRUE
0159	L-isoleucine biosynthesis III	0.969321153637735	10	010-A3L	aspirate	healthy	left	61	Male	White	37	serrated	4	Hiseq_1	PEG_w_lytes_(Golytely,_Trilyte,_etc)	TRUE
0159	CMP-3-deoxy-D-manno-octulosonate biosynthesis	0.252699647783836	10	010-A3L	aspirate	healthy	left	61	Male	White	37	serrated	4	Hiseq_1	PEG_w_lytes_(Golytely,_Trilyte,_etc)	TRUE
0159	L-arginine degradation XIII (reductive Stickland reaction)	-0.720443179678386	10	010-A3L	aspirate	healthy	left	61	Male	White	37	serrated	4	Hiseq_1	PEG_w_lytes_(Golytely,_Trilyte,_etc)	TRUE
0159	superpathway of L-cysteine biosynthesis (fungi)	2.70766606400183	10	010-A3L	aspirate	healthy	left	61	Male	White	37	serrated	4	Hiseq_1	PEG_w_lytes_(Golytely,_Trilyte,_etc)	TRUE
0159	partial TCA cycle (obligate autotrophs)	0.982235874477436	10	010-A3L	aspirate	healthy	left	61	Male	White	37	serrated	4	Hiseq_1	PEG_w_lytes_(Golytely,_Trilyte,_etc)	TRUE
0159	purine nucleotides degradation II (aerobic)	0.0397854661996503	10	010-A3L	aspirate	healthy	left	61	Male	White	37	serrated	4	Hiseq_1	PEG_w_lytes_(Golytely,_Trilyte,_etc)	TRUE
0159	glycogen degradation II	0.982390552209149	10	010-A3L	aspirate	healthy	left	61	Male	White	37	serrated	4	Hiseq_1	PEG_w_lytes_(Golytely,_Trilyte,_etc)	TRUE
0159	superpathway of branched chain amino acid biosynthesis	1.0130592242094	10	010-A3L	aspirate	healthy	left	61	Male	White	37	serrated	4	Hiseq_1	PEG_w_lytes_(Golytely,_Trilyte,_etc)	TRUE
0159	superpathway of glucose and xylose degradation	1.05465885807035	10	010-A3L	aspirate	healthy	left	61	Male	White	37	serrated	4	Hiseq_1	PEG_w_lytes_(Golytely,_Trilyte,_etc)	TRUE
0159	anhydromuropeptides recycling I	0.589826315187384	10	010-A3L	aspirate	healthy	left	61	Male	White	37	serrated	4	Hiseq_1	PEG_w_lytes_(Golytely,_Trilyte,_etc)	TRUE
0159	superpathway of adenosylcobalamin salvage from cobinamide I	0.872612162727901	10	010-A3L	aspirate	healthy	left	61	Male	White	37	serrated	4	Hiseq_1	PEG_w_lytes_(Golytely,_Trilyte,_etc)	TRUE
0159	queuosine biosynthesis I (de novo)	0.530102558401683	10	010-A3L	aspirate	healthy	left	61	Male	White	37	serrated	4	Hiseq_1	PEG_w_lytes_(Golytely,_Trilyte,_etc)	TRUE
0159	superpathway of GDP-mannose-derived O-antigen building blocks biosynthesis	1.57587604219719	10	010-A3L	aspirate	healthy	left	61	Male	White	37	serrated	4	Hiseq_1	PEG_w_lytes_(Golytely,_Trilyte,_etc)	TRUE
0159	8-amino-7-oxononanoate biosynthesis I	0.730853643786877	10	010-A3L	aspirate	healthy	left	61	Male	White	37	serrated	4	Hiseq_1	PEG_w_lytes_(Golytely,_Trilyte,_etc)	TRUE
0159	purine nucleobases degradation I (anaerobic)	0.37621149271075	10	010-A3L	aspirate	healthy	left	61	Male	White	37	serrated	4	Hiseq_1	PEG_w_lytes_(Golytely,_Trilyte,_etc)	TRUE
0159	formaldehyde assimilation II (assimilatory RuMP Cycle)	-0.213230016348714	10	010-A3L	aspirate	healthy	left	61	Male	White	37	serrated	4	Hiseq_1	PEG_w_lytes_(Golytely,_Trilyte,_etc)	TRUE
0159	superpathway of L-homoserine and L-methionine biosynthesis	0.841745039079723	10	010-A3L	aspirate	healthy	left	61	Male	White	37	serrated	4	Hiseq_1	PEG_w_lytes_(Golytely,_Trilyte,_etc)	TRUE
0159	superpathway of Clostridium acetobutylicum acidogenic fermentation	-0.75610827981023	10	010-A3L	aspirate	healthy	left	61	Male	White	37	serrated	4	Hiseq_1	PEG_w_lytes_(Golytely,_Trilyte,_etc)	TRUE
0159	superpathway of putrescine biosynthesis	1.40951778112023	10	010-A3L	aspirate	healthy	left	61	Male	White	37	serrated	4	Hiseq_1	PEG_w_lytes_(Golytely,_Trilyte,_etc)	TRUE
0159	L-lysine biosynthesis III	0.222020635714303	10	010-A3L	aspirate	healthy	left	61	Male	White	37	serrated	4	Hiseq_1	PEG_w_lytes_(Golytely,_Trilyte,_etc)	TRUE
0159	L-methionine biosynthesis III	0.402824646659928	10	010-A3L	aspirate	healthy	left	61	Male	White	37	serrated	4	Hiseq_1	PEG_w_lytes_(Golytely,_Trilyte,_etc)	TRUE
0159	hexitol fermentation to lactate, formate, ethanol and acetate	0.553239805405743	10	010-A3L	aspirate	healthy	left	61	Male	White	37	serrated	4	Hiseq_1	PEG_w_lytes_(Golytely,_Trilyte,_etc)	TRUE
0159	superpathway of menaquinol-9 biosynthesis	1.13195832313616	10	010-A3L	aspirate	healthy	left	61	Male	White	37	serrated	4	Hiseq_1	PEG_w_lytes_(Golytely,_Trilyte,_etc)	TRUE
0159	&beta;-(1,4)-mannan degradation	1.08070028473788	10	010-A3L	aspirate	healthy	left	61	Male	White	37	serrated	4	Hiseq_1	PEG_w_lytes_(Golytely,_Trilyte,_etc)	TRUE
0159	purine ribonucleosides degradation	0.339497724215636	10	010-A3L	aspirate	healthy	left	61	Male	White	37	serrated	4	Hiseq_1	PEG_w_lytes_(Golytely,_Trilyte,_etc)	TRUE
0159	galactitol degradation	0.502402634228514	10	010-A3L	aspirate	healthy	left	61	Male	White	37	serrated	4	Hiseq_1	PEG_w_lytes_(Golytely,_Trilyte,_etc)	TRUE
0159	pyridoxal 5'-phosphate salvage II (plants)	1.37220202686218	10	010-A3L	aspirate	healthy	left	61	Male	White	37	serrated	4	Hiseq_1	PEG_w_lytes_(Golytely,_Trilyte,_etc)	TRUE
0159	glycolysis IV	0.167509435636844	10	010-A3L	aspirate	healthy	left	61	Male	White	37	serrated	4	Hiseq_1	PEG_w_lytes_(Golytely,_Trilyte,_etc)	TRUE
0159	inosine-5'-phosphate biosynthesis I	-0.0566183571867936	10	010-A3L	aspirate	healthy	left	61	Male	White	37	serrated	4	Hiseq_1	PEG_w_lytes_(Golytely,_Trilyte,_etc)	TRUE
0159	CDP-diacylglycerol biosynthesis II	0.512521605210754	10	010-A3L	aspirate	healthy	left	61	Male	White	37	serrated	4	Hiseq_1	PEG_w_lytes_(Golytely,_Trilyte,_etc)	TRUE
0159	superpathway of L-aspartate and L-asparagine biosynthesis	0.33611442770798	10	010-A3L	aspirate	healthy	left	61	Male	White	37	serrated	4	Hiseq_1	PEG_w_lytes_(Golytely,_Trilyte,_etc)	TRUE
0159	gluconeogenesis III	1.20900117439334	10	010-A3L	aspirate	healthy	left	61	Male	White	37	serrated	4	Hiseq_1	PEG_w_lytes_(Golytely,_Trilyte,_etc)	TRUE
0159	thiamine diphosphate salvage II	0.891822902182131	10	010-A3L	aspirate	healthy	left	61	Male	White	37	serrated	4	Hiseq_1	PEG_w_lytes_(Golytely,_Trilyte,_etc)	TRUE
0159	guanosine nucleotides degradation II	0.0130553089595437	10	010-A3L	aspirate	healthy	left	61	Male	White	37	serrated	4	Hiseq_1	PEG_w_lytes_(Golytely,_Trilyte,_etc)	TRUE
0159	superpathway of L-isoleucine biosynthesis I	0.757205052670789	10	010-A3L	aspirate	healthy	left	61	Male	White	37	serrated	4	Hiseq_1	PEG_w_lytes_(Golytely,_Trilyte,_etc)	TRUE
0159	pyruvate fermentation to butanoate	-0.747921238311865	10	010-A3L	aspirate	healthy	left	61	Male	White	37	serrated	4	Hiseq_1	PEG_w_lytes_(Golytely,_Trilyte,_etc)	TRUE
0159	coenzyme A biosynthesis I (prokaryotic)	0.201344714688521	10	010-A3L	aspirate	healthy	left	61	Male	White	37	serrated	4	Hiseq_1	PEG_w_lytes_(Golytely,_Trilyte,_etc)	TRUE
0159	4-deoxy-L-threo-hex-4-enopyranuronate degradation	1.39113213925476	10	010-A3L	aspirate	healthy	left	61	Male	White	37	serrated	4	Hiseq_1	PEG_w_lytes_(Golytely,_Trilyte,_etc)	TRUE
0159	methylerythritol phosphate pathway II	0.520677722265132	10	010-A3L	aspirate	healthy	left	61	Male	White	37	serrated	4	Hiseq_1	PEG_w_lytes_(Golytely,_Trilyte,_etc)	TRUE
0159	lactose and galactose degradation I	-0.43504035241195	10	010-A3L	aspirate	healthy	left	61	Male	White	37	serrated	4	Hiseq_1	PEG_w_lytes_(Golytely,_Trilyte,_etc)	TRUE
0159	acetylene degradation (anaerobic)	0.950060549486159	10	010-A3L	aspirate	healthy	left	61	Male	White	37	serrated	4	Hiseq_1	PEG_w_lytes_(Golytely,_Trilyte,_etc)	TRUE
0159	D-galacturonate degradation I	1.49026770028326	10	010-A3L	aspirate	healthy	left	61	Male	White	37	serrated	4	Hiseq_1	PEG_w_lytes_(Golytely,_Trilyte,_etc)	TRUE
0159	L-methionine biosynthesis II	0.395054578896297	10	010-A3L	aspirate	healthy	left	61	Male	White	37	serrated	4	Hiseq_1	PEG_w_lytes_(Golytely,_Trilyte,_etc)	TRUE
0159	stachyose degradation	0.915031097862342	10	010-A3L	aspirate	healthy	left	61	Male	White	37	serrated	4	Hiseq_1	PEG_w_lytes_(Golytely,_Trilyte,_etc)	TRUE
0159	inosine-5'-phosphate biosynthesis II	-0.108504424811921	10	010-A3L	aspirate	healthy	left	61	Male	White	37	serrated	4	Hiseq_1	PEG_w_lytes_(Golytely,_Trilyte,_etc)	TRUE
0159	anaerobic energy metabolism (invertebrates, cytosol)	1.44654755521506	10	010-A3L	aspirate	healthy	left	61	Male	White	37	serrated	4	Hiseq_1	PEG_w_lytes_(Golytely,_Trilyte,_etc)	TRUE
0159	fatty acid elongation -- saturated	0.640180367212938	10	010-A3L	aspirate	healthy	left	61	Male	White	37	serrated	4	Hiseq_1	PEG_w_lytes_(Golytely,_Trilyte,_etc)	TRUE
0159	superpathway of N-acetylneuraminate degradation	1.08597520120833	10	010-A3L	aspirate	healthy	left	61	Male	White	37	serrated	4	Hiseq_1	PEG_w_lytes_(Golytely,_Trilyte,_etc)	TRUE
0159	L-cysteine biosynthesis VI (from L-methionine)	0.462541704857327	10	010-A3L	aspirate	healthy	left	61	Male	White	37	serrated	4	Hiseq_1	PEG_w_lytes_(Golytely,_Trilyte,_etc)	TRUE
0159	L-arginine biosynthesis IV (archaebacteria)	1.55831160024166	10	010-A3L	aspirate	healthy	left	61	Male	White	37	serrated	4	Hiseq_1	PEG_w_lytes_(Golytely,_Trilyte,_etc)	TRUE
0159	superpathway of thiamine diphosphate biosynthesis III (eukaryotes)	1.2718828671893	10	010-A3L	aspirate	healthy	left	61	Male	White	37	serrated	4	Hiseq_1	PEG_w_lytes_(Golytely,_Trilyte,_etc)	TRUE
0159	D-galactarate degradation I	0.323103554374692	10	010-A3L	aspirate	healthy	left	61	Male	White	37	serrated	4	Hiseq_1	PEG_w_lytes_(Golytely,_Trilyte,_etc)	TRUE
0159	superpathway of demethylmenaquinol-9 biosynthesis	0.981290954716458	10	010-A3L	aspirate	healthy	left	61	Male	White	37	serrated	4	Hiseq_1	PEG_w_lytes_(Golytely,_Trilyte,_etc)	TRUE
0159	CDP-diacylglycerol biosynthesis III	0.211881058664983	10	010-A3L	aspirate	healthy	left	61	Male	White	37	serrated	4	Hiseq_1	PEG_w_lytes_(Golytely,_Trilyte,_etc)	TRUE
0159	colanic acid building blocks biosynthesis	1.21178027090992	10	010-A3L	aspirate	healthy	left	61	Male	White	37	serrated	4	Hiseq_1	PEG_w_lytes_(Golytely,_Trilyte,_etc)	TRUE
0159	superpathway of glycerol degradation to 1,3-propanediol	-0.732378770122858	10	010-A3L	aspirate	healthy	left	61	Male	White	37	serrated	4	Hiseq_1	PEG_w_lytes_(Golytely,_Trilyte,_etc)	TRUE
0159	superpathway of anaerobic sucrose degradation	1.35496749874666	10	010-A3L	aspirate	healthy	left	61	Male	White	37	serrated	4	Hiseq_1	PEG_w_lytes_(Golytely,_Trilyte,_etc)	TRUE
0159	thiamine diphosphate salvage IV (yeast)	0.349745143116239	10	010-A3L	aspirate	healthy	left	61	Male	White	37	serrated	4	Hiseq_1	PEG_w_lytes_(Golytely,_Trilyte,_etc)	TRUE
0159	superpathway of sulfate assimilation and cysteine biosynthesis	1.62534728895756	10	010-A3L	aspirate	healthy	left	61	Male	White	37	serrated	4	Hiseq_1	PEG_w_lytes_(Golytely,_Trilyte,_etc)	TRUE
0159	superpathway of sulfur amino acid biosynthesis (Saccharomyces cerevisiae)	1.66996404732132	10	010-A3L	aspirate	healthy	left	61	Male	White	37	serrated	4	Hiseq_1	PEG_w_lytes_(Golytely,_Trilyte,_etc)	TRUE
0159	Calvin-Benson-Bassham cycle	1.19431677415889	10	010-A3L	aspirate	healthy	left	61	Male	White	37	serrated	4	Hiseq_1	PEG_w_lytes_(Golytely,_Trilyte,_etc)	TRUE
0159	peptidoglycan biosynthesis III (mycobacteria)	0.691171843178581	10	010-A3L	aspirate	healthy	left	61	Male	White	37	serrated	4	Hiseq_1	PEG_w_lytes_(Golytely,_Trilyte,_etc)	TRUE
0159	superpathway of L-alanine biosynthesis	2.84999167679108	10	010-A3L	aspirate	healthy	left	61	Male	White	37	serrated	4	Hiseq_1	PEG_w_lytes_(Golytely,_Trilyte,_etc)	TRUE
0159	superpathway of tetrahydrofolate biosynthesis	0.223935220160417	10	010-A3L	aspirate	healthy	left	61	Male	White	37	serrated	4	Hiseq_1	PEG_w_lytes_(Golytely,_Trilyte,_etc)	TRUE
0159	homocysteine and cysteine interconversion	1.89025276947534	10	010-A3L	aspirate	healthy	left	61	Male	White	37	serrated	4	Hiseq_1	PEG_w_lytes_(Golytely,_Trilyte,_etc)	TRUE
0159	4-amino-2-methyl-5-diphosphomethylpyrimidine biosynthesis II	0.937345216464994	10	010-A3L	aspirate	healthy	left	61	Male	White	37	serrated	4	Hiseq_1	PEG_w_lytes_(Golytely,_Trilyte,_etc)	TRUE
0159	L-ornithine biosynthesis II	-0.756182697802824	10	010-A3L	aspirate	healthy	left	61	Male	White	37	serrated	4	Hiseq_1	PEG_w_lytes_(Golytely,_Trilyte,_etc)	TRUE
0159	glyoxylate cycle	0.965025917731343	10	010-A3L	aspirate	healthy	left	61	Male	White	37	serrated	4	Hiseq_1	PEG_w_lytes_(Golytely,_Trilyte,_etc)	TRUE
0159	preQ0 biosynthesis	-0.651910458433379	10	010-A3L	aspirate	healthy	left	61	Male	White	37	serrated	4	Hiseq_1	PEG_w_lytes_(Golytely,_Trilyte,_etc)	TRUE
0159	superpathway of S-adenosyl-L-methionine biosynthesis	0.908903585454544	10	010-A3L	aspirate	healthy	left	61	Male	White	37	serrated	4	Hiseq_1	PEG_w_lytes_(Golytely,_Trilyte,_etc)	TRUE
0159	L-valine biosynthesis	1.01136702466775	10	010-A3L	aspirate	healthy	left	61	Male	White	37	serrated	4	Hiseq_1	PEG_w_lytes_(Golytely,_Trilyte,_etc)	TRUE
0159	fatty acid &beta;-oxidation I (generic)	0.276959717629171	10	010-A3L	aspirate	healthy	left	61	Male	White	37	serrated	4	Hiseq_1	PEG_w_lytes_(Golytely,_Trilyte,_etc)	TRUE
0159	superpathway of purine nucleotides de novo biosynthesis I	-0.0140894395104912	10	010-A3L	aspirate	healthy	left	61	Male	White	37	serrated	4	Hiseq_1	PEG_w_lytes_(Golytely,_Trilyte,_etc)	TRUE
0159	biotin biosynthesis I	0.698980788545427	10	010-A3L	aspirate	healthy	left	61	Male	White	37	serrated	4	Hiseq_1	PEG_w_lytes_(Golytely,_Trilyte,_etc)	TRUE
0159	S-adenosyl-L-methionine salvage I	0.794095266455016	10	010-A3L	aspirate	healthy	left	61	Male	White	37	serrated	4	Hiseq_1	PEG_w_lytes_(Golytely,_Trilyte,_etc)	TRUE
0159	glycolysis III (from glucose)	0.432945406283287	10	010-A3L	aspirate	healthy	left	61	Male	White	37	serrated	4	Hiseq_1	PEG_w_lytes_(Golytely,_Trilyte,_etc)	TRUE
0159	superpathway of heme b biosynthesis from glutamate	0.925715478407746	10	010-A3L	aspirate	healthy	left	61	Male	White	37	serrated	4	Hiseq_1	PEG_w_lytes_(Golytely,_Trilyte,_etc)	TRUE
0159	D-fructuronate degradation	0.997361607181803	10	010-A3L	aspirate	healthy	left	61	Male	White	37	serrated	4	Hiseq_1	PEG_w_lytes_(Golytely,_Trilyte,_etc)	TRUE
0159	superpathway of menaquinol-6 biosynthesis	1.2465876923327	10	010-A3L	aspirate	healthy	left	61	Male	White	37	serrated	4	Hiseq_1	PEG_w_lytes_(Golytely,_Trilyte,_etc)	TRUE
0159	superpathway of L-threonine biosynthesis	0.239034371080464	10	010-A3L	aspirate	healthy	left	61	Male	White	37	serrated	4	Hiseq_1	PEG_w_lytes_(Golytely,_Trilyte,_etc)	TRUE
0159	tRNA charging	0.542180028581522	10	010-A3L	aspirate	healthy	left	61	Male	White	37	serrated	4	Hiseq_1	PEG_w_lytes_(Golytely,_Trilyte,_etc)	TRUE
0159	superpathway of methylglyoxal degradation	-0.0841071484596493	10	010-A3L	aspirate	healthy	left	61	Male	White	37	serrated	4	Hiseq_1	PEG_w_lytes_(Golytely,_Trilyte,_etc)	TRUE
0159	UDP-N-acetyl-D-glucosamine biosynthesis I	0.669267287527012	10	010-A3L	aspirate	healthy	left	61	Male	White	37	serrated	4	Hiseq_1	PEG_w_lytes_(Golytely,_Trilyte,_etc)	TRUE
0159	superpathway of menaquinol-10 biosynthesis	1.2465876923327	10	010-A3L	aspirate	healthy	left	61	Male	White	37	serrated	4	Hiseq_1	PEG_w_lytes_(Golytely,_Trilyte,_etc)	TRUE
0159	starch degradation III	0.710652325178498	10	010-A3L	aspirate	healthy	left	61	Male	White	37	serrated	4	Hiseq_1	PEG_w_lytes_(Golytely,_Trilyte,_etc)	TRUE
0159	phosphatidylcholine acyl editing	0.251148724730743	10	010-A3L	aspirate	healthy	left	61	Male	White	37	serrated	4	Hiseq_1	PEG_w_lytes_(Golytely,_Trilyte,_etc)	TRUE
0159	heme b biosynthesis II (oxygen-independent)	0.210916750390299	10	010-A3L	aspirate	healthy	left	61	Male	White	37	serrated	4	Hiseq_1	PEG_w_lytes_(Golytely,_Trilyte,_etc)	TRUE
0159	NAD salvage pathway III (to nicotinamide riboside)	0.904243315352937	10	010-A3L	aspirate	healthy	left	61	Male	White	37	serrated	4	Hiseq_1	PEG_w_lytes_(Golytely,_Trilyte,_etc)	TRUE
0159	lipid IVA biosynthesis (E. coli)	0.842446565388563	10	010-A3L	aspirate	healthy	left	61	Male	White	37	serrated	4	Hiseq_1	PEG_w_lytes_(Golytely,_Trilyte,_etc)	TRUE
0159	ADP-L-glycero-&beta;-D-manno-heptose biosynthesis	0.227755219956318	10	010-A3L	aspirate	healthy	left	61	Male	White	37	serrated	4	Hiseq_1	PEG_w_lytes_(Golytely,_Trilyte,_etc)	TRUE
0159	superpathway of L-phenylalanine biosynthesis	0.698568136920658	10	010-A3L	aspirate	healthy	left	61	Male	White	37	serrated	4	Hiseq_1	PEG_w_lytes_(Golytely,_Trilyte,_etc)	TRUE
0159	seleno-amino acid biosynthesis (plants)	0.199972166374683	10	010-A3L	aspirate	healthy	left	61	Male	White	37	serrated	4	Hiseq_1	PEG_w_lytes_(Golytely,_Trilyte,_etc)	TRUE
0159	superpathway of 5-aminoimidazole ribonucleotide biosynthesis	0.33319562040145	10	010-A3L	aspirate	healthy	left	61	Male	White	37	serrated	4	Hiseq_1	PEG_w_lytes_(Golytely,_Trilyte,_etc)	TRUE
0159	TCA cycle V (2-oxoglutarate synthase)	0.985307114745033	10	010-A3L	aspirate	healthy	left	61	Male	White	37	serrated	4	Hiseq_1	PEG_w_lytes_(Golytely,_Trilyte,_etc)	TRUE
0159	superpathway of L-tyrosine biosynthesis	0.628131666172795	10	010-A3L	aspirate	healthy	left	61	Male	White	37	serrated	4	Hiseq_1	PEG_w_lytes_(Golytely,_Trilyte,_etc)	TRUE
0159	L-arginine biosynthesis I (via L-ornithine)	1.03588418777433	10	010-A3L	aspirate	healthy	left	61	Male	White	37	serrated	4	Hiseq_1	PEG_w_lytes_(Golytely,_Trilyte,_etc)	TRUE
0159	superpathway of pyrimidine nucleobases salvage	-0.262447283970124	10	010-A3L	aspirate	healthy	left	61	Male	White	37	serrated	4	Hiseq_1	PEG_w_lytes_(Golytely,_Trilyte,_etc)	TRUE
0159	methylerythritol phosphate pathway I	0.454712885331882	10	010-A3L	aspirate	healthy	left	61	Male	White	37	serrated	4	Hiseq_1	PEG_w_lytes_(Golytely,_Trilyte,_etc)	TRUE
0159	UDP-N-acetylmuramoyl-pentapeptide biosynthesis I (meso-diaminopimelate containing)	0.63466364752214	10	010-A3L	aspirate	healthy	left	61	Male	White	37	serrated	4	Hiseq_1	PEG_w_lytes_(Golytely,_Trilyte,_etc)	TRUE
0159	L-arginine degradation II (AST pathway)	0.490747902829229	10	010-A3L	aspirate	healthy	left	61	Male	White	37	serrated	4	Hiseq_1	PEG_w_lytes_(Golytely,_Trilyte,_etc)	TRUE
0159	pyrimidine deoxyribonucleotide phosphorylation	-0.0275800776451995	10	010-A3L	aspirate	healthy	left	61	Male	White	37	serrated	4	Hiseq_1	PEG_w_lytes_(Golytely,_Trilyte,_etc)	TRUE
0159	cis-vaccenate biosynthesis	-0.805572350436333	10	010-A3L	aspirate	healthy	left	61	Male	White	37	serrated	4	Hiseq_1	PEG_w_lytes_(Golytely,_Trilyte,_etc)	TRUE
0159	palmitoleate biosynthesis I (from (5Z)-dodec-5-enoate)	0.577772586874757	10	010-A3L	aspirate	healthy	left	61	Male	White	37	serrated	4	Hiseq_1	PEG_w_lytes_(Golytely,_Trilyte,_etc)	TRUE
0159	superpathway of arginine and polyamine biosynthesis	0.814239068121567	10	010-A3L	aspirate	healthy	left	61	Male	White	37	serrated	4	Hiseq_1	PEG_w_lytes_(Golytely,_Trilyte,_etc)	TRUE
0159	L-ascorbate degradation II (bacterial, aerobic)	0.927817228518479	10	010-A3L	aspirate	healthy	left	61	Male	White	37	serrated	4	Hiseq_1	PEG_w_lytes_(Golytely,_Trilyte,_etc)	TRUE
0159	UDP-N-acetylmuramoyl-pentapeptide biosynthesis II (lysine-containing)	0.646713085916887	10	010-A3L	aspirate	healthy	left	61	Male	White	37	serrated	4	Hiseq_1	PEG_w_lytes_(Golytely,_Trilyte,_etc)	TRUE
0159	chorismate biosynthesis from 3-dehydroquinate	0.620915968664571	10	010-A3L	aspirate	healthy	left	61	Male	White	37	serrated	4	Hiseq_1	PEG_w_lytes_(Golytely,_Trilyte,_etc)	TRUE
0159	isoprene biosynthesis I	0.455906710428299	10	010-A3L	aspirate	healthy	left	61	Male	White	37	serrated	4	Hiseq_1	PEG_w_lytes_(Golytely,_Trilyte,_etc)	TRUE
0172	superpathway of menaquinol-8 biosynthesis I	2.37807129619774	10	010-A3R	aspirate	healthy	right	61	Male	White	37	serrated	4	Hiseq_1	PEG_w_lytes_(Golytely,_Trilyte,_etc)	TRUE
0172	superpathway of UDP-glucose-derived O-antigen building blocks biosynthesis	1.62503806033567	10	010-A3R	aspirate	healthy	right	61	Male	White	37	serrated	4	Hiseq_1	PEG_w_lytes_(Golytely,_Trilyte,_etc)	TRUE
0172	ubiquinol-7 biosynthesis (early decarboxylation)	3.81738298418802	10	010-A3R	aspirate	healthy	right	61	Male	White	37	serrated	4	Hiseq_1	PEG_w_lytes_(Golytely,_Trilyte,_etc)	TRUE
0172	sucrose degradation III (sucrose invertase)	0.496883166942983	10	010-A3R	aspirate	healthy	right	61	Male	White	37	serrated	4	Hiseq_1	PEG_w_lytes_(Golytely,_Trilyte,_etc)	TRUE
0172	folate transformations III (E. coli)	-0.435106104295573	10	010-A3R	aspirate	healthy	right	61	Male	White	37	serrated	4	Hiseq_1	PEG_w_lytes_(Golytely,_Trilyte,_etc)	TRUE
0172	L-citrulline biosynthesis	0.61480846999386	10	010-A3R	aspirate	healthy	right	61	Male	White	37	serrated	4	Hiseq_1	PEG_w_lytes_(Golytely,_Trilyte,_etc)	TRUE
0172	superpathway of coenzyme A biosynthesis I (bacteria)	-0.220249991394465	10	010-A3R	aspirate	healthy	right	61	Male	White	37	serrated	4	Hiseq_1	PEG_w_lytes_(Golytely,_Trilyte,_etc)	TRUE
0172	coenzyme A biosynthesis II (eukaryotic)	-0.418948405386725	10	010-A3R	aspirate	healthy	right	61	Male	White	37	serrated	4	Hiseq_1	PEG_w_lytes_(Golytely,_Trilyte,_etc)	TRUE
0172	CDP-diacylglycerol biosynthesis I	0.883220785828266	10	010-A3R	aspirate	healthy	right	61	Male	White	37	serrated	4	Hiseq_1	PEG_w_lytes_(Golytely,_Trilyte,_etc)	TRUE
0172	nitrate reduction V (assimilatory)	2.78044171735179	10	010-A3R	aspirate	healthy	right	61	Male	White	37	serrated	4	Hiseq_1	PEG_w_lytes_(Golytely,_Trilyte,_etc)	TRUE
0172	fatty acid &beta;-oxidation I (generic)	2.88444360346743	10	010-A3R	aspirate	healthy	right	61	Male	White	37	serrated	4	Hiseq_1	PEG_w_lytes_(Golytely,_Trilyte,_etc)	TRUE
0172	1,3-propanediol biosynthesis (engineered)	-0.141648906989704	10	010-A3R	aspirate	healthy	right	61	Male	White	37	serrated	4	Hiseq_1	PEG_w_lytes_(Golytely,_Trilyte,_etc)	TRUE
0172	urea cycle	-1.29553759191727	10	010-A3R	aspirate	healthy	right	61	Male	White	37	serrated	4	Hiseq_1	PEG_w_lytes_(Golytely,_Trilyte,_etc)	TRUE
0172	L-glutamate and L-glutamine biosynthesis	0.00603747207388437	10	010-A3R	aspirate	healthy	right	61	Male	White	37	serrated	4	Hiseq_1	PEG_w_lytes_(Golytely,_Trilyte,_etc)	TRUE
0172	molybdopterin biosynthesis	0.587061187077155	10	010-A3R	aspirate	healthy	right	61	Male	White	37	serrated	4	Hiseq_1	PEG_w_lytes_(Golytely,_Trilyte,_etc)	TRUE
0172	L-isoleucine biosynthesis IV	-0.592041488389257	10	010-A3R	aspirate	healthy	right	61	Male	White	37	serrated	4	Hiseq_1	PEG_w_lytes_(Golytely,_Trilyte,_etc)	TRUE
0172	superpathway of adenosine nucleotides de novo biosynthesis II	-0.379435581906444	10	010-A3R	aspirate	healthy	right	61	Male	White	37	serrated	4	Hiseq_1	PEG_w_lytes_(Golytely,_Trilyte,_etc)	TRUE
0172	gluconeogenesis I	1.71322112219633	10	010-A3R	aspirate	healthy	right	61	Male	White	37	serrated	4	Hiseq_1	PEG_w_lytes_(Golytely,_Trilyte,_etc)	TRUE
0172	superpathway of glyoxylate cycle and fatty acid degradation	2.16428798461328	10	010-A3R	aspirate	healthy	right	61	Male	White	37	serrated	4	Hiseq_1	PEG_w_lytes_(Golytely,_Trilyte,_etc)	TRUE
0172	mannosylglycerate biosynthesis I	2.14855825369564	10	010-A3R	aspirate	healthy	right	61	Male	White	37	serrated	4	Hiseq_1	PEG_w_lytes_(Golytely,_Trilyte,_etc)	TRUE
0172	glucose and glucose-1-phosphate degradation	1.71062247592165	10	010-A3R	aspirate	healthy	right	61	Male	White	37	serrated	4	Hiseq_1	PEG_w_lytes_(Golytely,_Trilyte,_etc)	TRUE
0172	aerobic respiration I (cytochrome c)	-0.267205966207772	10	010-A3R	aspirate	healthy	right	61	Male	White	37	serrated	4	Hiseq_1	PEG_w_lytes_(Golytely,_Trilyte,_etc)	TRUE
0172	Entner-Doudoroff pathway I	1.79443423358689	10	010-A3R	aspirate	healthy	right	61	Male	White	37	serrated	4	Hiseq_1	PEG_w_lytes_(Golytely,_Trilyte,_etc)	TRUE
0172	fucose degradation	2.81538795476588	10	010-A3R	aspirate	healthy	right	61	Male	White	37	serrated	4	Hiseq_1	PEG_w_lytes_(Golytely,_Trilyte,_etc)	TRUE
0172	superpathway of fatty acids biosynthesis (E. coli)	1.94151430892741	10	010-A3R	aspirate	healthy	right	61	Male	White	37	serrated	4	Hiseq_1	PEG_w_lytes_(Golytely,_Trilyte,_etc)	TRUE
0172	superpathway of L-serine and glycine biosynthesis I	0.509017924471724	10	010-A3R	aspirate	healthy	right	61	Male	White	37	serrated	4	Hiseq_1	PEG_w_lytes_(Golytely,_Trilyte,_etc)	TRUE
0172	L-rhamnose degradation I	0.767762160009006	10	010-A3R	aspirate	healthy	right	61	Male	White	37	serrated	4	Hiseq_1	PEG_w_lytes_(Golytely,_Trilyte,_etc)	TRUE
0172	phytol degradation	3.10454553340453	10	010-A3R	aspirate	healthy	right	61	Male	White	37	serrated	4	Hiseq_1	PEG_w_lytes_(Golytely,_Trilyte,_etc)	TRUE
0172	superpathway of polyamine biosynthesis I	2.61413354929649	10	010-A3R	aspirate	healthy	right	61	Male	White	37	serrated	4	Hiseq_1	PEG_w_lytes_(Golytely,_Trilyte,_etc)	TRUE
0172	dTDP-&beta;-L-rhamnose biosynthesis	-1.12357761032281	10	010-A3R	aspirate	healthy	right	61	Male	White	37	serrated	4	Hiseq_1	PEG_w_lytes_(Golytely,_Trilyte,_etc)	TRUE
0172	2-methylcitrate cycle II	1.0906424052944	10	010-A3R	aspirate	healthy	right	61	Male	White	37	serrated	4	Hiseq_1	PEG_w_lytes_(Golytely,_Trilyte,_etc)	TRUE
0172	partial TCA cycle (obligate autotrophs)	3.12976158957265	10	010-A3R	aspirate	healthy	right	61	Male	White	37	serrated	4	Hiseq_1	PEG_w_lytes_(Golytely,_Trilyte,_etc)	TRUE
0172	enterobacterial common antigen biosynthesis	2.8582505288691	10	010-A3R	aspirate	healthy	right	61	Male	White	37	serrated	4	Hiseq_1	PEG_w_lytes_(Golytely,_Trilyte,_etc)	TRUE
0172	L-arginine biosynthesis III (via N-acetyl-L-citrulline)	1.54763764526126	10	010-A3R	aspirate	healthy	right	61	Male	White	37	serrated	4	Hiseq_1	PEG_w_lytes_(Golytely,_Trilyte,_etc)	TRUE
0172	chitin degradation II (Vibrio)	0.662184626289295	10	010-A3R	aspirate	healthy	right	61	Male	White	37	serrated	4	Hiseq_1	PEG_w_lytes_(Golytely,_Trilyte,_etc)	TRUE
0172	GDP-mannose biosynthesis	2.33295928000986	10	010-A3R	aspirate	healthy	right	61	Male	White	37	serrated	4	Hiseq_1	PEG_w_lytes_(Golytely,_Trilyte,_etc)	TRUE
0172	glycogen degradation I	0.319341459824597	10	010-A3R	aspirate	healthy	right	61	Male	White	37	serrated	4	Hiseq_1	PEG_w_lytes_(Golytely,_Trilyte,_etc)	TRUE
0172	phosphatidylglycerol biosynthesis II (non-plastidic)	1.7597916930573	10	010-A3R	aspirate	healthy	right	61	Male	White	37	serrated	4	Hiseq_1	PEG_w_lytes_(Golytely,_Trilyte,_etc)	TRUE
0172	tetrapyrrole biosynthesis II (from glycine)	3.60373755143033	10	010-A3R	aspirate	healthy	right	61	Male	White	37	serrated	4	Hiseq_1	PEG_w_lytes_(Golytely,_Trilyte,_etc)	TRUE
0172	superpathway of heme b biosynthesis from uroporphyrinogen-III	2.5477938293506	10	010-A3R	aspirate	healthy	right	61	Male	White	37	serrated	4	Hiseq_1	PEG_w_lytes_(Golytely,_Trilyte,_etc)	TRUE
0172	inosine 5'-phosphate degradation	1.8021113384295	10	010-A3R	aspirate	healthy	right	61	Male	White	37	serrated	4	Hiseq_1	PEG_w_lytes_(Golytely,_Trilyte,_etc)	TRUE
0172	superpathway of menaquinol-12 biosynthesis	2.35722504761335	10	010-A3R	aspirate	healthy	right	61	Male	White	37	serrated	4	Hiseq_1	PEG_w_lytes_(Golytely,_Trilyte,_etc)	TRUE
0172	tRNA processing	1.78216464569346	10	010-A3R	aspirate	healthy	right	61	Male	White	37	serrated	4	Hiseq_1	PEG_w_lytes_(Golytely,_Trilyte,_etc)	TRUE
0172	formaldehyde assimilation III (dihydroxyacetone cycle)	0.240014296438575	10	010-A3R	aspirate	healthy	right	61	Male	White	37	serrated	4	Hiseq_1	PEG_w_lytes_(Golytely,_Trilyte,_etc)	TRUE
0172	sucrose degradation IV (sucrose phosphorylase)	1.26190009841036	10	010-A3R	aspirate	healthy	right	61	Male	White	37	serrated	4	Hiseq_1	PEG_w_lytes_(Golytely,_Trilyte,_etc)	TRUE
0172	superpathway of glyoxylate bypass and TCA	2.01217415607347	10	010-A3R	aspirate	healthy	right	61	Male	White	37	serrated	4	Hiseq_1	PEG_w_lytes_(Golytely,_Trilyte,_etc)	TRUE
0172	guanosine nucleotides degradation II	2.04289821797276	10	010-A3R	aspirate	healthy	right	61	Male	White	37	serrated	4	Hiseq_1	PEG_w_lytes_(Golytely,_Trilyte,_etc)	TRUE
0172	taxadiene biosynthesis (engineered)	-1.48014401028919	10	010-A3R	aspirate	healthy	right	61	Male	White	37	serrated	4	Hiseq_1	PEG_w_lytes_(Golytely,_Trilyte,_etc)	TRUE
0172	L-histidine biosynthesis	-0.70528261837749	10	010-A3R	aspirate	healthy	right	61	Male	White	37	serrated	4	Hiseq_1	PEG_w_lytes_(Golytely,_Trilyte,_etc)	TRUE
0172	acetyl-CoA fermentation to butanoate II	2.80243255967623	10	010-A3R	aspirate	healthy	right	61	Male	White	37	serrated	4	Hiseq_1	PEG_w_lytes_(Golytely,_Trilyte,_etc)	TRUE
0172	tetrapyrrole biosynthesis I (from glutamate)	1.80620798775088	10	010-A3R	aspirate	healthy	right	61	Male	White	37	serrated	4	Hiseq_1	PEG_w_lytes_(Golytely,_Trilyte,_etc)	TRUE
0172	oleate biosynthesis IV (anaerobic)	1.03071629527429	10	010-A3R	aspirate	healthy	right	61	Male	White	37	serrated	4	Hiseq_1	PEG_w_lytes_(Golytely,_Trilyte,_etc)	TRUE
0172	5-aminoimidazole ribonucleotide biosynthesis I	0.12566275330191	10	010-A3R	aspirate	healthy	right	61	Male	White	37	serrated	4	Hiseq_1	PEG_w_lytes_(Golytely,_Trilyte,_etc)	TRUE
0172	ethanolamine utilization	2.18813251119694	10	010-A3R	aspirate	healthy	right	61	Male	White	37	serrated	4	Hiseq_1	PEG_w_lytes_(Golytely,_Trilyte,_etc)	TRUE
0172	superpathway of menaquinol-11 biosynthesis	2.35722504761335	10	010-A3R	aspirate	healthy	right	61	Male	White	37	serrated	4	Hiseq_1	PEG_w_lytes_(Golytely,_Trilyte,_etc)	TRUE
0172	glycolysis IV	0.159821344022053	10	010-A3R	aspirate	healthy	right	61	Male	White	37	serrated	4	Hiseq_1	PEG_w_lytes_(Golytely,_Trilyte,_etc)	TRUE
0172	superpathway of L-cysteine biosynthesis (fungi)	1.87691601349345	10	010-A3R	aspirate	healthy	right	61	Male	White	37	serrated	4	Hiseq_1	PEG_w_lytes_(Golytely,_Trilyte,_etc)	TRUE
0172	superpathway of L-lysine, L-threonine and L-methionine biosynthesis I	2.61667674863873	10	010-A3R	aspirate	healthy	right	61	Male	White	37	serrated	4	Hiseq_1	PEG_w_lytes_(Golytely,_Trilyte,_etc)	TRUE
0172	adenosine deoxyribonucleotides de novo biosynthesis II	-0.302410247694873	10	010-A3R	aspirate	healthy	right	61	Male	White	37	serrated	4	Hiseq_1	PEG_w_lytes_(Golytely,_Trilyte,_etc)	TRUE
0172	guanosine nucleotides degradation III	2.8339247815353	10	010-A3R	aspirate	healthy	right	61	Male	White	37	serrated	4	Hiseq_1	PEG_w_lytes_(Golytely,_Trilyte,_etc)	TRUE
0172	glycogen degradation II	0.841125588671268	10	010-A3R	aspirate	healthy	right	61	Male	White	37	serrated	4	Hiseq_1	PEG_w_lytes_(Golytely,_Trilyte,_etc)	TRUE
0172	purine nucleobases degradation II (anaerobic)	3.4334384124341	10	010-A3R	aspirate	healthy	right	61	Male	White	37	serrated	4	Hiseq_1	PEG_w_lytes_(Golytely,_Trilyte,_etc)	TRUE
0172	flavin biosynthesis III (fungi)	1.3347672435302	10	010-A3R	aspirate	healthy	right	61	Male	White	37	serrated	4	Hiseq_1	PEG_w_lytes_(Golytely,_Trilyte,_etc)	TRUE
0172	&gamma;-glutamyl cycle	2.26805775793078	10	010-A3R	aspirate	healthy	right	61	Male	White	37	serrated	4	Hiseq_1	PEG_w_lytes_(Golytely,_Trilyte,_etc)	TRUE
0172	UMP biosynthesis I	-0.999958793207553	10	010-A3R	aspirate	healthy	right	61	Male	White	37	serrated	4	Hiseq_1	PEG_w_lytes_(Golytely,_Trilyte,_etc)	TRUE
0172	superpathway of L-methionine biosynthesis (by sulfhydrylation)	1.41251924689458	10	010-A3R	aspirate	healthy	right	61	Male	White	37	serrated	4	Hiseq_1	PEG_w_lytes_(Golytely,_Trilyte,_etc)	TRUE
0172	superpathway of (Kdo)2-lipid A biosynthesis	2.80767382423405	10	010-A3R	aspirate	healthy	right	61	Male	White	37	serrated	4	Hiseq_1	PEG_w_lytes_(Golytely,_Trilyte,_etc)	TRUE
0172	pyrimidine deoxyribonucleotides de novo biosynthesis III	0.722241475871696	10	010-A3R	aspirate	healthy	right	61	Male	White	37	serrated	4	Hiseq_1	PEG_w_lytes_(Golytely,_Trilyte,_etc)	TRUE
0172	heme b biosynthesis V (aerobic)	2.17530022580798	10	010-A3R	aspirate	healthy	right	61	Male	White	37	serrated	4	Hiseq_1	PEG_w_lytes_(Golytely,_Trilyte,_etc)	TRUE
0172	superpathway of glycolysis and the Entner-Doudoroff pathway	2.28676423029719	10	010-A3R	aspirate	healthy	right	61	Male	White	37	serrated	4	Hiseq_1	PEG_w_lytes_(Golytely,_Trilyte,_etc)	TRUE
0172	(5Z)-dodecenoate biosynthesis II	2.40081278378365	10	010-A3R	aspirate	healthy	right	61	Male	White	37	serrated	4	Hiseq_1	PEG_w_lytes_(Golytely,_Trilyte,_etc)	TRUE
0172	heme b biosynthesis I (aerobic)	1.77928714058336	10	010-A3R	aspirate	healthy	right	61	Male	White	37	serrated	4	Hiseq_1	PEG_w_lytes_(Golytely,_Trilyte,_etc)	TRUE
0172	superpathway of adenosine nucleotides de novo biosynthesis I	-0.378947057355928	10	010-A3R	aspirate	healthy	right	61	Male	White	37	serrated	4	Hiseq_1	PEG_w_lytes_(Golytely,_Trilyte,_etc)	TRUE
0172	fatty acid &beta;-oxidation II (plant peroxisome)	3.46876840978561	10	010-A3R	aspirate	healthy	right	61	Male	White	37	serrated	4	Hiseq_1	PEG_w_lytes_(Golytely,_Trilyte,_etc)	TRUE
0172	L-histidine degradation I	-1.36591140998064	10	010-A3R	aspirate	healthy	right	61	Male	White	37	serrated	4	Hiseq_1	PEG_w_lytes_(Golytely,_Trilyte,_etc)	TRUE
0172	hexitol fermentation to lactate, formate, ethanol and acetate	3.86858004724943	10	010-A3R	aspirate	healthy	right	61	Male	White	37	serrated	4	Hiseq_1	PEG_w_lytes_(Golytely,_Trilyte,_etc)	TRUE
0172	O-antigen building blocks biosynthesis (E. coli)	0.498369049438384	10	010-A3R	aspirate	healthy	right	61	Male	White	37	serrated	4	Hiseq_1	PEG_w_lytes_(Golytely,_Trilyte,_etc)	TRUE
0172	superpathway of demethylmenaquinol-6 biosynthesis I	3.22448468445347	10	010-A3R	aspirate	healthy	right	61	Male	White	37	serrated	4	Hiseq_1	PEG_w_lytes_(Golytely,_Trilyte,_etc)	TRUE
0172	pentose phosphate pathway	1.90559569562234	10	010-A3R	aspirate	healthy	right	61	Male	White	37	serrated	4	Hiseq_1	PEG_w_lytes_(Golytely,_Trilyte,_etc)	TRUE
0172	glycogen biosynthesis I (from ADP-D-Glucose)	0.0253975341819898	10	010-A3R	aspirate	healthy	right	61	Male	White	37	serrated	4	Hiseq_1	PEG_w_lytes_(Golytely,_Trilyte,_etc)	TRUE
0172	Rubisco shunt	2.96093302393954	10	010-A3R	aspirate	healthy	right	61	Male	White	37	serrated	4	Hiseq_1	PEG_w_lytes_(Golytely,_Trilyte,_etc)	TRUE
0172	purine nucleobases degradation I (anaerobic)	0.634193213062221	10	010-A3R	aspirate	healthy	right	61	Male	White	37	serrated	4	Hiseq_1	PEG_w_lytes_(Golytely,_Trilyte,_etc)	TRUE
0172	inosine-5'-phosphate biosynthesis I	-0.456172985785344	10	010-A3R	aspirate	healthy	right	61	Male	White	37	serrated	4	Hiseq_1	PEG_w_lytes_(Golytely,_Trilyte,_etc)	TRUE
0172	superpathway of L-cysteine biosynthesis (mammalian)	-0.781980598634514	10	010-A3R	aspirate	healthy	right	61	Male	White	37	serrated	4	Hiseq_1	PEG_w_lytes_(Golytely,_Trilyte,_etc)	TRUE
0172	superpathway of menaquinol-13 biosynthesis	2.35722504761335	10	010-A3R	aspirate	healthy	right	61	Male	White	37	serrated	4	Hiseq_1	PEG_w_lytes_(Golytely,_Trilyte,_etc)	TRUE
0172	superpathway of geranylgeranyl diphosphate biosynthesis II (via MEP)	-1.32838362104571	10	010-A3R	aspirate	healthy	right	61	Male	White	37	serrated	4	Hiseq_1	PEG_w_lytes_(Golytely,_Trilyte,_etc)	TRUE
0172	pyruvate fermentation to acetate and lactate II	-0.105839101921737	10	010-A3R	aspirate	healthy	right	61	Male	White	37	serrated	4	Hiseq_1	PEG_w_lytes_(Golytely,_Trilyte,_etc)	TRUE
0172	superpathway of heme b biosynthesis from glycine	2.93972995122249	10	010-A3R	aspirate	healthy	right	61	Male	White	37	serrated	4	Hiseq_1	PEG_w_lytes_(Golytely,_Trilyte,_etc)	TRUE
0172	fatty acid &beta;-oxidation IV (unsaturated, even number)	2.81285667460993	10	010-A3R	aspirate	healthy	right	61	Male	White	37	serrated	4	Hiseq_1	PEG_w_lytes_(Golytely,_Trilyte,_etc)	TRUE
0172	superpathway of menaquinol-9 biosynthesis	2.6312499776804	10	010-A3R	aspirate	healthy	right	61	Male	White	37	serrated	4	Hiseq_1	PEG_w_lytes_(Golytely,_Trilyte,_etc)	TRUE
0172	phosphopantothenate biosynthesis I	-0.358822855981126	10	010-A3R	aspirate	healthy	right	61	Male	White	37	serrated	4	Hiseq_1	PEG_w_lytes_(Golytely,_Trilyte,_etc)	TRUE
0172	lipid IVA biosynthesis (P. putida)	1.84225218936006	10	010-A3R	aspirate	healthy	right	61	Male	White	37	serrated	4	Hiseq_1	PEG_w_lytes_(Golytely,_Trilyte,_etc)	TRUE
0172	L-isoleucine biosynthesis I (from threonine)	0.819404011424869	10	010-A3R	aspirate	healthy	right	61	Male	White	37	serrated	4	Hiseq_1	PEG_w_lytes_(Golytely,_Trilyte,_etc)	TRUE
0172	superpathway of glycol metabolism and degradation	2.63646648827728	10	010-A3R	aspirate	healthy	right	61	Male	White	37	serrated	4	Hiseq_1	PEG_w_lytes_(Golytely,_Trilyte,_etc)	TRUE
0172	superpathway of aromatic amino acid biosynthesis	-0.240954280876205	10	010-A3R	aspirate	healthy	right	61	Male	White	37	serrated	4	Hiseq_1	PEG_w_lytes_(Golytely,_Trilyte,_etc)	TRUE
0172	assimilatory sulfate reduction I	1.49283367356998	10	010-A3R	aspirate	healthy	right	61	Male	White	37	serrated	4	Hiseq_1	PEG_w_lytes_(Golytely,_Trilyte,_etc)	TRUE
0172	L-histidine degradation III	-1.28890194250775	10	010-A3R	aspirate	healthy	right	61	Male	White	37	serrated	4	Hiseq_1	PEG_w_lytes_(Golytely,_Trilyte,_etc)	TRUE
0172	pyruvate fermentation to acetone	1.59092839138086	10	010-A3R	aspirate	healthy	right	61	Male	White	37	serrated	4	Hiseq_1	PEG_w_lytes_(Golytely,_Trilyte,_etc)	TRUE
0172	C4 photosynthetic carbon assimilation cycle, NAD-ME type	1.84806478517688	10	010-A3R	aspirate	healthy	right	61	Male	White	37	serrated	4	Hiseq_1	PEG_w_lytes_(Golytely,_Trilyte,_etc)	TRUE
0172	superpathway of pyrimidine ribonucleotides de novo biosynthesis	0.741465473185412	10	010-A3R	aspirate	healthy	right	61	Male	White	37	serrated	4	Hiseq_1	PEG_w_lytes_(Golytely,_Trilyte,_etc)	TRUE
0172	2-oxobutanoate degradation I	-0.768898807605266	10	010-A3R	aspirate	healthy	right	61	Male	White	37	serrated	4	Hiseq_1	PEG_w_lytes_(Golytely,_Trilyte,_etc)	TRUE
0172	5-oxo-L-proline metabolism	2.65557782204308	10	010-A3R	aspirate	healthy	right	61	Male	White	37	serrated	4	Hiseq_1	PEG_w_lytes_(Golytely,_Trilyte,_etc)	TRUE
0172	superpathway of &beta;-D-glucuronosides degradation	1.06236739329404	10	010-A3R	aspirate	healthy	right	61	Male	White	37	serrated	4	Hiseq_1	PEG_w_lytes_(Golytely,_Trilyte,_etc)	TRUE
0172	L-arginine biosynthesis IV (archaebacteria)	0.750487518221937	10	010-A3R	aspirate	healthy	right	61	Male	White	37	serrated	4	Hiseq_1	PEG_w_lytes_(Golytely,_Trilyte,_etc)	TRUE
0172	polymyxin resistance	3.64551569348444	10	010-A3R	aspirate	healthy	right	61	Male	White	37	serrated	4	Hiseq_1	PEG_w_lytes_(Golytely,_Trilyte,_etc)	TRUE
0172	phosphatidylglycerol biosynthesis I (plastidic)	1.75781477052194	10	010-A3R	aspirate	healthy	right	61	Male	White	37	serrated	4	Hiseq_1	PEG_w_lytes_(Golytely,_Trilyte,_etc)	TRUE
0172	superpathway of 5-aminoimidazole ribonucleotide biosynthesis	0.0262763936467251	10	010-A3R	aspirate	healthy	right	61	Male	White	37	serrated	4	Hiseq_1	PEG_w_lytes_(Golytely,_Trilyte,_etc)	TRUE
0172	pyruvate fermentation to propanoate I	0.536816079274005	10	010-A3R	aspirate	healthy	right	61	Male	White	37	serrated	4	Hiseq_1	PEG_w_lytes_(Golytely,_Trilyte,_etc)	TRUE
0172	5-aminoimidazole ribonucleotide biosynthesis II	0.0262763936467251	10	010-A3R	aspirate	healthy	right	61	Male	White	37	serrated	4	Hiseq_1	PEG_w_lytes_(Golytely,_Trilyte,_etc)	TRUE
0172	UMP biosynthesis II	-1.00884374106508	10	010-A3R	aspirate	healthy	right	61	Male	White	37	serrated	4	Hiseq_1	PEG_w_lytes_(Golytely,_Trilyte,_etc)	TRUE
0172	superpathway of guanosine nucleotides de novo biosynthesis II	-0.312164883523683	10	010-A3R	aspirate	healthy	right	61	Male	White	37	serrated	4	Hiseq_1	PEG_w_lytes_(Golytely,_Trilyte,_etc)	TRUE
0172	superpathway of Clostridium acetobutylicum acidogenic fermentation	-0.75610827981023	10	010-A3R	aspirate	healthy	right	61	Male	White	37	serrated	4	Hiseq_1	PEG_w_lytes_(Golytely,_Trilyte,_etc)	TRUE
0172	superpathway of sulfate assimilation and cysteine biosynthesis	1.68042553418842	10	010-A3R	aspirate	healthy	right	61	Male	White	37	serrated	4	Hiseq_1	PEG_w_lytes_(Golytely,_Trilyte,_etc)	TRUE
0172	guanosine ribonucleotides de novo biosynthesis	-0.554355103017574	10	010-A3R	aspirate	healthy	right	61	Male	White	37	serrated	4	Hiseq_1	PEG_w_lytes_(Golytely,_Trilyte,_etc)	TRUE
0172	S-adenosyl-L-methionine salvage I	-0.317927873596454	10	010-A3R	aspirate	healthy	right	61	Male	White	37	serrated	4	Hiseq_1	PEG_w_lytes_(Golytely,_Trilyte,_etc)	TRUE
0172	homolactic fermentation	1.22844441222467	10	010-A3R	aspirate	healthy	right	61	Male	White	37	serrated	4	Hiseq_1	PEG_w_lytes_(Golytely,_Trilyte,_etc)	TRUE
0172	UDP-N-acetylmuramoyl-pentapeptide biosynthesis III (meso-diaminopimelate containing)	0.218230877188169	10	010-A3R	aspirate	healthy	right	61	Male	White	37	serrated	4	Hiseq_1	PEG_w_lytes_(Golytely,_Trilyte,_etc)	TRUE
0172	&beta;-(1,4)-mannan degradation	-1.0775119140202	10	010-A3R	aspirate	healthy	right	61	Male	White	37	serrated	4	Hiseq_1	PEG_w_lytes_(Golytely,_Trilyte,_etc)	TRUE
0172	stearate biosynthesis II (bacteria and plants)	0.647943121771609	10	010-A3R	aspirate	healthy	right	61	Male	White	37	serrated	4	Hiseq_1	PEG_w_lytes_(Golytely,_Trilyte,_etc)	TRUE
0172	glycolysis I (from glucose 6-phosphate)	1.9894119780124	10	010-A3R	aspirate	healthy	right	61	Male	White	37	serrated	4	Hiseq_1	PEG_w_lytes_(Golytely,_Trilyte,_etc)	TRUE
0172	heterolactic fermentation	2.31217787023422	10	010-A3R	aspirate	healthy	right	61	Male	White	37	serrated	4	Hiseq_1	PEG_w_lytes_(Golytely,_Trilyte,_etc)	TRUE
0172	superpathway of L-methionine biosynthesis (transsulfuration)	2.99339876090198	10	010-A3R	aspirate	healthy	right	61	Male	White	37	serrated	4	Hiseq_1	PEG_w_lytes_(Golytely,_Trilyte,_etc)	TRUE
0172	ketogluconate metabolism	3.45776905309796	10	010-A3R	aspirate	healthy	right	61	Male	White	37	serrated	4	Hiseq_1	PEG_w_lytes_(Golytely,_Trilyte,_etc)	TRUE
0172	biotin biosynthesis II	-0.799507415030886	10	010-A3R	aspirate	healthy	right	61	Male	White	37	serrated	4	Hiseq_1	PEG_w_lytes_(Golytely,_Trilyte,_etc)	TRUE
0172	UMP biosynthesis III	-1.01533631890168	10	010-A3R	aspirate	healthy	right	61	Male	White	37	serrated	4	Hiseq_1	PEG_w_lytes_(Golytely,_Trilyte,_etc)	TRUE
0172	gluconeogenesis III	-0.644609108075745	10	010-A3R	aspirate	healthy	right	61	Male	White	37	serrated	4	Hiseq_1	PEG_w_lytes_(Golytely,_Trilyte,_etc)	TRUE
0172	incomplete reductive TCA cycle	1.02283433727142	10	010-A3R	aspirate	healthy	right	61	Male	White	37	serrated	4	Hiseq_1	PEG_w_lytes_(Golytely,_Trilyte,_etc)	TRUE
0172	anhydromuropeptides recycling II	2.45554487774858	10	010-A3R	aspirate	healthy	right	61	Male	White	37	serrated	4	Hiseq_1	PEG_w_lytes_(Golytely,_Trilyte,_etc)	TRUE
0172	guanosine deoxyribonucleotides de novo biosynthesis II	-0.302410247694873	10	010-A3R	aspirate	healthy	right	61	Male	White	37	serrated	4	Hiseq_1	PEG_w_lytes_(Golytely,_Trilyte,_etc)	TRUE
0172	L-methionine biosynthesis IV	-0.411384561744719	10	010-A3R	aspirate	healthy	right	61	Male	White	37	serrated	4	Hiseq_1	PEG_w_lytes_(Golytely,_Trilyte,_etc)	TRUE
0172	pyrimidine deoxyribonucleotides de novo biosynthesis IV	-0.97768829514147	10	010-A3R	aspirate	healthy	right	61	Male	White	37	serrated	4	Hiseq_1	PEG_w_lytes_(Golytely,_Trilyte,_etc)	TRUE
0172	superpathway of pyridoxal 5'-phosphate biosynthesis and salvage	1.0340889335383	10	010-A3R	aspirate	healthy	right	61	Male	White	37	serrated	4	Hiseq_1	PEG_w_lytes_(Golytely,_Trilyte,_etc)	TRUE
0172	isoprene biosynthesis I	-0.301663806068975	10	010-A3R	aspirate	healthy	right	61	Male	White	37	serrated	4	Hiseq_1	PEG_w_lytes_(Golytely,_Trilyte,_etc)	TRUE
0172	TCA cycle VI (Helicobacter)	0.203102393600873	10	010-A3R	aspirate	healthy	right	61	Male	White	37	serrated	4	Hiseq_1	PEG_w_lytes_(Golytely,_Trilyte,_etc)	TRUE
0172	superpathway of hexuronide and hexuronate degradation	1.90631376001118	10	010-A3R	aspirate	healthy	right	61	Male	White	37	serrated	4	Hiseq_1	PEG_w_lytes_(Golytely,_Trilyte,_etc)	TRUE
0172	superpathway of fermentation (Chlamydomonas reinhardtii)	3.02169367455841	10	010-A3R	aspirate	healthy	right	61	Male	White	37	serrated	4	Hiseq_1	PEG_w_lytes_(Golytely,_Trilyte,_etc)	TRUE
0172	L-isoleucine biosynthesis III	0.529221063130643	10	010-A3R	aspirate	healthy	right	61	Male	White	37	serrated	4	Hiseq_1	PEG_w_lytes_(Golytely,_Trilyte,_etc)	TRUE
0172	acetylene degradation (anaerobic)	2.72166005659132	10	010-A3R	aspirate	healthy	right	61	Male	White	37	serrated	4	Hiseq_1	PEG_w_lytes_(Golytely,_Trilyte,_etc)	TRUE
0172	petroselinate biosynthesis	0.964455185642273	10	010-A3R	aspirate	healthy	right	61	Male	White	37	serrated	4	Hiseq_1	PEG_w_lytes_(Golytely,_Trilyte,_etc)	TRUE
0172	all-trans-farnesol biosynthesis	-1.10503432745483	10	010-A3R	aspirate	healthy	right	61	Male	White	37	serrated	4	Hiseq_1	PEG_w_lytes_(Golytely,_Trilyte,_etc)	TRUE
0172	L-lysine biosynthesis II	-1.28009966333218	10	010-A3R	aspirate	healthy	right	61	Male	White	37	serrated	4	Hiseq_1	PEG_w_lytes_(Golytely,_Trilyte,_etc)	TRUE
0172	purine nucleotides degradation II (aerobic)	1.98343190386897	10	010-A3R	aspirate	healthy	right	61	Male	White	37	serrated	4	Hiseq_1	PEG_w_lytes_(Golytely,_Trilyte,_etc)	TRUE
0172	myo-, chiro- and scyllo-inositol degradation	0.519534993500686	10	010-A3R	aspirate	healthy	right	61	Male	White	37	serrated	4	Hiseq_1	PEG_w_lytes_(Golytely,_Trilyte,_etc)	TRUE
0172	superpathway of menaquinol-7 biosynthesis	2.74563159688448	10	010-A3R	aspirate	healthy	right	61	Male	White	37	serrated	4	Hiseq_1	PEG_w_lytes_(Golytely,_Trilyte,_etc)	TRUE
0172	superpathway of fucose and rhamnose degradation	2.29415675391116	10	010-A3R	aspirate	healthy	right	61	Male	White	37	serrated	4	Hiseq_1	PEG_w_lytes_(Golytely,_Trilyte,_etc)	TRUE
0172	superpathway of adenosylcobalamin salvage from cobinamide I	0.40203886707696	10	010-A3R	aspirate	healthy	right	61	Male	White	37	serrated	4	Hiseq_1	PEG_w_lytes_(Golytely,_Trilyte,_etc)	TRUE
0172	pyrimidine deoxyribonucleosides salvage	-0.674020418953041	10	010-A3R	aspirate	healthy	right	61	Male	White	37	serrated	4	Hiseq_1	PEG_w_lytes_(Golytely,_Trilyte,_etc)	TRUE
0172	superpathway of demethylmenaquinol-9 biosynthesis	2.93255483894608	10	010-A3R	aspirate	healthy	right	61	Male	White	37	serrated	4	Hiseq_1	PEG_w_lytes_(Golytely,_Trilyte,_etc)	TRUE
0172	5'-deoxyadenosine degradation II	0.00687721075835553	10	010-A3R	aspirate	healthy	right	61	Male	White	37	serrated	4	Hiseq_1	PEG_w_lytes_(Golytely,_Trilyte,_etc)	TRUE
0172	superpathway of S-adenosyl-L-methionine biosynthesis	3.02525717474822	10	010-A3R	aspirate	healthy	right	61	Male	White	37	serrated	4	Hiseq_1	PEG_w_lytes_(Golytely,_Trilyte,_etc)	TRUE
0172	superpathway of N-acetylglucosamine, N-acetylmannosamine and N-acetylneuraminate degradation	2.84810060031274	10	010-A3R	aspirate	healthy	right	61	Male	White	37	serrated	4	Hiseq_1	PEG_w_lytes_(Golytely,_Trilyte,_etc)	TRUE
0172	pyruvate fermentation to acetate and (S)-lactate I	-0.0720696818819531	10	010-A3R	aspirate	healthy	right	61	Male	White	37	serrated	4	Hiseq_1	PEG_w_lytes_(Golytely,_Trilyte,_etc)	TRUE
0172	thiamine diphosphate salvage IV (yeast)	0.0400488135559162	10	010-A3R	aspirate	healthy	right	61	Male	White	37	serrated	4	Hiseq_1	PEG_w_lytes_(Golytely,_Trilyte,_etc)	TRUE
0172	superpathway of putrescine biosynthesis	1.78520805794177	10	010-A3R	aspirate	healthy	right	61	Male	White	37	serrated	4	Hiseq_1	PEG_w_lytes_(Golytely,_Trilyte,_etc)	TRUE
0172	C4 photosynthetic carbon assimilation cycle, PEPCK type	2.41865856732153	10	010-A3R	aspirate	healthy	right	61	Male	White	37	serrated	4	Hiseq_1	PEG_w_lytes_(Golytely,_Trilyte,_etc)	TRUE
0172	fatty acid biosynthesis initiation (mitochondria)	-0.239145974727857	10	010-A3R	aspirate	healthy	right	61	Male	White	37	serrated	4	Hiseq_1	PEG_w_lytes_(Golytely,_Trilyte,_etc)	TRUE
0172	Calvin-Benson-Bassham cycle	1.21196147941959	10	010-A3R	aspirate	healthy	right	61	Male	White	37	serrated	4	Hiseq_1	PEG_w_lytes_(Golytely,_Trilyte,_etc)	TRUE
0172	palmitate biosynthesis (type II fatty acid synthase)	1.23925256614172	10	010-A3R	aspirate	healthy	right	61	Male	White	37	serrated	4	Hiseq_1	PEG_w_lytes_(Golytely,_Trilyte,_etc)	TRUE
0172	folate transformations II (plants)	-0.865606915523165	10	010-A3R	aspirate	healthy	right	61	Male	White	37	serrated	4	Hiseq_1	PEG_w_lytes_(Golytely,_Trilyte,_etc)	TRUE
0172	superpathway of coenzyme A biosynthesis III (mammals)	-0.451755767395219	10	010-A3R	aspirate	healthy	right	61	Male	White	37	serrated	4	Hiseq_1	PEG_w_lytes_(Golytely,_Trilyte,_etc)	TRUE
0172	galactitol degradation	1.62151909396548	10	010-A3R	aspirate	healthy	right	61	Male	White	37	serrated	4	Hiseq_1	PEG_w_lytes_(Golytely,_Trilyte,_etc)	TRUE
0172	3-phenylpropanoate and 3-(3-hydroxyphenyl)propanoate degradation to 2-hydroxypentadienoate	1.1413651008347	10	010-A3R	aspirate	healthy	right	61	Male	White	37	serrated	4	Hiseq_1	PEG_w_lytes_(Golytely,_Trilyte,_etc)	TRUE
0172	chorismate biosynthesis I	-0.406005147757643	10	010-A3R	aspirate	healthy	right	61	Male	White	37	serrated	4	Hiseq_1	PEG_w_lytes_(Golytely,_Trilyte,_etc)	TRUE
0172	methanogenesis from acetate	-0.0745482212534865	10	010-A3R	aspirate	healthy	right	61	Male	White	37	serrated	4	Hiseq_1	PEG_w_lytes_(Golytely,_Trilyte,_etc)	TRUE
0172	superpathway of pyrimidine deoxyribonucleotides de novo biosynthesis	2.74384520414215	10	010-A3R	aspirate	healthy	right	61	Male	White	37	serrated	4	Hiseq_1	PEG_w_lytes_(Golytely,_Trilyte,_etc)	TRUE
0172	D-arabinose degradation I	3.05302463840928	10	010-A3R	aspirate	healthy	right	61	Male	White	37	serrated	4	Hiseq_1	PEG_w_lytes_(Golytely,_Trilyte,_etc)	TRUE
0172	D-galactose degradation I (Leloir pathway)	0.615119598038947	10	010-A3R	aspirate	healthy	right	61	Male	White	37	serrated	4	Hiseq_1	PEG_w_lytes_(Golytely,_Trilyte,_etc)	TRUE
0172	superpathway of purine nucleotides de novo biosynthesis I	-0.108461674277499	10	010-A3R	aspirate	healthy	right	61	Male	White	37	serrated	4	Hiseq_1	PEG_w_lytes_(Golytely,_Trilyte,_etc)	TRUE
0172	inosine-5'-phosphate biosynthesis III	1.32639676421196	10	010-A3R	aspirate	healthy	right	61	Male	White	37	serrated	4	Hiseq_1	PEG_w_lytes_(Golytely,_Trilyte,_etc)	TRUE
0172	superpathway of tetrahydrofolate biosynthesis and salvage	0.576410443238065	10	010-A3R	aspirate	healthy	right	61	Male	White	37	serrated	4	Hiseq_1	PEG_w_lytes_(Golytely,_Trilyte,_etc)	TRUE
0172	superpathway of L-isoleucine biosynthesis I	0.863976659830159	10	010-A3R	aspirate	healthy	right	61	Male	White	37	serrated	4	Hiseq_1	PEG_w_lytes_(Golytely,_Trilyte,_etc)	TRUE
0172	oleate &beta;-oxidation	1.98329781174021	10	010-A3R	aspirate	healthy	right	61	Male	White	37	serrated	4	Hiseq_1	PEG_w_lytes_(Golytely,_Trilyte,_etc)	TRUE
0172	L-ornithine biosynthesis I	0.33320439558218	10	010-A3R	aspirate	healthy	right	61	Male	White	37	serrated	4	Hiseq_1	PEG_w_lytes_(Golytely,_Trilyte,_etc)	TRUE
0172	methylerythritol phosphate pathway II	0.0367409545839716	10	010-A3R	aspirate	healthy	right	61	Male	White	37	serrated	4	Hiseq_1	PEG_w_lytes_(Golytely,_Trilyte,_etc)	TRUE
0172	superpathway of unsaturated fatty acids biosynthesis (E. coli)	1.73162606488742	10	010-A3R	aspirate	healthy	right	61	Male	White	37	serrated	4	Hiseq_1	PEG_w_lytes_(Golytely,_Trilyte,_etc)	TRUE
0172	NAD salvage pathway II (PNC IV cycle)	1.17248817034041	10	010-A3R	aspirate	healthy	right	61	Male	White	37	serrated	4	Hiseq_1	PEG_w_lytes_(Golytely,_Trilyte,_etc)	TRUE
0172	D-galacturonate degradation I	1.31341324660087	10	010-A3R	aspirate	healthy	right	61	Male	White	37	serrated	4	Hiseq_1	PEG_w_lytes_(Golytely,_Trilyte,_etc)	TRUE
0172	superpathway of anaerobic sucrose degradation	1.97909106265029	10	010-A3R	aspirate	healthy	right	61	Male	White	37	serrated	4	Hiseq_1	PEG_w_lytes_(Golytely,_Trilyte,_etc)	TRUE
0172	CMP-3-deoxy-D-manno-octulosonate biosynthesis	3.27635472167422	10	010-A3R	aspirate	healthy	right	61	Male	White	37	serrated	4	Hiseq_1	PEG_w_lytes_(Golytely,_Trilyte,_etc)	TRUE
0172	polyisoprenoid biosynthesis (E. coli)	1.39235658020747	10	010-A3R	aspirate	healthy	right	61	Male	White	37	serrated	4	Hiseq_1	PEG_w_lytes_(Golytely,_Trilyte,_etc)	TRUE
0172	6-hydroxymethyl-dihydropterin diphosphate biosynthesis I	-0.491031464022347	10	010-A3R	aspirate	healthy	right	61	Male	White	37	serrated	4	Hiseq_1	PEG_w_lytes_(Golytely,_Trilyte,_etc)	TRUE
0172	superpathway of purine nucleotide salvage	0.846509827198964	10	010-A3R	aspirate	healthy	right	61	Male	White	37	serrated	4	Hiseq_1	PEG_w_lytes_(Golytely,_Trilyte,_etc)	TRUE
0172	TCA cycle I (prokaryotic)	1.50560064094475	10	010-A3R	aspirate	healthy	right	61	Male	White	37	serrated	4	Hiseq_1	PEG_w_lytes_(Golytely,_Trilyte,_etc)	TRUE
0172	fatty acid elongation -- saturated	1.14336362852656	10	010-A3R	aspirate	healthy	right	61	Male	White	37	serrated	4	Hiseq_1	PEG_w_lytes_(Golytely,_Trilyte,_etc)	TRUE
0172	L-methionine biosynthesis I	3.3600006571687	10	010-A3R	aspirate	healthy	right	61	Male	White	37	serrated	4	Hiseq_1	PEG_w_lytes_(Golytely,_Trilyte,_etc)	TRUE
0172	superpathway of L-lysine, L-threonine and L-methionine biosynthesis II	-0.560614215714349	10	010-A3R	aspirate	healthy	right	61	Male	White	37	serrated	4	Hiseq_1	PEG_w_lytes_(Golytely,_Trilyte,_etc)	TRUE
0172	tRNA charging	-0.194888940678101	10	010-A3R	aspirate	healthy	right	61	Male	White	37	serrated	4	Hiseq_1	PEG_w_lytes_(Golytely,_Trilyte,_etc)	TRUE
0172	gondoate biosynthesis (anaerobic)	2.74563729701365	10	010-A3R	aspirate	healthy	right	61	Male	White	37	serrated	4	Hiseq_1	PEG_w_lytes_(Golytely,_Trilyte,_etc)	TRUE
0172	L-arginine biosynthesis II (acetyl cycle)	0.171577079636314	10	010-A3R	aspirate	healthy	right	61	Male	White	37	serrated	4	Hiseq_1	PEG_w_lytes_(Golytely,_Trilyte,_etc)	TRUE
0172	superpathway of pyrimidine deoxyribonucleosides degradation	2.15914228778623	10	010-A3R	aspirate	healthy	right	61	Male	White	37	serrated	4	Hiseq_1	PEG_w_lytes_(Golytely,_Trilyte,_etc)	TRUE
0172	superpathway of phospholipid biosynthesis I (bacteria)	1.88334675160109	10	010-A3R	aspirate	healthy	right	61	Male	White	37	serrated	4	Hiseq_1	PEG_w_lytes_(Golytely,_Trilyte,_etc)	TRUE
0172	L-lysine biosynthesis I	1.54721106308276	10	010-A3R	aspirate	healthy	right	61	Male	White	37	serrated	4	Hiseq_1	PEG_w_lytes_(Golytely,_Trilyte,_etc)	TRUE
0172	formaldehyde assimilation II (assimilatory RuMP Cycle)	1.37580795430844	10	010-A3R	aspirate	healthy	right	61	Male	White	37	serrated	4	Hiseq_1	PEG_w_lytes_(Golytely,_Trilyte,_etc)	TRUE
0172	L-lysine biosynthesis VI	-0.893715463124564	10	010-A3R	aspirate	healthy	right	61	Male	White	37	serrated	4	Hiseq_1	PEG_w_lytes_(Golytely,_Trilyte,_etc)	TRUE
0172	2-carboxy-1,4-naphthoquinol biosynthesis	2.82844830509182	10	010-A3R	aspirate	healthy	right	61	Male	White	37	serrated	4	Hiseq_1	PEG_w_lytes_(Golytely,_Trilyte,_etc)	TRUE
0172	L-lysine biosynthesis III	-0.196873860887922	10	010-A3R	aspirate	healthy	right	61	Male	White	37	serrated	4	Hiseq_1	PEG_w_lytes_(Golytely,_Trilyte,_etc)	TRUE
0172	adenine and adenosine salvage III	-0.356369792740833	10	010-A3R	aspirate	healthy	right	61	Male	White	37	serrated	4	Hiseq_1	PEG_w_lytes_(Golytely,_Trilyte,_etc)	TRUE
0172	mixed acid fermentation	1.29939612154959	10	010-A3R	aspirate	healthy	right	61	Male	White	37	serrated	4	Hiseq_1	PEG_w_lytes_(Golytely,_Trilyte,_etc)	TRUE
0172	aspartate superpathway	2.64336622683436	10	010-A3R	aspirate	healthy	right	61	Male	White	37	serrated	4	Hiseq_1	PEG_w_lytes_(Golytely,_Trilyte,_etc)	TRUE
0172	purine ribonucleosides degradation	0.705396708815738	10	010-A3R	aspirate	healthy	right	61	Male	White	37	serrated	4	Hiseq_1	PEG_w_lytes_(Golytely,_Trilyte,_etc)	TRUE
0172	4-amino-2-methyl-5-diphosphomethylpyrimidine biosynthesis II	1.17942995261483	10	010-A3R	aspirate	healthy	right	61	Male	White	37	serrated	4	Hiseq_1	PEG_w_lytes_(Golytely,_Trilyte,_etc)	TRUE
0172	pentose phosphate pathway (non-oxidative branch) II	2.3120300214013	10	010-A3R	aspirate	healthy	right	61	Male	White	37	serrated	4	Hiseq_1	PEG_w_lytes_(Golytely,_Trilyte,_etc)	TRUE
0172	pyridoxal 5'-phosphate salvage II (plants)	2.97515532820176	10	010-A3R	aspirate	healthy	right	61	Male	White	37	serrated	4	Hiseq_1	PEG_w_lytes_(Golytely,_Trilyte,_etc)	TRUE
0172	flavin biosynthesis I (bacteria and plants)	-0.573995159582651	10	010-A3R	aspirate	healthy	right	61	Male	White	37	serrated	4	Hiseq_1	PEG_w_lytes_(Golytely,_Trilyte,_etc)	TRUE
0172	L-glutamine biosynthesis III	1.41811349192094	10	010-A3R	aspirate	healthy	right	61	Male	White	37	serrated	4	Hiseq_1	PEG_w_lytes_(Golytely,_Trilyte,_etc)	TRUE
0172	(S)-propane-1,2-diol degradation	-0.161325748776344	10	010-A3R	aspirate	healthy	right	61	Male	White	37	serrated	4	Hiseq_1	PEG_w_lytes_(Golytely,_Trilyte,_etc)	TRUE
0172	peptidoglycan maturation (meso-diaminopimelate containing)	2.99940814214293	10	010-A3R	aspirate	healthy	right	61	Male	White	37	serrated	4	Hiseq_1	PEG_w_lytes_(Golytely,_Trilyte,_etc)	TRUE
0172	C4 photosynthetic carbon assimilation cycle, NADP-ME type	1.73180706668676	10	010-A3R	aspirate	healthy	right	61	Male	White	37	serrated	4	Hiseq_1	PEG_w_lytes_(Golytely,_Trilyte,_etc)	TRUE
0172	glycolysis II (from fructose 6-phosphate)	1.85158821847822	10	010-A3R	aspirate	healthy	right	61	Male	White	37	serrated	4	Hiseq_1	PEG_w_lytes_(Golytely,_Trilyte,_etc)	TRUE
0172	pentose phosphate pathway (non-oxidative branch) I	2.38690285991205	10	010-A3R	aspirate	healthy	right	61	Male	White	37	serrated	4	Hiseq_1	PEG_w_lytes_(Golytely,_Trilyte,_etc)	TRUE
0172	glycolysis III (from glucose)	0.111421307239285	10	010-A3R	aspirate	healthy	right	61	Male	White	37	serrated	4	Hiseq_1	PEG_w_lytes_(Golytely,_Trilyte,_etc)	TRUE
0172	pyruvate fermentation to butanoate	-0.747921238311865	10	010-A3R	aspirate	healthy	right	61	Male	White	37	serrated	4	Hiseq_1	PEG_w_lytes_(Golytely,_Trilyte,_etc)	TRUE
0172	D-fructuronate degradation	0.833355543343592	10	010-A3R	aspirate	healthy	right	61	Male	White	37	serrated	4	Hiseq_1	PEG_w_lytes_(Golytely,_Trilyte,_etc)	TRUE
0172	superpathway of menaquinol-6 biosynthesis	2.90628985558705	10	010-A3R	aspirate	healthy	right	61	Male	White	37	serrated	4	Hiseq_1	PEG_w_lytes_(Golytely,_Trilyte,_etc)	TRUE
0172	lactose and galactose degradation I	0.189973785673447	10	010-A3R	aspirate	healthy	right	61	Male	White	37	serrated	4	Hiseq_1	PEG_w_lytes_(Golytely,_Trilyte,_etc)	TRUE
0172	peptidoglycan biosynthesis I (meso-diaminopimelate containing)	0.170108259780406	10	010-A3R	aspirate	healthy	right	61	Male	White	37	serrated	4	Hiseq_1	PEG_w_lytes_(Golytely,_Trilyte,_etc)	TRUE
0172	glyoxylate cycle	3.24722304236778	10	010-A3R	aspirate	healthy	right	61	Male	White	37	serrated	4	Hiseq_1	PEG_w_lytes_(Golytely,_Trilyte,_etc)	TRUE
0172	superpathway of pyrimidine nucleobases salvage	-0.304894874765212	10	010-A3R	aspirate	healthy	right	61	Male	White	37	serrated	4	Hiseq_1	PEG_w_lytes_(Golytely,_Trilyte,_etc)	TRUE
0172	inosine-5'-phosphate biosynthesis II	-0.446576702450971	10	010-A3R	aspirate	healthy	right	61	Male	White	37	serrated	4	Hiseq_1	PEG_w_lytes_(Golytely,_Trilyte,_etc)	TRUE
0172	L-methionine biosynthesis II	2.00419708576116	10	010-A3R	aspirate	healthy	right	61	Male	White	37	serrated	4	Hiseq_1	PEG_w_lytes_(Golytely,_Trilyte,_etc)	TRUE
0172	superpathway of D-glucarate and D-galactarate degradation	2.44825724114294	10	010-A3R	aspirate	healthy	right	61	Male	White	37	serrated	4	Hiseq_1	PEG_w_lytes_(Golytely,_Trilyte,_etc)	TRUE
0172	superpathway of N-acetylneuraminate degradation	2.50835332098686	10	010-A3R	aspirate	healthy	right	61	Male	White	37	serrated	4	Hiseq_1	PEG_w_lytes_(Golytely,_Trilyte,_etc)	TRUE
0172	superpathway of hexitol degradation (bacteria)	2.41102592405129	10	010-A3R	aspirate	healthy	right	61	Male	White	37	serrated	4	Hiseq_1	PEG_w_lytes_(Golytely,_Trilyte,_etc)	TRUE
0172	L-cysteine biosynthesis VI (from L-methionine)	1.57954945688952	10	010-A3R	aspirate	healthy	right	61	Male	White	37	serrated	4	Hiseq_1	PEG_w_lytes_(Golytely,_Trilyte,_etc)	TRUE
0172	pyrimidine deoxyribonucleotides de novo biosynthesis I	2.19250561879751	10	010-A3R	aspirate	healthy	right	61	Male	White	37	serrated	4	Hiseq_1	PEG_w_lytes_(Golytely,_Trilyte,_etc)	TRUE
0172	superpathway of glucose and xylose degradation	1.87966677723142	10	010-A3R	aspirate	healthy	right	61	Male	White	37	serrated	4	Hiseq_1	PEG_w_lytes_(Golytely,_Trilyte,_etc)	TRUE
0172	superpathway of arginine and polyamine biosynthesis	2.29939511623851	10	010-A3R	aspirate	healthy	right	61	Male	White	37	serrated	4	Hiseq_1	PEG_w_lytes_(Golytely,_Trilyte,_etc)	TRUE
0172	CDP-diacylglycerol biosynthesis III	0.598792915484061	10	010-A3R	aspirate	healthy	right	61	Male	White	37	serrated	4	Hiseq_1	PEG_w_lytes_(Golytely,_Trilyte,_etc)	TRUE
0172	(5Z)-dodecenoate biosynthesis I	0.894451019177119	10	010-A3R	aspirate	healthy	right	61	Male	White	37	serrated	4	Hiseq_1	PEG_w_lytes_(Golytely,_Trilyte,_etc)	TRUE
0172	D-galactarate degradation I	2.44825724114294	10	010-A3R	aspirate	healthy	right	61	Male	White	37	serrated	4	Hiseq_1	PEG_w_lytes_(Golytely,_Trilyte,_etc)	TRUE
0172	superpathway of glycerol degradation to 1,3-propanediol	-0.497661938014977	10	010-A3R	aspirate	healthy	right	61	Male	White	37	serrated	4	Hiseq_1	PEG_w_lytes_(Golytely,_Trilyte,_etc)	TRUE
0172	superpathway of GDP-mannose-derived O-antigen building blocks biosynthesis	1.79587220033895	10	010-A3R	aspirate	healthy	right	61	Male	White	37	serrated	4	Hiseq_1	PEG_w_lytes_(Golytely,_Trilyte,_etc)	TRUE
0172	pyrimidine deoxyribonucleotides biosynthesis from CTP	-0.524191815749689	10	010-A3R	aspirate	healthy	right	61	Male	White	37	serrated	4	Hiseq_1	PEG_w_lytes_(Golytely,_Trilyte,_etc)	TRUE
0172	fatty acid salvage	1.74730143851577	10	010-A3R	aspirate	healthy	right	61	Male	White	37	serrated	4	Hiseq_1	PEG_w_lytes_(Golytely,_Trilyte,_etc)	TRUE
0172	adenosine nucleotides degradation II	3.05538603521774	10	010-A3R	aspirate	healthy	right	61	Male	White	37	serrated	4	Hiseq_1	PEG_w_lytes_(Golytely,_Trilyte,_etc)	TRUE
0172	superpathway of heme b biosynthesis from glutamate	2.62005326533616	10	010-A3R	aspirate	healthy	right	61	Male	White	37	serrated	4	Hiseq_1	PEG_w_lytes_(Golytely,_Trilyte,_etc)	TRUE
0172	superpathway of pyrimidine deoxyribonucleotides de novo biosynthesis (E. coli)	2.39181319074607	10	010-A3R	aspirate	healthy	right	61	Male	White	37	serrated	4	Hiseq_1	PEG_w_lytes_(Golytely,_Trilyte,_etc)	TRUE
0172	peptidoglycan biosynthesis III (mycobacteria)	0.423347046387214	10	010-A3R	aspirate	healthy	right	61	Male	White	37	serrated	4	Hiseq_1	PEG_w_lytes_(Golytely,_Trilyte,_etc)	TRUE
0172	sucrose biosynthesis II	0.255491355692187	10	010-A3R	aspirate	healthy	right	61	Male	White	37	serrated	4	Hiseq_1	PEG_w_lytes_(Golytely,_Trilyte,_etc)	TRUE
0172	homocysteine and cysteine interconversion	1.67131075775539	10	010-A3R	aspirate	healthy	right	61	Male	White	37	serrated	4	Hiseq_1	PEG_w_lytes_(Golytely,_Trilyte,_etc)	TRUE
0172	superpathway of ornithine degradation	3.8212087132982	10	010-A3R	aspirate	healthy	right	61	Male	White	37	serrated	4	Hiseq_1	PEG_w_lytes_(Golytely,_Trilyte,_etc)	TRUE
0172	colanic acid building blocks biosynthesis	1.92527385992343	10	010-A3R	aspirate	healthy	right	61	Male	White	37	serrated	4	Hiseq_1	PEG_w_lytes_(Golytely,_Trilyte,_etc)	TRUE
0172	UDP-N-acetyl-D-glucosamine biosynthesis I	1.96057474863714	10	010-A3R	aspirate	healthy	right	61	Male	White	37	serrated	4	Hiseq_1	PEG_w_lytes_(Golytely,_Trilyte,_etc)	TRUE
0172	palmitoleate biosynthesis I (from (5Z)-dodec-5-enoate)	0.945430596647574	10	010-A3R	aspirate	healthy	right	61	Male	White	37	serrated	4	Hiseq_1	PEG_w_lytes_(Golytely,_Trilyte,_etc)	TRUE
0172	stachyose degradation	0.616721004942931	10	010-A3R	aspirate	healthy	right	61	Male	White	37	serrated	4	Hiseq_1	PEG_w_lytes_(Golytely,_Trilyte,_etc)	TRUE
0172	CDP-diacylglycerol biosynthesis II	0.880670793525222	10	010-A3R	aspirate	healthy	right	61	Male	White	37	serrated	4	Hiseq_1	PEG_w_lytes_(Golytely,_Trilyte,_etc)	TRUE
0172	NAD salvage pathway III (to nicotinamide riboside)	0.973189911213886	10	010-A3R	aspirate	healthy	right	61	Male	White	37	serrated	4	Hiseq_1	PEG_w_lytes_(Golytely,_Trilyte,_etc)	TRUE
0172	D-glucarate degradation I	3.3623886612918	10	010-A3R	aspirate	healthy	right	61	Male	White	37	serrated	4	Hiseq_1	PEG_w_lytes_(Golytely,_Trilyte,_etc)	TRUE
0172	heme b biosynthesis II (oxygen-independent)	2.17793676028205	10	010-A3R	aspirate	healthy	right	61	Male	White	37	serrated	4	Hiseq_1	PEG_w_lytes_(Golytely,_Trilyte,_etc)	TRUE
0172	thiamine diphosphate salvage II	0.161634707254605	10	010-A3R	aspirate	healthy	right	61	Male	White	37	serrated	4	Hiseq_1	PEG_w_lytes_(Golytely,_Trilyte,_etc)	TRUE
0172	chitin deacetylation	2.73095071158045	10	010-A3R	aspirate	healthy	right	61	Male	White	37	serrated	4	Hiseq_1	PEG_w_lytes_(Golytely,_Trilyte,_etc)	TRUE
0172	L-N&delta;-acetylornithine biosynthesis	0.346320674897596	10	010-A3R	aspirate	healthy	right	61	Male	White	37	serrated	4	Hiseq_1	PEG_w_lytes_(Golytely,_Trilyte,_etc)	TRUE
0172	cis-vaccenate biosynthesis	-0.763238696301052	10	010-A3R	aspirate	healthy	right	61	Male	White	37	serrated	4	Hiseq_1	PEG_w_lytes_(Golytely,_Trilyte,_etc)	TRUE
0172	superpathway of tetrahydrofolate biosynthesis	0.503818902834456	10	010-A3R	aspirate	healthy	right	61	Male	White	37	serrated	4	Hiseq_1	PEG_w_lytes_(Golytely,_Trilyte,_etc)	TRUE
0172	superpathway of demethylmenaquinol-8 biosynthesis I	2.77294528201231	10	010-A3R	aspirate	healthy	right	61	Male	White	37	serrated	4	Hiseq_1	PEG_w_lytes_(Golytely,_Trilyte,_etc)	TRUE
0172	superpathway of purine deoxyribonucleosides degradation	1.72477114268057	10	010-A3R	aspirate	healthy	right	61	Male	White	37	serrated	4	Hiseq_1	PEG_w_lytes_(Golytely,_Trilyte,_etc)	TRUE
0172	TCA cycle IV (2-oxoglutarate decarboxylase)	2.09362300140562	10	010-A3R	aspirate	healthy	right	61	Male	White	37	serrated	4	Hiseq_1	PEG_w_lytes_(Golytely,_Trilyte,_etc)	TRUE
0172	superpathway of methylglyoxal degradation	1.58220571375917	10	010-A3R	aspirate	healthy	right	61	Male	White	37	serrated	4	Hiseq_1	PEG_w_lytes_(Golytely,_Trilyte,_etc)	TRUE
0172	L-arginine degradation XIII (reductive Stickland reaction)	0.285563278909761	10	010-A3R	aspirate	healthy	right	61	Male	White	37	serrated	4	Hiseq_1	PEG_w_lytes_(Golytely,_Trilyte,_etc)	TRUE
0172	formaldehyde oxidation I	-0.0136371277181409	10	010-A3R	aspirate	healthy	right	61	Male	White	37	serrated	4	Hiseq_1	PEG_w_lytes_(Golytely,_Trilyte,_etc)	TRUE
0172	mannitol cycle	2.65779882626546	10	010-A3R	aspirate	healthy	right	61	Male	White	37	serrated	4	Hiseq_1	PEG_w_lytes_(Golytely,_Trilyte,_etc)	TRUE
0172	superpathway of sulfur amino acid biosynthesis (Saccharomyces cerevisiae)	1.854822907909	10	010-A3R	aspirate	healthy	right	61	Male	White	37	serrated	4	Hiseq_1	PEG_w_lytes_(Golytely,_Trilyte,_etc)	TRUE
0172	lipid IVA biosynthesis (E. coli)	1.84225218936006	10	010-A3R	aspirate	healthy	right	61	Male	White	37	serrated	4	Hiseq_1	PEG_w_lytes_(Golytely,_Trilyte,_etc)	TRUE
0172	anaerobic energy metabolism (invertebrates, cytosol)	-0.63133781088862	10	010-A3R	aspirate	healthy	right	61	Male	White	37	serrated	4	Hiseq_1	PEG_w_lytes_(Golytely,_Trilyte,_etc)	TRUE
0172	superpathway of guanosine nucleotides de novo biosynthesis I	-0.268138270633209	10	010-A3R	aspirate	healthy	right	61	Male	White	37	serrated	4	Hiseq_1	PEG_w_lytes_(Golytely,_Trilyte,_etc)	TRUE
0172	superpathway of branched chain amino acid biosynthesis	0.570650662154738	10	010-A3R	aspirate	healthy	right	61	Male	White	37	serrated	4	Hiseq_1	PEG_w_lytes_(Golytely,_Trilyte,_etc)	TRUE
0172	anhydromuropeptides recycling I	3.07231478950982	10	010-A3R	aspirate	healthy	right	61	Male	White	37	serrated	4	Hiseq_1	PEG_w_lytes_(Golytely,_Trilyte,_etc)	TRUE
0172	seleno-amino acid biosynthesis (plants)	1.56772416054783	10	010-A3R	aspirate	healthy	right	61	Male	White	37	serrated	4	Hiseq_1	PEG_w_lytes_(Golytely,_Trilyte,_etc)	TRUE
0172	UDP-N-acetylmuramoyl-pentapeptide biosynthesis I (meso-diaminopimelate containing)	0.0333128881075897	10	010-A3R	aspirate	healthy	right	61	Male	White	37	serrated	4	Hiseq_1	PEG_w_lytes_(Golytely,_Trilyte,_etc)	TRUE
0172	L-ornithine biosynthesis II	0.0661027780618966	10	010-A3R	aspirate	healthy	right	61	Male	White	37	serrated	4	Hiseq_1	PEG_w_lytes_(Golytely,_Trilyte,_etc)	TRUE
0172	1,5-anhydrofructose degradation	0.820847757120492	10	010-A3R	aspirate	healthy	right	61	Male	White	37	serrated	4	Hiseq_1	PEG_w_lytes_(Golytely,_Trilyte,_etc)	TRUE
0172	8-amino-7-oxononanoate biosynthesis I	1.32951679204434	10	010-A3R	aspirate	healthy	right	61	Male	White	37	serrated	4	Hiseq_1	PEG_w_lytes_(Golytely,_Trilyte,_etc)	TRUE
0172	queuosine biosynthesis I (de novo)	-0.621428921819327	10	010-A3R	aspirate	healthy	right	61	Male	White	37	serrated	4	Hiseq_1	PEG_w_lytes_(Golytely,_Trilyte,_etc)	TRUE
0172	superpathway of L-homoserine and L-methionine biosynthesis	3.06759395783808	10	010-A3R	aspirate	healthy	right	61	Male	White	37	serrated	4	Hiseq_1	PEG_w_lytes_(Golytely,_Trilyte,_etc)	TRUE
0172	NAD salvage pathway V (PNC V cycle)	2.04517378778488	10	010-A3R	aspirate	healthy	right	61	Male	White	37	serrated	4	Hiseq_1	PEG_w_lytes_(Golytely,_Trilyte,_etc)	TRUE
0172	superpathway of thiamine diphosphate biosynthesis II	1.69824197749118	10	010-A3R	aspirate	healthy	right	61	Male	White	37	serrated	4	Hiseq_1	PEG_w_lytes_(Golytely,_Trilyte,_etc)	TRUE
0172	pyruvate fermentation to isobutanol (engineered)	2.02413503575259	10	010-A3R	aspirate	healthy	right	61	Male	White	37	serrated	4	Hiseq_1	PEG_w_lytes_(Golytely,_Trilyte,_etc)	TRUE
0172	methylerythritol phosphate pathway I	-0.892807713648893	10	010-A3R	aspirate	healthy	right	61	Male	White	37	serrated	4	Hiseq_1	PEG_w_lytes_(Golytely,_Trilyte,_etc)	TRUE
0172	superpathway of thiamine diphosphate biosynthesis III (eukaryotes)	-0.395297673336946	10	010-A3R	aspirate	healthy	right	61	Male	White	37	serrated	4	Hiseq_1	PEG_w_lytes_(Golytely,_Trilyte,_etc)	TRUE
0172	GABA shunt	0.51695610732238	10	010-A3R	aspirate	healthy	right	61	Male	White	37	serrated	4	Hiseq_1	PEG_w_lytes_(Golytely,_Trilyte,_etc)	TRUE
0172	pyrimidine deoxyribonucleotide phosphorylation	0.257093419693731	10	010-A3R	aspirate	healthy	right	61	Male	White	37	serrated	4	Hiseq_1	PEG_w_lytes_(Golytely,_Trilyte,_etc)	TRUE
0172	L-ascorbate degradation II (bacterial, aerobic)	2.53931861663151	10	010-A3R	aspirate	healthy	right	61	Male	White	37	serrated	4	Hiseq_1	PEG_w_lytes_(Golytely,_Trilyte,_etc)	TRUE
0172	cinnamate and 3-hydroxycinnamate degradation to 2-hydroxypentadienoate	1.1413651008347	10	010-A3R	aspirate	healthy	right	61	Male	White	37	serrated	4	Hiseq_1	PEG_w_lytes_(Golytely,_Trilyte,_etc)	TRUE
0172	pyridoxal 5'-phosphate biosynthesis I	0.988879140944819	10	010-A3R	aspirate	healthy	right	61	Male	White	37	serrated	4	Hiseq_1	PEG_w_lytes_(Golytely,_Trilyte,_etc)	TRUE
0172	superpathway of menaquinol-10 biosynthesis	2.90628985558705	10	010-A3R	aspirate	healthy	right	61	Male	White	37	serrated	4	Hiseq_1	PEG_w_lytes_(Golytely,_Trilyte,_etc)	TRUE
0172	preQ0 biosynthesis	-0.51992514383092	10	010-A3R	aspirate	healthy	right	61	Male	White	37	serrated	4	Hiseq_1	PEG_w_lytes_(Golytely,_Trilyte,_etc)	TRUE
0172	starch degradation III	1.12072320643579	10	010-A3R	aspirate	healthy	right	61	Male	White	37	serrated	4	Hiseq_1	PEG_w_lytes_(Golytely,_Trilyte,_etc)	TRUE
0172	L-arginine biosynthesis I (via L-ornithine)	0.0970315613897337	10	010-A3R	aspirate	healthy	right	61	Male	White	37	serrated	4	Hiseq_1	PEG_w_lytes_(Golytely,_Trilyte,_etc)	TRUE
0172	thiamine phosphate formation from pyrithiamine and oxythiamine (yeast)	-0.2153503657415	10	010-A3R	aspirate	healthy	right	61	Male	White	37	serrated	4	Hiseq_1	PEG_w_lytes_(Golytely,_Trilyte,_etc)	TRUE
0172	ppGpp metabolism	1.77620595187273	10	010-A3R	aspirate	healthy	right	61	Male	White	37	serrated	4	Hiseq_1	PEG_w_lytes_(Golytely,_Trilyte,_etc)	TRUE
0172	biotin biosynthesis I	1.31420634857528	10	010-A3R	aspirate	healthy	right	61	Male	White	37	serrated	4	Hiseq_1	PEG_w_lytes_(Golytely,_Trilyte,_etc)	TRUE
0172	chorismate biosynthesis from 3-dehydroquinate	-0.748989217616311	10	010-A3R	aspirate	healthy	right	61	Male	White	37	serrated	4	Hiseq_1	PEG_w_lytes_(Golytely,_Trilyte,_etc)	TRUE
0172	UDP-N-acetylmuramoyl-pentapeptide biosynthesis II (lysine-containing)	-0.140275848759586	10	010-A3R	aspirate	healthy	right	61	Male	White	37	serrated	4	Hiseq_1	PEG_w_lytes_(Golytely,_Trilyte,_etc)	TRUE
0172	L-ascorbate degradation I (bacterial, anaerobic)	2.1557857109275	10	010-A3R	aspirate	healthy	right	61	Male	White	37	serrated	4	Hiseq_1	PEG_w_lytes_(Golytely,_Trilyte,_etc)	TRUE
0172	coenzyme A biosynthesis I (prokaryotic)	-0.256548861464438	10	010-A3R	aspirate	healthy	right	61	Male	White	37	serrated	4	Hiseq_1	PEG_w_lytes_(Golytely,_Trilyte,_etc)	TRUE
0172	2-methylcitrate cycle I	3.71614812700815	10	010-A3R	aspirate	healthy	right	61	Male	White	37	serrated	4	Hiseq_1	PEG_w_lytes_(Golytely,_Trilyte,_etc)	TRUE
0172	dTDP-N-acetylthomosamine biosynthesis	1.76156972047413	10	010-A3R	aspirate	healthy	right	61	Male	White	37	serrated	4	Hiseq_1	PEG_w_lytes_(Golytely,_Trilyte,_etc)	TRUE
0172	TCA cycle V (2-oxoglutarate synthase)	1.34937435152305	10	010-A3R	aspirate	healthy	right	61	Male	White	37	serrated	4	Hiseq_1	PEG_w_lytes_(Golytely,_Trilyte,_etc)	TRUE
0172	superpathway of L-aspartate and L-asparagine biosynthesis	1.61919545219871	10	010-A3R	aspirate	healthy	right	61	Male	White	37	serrated	4	Hiseq_1	PEG_w_lytes_(Golytely,_Trilyte,_etc)	TRUE
0172	assimilatory sulfate reduction IV	2.0937234746769	10	010-A3R	aspirate	healthy	right	61	Male	White	37	serrated	4	Hiseq_1	PEG_w_lytes_(Golytely,_Trilyte,_etc)	TRUE
0172	L-methionine biosynthesis III	-1.0151095320189	10	010-A3R	aspirate	healthy	right	61	Male	White	37	serrated	4	Hiseq_1	PEG_w_lytes_(Golytely,_Trilyte,_etc)	TRUE
0172	L-arginine degradation II (AST pathway)	4.0451878906496	10	010-A3R	aspirate	healthy	right	61	Male	White	37	serrated	4	Hiseq_1	PEG_w_lytes_(Golytely,_Trilyte,_etc)	TRUE
0172	superpathway of L-alanine biosynthesis	1.36882194794137	10	010-A3R	aspirate	healthy	right	61	Male	White	37	serrated	4	Hiseq_1	PEG_w_lytes_(Golytely,_Trilyte,_etc)	TRUE
0172	phosphatidylcholine acyl editing	1.81248405883469	10	010-A3R	aspirate	healthy	right	61	Male	White	37	serrated	4	Hiseq_1	PEG_w_lytes_(Golytely,_Trilyte,_etc)	TRUE
0172	L-valine biosynthesis	1.45308274695634	10	010-A3R	aspirate	healthy	right	61	Male	White	37	serrated	4	Hiseq_1	PEG_w_lytes_(Golytely,_Trilyte,_etc)	TRUE
0172	peptidoglycan biosynthesis V (&beta;-lactam resistance)	-0.262063727086454	10	010-A3R	aspirate	healthy	right	61	Male	White	37	serrated	4	Hiseq_1	PEG_w_lytes_(Golytely,_Trilyte,_etc)	TRUE
0172	superpathway of L-tyrosine biosynthesis	0.085807664314987	10	010-A3R	aspirate	healthy	right	61	Male	White	37	serrated	4	Hiseq_1	PEG_w_lytes_(Golytely,_Trilyte,_etc)	TRUE
0172	NAD de novo biosynthesis I (from aspartate)	-0.648168527079055	10	010-A3R	aspirate	healthy	right	61	Male	White	37	serrated	4	Hiseq_1	PEG_w_lytes_(Golytely,_Trilyte,_etc)	TRUE
0172	superpathway of L-threonine biosynthesis	0.619797893376803	10	010-A3R	aspirate	healthy	right	61	Male	White	37	serrated	4	Hiseq_1	PEG_w_lytes_(Golytely,_Trilyte,_etc)	TRUE
0172	ADP-L-glycero-&beta;-D-manno-heptose biosynthesis	1.46278164612094	10	010-A3R	aspirate	healthy	right	61	Male	White	37	serrated	4	Hiseq_1	PEG_w_lytes_(Golytely,_Trilyte,_etc)	TRUE
0172	4-deoxy-L-threo-hex-4-enopyranuronate degradation	1.18548668811116	10	010-A3R	aspirate	healthy	right	61	Male	White	37	serrated	4	Hiseq_1	PEG_w_lytes_(Golytely,_Trilyte,_etc)	TRUE
0172	superpathway of L-phenylalanine biosynthesis	0.539835355898869	10	010-A3R	aspirate	healthy	right	61	Male	White	37	serrated	4	Hiseq_1	PEG_w_lytes_(Golytely,_Trilyte,_etc)	TRUE
0172	NAD salvage pathway I (PNC VI cycle)	2.16628967856426	10	010-A3R	aspirate	healthy	right	61	Male	White	37	serrated	4	Hiseq_1	PEG_w_lytes_(Golytely,_Trilyte,_etc)	TRUE
0177	assimilatory sulfate reduction I	1.56307291512797	11	011-A3L	aspirate	healthy	left	64	Male	White	26	TA	4	Hiseq_1	PEG_w_lytes_(Golytely,_Trilyte,_etc)	TRUE
0177	fatty acid elongation -- saturated	1.52538295504228	11	011-A3L	aspirate	healthy	left	64	Male	White	26	TA	4	Hiseq_1	PEG_w_lytes_(Golytely,_Trilyte,_etc)	TRUE
0177	superpathway of coenzyme A biosynthesis I (bacteria)	-0.448192839860838	11	011-A3L	aspirate	healthy	left	64	Male	White	26	TA	4	Hiseq_1	PEG_w_lytes_(Golytely,_Trilyte,_etc)	TRUE
0177	superpathway of &beta;-D-glucuronosides degradation	1.70951299251488	11	011-A3L	aspirate	healthy	left	64	Male	White	26	TA	4	Hiseq_1	PEG_w_lytes_(Golytely,_Trilyte,_etc)	TRUE
0177	D-galactose degradation I (Leloir pathway)	0.485939142625874	11	011-A3L	aspirate	healthy	left	64	Male	White	26	TA	4	Hiseq_1	PEG_w_lytes_(Golytely,_Trilyte,_etc)	TRUE
0177	fatty acid biosynthesis initiation (mitochondria)	-0.390061099406143	11	011-A3L	aspirate	healthy	left	64	Male	White	26	TA	4	Hiseq_1	PEG_w_lytes_(Golytely,_Trilyte,_etc)	TRUE
0177	guanosine nucleotides degradation III	2.80680615531792	11	011-A3L	aspirate	healthy	left	64	Male	White	26	TA	4	Hiseq_1	PEG_w_lytes_(Golytely,_Trilyte,_etc)	TRUE
0177	fucose degradation	2.89793516365323	11	011-A3L	aspirate	healthy	left	64	Male	White	26	TA	4	Hiseq_1	PEG_w_lytes_(Golytely,_Trilyte,_etc)	TRUE
0177	superpathway of pyrimidine deoxyribonucleotides de novo biosynthesis (E. coli)	2.7855975048384	11	011-A3L	aspirate	healthy	left	64	Male	White	26	TA	4	Hiseq_1	PEG_w_lytes_(Golytely,_Trilyte,_etc)	TRUE
0177	superpathway of L-lysine, L-threonine and L-methionine biosynthesis I	2.78088325652016	11	011-A3L	aspirate	healthy	left	64	Male	White	26	TA	4	Hiseq_1	PEG_w_lytes_(Golytely,_Trilyte,_etc)	TRUE
0177	L-rhamnose degradation I	1.79691334752823	11	011-A3L	aspirate	healthy	left	64	Male	White	26	TA	4	Hiseq_1	PEG_w_lytes_(Golytely,_Trilyte,_etc)	TRUE
0177	superpathway of glycolysis and the Entner-Doudoroff pathway	2.35377982359826	11	011-A3L	aspirate	healthy	left	64	Male	White	26	TA	4	Hiseq_1	PEG_w_lytes_(Golytely,_Trilyte,_etc)	TRUE
0177	phosphatidylglycerol biosynthesis II (non-plastidic)	1.89119204585101	11	011-A3L	aspirate	healthy	left	64	Male	White	26	TA	4	Hiseq_1	PEG_w_lytes_(Golytely,_Trilyte,_etc)	TRUE
0177	methylerythritol phosphate pathway I	-0.969385462562916	11	011-A3L	aspirate	healthy	left	64	Male	White	26	TA	4	Hiseq_1	PEG_w_lytes_(Golytely,_Trilyte,_etc)	TRUE
0177	molybdopterin biosynthesis	0.255442088742944	11	011-A3L	aspirate	healthy	left	64	Male	White	26	TA	4	Hiseq_1	PEG_w_lytes_(Golytely,_Trilyte,_etc)	TRUE
0177	superpathway of adenosine nucleotides de novo biosynthesis II	0.0589281451513436	11	011-A3L	aspirate	healthy	left	64	Male	White	26	TA	4	Hiseq_1	PEG_w_lytes_(Golytely,_Trilyte,_etc)	TRUE
0177	superpathway of adenosine nucleotides de novo biosynthesis I	0.0417263793085269	11	011-A3L	aspirate	healthy	left	64	Male	White	26	TA	4	Hiseq_1	PEG_w_lytes_(Golytely,_Trilyte,_etc)	TRUE
0177	pyruvate fermentation to acetate and (S)-lactate I	-0.147144484530181	11	011-A3L	aspirate	healthy	left	64	Male	White	26	TA	4	Hiseq_1	PEG_w_lytes_(Golytely,_Trilyte,_etc)	TRUE
0177	taxadiene biosynthesis (engineered)	-0.746059746574394	11	011-A3L	aspirate	healthy	left	64	Male	White	26	TA	4	Hiseq_1	PEG_w_lytes_(Golytely,_Trilyte,_etc)	TRUE
0177	O-antigen building blocks biosynthesis (E. coli)	-0.16272235843931	11	011-A3L	aspirate	healthy	left	64	Male	White	26	TA	4	Hiseq_1	PEG_w_lytes_(Golytely,_Trilyte,_etc)	TRUE
0177	&gamma;-glutamyl cycle	2.43026724971319	11	011-A3L	aspirate	healthy	left	64	Male	White	26	TA	4	Hiseq_1	PEG_w_lytes_(Golytely,_Trilyte,_etc)	TRUE
0177	incomplete reductive TCA cycle	0.619701394099936	11	011-A3L	aspirate	healthy	left	64	Male	White	26	TA	4	Hiseq_1	PEG_w_lytes_(Golytely,_Trilyte,_etc)	TRUE
0177	pyruvate fermentation to propanoate I	-0.154306385309485	11	011-A3L	aspirate	healthy	left	64	Male	White	26	TA	4	Hiseq_1	PEG_w_lytes_(Golytely,_Trilyte,_etc)	TRUE
0177	superpathway of hexuronide and hexuronate degradation	2.86878126204416	11	011-A3L	aspirate	healthy	left	64	Male	White	26	TA	4	Hiseq_1	PEG_w_lytes_(Golytely,_Trilyte,_etc)	TRUE
0177	biotin biosynthesis II	-0.799507415030886	11	011-A3L	aspirate	healthy	left	64	Male	White	26	TA	4	Hiseq_1	PEG_w_lytes_(Golytely,_Trilyte,_etc)	TRUE
0177	superpathway of guanosine nucleotides de novo biosynthesis II	0.00353946956034225	11	011-A3L	aspirate	healthy	left	64	Male	White	26	TA	4	Hiseq_1	PEG_w_lytes_(Golytely,_Trilyte,_etc)	TRUE
0177	methanogenesis from acetate	-0.863884655488779	11	011-A3L	aspirate	healthy	left	64	Male	White	26	TA	4	Hiseq_1	PEG_w_lytes_(Golytely,_Trilyte,_etc)	TRUE
0177	polyisoprenoid biosynthesis (E. coli)	1.51593024146576	11	011-A3L	aspirate	healthy	left	64	Male	White	26	TA	4	Hiseq_1	PEG_w_lytes_(Golytely,_Trilyte,_etc)	TRUE
0177	superpathway of L-cysteine biosynthesis (fungi)	0.68959542020593	11	011-A3L	aspirate	healthy	left	64	Male	White	26	TA	4	Hiseq_1	PEG_w_lytes_(Golytely,_Trilyte,_etc)	TRUE
0177	fatty acid &beta;-oxidation I (generic)	2.37811942266806	11	011-A3L	aspirate	healthy	left	64	Male	White	26	TA	4	Hiseq_1	PEG_w_lytes_(Golytely,_Trilyte,_etc)	TRUE
0177	purine nucleotides degradation II (aerobic)	1.90089887377099	11	011-A3L	aspirate	healthy	left	64	Male	White	26	TA	4	Hiseq_1	PEG_w_lytes_(Golytely,_Trilyte,_etc)	TRUE
0177	superpathway of purine nucleotide salvage	0.801166209402356	11	011-A3L	aspirate	healthy	left	64	Male	White	26	TA	4	Hiseq_1	PEG_w_lytes_(Golytely,_Trilyte,_etc)	TRUE
0177	L-citrulline biosynthesis	0.564112455617236	11	011-A3L	aspirate	healthy	left	64	Male	White	26	TA	4	Hiseq_1	PEG_w_lytes_(Golytely,_Trilyte,_etc)	TRUE
0177	Entner-Doudoroff pathway I	1.97630627336737	11	011-A3L	aspirate	healthy	left	64	Male	White	26	TA	4	Hiseq_1	PEG_w_lytes_(Golytely,_Trilyte,_etc)	TRUE
0177	pyrimidine deoxyribonucleotides de novo biosynthesis III	-0.349106197089111	11	011-A3L	aspirate	healthy	left	64	Male	White	26	TA	4	Hiseq_1	PEG_w_lytes_(Golytely,_Trilyte,_etc)	TRUE
0177	urea cycle	-1.22767355903818	11	011-A3L	aspirate	healthy	left	64	Male	White	26	TA	4	Hiseq_1	PEG_w_lytes_(Golytely,_Trilyte,_etc)	TRUE
0177	tRNA charging	-0.0765852146678007	11	011-A3L	aspirate	healthy	left	64	Male	White	26	TA	4	Hiseq_1	PEG_w_lytes_(Golytely,_Trilyte,_etc)	TRUE
0177	superpathway of (Kdo)2-lipid A biosynthesis	3.0699491624996	11	011-A3L	aspirate	healthy	left	64	Male	White	26	TA	4	Hiseq_1	PEG_w_lytes_(Golytely,_Trilyte,_etc)	TRUE
0177	superpathway of fatty acids biosynthesis (E. coli)	2.18233044749592	11	011-A3L	aspirate	healthy	left	64	Male	White	26	TA	4	Hiseq_1	PEG_w_lytes_(Golytely,_Trilyte,_etc)	TRUE
0177	petroselinate biosynthesis	0.908087076185833	11	011-A3L	aspirate	healthy	left	64	Male	White	26	TA	4	Hiseq_1	PEG_w_lytes_(Golytely,_Trilyte,_etc)	TRUE
0177	superpathway of menaquinol-12 biosynthesis	2.43281297409929	11	011-A3L	aspirate	healthy	left	64	Male	White	26	TA	4	Hiseq_1	PEG_w_lytes_(Golytely,_Trilyte,_etc)	TRUE
0177	superpathway of L-homoserine and L-methionine biosynthesis	2.885585212588	11	011-A3L	aspirate	healthy	left	64	Male	White	26	TA	4	Hiseq_1	PEG_w_lytes_(Golytely,_Trilyte,_etc)	TRUE
0177	superpathway of pyrimidine ribonucleotides de novo biosynthesis	0.944094814658438	11	011-A3L	aspirate	healthy	left	64	Male	White	26	TA	4	Hiseq_1	PEG_w_lytes_(Golytely,_Trilyte,_etc)	TRUE
0177	sucrose degradation IV (sucrose phosphorylase)	1.13511644394877	11	011-A3L	aspirate	healthy	left	64	Male	White	26	TA	4	Hiseq_1	PEG_w_lytes_(Golytely,_Trilyte,_etc)	TRUE
0177	superpathway of sulfate assimilation and cysteine biosynthesis	1.72841976074006	11	011-A3L	aspirate	healthy	left	64	Male	White	26	TA	4	Hiseq_1	PEG_w_lytes_(Golytely,_Trilyte,_etc)	TRUE
0177	adenine and adenosine salvage III	-0.0889635479549658	11	011-A3L	aspirate	healthy	left	64	Male	White	26	TA	4	Hiseq_1	PEG_w_lytes_(Golytely,_Trilyte,_etc)	TRUE
0177	superpathway of thiamine diphosphate biosynthesis III (eukaryotes)	-0.764644519540032	11	011-A3L	aspirate	healthy	left	64	Male	White	26	TA	4	Hiseq_1	PEG_w_lytes_(Golytely,_Trilyte,_etc)	TRUE
0177	GABA shunt	0.819137238867822	11	011-A3L	aspirate	healthy	left	64	Male	White	26	TA	4	Hiseq_1	PEG_w_lytes_(Golytely,_Trilyte,_etc)	TRUE
0177	superpathway of coenzyme A biosynthesis III (mammals)	-0.957111379202453	11	011-A3L	aspirate	healthy	left	64	Male	White	26	TA	4	Hiseq_1	PEG_w_lytes_(Golytely,_Trilyte,_etc)	TRUE
0177	superpathway of L-methionine biosynthesis (transsulfuration)	2.84549660530907	11	011-A3L	aspirate	healthy	left	64	Male	White	26	TA	4	Hiseq_1	PEG_w_lytes_(Golytely,_Trilyte,_etc)	TRUE
0177	superpathway of polyamine biosynthesis I	3.2784209332838	11	011-A3L	aspirate	healthy	left	64	Male	White	26	TA	4	Hiseq_1	PEG_w_lytes_(Golytely,_Trilyte,_etc)	TRUE
0177	galactitol degradation	2.01936664449074	11	011-A3L	aspirate	healthy	left	64	Male	White	26	TA	4	Hiseq_1	PEG_w_lytes_(Golytely,_Trilyte,_etc)	TRUE
0177	superpathway of N-acetylglucosamine, N-acetylmannosamine and N-acetylneuraminate degradation	2.71672668658719	11	011-A3L	aspirate	healthy	left	64	Male	White	26	TA	4	Hiseq_1	PEG_w_lytes_(Golytely,_Trilyte,_etc)	TRUE
0177	inosine-5'-phosphate biosynthesis I	-0.622605003416897	11	011-A3L	aspirate	healthy	left	64	Male	White	26	TA	4	Hiseq_1	PEG_w_lytes_(Golytely,_Trilyte,_etc)	TRUE
0177	superpathway of heme b biosynthesis from uroporphyrinogen-III	3.2217723070506	11	011-A3L	aspirate	healthy	left	64	Male	White	26	TA	4	Hiseq_1	PEG_w_lytes_(Golytely,_Trilyte,_etc)	TRUE
0177	D-glucarate degradation I	3.9434844173181	11	011-A3L	aspirate	healthy	left	64	Male	White	26	TA	4	Hiseq_1	PEG_w_lytes_(Golytely,_Trilyte,_etc)	TRUE
0177	superpathway of purine nucleotides de novo biosynthesis I	0.127377596453625	11	011-A3L	aspirate	healthy	left	64	Male	White	26	TA	4	Hiseq_1	PEG_w_lytes_(Golytely,_Trilyte,_etc)	TRUE
0177	pyruvate fermentation to acetate and lactate II	-0.182938767452256	11	011-A3L	aspirate	healthy	left	64	Male	White	26	TA	4	Hiseq_1	PEG_w_lytes_(Golytely,_Trilyte,_etc)	TRUE
0177	anhydromuropeptides recycling II	3.22616701631322	11	011-A3L	aspirate	healthy	left	64	Male	White	26	TA	4	Hiseq_1	PEG_w_lytes_(Golytely,_Trilyte,_etc)	TRUE
0177	pentose phosphate pathway (non-oxidative branch) I	1.91808715077995	11	011-A3L	aspirate	healthy	left	64	Male	White	26	TA	4	Hiseq_1	PEG_w_lytes_(Golytely,_Trilyte,_etc)	TRUE
0177	phosphopantothenate biosynthesis I	0.12916399585359	11	011-A3L	aspirate	healthy	left	64	Male	White	26	TA	4	Hiseq_1	PEG_w_lytes_(Golytely,_Trilyte,_etc)	TRUE
0177	L-isoleucine biosynthesis I (from threonine)	0.0617383527029862	11	011-A3L	aspirate	healthy	left	64	Male	White	26	TA	4	Hiseq_1	PEG_w_lytes_(Golytely,_Trilyte,_etc)	TRUE
0177	superpathway of glycol metabolism and degradation	2.01798766779084	11	011-A3L	aspirate	healthy	left	64	Male	White	26	TA	4	Hiseq_1	PEG_w_lytes_(Golytely,_Trilyte,_etc)	TRUE
0177	superpathway of unsaturated fatty acids biosynthesis (E. coli)	1.91851003181995	11	011-A3L	aspirate	healthy	left	64	Male	White	26	TA	4	Hiseq_1	PEG_w_lytes_(Golytely,_Trilyte,_etc)	TRUE
0177	superpathway of menaquinol-11 biosynthesis	2.43281297409929	11	011-A3L	aspirate	healthy	left	64	Male	White	26	TA	4	Hiseq_1	PEG_w_lytes_(Golytely,_Trilyte,_etc)	TRUE
0177	superpathway of L-serine and glycine biosynthesis I	0.699182484775854	11	011-A3L	aspirate	healthy	left	64	Male	White	26	TA	4	Hiseq_1	PEG_w_lytes_(Golytely,_Trilyte,_etc)	TRUE
0177	superpathway of methylglyoxal degradation	1.54981134277803	11	011-A3L	aspirate	healthy	left	64	Male	White	26	TA	4	Hiseq_1	PEG_w_lytes_(Golytely,_Trilyte,_etc)	TRUE
0177	CMP-3-deoxy-D-manno-octulosonate biosynthesis	4.46587905162215	11	011-A3L	aspirate	healthy	left	64	Male	White	26	TA	4	Hiseq_1	PEG_w_lytes_(Golytely,_Trilyte,_etc)	TRUE
0177	L-histidine degradation III	-1.32976842892987	11	011-A3L	aspirate	healthy	left	64	Male	White	26	TA	4	Hiseq_1	PEG_w_lytes_(Golytely,_Trilyte,_etc)	TRUE
0177	superpathway of fermentation (Chlamydomonas reinhardtii)	3.29299037767797	11	011-A3L	aspirate	healthy	left	64	Male	White	26	TA	4	Hiseq_1	PEG_w_lytes_(Golytely,_Trilyte,_etc)	TRUE
0177	partial TCA cycle (obligate autotrophs)	3.20296787560284	11	011-A3L	aspirate	healthy	left	64	Male	White	26	TA	4	Hiseq_1	PEG_w_lytes_(Golytely,_Trilyte,_etc)	TRUE
0177	6-hydroxymethyl-dihydropterin diphosphate biosynthesis I	-0.967723890294437	11	011-A3L	aspirate	healthy	left	64	Male	White	26	TA	4	Hiseq_1	PEG_w_lytes_(Golytely,_Trilyte,_etc)	TRUE
0177	aerobic respiration I (cytochrome c)	-0.409868794092383	11	011-A3L	aspirate	healthy	left	64	Male	White	26	TA	4	Hiseq_1	PEG_w_lytes_(Golytely,_Trilyte,_etc)	TRUE
0177	pyrimidine deoxyribonucleotides de novo biosynthesis I	2.75180827303671	11	011-A3L	aspirate	healthy	left	64	Male	White	26	TA	4	Hiseq_1	PEG_w_lytes_(Golytely,_Trilyte,_etc)	TRUE
0177	L-methionine biosynthesis I	2.98092672382958	11	011-A3L	aspirate	healthy	left	64	Male	White	26	TA	4	Hiseq_1	PEG_w_lytes_(Golytely,_Trilyte,_etc)	TRUE
0177	superpathway of L-lysine, L-threonine and L-methionine biosynthesis II	-0.365590635573828	11	011-A3L	aspirate	healthy	left	64	Male	White	26	TA	4	Hiseq_1	PEG_w_lytes_(Golytely,_Trilyte,_etc)	TRUE
0177	glycogen degradation I	0.58272679775967	11	011-A3L	aspirate	healthy	left	64	Male	White	26	TA	4	Hiseq_1	PEG_w_lytes_(Golytely,_Trilyte,_etc)	TRUE
0177	nitrate reduction V (assimilatory)	3.30700810285992	11	011-A3L	aspirate	healthy	left	64	Male	White	26	TA	4	Hiseq_1	PEG_w_lytes_(Golytely,_Trilyte,_etc)	TRUE
0177	phosphatidylglycerol biosynthesis I (plastidic)	1.88910847563419	11	011-A3L	aspirate	healthy	left	64	Male	White	26	TA	4	Hiseq_1	PEG_w_lytes_(Golytely,_Trilyte,_etc)	TRUE
0177	superpathway of phospholipid biosynthesis I (bacteria)	1.99320333702415	11	011-A3L	aspirate	healthy	left	64	Male	White	26	TA	4	Hiseq_1	PEG_w_lytes_(Golytely,_Trilyte,_etc)	TRUE
0177	L-lysine biosynthesis I	1.83345823999544	11	011-A3L	aspirate	healthy	left	64	Male	White	26	TA	4	Hiseq_1	PEG_w_lytes_(Golytely,_Trilyte,_etc)	TRUE
0177	formaldehyde assimilation II (assimilatory RuMP Cycle)	1.01451820222943	11	011-A3L	aspirate	healthy	left	64	Male	White	26	TA	4	Hiseq_1	PEG_w_lytes_(Golytely,_Trilyte,_etc)	TRUE
0177	(5Z)-dodecenoate biosynthesis II	2.62900642375381	11	011-A3L	aspirate	healthy	left	64	Male	White	26	TA	4	Hiseq_1	PEG_w_lytes_(Golytely,_Trilyte,_etc)	TRUE
0177	guanosine ribonucleotides de novo biosynthesis	-1.06609387943689	11	011-A3L	aspirate	healthy	left	64	Male	White	26	TA	4	Hiseq_1	PEG_w_lytes_(Golytely,_Trilyte,_etc)	TRUE
0177	gluconeogenesis I	1.85818310043316	11	011-A3L	aspirate	healthy	left	64	Male	White	26	TA	4	Hiseq_1	PEG_w_lytes_(Golytely,_Trilyte,_etc)	TRUE
0177	L-glutamate and L-glutamine biosynthesis	-0.549222988760871	11	011-A3L	aspirate	healthy	left	64	Male	White	26	TA	4	Hiseq_1	PEG_w_lytes_(Golytely,_Trilyte,_etc)	TRUE
0177	chitin degradation II (Vibrio)	1.19223173515333	11	011-A3L	aspirate	healthy	left	64	Male	White	26	TA	4	Hiseq_1	PEG_w_lytes_(Golytely,_Trilyte,_etc)	TRUE
0177	superpathway of L-alanine biosynthesis	1.7954333774753	11	011-A3L	aspirate	healthy	left	64	Male	White	26	TA	4	Hiseq_1	PEG_w_lytes_(Golytely,_Trilyte,_etc)	TRUE
0177	stearate biosynthesis II (bacteria and plants)	0.984531983409746	11	011-A3L	aspirate	healthy	left	64	Male	White	26	TA	4	Hiseq_1	PEG_w_lytes_(Golytely,_Trilyte,_etc)	TRUE
0177	pentose phosphate pathway	1.84952978068456	11	011-A3L	aspirate	healthy	left	64	Male	White	26	TA	4	Hiseq_1	PEG_w_lytes_(Golytely,_Trilyte,_etc)	TRUE
0177	oleate biosynthesis IV (anaerobic)	1.39457891529249	11	011-A3L	aspirate	healthy	left	64	Male	White	26	TA	4	Hiseq_1	PEG_w_lytes_(Golytely,_Trilyte,_etc)	TRUE
0177	pyridoxal 5'-phosphate salvage II (plants)	3.11557613421164	11	011-A3L	aspirate	healthy	left	64	Male	White	26	TA	4	Hiseq_1	PEG_w_lytes_(Golytely,_Trilyte,_etc)	TRUE
0177	L-glutamine biosynthesis III	1.17687636546868	11	011-A3L	aspirate	healthy	left	64	Male	White	26	TA	4	Hiseq_1	PEG_w_lytes_(Golytely,_Trilyte,_etc)	TRUE
0177	pentose phosphate pathway (non-oxidative branch) II	2.05113690172617	11	011-A3L	aspirate	healthy	left	64	Male	White	26	TA	4	Hiseq_1	PEG_w_lytes_(Golytely,_Trilyte,_etc)	TRUE
0177	superpathway of pyrimidine deoxyribonucleotides de novo biosynthesis	2.63365171950737	11	011-A3L	aspirate	healthy	left	64	Male	White	26	TA	4	Hiseq_1	PEG_w_lytes_(Golytely,_Trilyte,_etc)	TRUE
0177	superpathway of UDP-glucose-derived O-antigen building blocks biosynthesis	0.930368186002875	11	011-A3L	aspirate	healthy	left	64	Male	White	26	TA	4	Hiseq_1	PEG_w_lytes_(Golytely,_Trilyte,_etc)	TRUE
0177	Rubisco shunt	3.03204980724283	11	011-A3L	aspirate	healthy	left	64	Male	White	26	TA	4	Hiseq_1	PEG_w_lytes_(Golytely,_Trilyte,_etc)	TRUE
0177	C4 photosynthetic carbon assimilation cycle, NADP-ME type	1.21437390744643	11	011-A3L	aspirate	healthy	left	64	Male	White	26	TA	4	Hiseq_1	PEG_w_lytes_(Golytely,_Trilyte,_etc)	TRUE
0177	thiamine diphosphate salvage II	0.258724212933129	11	011-A3L	aspirate	healthy	left	64	Male	White	26	TA	4	Hiseq_1	PEG_w_lytes_(Golytely,_Trilyte,_etc)	TRUE
0177	chitin deacetylation	3.8549284749158	11	011-A3L	aspirate	healthy	left	64	Male	White	26	TA	4	Hiseq_1	PEG_w_lytes_(Golytely,_Trilyte,_etc)	TRUE
0177	UDP-N-acetylmuramoyl-pentapeptide biosynthesis II (lysine-containing)	-0.0875153379849684	11	011-A3L	aspirate	healthy	left	64	Male	White	26	TA	4	Hiseq_1	PEG_w_lytes_(Golytely,_Trilyte,_etc)	TRUE
0177	superpathway of tetrahydrofolate biosynthesis and salvage	0.754111845151742	11	011-A3L	aspirate	healthy	left	64	Male	White	26	TA	4	Hiseq_1	PEG_w_lytes_(Golytely,_Trilyte,_etc)	TRUE
0177	D-fructuronate degradation	1.4183567269313	11	011-A3L	aspirate	healthy	left	64	Male	White	26	TA	4	Hiseq_1	PEG_w_lytes_(Golytely,_Trilyte,_etc)	TRUE
0177	superpathway of pyridoxal 5'-phosphate biosynthesis and salvage	1.98632687466397	11	011-A3L	aspirate	healthy	left	64	Male	White	26	TA	4	Hiseq_1	PEG_w_lytes_(Golytely,_Trilyte,_etc)	TRUE
0177	peptidoglycan biosynthesis I (meso-diaminopimelate containing)	-0.0295385786029063	11	011-A3L	aspirate	healthy	left	64	Male	White	26	TA	4	Hiseq_1	PEG_w_lytes_(Golytely,_Trilyte,_etc)	TRUE
0177	superpathway of aromatic amino acid biosynthesis	-0.159248859818759	11	011-A3L	aspirate	healthy	left	64	Male	White	26	TA	4	Hiseq_1	PEG_w_lytes_(Golytely,_Trilyte,_etc)	TRUE
0177	NAD salvage pathway II (PNC IV cycle)	1.10606171087138	11	011-A3L	aspirate	healthy	left	64	Male	White	26	TA	4	Hiseq_1	PEG_w_lytes_(Golytely,_Trilyte,_etc)	TRUE
0177	formaldehyde oxidation I	-0.543949618690558	11	011-A3L	aspirate	healthy	left	64	Male	White	26	TA	4	Hiseq_1	PEG_w_lytes_(Golytely,_Trilyte,_etc)	TRUE
0177	superpathway of anaerobic sucrose degradation	1.97487292817496	11	011-A3L	aspirate	healthy	left	64	Male	White	26	TA	4	Hiseq_1	PEG_w_lytes_(Golytely,_Trilyte,_etc)	TRUE
0177	dTDP-&beta;-L-rhamnose biosynthesis	-1.38150987043066	11	011-A3L	aspirate	healthy	left	64	Male	White	26	TA	4	Hiseq_1	PEG_w_lytes_(Golytely,_Trilyte,_etc)	TRUE
0177	L-isoleucine biosynthesis III	-0.151266482948429	11	011-A3L	aspirate	healthy	left	64	Male	White	26	TA	4	Hiseq_1	PEG_w_lytes_(Golytely,_Trilyte,_etc)	TRUE
0177	superpathway of D-glucarate and D-galactarate degradation	2.84862895116688	11	011-A3L	aspirate	healthy	left	64	Male	White	26	TA	4	Hiseq_1	PEG_w_lytes_(Golytely,_Trilyte,_etc)	TRUE
0177	superpathway of N-acetylneuraminate degradation	2.67261411282923	11	011-A3L	aspirate	healthy	left	64	Male	White	26	TA	4	Hiseq_1	PEG_w_lytes_(Golytely,_Trilyte,_etc)	TRUE
0177	purine nucleobases degradation II (anaerobic)	2.49363584886796	11	011-A3L	aspirate	healthy	left	64	Male	White	26	TA	4	Hiseq_1	PEG_w_lytes_(Golytely,_Trilyte,_etc)	TRUE
0177	5-oxo-L-proline metabolism	0.892823136833075	11	011-A3L	aspirate	healthy	left	64	Male	White	26	TA	4	Hiseq_1	PEG_w_lytes_(Golytely,_Trilyte,_etc)	TRUE
0177	NAD de novo biosynthesis I (from aspartate)	-0.325172136082465	11	011-A3L	aspirate	healthy	left	64	Male	White	26	TA	4	Hiseq_1	PEG_w_lytes_(Golytely,_Trilyte,_etc)	TRUE
0177	seleno-amino acid biosynthesis (plants)	1.65245676826835	11	011-A3L	aspirate	healthy	left	64	Male	White	26	TA	4	Hiseq_1	PEG_w_lytes_(Golytely,_Trilyte,_etc)	TRUE
0177	superpathway of adenosylcobalamin salvage from cobinamide I	0.614512550949771	11	011-A3L	aspirate	healthy	left	64	Male	White	26	TA	4	Hiseq_1	PEG_w_lytes_(Golytely,_Trilyte,_etc)	TRUE
0177	superpathway of demethylmenaquinol-9 biosynthesis	2.66359638439968	11	011-A3L	aspirate	healthy	left	64	Male	White	26	TA	4	Hiseq_1	PEG_w_lytes_(Golytely,_Trilyte,_etc)	TRUE
0177	5-aminoimidazole ribonucleotide biosynthesis II	0.0785177586639165	11	011-A3L	aspirate	healthy	left	64	Male	White	26	TA	4	Hiseq_1	PEG_w_lytes_(Golytely,_Trilyte,_etc)	TRUE
0177	5'-deoxyadenosine degradation II	0.305179767006886	11	011-A3L	aspirate	healthy	left	64	Male	White	26	TA	4	Hiseq_1	PEG_w_lytes_(Golytely,_Trilyte,_etc)	TRUE
[truncated: 65,922 more rows]
