# Supplementary material for: Distinct colon mucosa microbiomes associated with tubular adenomas and serrated polyps
Source: NPJ Biofilms Microbiomes. 2022 Aug 29;8:69. doi: 10.1038/s41522-022-00328-6 (PMC9424272; doi:10.1038/s41522-022-00328-6)
Supplement: Supplementary file 5 — Source Data File [file 41522_2022_328_MOESM5_ESM.zip › Source_Data_File/Figure5b.txt]

Row.names	Shannon	Richness	Patient	SampleLabel	SampleType	SampleSite	ColonLocation	Age	Gender	Ethnicity	BMI	MostMalignantPolypType	Plate	Sequencer	PrepType	InFinalAnalysis
0054	9.30752700784416	57854	4	004-A3L	aspirate	healthy	left	unknown	unknown	unknown	unknown	healthy	4	Hiseq_1	Other_or_unknown	TRUE
0058	9.19273716105026	24311	4	004-A3R	aspirate	healthy	right	unknown	unknown	unknown	unknown	healthy	4	Hiseq_1	Other_or_unknown	TRUE
0075	10.3061892972962	71302	5	005-A3L	aspirate	healthy	left	63	Male	White	31	TA	4	Hiseq_1	PEG_w_lytes_(Golytely,_Trilyte,_etc)	TRUE
0109	10.6837023360649	85802	7	007-A3L	aspirate	healthy	left	51	Male	White	25	TA	4	Hiseq_1	Miralax_(or_generic)	TRUE
0159	10.5824615311597	83195	10	010-A3L	aspirate	healthy	left	61	Male	White	37	serrated	4	Hiseq_1	PEG_w_lytes_(Golytely,_Trilyte,_etc)	TRUE
0172	9.9396090203754	47597	10	010-A3R	aspirate	healthy	right	61	Male	White	37	serrated	4	Hiseq_1	PEG_w_lytes_(Golytely,_Trilyte,_etc)	TRUE
0177	9.49844102436314	41780	11	011-A3L	aspirate	healthy	left	64	Male	White	26	TA	4	Hiseq_1	PEG_w_lytes_(Golytely,_Trilyte,_etc)	TRUE
0179	9.96323997218941	47372	11	011-A5	lavage	lavage	lavage	64	Male	White	26	TA	4	Hiseq_1	PEG_w_lytes_(Golytely,_Trilyte,_etc)	TRUE
0241	10.552483915243	76061	15	015-A3R	aspirate	healthy	right	71	Male	Asian	27	healthy	4	Hiseq_1	Miralax_(or_generic)	TRUE
0245	10.8171784109669	99434	15	015-A3L	aspirate	healthy	left	71	Male	Asian	27	healthy	4	Hiseq_1	Miralax_(or_generic)	TRUE
0308	9.81687543597534	30292	19	019-A3R	aspirate	healthy	right	55	Male	White	30	serrated	4	Hiseq_1	PEG_w_lytes_(Golytely,_Trilyte,_etc)	TRUE
0312	10.4363110282085	75596	19	019-A3L	aspirate	healthy	left	55	Male	White	30	serrated	4	Hiseq_1	PEG_w_lytes_(Golytely,_Trilyte,_etc)	TRUE
0330	10.0379517609438	55277	20	020-A3L	aspirate	healthy	left	54	Male	White	20	serrated	4	Hiseq_1	PEG_w_lytes_(Golytely,_Trilyte,_etc)	TRUE
0354	9.56782239030077	24301	22	022-A3L	aspirate	healthy	left	37	Female	White	29	serrated	4	Hiseq_1	PEG_w_lytes_(Golytely,_Trilyte,_etc)	TRUE
0377	11.0693508719184	115103	24	024-A3L	aspirate	healthy	left	73	Male	White	24	serrated	4	Hiseq_1	PEG_w_lytes_(Golytely,_Trilyte,_etc)	TRUE
0379	11.0569091944932	127753	24	024-A3R	aspirate	healthy	right	73	Male	White	24	serrated	4	Hiseq_1	PEG_w_lytes_(Golytely,_Trilyte,_etc)	TRUE
0412	9.63260945001151	58025	27	027-A3L	aspirate	healthy	left	73	Male	White	27	serrated	4	Hiseq_1	PEG_w_lytes_(Golytely,_Trilyte,_etc)	TRUE
0415	9.34512890245293	77586	27	027-A3R	aspirate	healthy	right	73	Male	White	27	serrated	4	Hiseq_1	PEG_w_lytes_(Golytely,_Trilyte,_etc)	TRUE
0424	10.3032024453186	46886	28	028-A3L	aspirate	healthy	left	80	Male	White	38	serrated	4	Hiseq_1	Other_or_unknown	TRUE
0428	10.7815916085379	102019	28	028-A3R	aspirate	healthy	right	80	Male	White	38	serrated	4	Hiseq_1	Other_or_unknown	TRUE
0437	10.7657028977537	114055	29	029-A3L	aspirate	healthy	left	68	Female	White	25	serrated	4	Hiseq_1	PEG_w_lytes_(Golytely,_Trilyte,_etc)	TRUE
0439	10.6623580307852	108125	29	029-A3R	aspirate	healthy	right	68	Female	White	25	serrated	4	Hiseq_1	PEG_w_lytes_(Golytely,_Trilyte,_etc)	TRUE
0461	9.86326052597155	54173	31	031-A3L	aspirate	healthy	left	62	Male	White	45	TA	4	Hiseq_1	PEG_w_lytes_(Golytely,_Trilyte,_etc)	TRUE
0485	10.2014543749099	40700	33	033-A3L	aspirate	healthy	left	79	Male	White	24	TA	4	Hiseq_1	PEG_w_lytes_(Golytely,_Trilyte,_etc)	TRUE
0490	10.5407393455174	66297	33	033-A5	lavage	lavage	lavage	79	Male	White	24	TA	4	Hiseq_1	PEG_w_lytes_(Golytely,_Trilyte,_etc)	TRUE
0532	10.5060287845647	75888	37	037-A3L	aspirate	healthy	left	33	Male	White	23	healthy	4	Hiseq_1	Other_or_unknown	TRUE
0535	10.5357147094127	85526	37	037-A3R	aspirate	healthy	right	33	Male	White	23	healthy	4	Hiseq_1	Other_or_unknown	TRUE
0557	10.0691341447811	66850	39	039-A3L	aspirate	healthy	left	63	Female	Asian	8	serrated	4	Hiseq_1	PEG_w_lytes_(Golytely,_Trilyte,_etc)	TRUE
0559	9.818218135407	55915	39	039-A3R	aspirate	healthy	right	63	Female	Asian	8	serrated	4	Hiseq_1	PEG_w_lytes_(Golytely,_Trilyte,_etc)	TRUE
0569	9.52429130332616	25957	40	040-A3L	aspirate	healthy	left	58	Female	White	22	healthy	4	Hiseq_1	Other_or_unknown	TRUE
0571	8.38369683267184	20261	40	040-A3R	aspirate	healthy	right	58	Female	White	22	healthy	4	Hiseq_1	Other_or_unknown	TRUE
0592	9.91003400716169	26993	42	042-A3L	aspirate	healthy	left	70	Female	White	24	serrated	4	Hiseq_1	PEG_w_lytes_(Golytely,_Trilyte,_etc)	TRUE
0599	10.7477240978586	89358	42	042-A5	lavage	lavage	lavage	70	Female	White	24	serrated	4	Hiseq_1	PEG_w_lytes_(Golytely,_Trilyte,_etc)	TRUE
0616	9.97845412039989	60539	44	044-A3L	aspirate	healthy	left	73	Male	White	22	TA	4	Hiseq_1	PEG_w_lytes_(Golytely,_Trilyte,_etc)	TRUE
0619	9.78330974675891	65708	44	044-A3R	aspirate	healthy	right	73	Male	White	22	TA	4	Hiseq_1	PEG_w_lytes_(Golytely,_Trilyte,_etc)	TRUE
0629	9.41549685884161	20949	45	045-A3L	aspirate	healthy	left	73	Male	White	22	serrated	4	Hiseq_1	PEG_w_lytes_(Golytely,_Trilyte,_etc)	TRUE
0690	10.2670424754992	74910	50	050-A3L	aspirate	healthy	left	unknown	unknown	unknown	unknown	healthy	4	Hiseq_1	Other_or_unknown	TRUE
0693	10.1825946454966	58939	50	050-A3R	aspirate	healthy	right	unknown	unknown	unknown	unknown	healthy	4	Hiseq_1	Other_or_unknown	TRUE
0701	10.0383949465073	66243	51	051-A3L	aspirate	healthy	left	77	Male	White	25	TA	4	Hiseq_1	PEG_w_lytes_(Golytely,_Trilyte,_etc)	TRUE
0704	9.95591253778755	57208	51	051-A3R	aspirate	healthy	right	77	Male	White	25	TA	4	Hiseq_1	PEG_w_lytes_(Golytely,_Trilyte,_etc)	TRUE
0720	10.3882146222274	76410	52	052-A5	lavage	lavage	lavage	68	Male	White	22	TA	4	Hiseq_1	Miralax_(or_generic)	TRUE
0737	10.6445014485786	84622	54	054-A3L	aspirate	healthy	left	63	Male	White	26	serrated	4	Hiseq_1	PEG_w_lytes_(Golytely,_Trilyte,_etc)	TRUE
0740	10.489198462328	95812	54	054-A3R	aspirate	healthy	right	63	Male	White	26	serrated	4	Hiseq_1	PEG_w_lytes_(Golytely,_Trilyte,_etc)	TRUE
0750	9.89371957080495	35824	55	055-A3L	aspirate	healthy	left	unknown	unknown	unknown	unknown	healthy	4	Hiseq_1	Other_or_unknown	TRUE
0753	9.91396827607493	53469	55	055-A3R	aspirate	healthy	right	unknown	unknown	unknown	unknown	healthy	4	Hiseq_1	Other_or_unknown	TRUE
0761	9.70939187437519	56594	56	056-A3L	aspirate	healthy	left	52	Male	Hispanic	33	healthy	4	Hiseq_1	Other_or_unknown	TRUE
0765	9.55005511086729	59688	56	056-A3R	aspirate	healthy	right	52	Male	Hispanic	33	healthy	4	Hiseq_1	Other_or_unknown	TRUE
0777	10.3518245911439	68629	57	057-A3R	aspirate	healthy	right	55	Male	White	25	TA	4	Hiseq_1	PEG_w_lytes_(Golytely,_Trilyte,_etc)	TRUE
0785	10.471257682984	69393	58	058-A3L	aspirate	healthy	left	86	Female	Hispanic	21	TA	4	Hiseq_1	PEG_w_lytes_(Golytely,_Trilyte,_etc)	TRUE
0788	10.6104387319808	101630	58	058-A3R	aspirate	healthy	right	86	Female	Hispanic	21	TA	4	Hiseq_1	PEG_w_lytes_(Golytely,_Trilyte,_etc)	TRUE
0791	10.5742861259168	70481	58	058-A5	lavage	lavage	lavage	86	Female	Hispanic	21	TA	4	Hiseq_1	PEG_w_lytes_(Golytely,_Trilyte,_etc)	TRUE
0809	10.2429610377521	69031	60	060-A3L	aspirate	healthy	left	67	Male	White	25	healthy	4	Hiseq_1	Other_or_unknown	TRUE
0812	10.407882228102	78493	60	060-A3R	aspirate	healthy	right	67	Male	White	25	healthy	4	Hiseq_1	Other_or_unknown	TRUE
0825	10.0103319710476	58495	61	061-A3R	aspirate	healthy	right	62	Female	White	26	serrated	4	Hiseq_1	PEG_w_lytes_(Golytely,_Trilyte,_etc)	TRUE
0828	10.5229140080685	76315	61	061-A5	lavage	lavage	lavage	62	Female	White	26	serrated	4	Hiseq_1	PEG_w_lytes_(Golytely,_Trilyte,_etc)	TRUE
0834	9.02004622116992	33307	62	062-A3L	aspirate	healthy	left	65	Female	Asian	23	serrated	4	Hiseq_1	Miralax_(or_generic)	TRUE
0837	9.61898448439382	28038	62	062-A3R	aspirate	healthy	right	65	Female	Asian	23	serrated	4	Hiseq_1	Miralax_(or_generic)	TRUE
0846	10.2507456836458	69010	63	063-A3R	aspirate	healthy	right	68	Female	White	30	healthy	4	Hiseq_1	Other_or_unknown	TRUE
0857	9.36416720299262	52335	64	064-A3L	aspirate	healthy	left	32	Male	Hispanic	32	healthy	4	Hiseq_1	Other_or_unknown	TRUE
0859	9.39795645369442	51715	64	064-A3R	aspirate	healthy	right	32	Male	Hispanic	32	healthy	4	Hiseq_1	Other_or_unknown	TRUE
0872	10.7223600761041	99614	65	065-A3R	aspirate	healthy	right	67	Female	Asian	24	TA	4	Hiseq_1	Miralax_(or_generic)	TRUE
0875	10.7378087279707	79920	65	065-A5	lavage	lavage	lavage	67	Female	Asian	24	TA	4	Hiseq_1	Miralax_(or_generic)	TRUE
0886	10.9872515645339	121016	66	066-A3R	aspirate	healthy	right	51	Male	White	23	serrated	4	Hiseq_1	Miralax_(or_generic)	TRUE
0896	10.2342155810972	82991	67	067-A3L	aspirate	healthy	left	unknown	Female	White	22	healthy	4	Hiseq_1	Other_or_unknown	TRUE
0909	10.0523290470188	59614	68	068-A3L	aspirate	healthy	left	65	Female	White	48	TA	4	Hiseq_1	PEG_w_lytes_(Golytely,_Trilyte,_etc)	TRUE
0911	9.85090188377167	37785	68	068-A3R	aspirate	healthy	right	65	Female	White	48	TA	4	Hiseq_1	PEG_w_lytes_(Golytely,_Trilyte,_etc)	TRUE
0925	10.4799988398561	89875	69	069-A3R	aspirate	healthy	right	unknown	unknown	unknown	unknown	serrated	4	Hiseq_1	Other_or_unknown	TRUE
0935	10.8188945802538	104521	70	070-A3L	aspirate	healthy	left	90	Female	White	32	TA	4	Hiseq_1	PEG_w_lytes_(Golytely,_Trilyte,_etc)	TRUE
0938	10.784476589497	120049	70	070-A3R	aspirate	healthy	right	90	Female	White	32	TA	4	Hiseq_1	PEG_w_lytes_(Golytely,_Trilyte,_etc)	TRUE
0948	10.0592403733652	77706	71	071-A3L	aspirate	healthy	left	66	Male	White	24	healthy	4	Hiseq_1	Other_or_unknown	TRUE
0950	10.3600305153229	94332	71	071-A3R	aspirate	healthy	right	66	Male	White	24	healthy	4	Hiseq_1	Other_or_unknown	TRUE
0953	10.3876582595336	104014	71	071-A5	lavage	lavage	lavage	66	Male	White	24	healthy	4	Hiseq_1	Other_or_unknown	TRUE
0974	10.4819232457059	89579	73	073-A3L	aspirate	healthy	left	unknown	unknown	unknown	unknown	healthy	5	Hiseq_1	Other_or_unknown	TRUE
0976	10.4498696052491	86688	73	073-A3R	aspirate	healthy	right	unknown	unknown	unknown	unknown	healthy	5	Hiseq_1	Other_or_unknown	TRUE
0999	10.2403712562727	70670	75	075-A3L	aspirate	healthy	left	55	Female	Hispanic	28	TA	5	Hiseq_1	Other_or_unknown	TRUE
1003	9.78493710691763	47872	75	075-A3R	aspirate	healthy	right	55	Female	Hispanic	28	TA	5	Hiseq_1	Other_or_unknown	TRUE
1026	9.99275559732696	60580	77	077-A3L	aspirate	healthy	left	unknown	unknown	unknown	unknown	healthy	5	Hiseq_1	Other_or_unknown	TRUE
1029	9.69869859868719	74878	77	077-A3R	aspirate	healthy	right	unknown	unknown	unknown	unknown	healthy	5	Hiseq_1	Other_or_unknown	TRUE
1032	9.61180781459399	35428	77	077-A5	lavage	lavage	lavage	unknown	unknown	unknown	unknown	healthy	5	Hiseq_1	Other_or_unknown	TRUE
1040	9.90347651320932	32779	78	078-A3L	aspirate	healthy	left	49	Male	Asian	27	healthy	5	Hiseq_1	PEG_w_lytes_(Golytely,_Trilyte,_etc)	TRUE
1042	9.52170101716202	19594	78	078-A3R	aspirate	healthy	right	49	Male	Asian	27	healthy	5	Hiseq_1	PEG_w_lytes_(Golytely,_Trilyte,_etc)	FALSE
1045	10.0430910027664	37769	78	078-A5	lavage	lavage	lavage	49	Male	Asian	27	healthy	5	Hiseq_1	PEG_w_lytes_(Golytely,_Trilyte,_etc)	TRUE
1052	10.2533851649478	68169	79	079-A3L	aspirate	healthy	left	67	Female	Hispanic	28	serrated	5	Hiseq_1	PEG_w_lytes_(Golytely,_Trilyte,_etc)	TRUE
1056	10.1858150736462	55695	79	079-A3R	aspirate	healthy	right	67	Female	Hispanic	28	serrated	5	Hiseq_1	PEG_w_lytes_(Golytely,_Trilyte,_etc)	TRUE
1066	10.7155065459882	93916	80	080-A3L	aspirate	healthy	left	unknown	unknown	unknown	unknown	serrated	5	Hiseq_1	Other_or_unknown	TRUE
1068	10.6767453914202	102391	80	080-A3R	aspirate	healthy	right	unknown	unknown	unknown	unknown	serrated	5	Hiseq_1	Other_or_unknown	TRUE
1071	10.5379472746449	93804	80	080-A5	lavage	lavage	lavage	unknown	unknown	unknown	unknown	serrated	5	Hiseq_1	Other_or_unknown	TRUE
1079	9.49390553523629	50134	81	081-A3L	aspirate	healthy	left	57	Male	Asian	23	TA	5	Hiseq_1	Miralax_(or_generic)	TRUE
1081	9.48770136000435	36635	81	081-A3R	aspirate	healthy	right	57	Male	Asian	23	TA	5	Hiseq_1	Miralax_(or_generic)	TRUE
1104	10.0010259415005	47960	83	083-A3L	aspirate	healthy	left	44	Male	Asian	26	healthy	5	Hiseq_1	Other_or_unknown	TRUE
1108	10.0180702189084	49332	83	083-A3R	aspirate	healthy	right	44	Male	Asian	26	healthy	5	Hiseq_1	Other_or_unknown	TRUE
1117	9.81888949548582	31488	84	084-A3L	aspirate	healthy	left	59	Female	White	16	TA	5	Hiseq_1	Miralax_(or_generic)	TRUE
1120	10.0438572003995	59704	84	084-A3R	aspirate	healthy	right	59	Female	White	16	TA	5	Hiseq_1	Miralax_(or_generic)	TRUE
1130	10.3743617452007	82491	85	085-A3L	aspirate	healthy	left	67	Male	White	33	healthy	5	Hiseq_1	Other_or_unknown	TRUE
1134	10.2677235053061	68093	85	085-A3R	aspirate	healthy	right	67	Male	White	33	healthy	5	Hiseq_1	Other_or_unknown	TRUE
1159	11.099760265437	137549	87	087-A3R	aspirate	healthy	right	71	Female	White	31	TA	5	Hiseq_1	PEG_w_lytes_(Golytely,_Trilyte,_etc)	TRUE
1162	11.0581225492753	110154	87	087-A5	lavage	lavage	lavage	71	Female	White	31	TA	5	Hiseq_1	PEG_w_lytes_(Golytely,_Trilyte,_etc)	TRUE
1209	10.6598595889903	83607	91	091-A3L	aspirate	healthy	left	53	Male	White	33	serrated	5	Hiseq_1	PEG_w_lytes_(Golytely,_Trilyte,_etc)	TRUE
1211	10.6416536495244	87241	91	091-A3R	aspirate	healthy	right	53	Male	White	33	serrated	5	Hiseq_1	PEG_w_lytes_(Golytely,_Trilyte,_etc)	TRUE
1222	9.72394830709532	53551	92	092-A3L	aspirate	healthy	left	54	Female	Hispanic	27	serrated	5	Hiseq_1	PEG_w_lytes_(Golytely,_Trilyte,_etc)	TRUE
1228	9.46388243810006	30313	92	092-A5	lavage	lavage	lavage	54	Female	Hispanic	27	serrated	5	Hiseq_1	PEG_w_lytes_(Golytely,_Trilyte,_etc)	TRUE
1248	10.2205539141327	38247	94	094-A3L	aspirate	healthy	left	65	Female	White	24	healthy	5	Hiseq_1	Other_or_unknown	TRUE
1250	10.7867927858363	93822	94	094-A3R	aspirate	healthy	right	65	Female	White	24	healthy	5	Hiseq_1	Other_or_unknown	TRUE
1277	10.7262895550784	91435	96	096-A3R	aspirate	healthy	right	53	Male	White	24	healthy	5	Hiseq_1	Other_or_unknown	TRUE
1287	10.7175492082846	88272	97	097-A3L	aspirate	healthy	left	64	Female	White	23	healthy	5	Hiseq_1	Other_or_unknown	TRUE
1289	10.7440112876835	102635	97	097-A3R	aspirate	healthy	right	64	Female	White	23	healthy	5	Hiseq_1	Other_or_unknown	TRUE
1299	10.3275702699342	65999	98	098-A3L	aspirate	healthy	left	69	Male	White	27	healthy	5	Hiseq_1	Other_or_unknown	TRUE
1302	10.1374661758379	51964	98	098-A3R	aspirate	healthy	right	69	Male	White	27	healthy	5	Hiseq_1	Other_or_unknown	TRUE
1312	10.0398207213222	78727	99	099-A3L	aspirate	healthy	left	57	Female	White	19	TA	5	Hiseq_1	Miralax_(or_generic)	TRUE
1316	9.65659107684115	40372	99	099-A3R	aspirate	healthy	right	57	Female	White	19	TA	5	Hiseq_1	Miralax_(or_generic)	TRUE
1318	9.69274478464498	29820	99	099-A5	lavage	lavage	lavage	57	Female	White	19	TA	5	Hiseq_1	Miralax_(or_generic)	TRUE
1325	9.12100036779054	36589	100	100-A3L	aspirate	healthy	left	22	Male	White	24	serrated	5	Hiseq_1	PEG_w_lytes_(Golytely,_Trilyte,_etc)	TRUE
1328	8.76983619657437	35182	100	100-A3R	aspirate	healthy	right	22	Male	White	24	serrated	5	Hiseq_1	PEG_w_lytes_(Golytely,_Trilyte,_etc)	TRUE
1339	10.1906457239665	68256	101	101-A3L	aspirate	healthy	left	83	Male	Hispanic	20	TA	5	Hiseq_1	PEG_w_lytes_(Golytely,_Trilyte,_etc)	TRUE
1341	10.075024783953	48693	101	101-A3R	aspirate	healthy	right	83	Male	Hispanic	20	TA	5	Hiseq_1	PEG_w_lytes_(Golytely,_Trilyte,_etc)	TRUE
1365	10.4011200754258	51154	103	103-A3L	aspirate	healthy	left	56	Male	Black	25	serrated	5	Hiseq_1	PEG_w_lytes_(Golytely,_Trilyte,_etc)	TRUE
1378	11.0447102984804	115969	104	104-A3L	aspirate	healthy	left	33	Female	Asian	20	healthy	5	Hiseq_1	Other_or_unknown	TRUE
1380	10.9634983792332	99410	104	104-A3R	aspirate	healthy	right	33	Female	Asian	20	healthy	5	Hiseq_1	Other_or_unknown	TRUE
1391	9.90110454977696	57524	105	105-A3L	aspirate	healthy	left	52	Male	Hispanic	32	TA	5	Hiseq_1	PEG_w_lytes_(Golytely,_Trilyte,_etc)	TRUE
1393	9.78546163513466	48374	105	105-A3R	aspirate	healthy	right	52	Male	Hispanic	32	TA	5	Hiseq_1	PEG_w_lytes_(Golytely,_Trilyte,_etc)	TRUE
1403	10.4809574587299	58418	106	106-A3L	aspirate	healthy	left	65	Female	White	20	healthy	5	Hiseq_1	Other_or_unknown	TRUE
1406	10.6666800710807	89145	106	106-A3R	aspirate	healthy	right	65	Female	White	20	healthy	5	Hiseq_1	Other_or_unknown	TRUE
1417	9.86193807747554	48433	107	107-A3L	aspirate	healthy	left	65	Female	White	21	TA	5	Hiseq_1	PEG_w_lytes_(Golytely,_Trilyte,_etc)	TRUE
1420	9.84727526135872	51330	107	107-A3R	aspirate	healthy	right	65	Female	White	21	TA	5	Hiseq_1	PEG_w_lytes_(Golytely,_Trilyte,_etc)	TRUE
1429	10.2316750542804	52298	108	108-A3L	aspirate	healthy	left	66	Female	Black	26	healthy	5	Hiseq_1	Other_or_unknown	TRUE
1432	10.3478640700323	58272	108	108-A3R	aspirate	healthy	right	66	Female	Black	26	healthy	5	Hiseq_1	Other_or_unknown	TRUE
1443	9.83470598471648	73965	109	109-A3L	aspirate	healthy	left	73	Male	White	28	TA	5	Hiseq_1	PEG_w_lytes_(Golytely,_Trilyte,_etc)	TRUE
1445	9.91226866298107	58497	109	109-A3R	aspirate	healthy	right	73	Male	White	28	TA	5	Hiseq_1	PEG_w_lytes_(Golytely,_Trilyte,_etc)	TRUE
1449	10.0832466580895	66543	109	109-A5	lavage	lavage	lavage	73	Male	White	28	TA	5	Hiseq_1	PEG_w_lytes_(Golytely,_Trilyte,_etc)	TRUE
1455	9.796175567895	46147	110	110-A3L	aspirate	healthy	left	54	Male	White	31	healthy	5	Hiseq_1	Other_or_unknown	TRUE
1458	9.68174869620927	60508	110	110-A3R	aspirate	healthy	right	54	Male	White	31	healthy	5	Hiseq_1	Other_or_unknown	TRUE
1468	9.756789886841	77958	111	111-A3L	aspirate	healthy	left	53	Male	White	28	serrated	5	Hiseq_1	Miralax_(or_generic)	TRUE
1472	9.88203475670838	61984	111	111-A3R	aspirate	healthy	right	53	Male	White	28	serrated	5	Hiseq_1	Miralax_(or_generic)	TRUE
1494	10.3168085076199	63196	113	113-A3L	aspirate	healthy	left	51	Female	White	23	healthy	5	Hiseq_1	PEG_w_lytes_(Golytely,_Trilyte,_etc)	TRUE
1498	10.0183684825315	40619	113	113-A3R	aspirate	healthy	right	51	Female	White	23	healthy	5	Hiseq_1	PEG_w_lytes_(Golytely,_Trilyte,_etc)	TRUE
1508	9.50184126849315	31557	114	114-A3L	aspirate	healthy	left	52	Female	White	34	healthy	5	Hiseq_1	Other_or_unknown	TRUE
1510	9.32536189388505	24916	114	114-A3R	aspirate	healthy	right	52	Female	White	34	healthy	5	Hiseq_1	Other_or_unknown	TRUE
1520	9.93036434445372	38993	115	115-A3L	aspirate	healthy	left	70	Female	Hispanic	32	healthy	5	Hiseq_1	Other_or_unknown	TRUE
1524	9.57285801252883	32964	115	115-A3R	aspirate	healthy	right	70	Female	Hispanic	32	healthy	5	Hiseq_1	Other_or_unknown	TRUE
1534	10.0725363907266	65155	116	116-A3L	aspirate	healthy	left	64	Male	White	45	TA	5	Hiseq_1	PEG_w_lytes_(Golytely,_Trilyte,_etc)	TRUE
1536	9.45644717887016	26846	116	116-A3R	aspirate	healthy	right	64	Male	White	45	TA	5	Hiseq_1	PEG_w_lytes_(Golytely,_Trilyte,_etc)	TRUE
1546	9.92301968463666	52781	117	117-A3L	aspirate	healthy	left	55	Male	White	23	serrated	5	Hiseq_1	PEG_w_lytes_(Golytely,_Trilyte,_etc)	TRUE
1550	10.1101586393519	67287	117	117-A3R	aspirate	healthy	right	55	Male	White	23	serrated	5	Hiseq_1	PEG_w_lytes_(Golytely,_Trilyte,_etc)	TRUE
1572	9.42365157512504	25184	119	119-A3L	aspirate	healthy	left	67	Male	White	24	TA	5	Hiseq_1	PEG_w_lytes_(Golytely,_Trilyte,_etc)	TRUE
1584	10.4785405340615	76206	120	120-A3L	aspirate	healthy	left	66	Female	Hispanic	25	serrated	6	Hiseq_1	PEG_w_lytes_(Golytely,_Trilyte,_etc)	TRUE
1588	10.5909079512706	84319	120	120-A3R	aspirate	healthy	right	66	Female	Hispanic	25	serrated	6	Hiseq_1	PEG_w_lytes_(Golytely,_Trilyte,_etc)	TRUE
1597	10.3844083165994	78273	121	121-A3L	aspirate	healthy	left	32	Male	White	37	healthy	6	Hiseq_1	Other_or_unknown	TRUE
1600	10.3087025258104	74224	121	121-A3R	aspirate	healthy	right	32	Male	White	37	healthy	6	Hiseq_1	Other_or_unknown	TRUE
1613	9.53411045579616	34390	122	122-A3R	aspirate	healthy	right	68	Male	Asian	25	serrated	6	Hiseq_1	PEG_w_lytes_(Golytely,_Trilyte,_etc)	TRUE
1617	8.51192175151228	8334	122	122-A5	lavage	lavage	lavage	68	Male	Asian	25	serrated	6	Hiseq_1	PEG_w_lytes_(Golytely,_Trilyte,_etc)	FALSE
1637	10.8458297049025	96472	124	124-A3L	aspirate	healthy	left	60	Male	White	28	serrated	6	Hiseq_1	Miralax_(or_generic)	TRUE
1639	10.8723747482417	110500	124	124-A3R	aspirate	healthy	right	60	Male	White	28	serrated	6	Hiseq_1	Miralax_(or_generic)	TRUE
1650	9.92745692263672	39250	125	125-A3L	aspirate	healthy	left	53	Female	White	36	TA	6	Hiseq_1	Miralax_(or_generic)	TRUE
1652	10.1411609011895	50611	125	125-A3R	aspirate	healthy	right	53	Female	White	36	TA	6	Hiseq_1	Miralax_(or_generic)	TRUE
1663	9.14630098573318	14708	126	126-A3L	aspirate	healthy	left	71	Female	Asian	27	healthy	6	Hiseq_1	PEG_w_lytes_(Golytely,_Trilyte,_etc)	TRUE
1666	9.34663002300891	27028	126	126-A3R	aspirate	healthy	right	71	Female	Asian	27	healthy	6	Hiseq_1	PEG_w_lytes_(Golytely,_Trilyte,_etc)	TRUE
1676	9.84696871298754	43204	127	127-A3L	aspirate	healthy	left	50	Male	Asian	23	TA	6	Hiseq_1	Miralax_(or_generic)	TRUE
1679	9.8338031089525	36333	127	127-A3R	aspirate	healthy	right	50	Male	Asian	23	TA	6	Hiseq_1	Miralax_(or_generic)	TRUE
1688	10.1957535997981	60788	128	128-A3L	aspirate	healthy	left	80	Female	Hispanic	27	TA	6	Hiseq_1	PEG_w_lytes_(Golytely,_Trilyte,_etc)	TRUE
1695	9.54078616991047	26443	128	128-A5	lavage	lavage	lavage	80	Female	Hispanic	27	TA	6	Hiseq_1	PEG_w_lytes_(Golytely,_Trilyte,_etc)	TRUE
1703	10.7751086875303	84082	129	129-A3L	aspirate	healthy	left	69	Male	White	23	TA	6	Hiseq_1	Miralax_(or_generic)	TRUE
1706	10.8908618643892	98817	129	129-A3R	aspirate	healthy	right	69	Male	White	23	TA	6	Hiseq_1	Miralax_(or_generic)	TRUE
1717	9.49042746109807	38978	130	130-A3L	aspirate	healthy	left	75	Male	Asian	25	healthy	6	Hiseq_1	Other_or_unknown	TRUE
1720	9.60743282927507	40104	130	130-A3R	aspirate	healthy	right	75	Male	Asian	25	healthy	6	Hiseq_1	Other_or_unknown	TRUE
1745	9.20415241516965	15349	132	132-A3L	aspirate	healthy	left	64	Female	White	18	healthy	6	Hiseq_1	PEG_w_lytes_(Golytely,_Trilyte,_etc)	TRUE
1748	10.2171604729865	42460	132	132-A3R	aspirate	healthy	right	64	Female	White	18	healthy	6	Hiseq_1	PEG_w_lytes_(Golytely,_Trilyte,_etc)	TRUE
1760	10.1832168822035	79428	133	133-A3R	aspirate	healthy	right	67	Male	White	21	TA	6	Hiseq_1	Miralax_(or_generic)	TRUE
1763	10.3148422621477	73621	133	133-A5	lavage	lavage	lavage	67	Male	White	21	TA	6	Hiseq_1	Miralax_(or_generic)	TRUE
1771	9.47054433860205	19256	134	134-A3L	aspirate	healthy	left	46	Male	Asian	32	serrated	6	Hiseq_1	PEG_w_lytes_(Golytely,_Trilyte,_etc)	TRUE
1783	10.6722283111917	88750	135	135-A3L	aspirate	healthy	left	61	Male	White	24	TA	6	Hiseq_1	Other_or_unknown	TRUE
1789	10.6517132377837	94526	135	135-A5	lavage	lavage	lavage	61	Male	White	24	TA	6	Hiseq_1	Other_or_unknown	TRUE
1800	9.9549716782496	47750	136	136-A3R	aspirate	healthy	right	37	Female	White	19	healthy	6	Hiseq_1	Other_or_unknown	TRUE
1812	10.5199441077615	70746	137	137-A3R	aspirate	healthy	right	66	Male	Asian	31	TA	6	Hiseq_1	PEG_w_lytes_(Golytely,_Trilyte,_etc)	TRUE
1835	10.5702162231533	60939	139	139-A3L	aspirate	healthy	left	unknown	unknown	unknown	unknown	healthy	6	Hiseq_1	Other_or_unknown	TRUE
1838	10.8405906578496	97377	139	139-A3R	aspirate	healthy	right	unknown	unknown	unknown	unknown	healthy	6	Hiseq_1	Other_or_unknown	TRUE
1841	10.7705265770721	84916	139	139-A5	lavage	lavage	lavage	unknown	unknown	unknown	unknown	healthy	6	Hiseq_1	Other_or_unknown	TRUE
1849	10.4128492288942	65763	140	140-A3L	aspirate	healthy	left	55	Female	Asian	31	healthy	6	Hiseq_1	Other_or_unknown	TRUE
P008F	10.7336503931776	103084	8	P008F	fecal	fecal	fecal	61	Male	White	27	TA	6	Hiseq_1	fecal	TRUE
P011F	10.531979480378	69310	11	P011F	fecal	fecal	fecal	64	Male	White	26	TA	6	Hiseq_1	fecal	TRUE
P013F	10.2653794266261	61812	13	P013F	fecal	fecal	fecal	69	Female	White	28	serrated	6	Hiseq_1	fecal	TRUE
P018F	10.4154380447931	78111	18	P018F	fecal	fecal	fecal	60	Female	White	39	healthy	6	Hiseq_1	fecal	TRUE
P021F	10.7729505699653	90949	21	P021F	fecal	fecal	fecal	33	Male	White	23	healthy	6	Hiseq_1	fecal	TRUE
P033F	10.4635884594973	81894	33	P033F	fecal	fecal	fecal	79	Male	White	24	TA	6	Hiseq_1	fecal	TRUE
P034F	10.7744010814118	88761	34	P034F	fecal	fecal	fecal	56	Female	Asian	31	serrated	6	Hiseq_1	fecal	TRUE
P040F	10.8274670812897	103457	40	P040F	fecal	fecal	fecal	58	Female	White	22	healthy	6	Hiseq_1	fecal	TRUE
P042F	10.1681342471581	67225	42	P042F	fecal	fecal	fecal	70	Female	White	24	serrated	6	Hiseq_1	fecal	TRUE
P046F	10.4632667843773	81544	46	P046F	fecal	fecal	fecal	67	Female	White	39	TA	6	Hiseq_1	fecal	TRUE
P048F	10.1634860429113	73956	48	P048F	fecal	fecal	fecal	75	Female	Asian	21	TA	6	Hiseq_1	fecal	TRUE
P052F	10.6892344150877	99536	52	P052F	fecal	fecal	fecal	68	Male	White	22	TA	6	Hiseq_1	fecal	TRUE
P058F	10.9188569540296	104110	58	P058F	fecal	fecal	fecal	86	Female	Hispanic	21	TA	6	Hiseq_1	fecal	TRUE
P060F	10.5539457813478	60467	60	P060F	fecal	fecal	fecal	67	Male	White	25	healthy	6	Hiseq_1	fecal	TRUE
P061F	10.20236845492	57813	61	P061F	fecal	fecal	fecal	62	Female	White	26	serrated	6	Hiseq_1	fecal	TRUE
P062F	10.4837701458049	67616	62	P062F	fecal	fecal	fecal	65	Female	Asian	23	serrated	6	Hiseq_1	fecal	TRUE
P065F	10.5959793018846	67977	65	P065F	fecal	fecal	fecal	67	Female	Asian	24	TA	6	Hiseq_1	fecal	TRUE
P071F	10.4576555137177	73024	71	P071F	fecal	fecal	fecal	66	Male	White	24	healthy	6	Hiseq_1	fecal	TRUE
P076F	10.2089312664182	65956	76	P076F	fecal	fecal	fecal	54	Female	PI	27	TA	6	Hiseq_1	fecal	TRUE
P077F	10.1732602945601	62476	77	P077F	fecal	fecal	fecal	unknown	unknown	unknown	unknown	healthy	6	Hiseq_1	fecal	TRUE
P078F	9.97733323510874	62528	78	P078F	fecal	fecal	fecal	49	Male	Asian	27	healthy	6	Hiseq_1	fecal	TRUE
P079F	10.1964499996657	61791	79	P079F	fecal	fecal	fecal	67	Female	Hispanic	28	serrated	6	Hiseq_1	fecal	TRUE
P080F	10.6828760714086	85584	80	P080F	fecal	fecal	fecal	unknown	unknown	unknown	unknown	serrated	6	Hiseq_1	fecal	TRUE
P082F	10.5432891887625	74306	82	P082F	fecal	fecal	fecal	76	Male	Asian	29	TA	6	Hiseq_1	fecal	TRUE
P087F	10.6013407218012	76109	87	P087F	fecal	fecal	fecal	71	Female	White	31	TA	6	Hiseq_1	fecal	TRUE
P090F	10.5770192196716	80042	90	P090F	fecal	fecal	fecal	66	Female	White	39	TA	6	Hiseq_1	fecal	TRUE
P092F	10.1370028088657	76436	92	P092F	fecal	fecal	fecal	54	Female	Hispanic	27	serrated	6	Hiseq_1	fecal	TRUE
P099F	10.408086230048	66748	99	P099F	fecal	fecal	fecal	57	Female	White	19	TA	6	Hiseq_1	fecal	TRUE
P109F	10.5537520526734	72457	109	P109F	fecal	fecal	fecal	73	Male	White	28	TA	6	Hiseq_1	fecal	TRUE
P122F	9.57083053203975	53849	122	P122F	fecal	fecal	fecal	68	Male	Asian	25	serrated	6	Hiseq_1	fecal	TRUE
P129F	10.6739338686638	88905	129	P129F	fecal	fecal	fecal	69	Male	White	23	TA	6	Hiseq_1	fecal	TRUE
P132F	9.8378637832079	50957	132	P132F	fecal	fecal	fecal	64	Female	White	18	healthy	6	Hiseq_1	fecal	TRUE
P133F	10.3668068413628	90660	133	P133F	fecal	fecal	fecal	67	Male	White	21	TA	6	Hiseq_1	fecal	TRUE
P135F	10.5397308269028	88474	135	P135F	fecal	fecal	fecal	61	Male	White	24	TA	6	Hiseq_1	fecal	TRUE
P139F	11.0282151437929	108776	139	P139F	fecal	fecal	fecal	unknown	unknown	unknown	unknown	healthy	6	Hiseq_1	fecal	TRUE
