# Supplementary material for: Distinct colon mucosa microbiomes associated with tubular adenomas and serrated polyps
Source: NPJ Biofilms Microbiomes. 2022 Aug 29;8:69. doi: 10.1038/s41522-022-00328-6 (PMC9424272; doi:10.1038/s41522-022-00328-6)
Supplement: Supplementary file 5 — Source Data File [file 41522_2022_328_MOESM5_ESM.zip › Source_Data_File/Figure5c.txt]

Row.names	V1	V2	Patient	SampleLabel	SampleType	SampleSite	ColonLocation	Age	Gender	Ethnicity	BMI	MostMalignantPolypType	Plate	Sequencer	PrepType	InFinalAnalysis
0054	0.0473814235797958	0.187361722357304	4	004-A3L	aspirate	healthy	left	unknown	unknown	unknown	unknown	healthy	4	Hiseq_1	Other_or_unknown	TRUE
0058	0.0714813857008701	0.142353278587205	4	004-A3R	aspirate	healthy	right	unknown	unknown	unknown	unknown	healthy	4	Hiseq_1	Other_or_unknown	TRUE
0075	-0.151158200540828	-0.152633093853389	5	005-A3L	aspirate	healthy	left	63	Male	White	31	TA	4	Hiseq_1	PEG_w_lytes_(Golytely,_Trilyte,_etc)	TRUE
0109	-0.0842415784417077	0.238213072297682	7	007-A3L	aspirate	healthy	left	51	Male	White	25	TA	4	Hiseq_1	Miralax_(or_generic)	TRUE
0159	-0.123459192423434	0.173268154590633	10	010-A3L	aspirate	healthy	left	61	Male	White	37	serrated	4	Hiseq_1	PEG_w_lytes_(Golytely,_Trilyte,_etc)	TRUE
0172	0.0826311069527466	0.147217810684445	10	010-A3R	aspirate	healthy	right	61	Male	White	37	serrated	4	Hiseq_1	PEG_w_lytes_(Golytely,_Trilyte,_etc)	TRUE
0177	0.155428082379211	0.0588506632677949	11	011-A3L	aspirate	healthy	left	64	Male	White	26	TA	4	Hiseq_1	PEG_w_lytes_(Golytely,_Trilyte,_etc)	TRUE
0179	0.100975081253656	0.127455520573254	11	011-A5	lavage	lavage	lavage	64	Male	White	26	TA	4	Hiseq_1	PEG_w_lytes_(Golytely,_Trilyte,_etc)	TRUE
0241	-0.111649575491278	0.0422603533954366	15	015-A3R	aspirate	healthy	right	71	Male	Asian	27	healthy	4	Hiseq_1	Miralax_(or_generic)	TRUE
0245	-0.145730040208254	0.0727408640015998	15	015-A3L	aspirate	healthy	left	71	Male	Asian	27	healthy	4	Hiseq_1	Miralax_(or_generic)	TRUE
0308	-0.0973211399447798	-0.14613407854284	19	019-A3R	aspirate	healthy	right	55	Male	White	30	serrated	4	Hiseq_1	PEG_w_lytes_(Golytely,_Trilyte,_etc)	TRUE
0312	-0.158883623622479	-0.102779976263154	19	019-A3L	aspirate	healthy	left	55	Male	White	30	serrated	4	Hiseq_1	PEG_w_lytes_(Golytely,_Trilyte,_etc)	TRUE
0330	0.0504726461529449	0.0510152105789747	20	020-A3L	aspirate	healthy	left	54	Male	White	20	serrated	4	Hiseq_1	PEG_w_lytes_(Golytely,_Trilyte,_etc)	TRUE
0354	0.0124035242483826	-0.216182805427196	22	022-A3L	aspirate	healthy	left	37	Female	White	29	serrated	4	Hiseq_1	PEG_w_lytes_(Golytely,_Trilyte,_etc)	TRUE
0377	-0.212790592577387	0.191911845534594	24	024-A3L	aspirate	healthy	left	73	Male	White	24	serrated	4	Hiseq_1	PEG_w_lytes_(Golytely,_Trilyte,_etc)	TRUE
0379	-0.228454828670211	0.135725596320774	24	024-A3R	aspirate	healthy	right	73	Male	White	24	serrated	4	Hiseq_1	PEG_w_lytes_(Golytely,_Trilyte,_etc)	TRUE
0412	-0.105784845736396	-0.286649000486294	27	027-A3L	aspirate	healthy	left	73	Male	White	27	serrated	4	Hiseq_1	PEG_w_lytes_(Golytely,_Trilyte,_etc)	TRUE
0415	-0.104950380825286	-0.321391156725705	27	027-A3R	aspirate	healthy	right	73	Male	White	27	serrated	4	Hiseq_1	PEG_w_lytes_(Golytely,_Trilyte,_etc)	TRUE
0424	-0.174650720760245	0.0061318348292556	28	028-A3L	aspirate	healthy	left	80	Male	White	38	serrated	4	Hiseq_1	Other_or_unknown	TRUE
0428	-0.239790676253262	0.0163679562141827	28	028-A3R	aspirate	healthy	right	80	Male	White	38	serrated	4	Hiseq_1	Other_or_unknown	TRUE
0437	-0.041606731691849	0.111095573878886	29	029-A3L	aspirate	healthy	left	68	Female	White	25	serrated	4	Hiseq_1	PEG_w_lytes_(Golytely,_Trilyte,_etc)	TRUE
0439	-0.0292111481805414	0.0813400856088975	29	029-A3R	aspirate	healthy	right	68	Female	White	25	serrated	4	Hiseq_1	PEG_w_lytes_(Golytely,_Trilyte,_etc)	TRUE
0461	0.027789792488826	-0.158994695318082	31	031-A3L	aspirate	healthy	left	62	Male	White	45	TA	4	Hiseq_1	PEG_w_lytes_(Golytely,_Trilyte,_etc)	TRUE
0485	-0.0621774851848025	0.104614502267415	33	033-A3L	aspirate	healthy	left	79	Male	White	24	TA	4	Hiseq_1	PEG_w_lytes_(Golytely,_Trilyte,_etc)	TRUE
0490	-0.0891260439356869	0.106955513837435	33	033-A5	lavage	lavage	lavage	79	Male	White	24	TA	4	Hiseq_1	PEG_w_lytes_(Golytely,_Trilyte,_etc)	TRUE
0532	-0.183948809460809	0.01219721844095	37	037-A3L	aspirate	healthy	left	33	Male	White	23	healthy	4	Hiseq_1	Other_or_unknown	TRUE
0535	-0.154947091797876	-0.000968213485933331	37	037-A3R	aspirate	healthy	right	33	Male	White	23	healthy	4	Hiseq_1	Other_or_unknown	TRUE
0557	0.293958549254543	-0.260370951821918	39	039-A3L	aspirate	healthy	left	63	Female	Asian	8	serrated	4	Hiseq_1	PEG_w_lytes_(Golytely,_Trilyte,_etc)	TRUE
0559	0.246126477342008	-0.315193593746364	39	039-A3R	aspirate	healthy	right	63	Female	Asian	8	serrated	4	Hiseq_1	PEG_w_lytes_(Golytely,_Trilyte,_etc)	TRUE
0569	0.0131420151080618	0.0916990454632605	40	040-A3L	aspirate	healthy	left	58	Female	White	22	healthy	4	Hiseq_1	Other_or_unknown	TRUE
0571	0.10805180945233	0.141859296810563	40	040-A3R	aspirate	healthy	right	58	Female	White	22	healthy	4	Hiseq_1	Other_or_unknown	TRUE
0592	-0.0715273441604546	0.0605712503237123	42	042-A3L	aspirate	healthy	left	70	Female	White	24	serrated	4	Hiseq_1	PEG_w_lytes_(Golytely,_Trilyte,_etc)	TRUE
0599	-0.126808377590446	0.123810976932011	42	042-A5	lavage	lavage	lavage	70	Female	White	24	serrated	4	Hiseq_1	PEG_w_lytes_(Golytely,_Trilyte,_etc)	TRUE
0616	0.0684526760828545	-0.333024432304267	44	044-A3L	aspirate	healthy	left	73	Male	White	22	TA	4	Hiseq_1	PEG_w_lytes_(Golytely,_Trilyte,_etc)	TRUE
0619	0.0579668377917376	-0.334537859429667	44	044-A3R	aspirate	healthy	right	73	Male	White	22	TA	4	Hiseq_1	PEG_w_lytes_(Golytely,_Trilyte,_etc)	TRUE
0629	0.319801786043627	0.0297011710552738	45	045-A3L	aspirate	healthy	left	73	Male	White	22	serrated	4	Hiseq_1	PEG_w_lytes_(Golytely,_Trilyte,_etc)	TRUE
0690	-0.137907749913485	0.0028149178300495	50	050-A3L	aspirate	healthy	left	unknown	unknown	unknown	unknown	healthy	4	Hiseq_1	Other_or_unknown	TRUE
0693	-0.129999961302546	-0.00540424034938018	50	050-A3R	aspirate	healthy	right	unknown	unknown	unknown	unknown	healthy	4	Hiseq_1	Other_or_unknown	TRUE
0701	0.396551165261076	0.139081420426356	51	051-A3L	aspirate	healthy	left	77	Male	White	25	TA	4	Hiseq_1	PEG_w_lytes_(Golytely,_Trilyte,_etc)	TRUE
0704	0.396483552529766	0.137956875799622	51	051-A3R	aspirate	healthy	right	77	Male	White	25	TA	4	Hiseq_1	PEG_w_lytes_(Golytely,_Trilyte,_etc)	TRUE
0720	-0.0308887419314578	-0.0701231051035802	52	052-A5	lavage	lavage	lavage	68	Male	White	22	TA	4	Hiseq_1	Miralax_(or_generic)	TRUE
0737	-0.219821060945819	0.00431986737737024	54	054-A3L	aspirate	healthy	left	63	Male	White	26	serrated	4	Hiseq_1	PEG_w_lytes_(Golytely,_Trilyte,_etc)	TRUE
0740	-0.235342161895392	-0.0711757084584359	54	054-A3R	aspirate	healthy	right	63	Male	White	26	serrated	4	Hiseq_1	PEG_w_lytes_(Golytely,_Trilyte,_etc)	TRUE
0750	0.135983772966997	-0.0454732007648185	55	055-A3L	aspirate	healthy	left	unknown	unknown	unknown	unknown	healthy	4	Hiseq_1	Other_or_unknown	TRUE
0753	0.108974390724946	-0.127321851143291	55	055-A3R	aspirate	healthy	right	unknown	unknown	unknown	unknown	healthy	4	Hiseq_1	Other_or_unknown	TRUE
0761	-0.128894517515094	-0.288978196107364	56	056-A3L	aspirate	healthy	left	52	Male	Hispanic	33	healthy	4	Hiseq_1	Other_or_unknown	TRUE
0765	-0.145860902939307	-0.305288403702376	56	056-A3R	aspirate	healthy	right	52	Male	Hispanic	33	healthy	4	Hiseq_1	Other_or_unknown	TRUE
0777	0.0633350161027352	-0.0652091101440628	57	057-A3R	aspirate	healthy	right	55	Male	White	25	TA	4	Hiseq_1	PEG_w_lytes_(Golytely,_Trilyte,_etc)	TRUE
0785	-0.0213979963709092	-0.154143913967569	58	058-A3L	aspirate	healthy	left	86	Female	Hispanic	21	TA	4	Hiseq_1	PEG_w_lytes_(Golytely,_Trilyte,_etc)	TRUE
0788	-0.000179151579454156	-0.193040116933546	58	058-A3R	aspirate	healthy	right	86	Female	Hispanic	21	TA	4	Hiseq_1	PEG_w_lytes_(Golytely,_Trilyte,_etc)	TRUE
0791	0.0348880643915515	-0.116260773427743	58	058-A5	lavage	lavage	lavage	86	Female	Hispanic	21	TA	4	Hiseq_1	PEG_w_lytes_(Golytely,_Trilyte,_etc)	TRUE
0809	-0.145183854850109	-0.117856396872582	60	060-A3L	aspirate	healthy	left	67	Male	White	25	healthy	4	Hiseq_1	Other_or_unknown	TRUE
0812	-0.129483745710826	-0.0781752756657135	60	060-A3R	aspirate	healthy	right	67	Male	White	25	healthy	4	Hiseq_1	Other_or_unknown	TRUE
0825	-0.201534316871985	-0.18229403584909	61	061-A3R	aspirate	healthy	right	62	Female	White	26	serrated	4	Hiseq_1	PEG_w_lytes_(Golytely,_Trilyte,_etc)	TRUE
0828	-0.210764075623954	-0.032092963772628	61	061-A5	lavage	lavage	lavage	62	Female	White	26	serrated	4	Hiseq_1	PEG_w_lytes_(Golytely,_Trilyte,_etc)	TRUE
0834	0.460214454915244	0.139128404689022	62	062-A3L	aspirate	healthy	left	65	Female	Asian	23	serrated	4	Hiseq_1	Miralax_(or_generic)	TRUE
0837	0.506656829953695	0.093828026467677	62	062-A3R	aspirate	healthy	right	65	Female	Asian	23	serrated	4	Hiseq_1	Miralax_(or_generic)	TRUE
0846	-0.139365757436185	0.000802958353851107	63	063-A3R	aspirate	healthy	right	68	Female	White	30	healthy	4	Hiseq_1	Other_or_unknown	TRUE
0857	0.298657309194602	0.181812783826596	64	064-A3L	aspirate	healthy	left	32	Male	Hispanic	32	healthy	4	Hiseq_1	Other_or_unknown	TRUE
0859	0.298194543907008	0.180013710386192	64	064-A3R	aspirate	healthy	right	32	Male	Hispanic	32	healthy	4	Hiseq_1	Other_or_unknown	TRUE
0872	-0.124282531573864	0.0645399098684379	65	065-A3R	aspirate	healthy	right	67	Female	Asian	24	TA	4	Hiseq_1	Miralax_(or_generic)	TRUE
0875	-0.0485060964404348	0.195183333847032	65	065-A5	lavage	lavage	lavage	67	Female	Asian	24	TA	4	Hiseq_1	Miralax_(or_generic)	TRUE
0886	-0.203026232810779	0.158986455084781	66	066-A3R	aspirate	healthy	right	51	Male	White	23	serrated	4	Hiseq_1	Miralax_(or_generic)	TRUE
0896	-0.115129988178842	-0.156953545217509	67	067-A3L	aspirate	healthy	left	unknown	Female	White	22	healthy	4	Hiseq_1	Other_or_unknown	TRUE
0909	0.050708281848604	-0.29066077122818	68	068-A3L	aspirate	healthy	left	65	Female	White	48	TA	4	Hiseq_1	PEG_w_lytes_(Golytely,_Trilyte,_etc)	TRUE
0911	0.169940601642634	-0.0883772692863348	68	068-A3R	aspirate	healthy	right	65	Female	White	48	TA	4	Hiseq_1	PEG_w_lytes_(Golytely,_Trilyte,_etc)	TRUE
0925	-0.198483947986167	-0.113949749766426	69	069-A3R	aspirate	healthy	right	unknown	unknown	unknown	unknown	serrated	4	Hiseq_1	Other_or_unknown	TRUE
0935	-0.109788347879195	0.0486688923375191	70	070-A3L	aspirate	healthy	left	90	Female	White	32	TA	4	Hiseq_1	PEG_w_lytes_(Golytely,_Trilyte,_etc)	TRUE
0938	-0.0366083095698243	0.150776302874268	70	070-A3R	aspirate	healthy	right	90	Female	White	32	TA	4	Hiseq_1	PEG_w_lytes_(Golytely,_Trilyte,_etc)	TRUE
0948	-0.0391216861407067	0.232800864333228	71	071-A3L	aspirate	healthy	left	66	Male	White	24	healthy	4	Hiseq_1	Other_or_unknown	TRUE
0950	-0.0626331359130515	0.23666841286865	71	071-A3R	aspirate	healthy	right	66	Male	White	24	healthy	4	Hiseq_1	Other_or_unknown	TRUE
0953	-0.0648908470474526	0.241092647703494	71	071-A5	lavage	lavage	lavage	66	Male	White	24	healthy	4	Hiseq_1	Other_or_unknown	TRUE
0974	0.00642022176501871	-0.185851865479374	73	073-A3L	aspirate	healthy	left	unknown	unknown	unknown	unknown	healthy	5	Hiseq_1	Other_or_unknown	TRUE
0976	0.0612132602873242	-0.153844788836283	73	073-A3R	aspirate	healthy	right	unknown	unknown	unknown	unknown	healthy	5	Hiseq_1	Other_or_unknown	TRUE
0999	-0.00306054154180065	-0.0829317017131239	75	075-A3L	aspirate	healthy	left	55	Female	Hispanic	28	TA	5	Hiseq_1	Other_or_unknown	TRUE
1003	-0.0270841170356218	-0.208028315920397	75	075-A3R	aspirate	healthy	right	55	Female	Hispanic	28	TA	5	Hiseq_1	Other_or_unknown	TRUE
1026	-0.0745764914007452	-0.263949956605097	77	077-A3L	aspirate	healthy	left	unknown	unknown	unknown	unknown	healthy	5	Hiseq_1	Other_or_unknown	TRUE
1029	-0.0379977184923206	-0.196594741066103	77	077-A3R	aspirate	healthy	right	unknown	unknown	unknown	unknown	healthy	5	Hiseq_1	Other_or_unknown	TRUE
1032	-0.0235340576753028	-0.234040047368045	77	077-A5	lavage	lavage	lavage	unknown	unknown	unknown	unknown	healthy	5	Hiseq_1	Other_or_unknown	TRUE
1040	0.0985197262009157	0.034460942477265	78	078-A3L	aspirate	healthy	left	49	Male	Asian	27	healthy	5	Hiseq_1	PEG_w_lytes_(Golytely,_Trilyte,_etc)	TRUE
1042	0.127058748328486	0.0765278428555677	78	078-A3R	aspirate	healthy	right	49	Male	Asian	27	healthy	5	Hiseq_1	PEG_w_lytes_(Golytely,_Trilyte,_etc)	FALSE
1045	0.0786845990865318	0.103776313356349	78	078-A5	lavage	lavage	lavage	49	Male	Asian	27	healthy	5	Hiseq_1	PEG_w_lytes_(Golytely,_Trilyte,_etc)	TRUE
1052	-0.0427249096320272	-0.177157018954839	79	079-A3L	aspirate	healthy	left	67	Female	Hispanic	28	serrated	5	Hiseq_1	PEG_w_lytes_(Golytely,_Trilyte,_etc)	TRUE
1056	-0.0385678194023422	-0.120457510222343	79	079-A3R	aspirate	healthy	right	67	Female	Hispanic	28	serrated	5	Hiseq_1	PEG_w_lytes_(Golytely,_Trilyte,_etc)	TRUE
1066	-0.0970410046574492	0.0670022914849295	80	080-A3L	aspirate	healthy	left	unknown	unknown	unknown	unknown	serrated	5	Hiseq_1	Other_or_unknown	TRUE
1068	-0.0992090609128367	-0.0141989164053579	80	080-A3R	aspirate	healthy	right	unknown	unknown	unknown	unknown	serrated	5	Hiseq_1	Other_or_unknown	TRUE
1071	-0.0795645766806583	-0.0837595609801954	80	080-A5	lavage	lavage	lavage	unknown	unknown	unknown	unknown	serrated	5	Hiseq_1	Other_or_unknown	TRUE
1079	-0.0628692609629255	-0.309652949557271	81	081-A3L	aspirate	healthy	left	57	Male	Asian	23	TA	5	Hiseq_1	Miralax_(or_generic)	TRUE
1081	-0.0187728937584228	-0.282160684260639	81	081-A3R	aspirate	healthy	right	57	Male	Asian	23	TA	5	Hiseq_1	Miralax_(or_generic)	TRUE
1104	0.2163053683198	-0.148825393364781	83	083-A3L	aspirate	healthy	left	44	Male	Asian	26	healthy	5	Hiseq_1	Other_or_unknown	TRUE
1108	0.225462215134089	-0.164541107374863	83	083-A3R	aspirate	healthy	right	44	Male	Asian	26	healthy	5	Hiseq_1	Other_or_unknown	TRUE
1117	-0.0609962933641574	-0.0772666412230169	84	084-A3L	aspirate	healthy	left	59	Female	White	16	TA	5	Hiseq_1	Miralax_(or_generic)	TRUE
1120	-0.106796176678943	-0.111972623065625	84	084-A3R	aspirate	healthy	right	59	Female	White	16	TA	5	Hiseq_1	Miralax_(or_generic)	TRUE
1130	-0.0100213505080913	0.0866952099790309	85	085-A3L	aspirate	healthy	left	67	Male	White	33	healthy	5	Hiseq_1	Other_or_unknown	TRUE
1134	-0.00145088432949141	0.0890560627158882	85	085-A3R	aspirate	healthy	right	67	Male	White	33	healthy	5	Hiseq_1	Other_or_unknown	TRUE
1159	0.0370390039496711	0.155788103868031	87	087-A3R	aspirate	healthy	right	71	Female	White	31	TA	5	Hiseq_1	PEG_w_lytes_(Golytely,_Trilyte,_etc)	TRUE
1162	0.0114293079080221	0.194458156140732	87	087-A5	lavage	lavage	lavage	71	Female	White	31	TA	5	Hiseq_1	PEG_w_lytes_(Golytely,_Trilyte,_etc)	TRUE
1209	-0.0585068224731838	0.0389688703168143	91	091-A3L	aspirate	healthy	left	53	Male	White	33	serrated	5	Hiseq_1	PEG_w_lytes_(Golytely,_Trilyte,_etc)	TRUE
1211	-0.0526043705858156	0.0196785351457384	91	091-A3R	aspirate	healthy	right	53	Male	White	33	serrated	5	Hiseq_1	PEG_w_lytes_(Golytely,_Trilyte,_etc)	TRUE
1222	-0.130557241315351	-0.260236966423143	92	092-A3L	aspirate	healthy	left	54	Female	Hispanic	27	serrated	5	Hiseq_1	PEG_w_lytes_(Golytely,_Trilyte,_etc)	TRUE
1228	-0.105820464438651	-0.268135404111445	92	092-A5	lavage	lavage	lavage	54	Female	Hispanic	27	serrated	5	Hiseq_1	PEG_w_lytes_(Golytely,_Trilyte,_etc)	TRUE
1248	-0.0432626791592786	0.222232296345798	94	094-A3L	aspirate	healthy	left	65	Female	White	24	healthy	5	Hiseq_1	Other_or_unknown	TRUE
1250	-0.0895798903325867	0.24833135886664	94	094-A3R	aspirate	healthy	right	65	Female	White	24	healthy	5	Hiseq_1	Other_or_unknown	TRUE
1277	-0.231883702943125	0.11448841520703	96	096-A3R	aspirate	healthy	right	53	Male	White	24	healthy	5	Hiseq_1	Other_or_unknown	TRUE
1287	-0.120616978192672	-0.00316977949332834	97	097-A3L	aspirate	healthy	left	64	Female	White	23	healthy	5	Hiseq_1	Other_or_unknown	TRUE
1289	-0.134493361503841	-0.0386301232275964	97	097-A3R	aspirate	healthy	right	64	Female	White	23	healthy	5	Hiseq_1	Other_or_unknown	TRUE
1299	-0.0469828433459925	0.0234124777226705	98	098-A3L	aspirate	healthy	left	69	Male	White	27	healthy	5	Hiseq_1	Other_or_unknown	TRUE
1302	0.0120133417922018	0.083787241194191	98	098-A3R	aspirate	healthy	right	69	Male	White	27	healthy	5	Hiseq_1	Other_or_unknown	TRUE
1312	0.069545638241698	-0.133230413743092	99	099-A3L	aspirate	healthy	left	57	Female	White	19	TA	5	Hiseq_1	Miralax_(or_generic)	TRUE
1316	0.226079256587981	0.0556029379541993	99	099-A3R	aspirate	healthy	right	57	Female	White	19	TA	5	Hiseq_1	Miralax_(or_generic)	TRUE
1318	0.092086809133677	-0.192660888054471	99	099-A5	lavage	lavage	lavage	57	Female	White	19	TA	5	Hiseq_1	Miralax_(or_generic)	TRUE
1325	0.333215963173863	0.120242911053316	100	100-A3L	aspirate	healthy	left	22	Male	White	24	serrated	5	Hiseq_1	PEG_w_lytes_(Golytely,_Trilyte,_etc)	TRUE
1328	0.291658874232413	0.13448739888162	100	100-A3R	aspirate	healthy	right	22	Male	White	24	serrated	5	Hiseq_1	PEG_w_lytes_(Golytely,_Trilyte,_etc)	TRUE
1339	0.250991745797096	0.120609464639752	101	101-A3L	aspirate	healthy	left	83	Male	Hispanic	20	TA	5	Hiseq_1	PEG_w_lytes_(Golytely,_Trilyte,_etc)	TRUE
1341	0.123871185284705	0.121699332211719	101	101-A3R	aspirate	healthy	right	83	Male	Hispanic	20	TA	5	Hiseq_1	PEG_w_lytes_(Golytely,_Trilyte,_etc)	TRUE
1365	-0.0903405383146746	0.0731073798976056	103	103-A3L	aspirate	healthy	left	56	Male	Black	25	serrated	5	Hiseq_1	PEG_w_lytes_(Golytely,_Trilyte,_etc)	TRUE
1378	-0.22785584404349	0.160720397027037	104	104-A3L	aspirate	healthy	left	33	Female	Asian	20	healthy	5	Hiseq_1	Other_or_unknown	TRUE
1380	-0.221780097363379	0.15995777110799	104	104-A3R	aspirate	healthy	right	33	Female	Asian	20	healthy	5	Hiseq_1	Other_or_unknown	TRUE
1391	-0.0459526980869273	-0.255321719966385	105	105-A3L	aspirate	healthy	left	52	Male	Hispanic	32	TA	5	Hiseq_1	PEG_w_lytes_(Golytely,_Trilyte,_etc)	TRUE
1393	0.0752179506406401	-0.0845418770122885	105	105-A3R	aspirate	healthy	right	52	Male	Hispanic	32	TA	5	Hiseq_1	PEG_w_lytes_(Golytely,_Trilyte,_etc)	TRUE
1403	-0.0701135189497735	0.135356144724931	106	106-A3L	aspirate	healthy	left	65	Female	White	20	healthy	5	Hiseq_1	Other_or_unknown	TRUE
1406	-0.0871908202733704	0.123769417013969	106	106-A3R	aspirate	healthy	right	65	Female	White	20	healthy	5	Hiseq_1	Other_or_unknown	TRUE
1417	0.318059825780005	-0.151692403099455	107	107-A3L	aspirate	healthy	left	65	Female	White	21	TA	5	Hiseq_1	PEG_w_lytes_(Golytely,_Trilyte,_etc)	TRUE
1420	0.382230712403109	-0.0720437357455949	107	107-A3R	aspirate	healthy	right	65	Female	White	21	TA	5	Hiseq_1	PEG_w_lytes_(Golytely,_Trilyte,_etc)	TRUE
1429	-0.0344145743097961	0.0285445470675417	108	108-A3L	aspirate	healthy	left	66	Female	Black	26	healthy	5	Hiseq_1	Other_or_unknown	TRUE
1432	-0.0214041352874216	0.0550223183368326	108	108-A3R	aspirate	healthy	right	66	Female	Black	26	healthy	5	Hiseq_1	Other_or_unknown	TRUE
1443	0.140637749564891	-0.0898480078893531	109	109-A3L	aspirate	healthy	left	73	Male	White	28	TA	5	Hiseq_1	PEG_w_lytes_(Golytely,_Trilyte,_etc)	TRUE
1445	0.170659982068856	0.00663417406096738	109	109-A3R	aspirate	healthy	right	73	Male	White	28	TA	5	Hiseq_1	PEG_w_lytes_(Golytely,_Trilyte,_etc)	TRUE
1449	0.156490882272769	0.0125801422283048	109	109-A5	lavage	lavage	lavage	73	Male	White	28	TA	5	Hiseq_1	PEG_w_lytes_(Golytely,_Trilyte,_etc)	TRUE
1455	-0.0983941925129709	-0.292385306253195	110	110-A3L	aspirate	healthy	left	54	Male	White	31	healthy	5	Hiseq_1	Other_or_unknown	TRUE
1458	-0.119450471146288	-0.311366308172422	110	110-A3R	aspirate	healthy	right	54	Male	White	31	healthy	5	Hiseq_1	Other_or_unknown	TRUE
1468	-0.179976118311726	-0.243617274704748	111	111-A3L	aspirate	healthy	left	53	Male	White	28	serrated	5	Hiseq_1	Miralax_(or_generic)	TRUE
1472	-0.18118858515563	-0.238304464661082	111	111-A3R	aspirate	healthy	right	53	Male	White	28	serrated	5	Hiseq_1	Miralax_(or_generic)	TRUE
1494	0.153417228500651	0.177571407917299	113	113-A3L	aspirate	healthy	left	51	Female	White	23	healthy	5	Hiseq_1	PEG_w_lytes_(Golytely,_Trilyte,_etc)	TRUE
1498	0.0835445611038612	0.2153499935158	113	113-A3R	aspirate	healthy	right	51	Female	White	23	healthy	5	Hiseq_1	PEG_w_lytes_(Golytely,_Trilyte,_etc)	TRUE
1508	0.21319136396643	-0.342259600219303	114	114-A3L	aspirate	healthy	left	52	Female	White	34	healthy	5	Hiseq_1	Other_or_unknown	TRUE
1510	0.201508159090636	-0.331211893300288	114	114-A3R	aspirate	healthy	right	52	Female	White	34	healthy	5	Hiseq_1	Other_or_unknown	TRUE
1520	0.201286711168444	0.0628756153353063	115	115-A3L	aspirate	healthy	left	70	Female	Hispanic	32	healthy	5	Hiseq_1	Other_or_unknown	TRUE
1524	0.254125078270135	0.0320194062820394	115	115-A3R	aspirate	healthy	right	70	Female	Hispanic	32	healthy	5	Hiseq_1	Other_or_unknown	TRUE
1534	-0.00293559507597103	-0.0559736072791427	116	116-A3L	aspirate	healthy	left	64	Male	White	45	TA	5	Hiseq_1	PEG_w_lytes_(Golytely,_Trilyte,_etc)	TRUE
1536	0.153320443785002	0.0879445013718051	116	116-A3R	aspirate	healthy	right	64	Male	White	45	TA	5	Hiseq_1	PEG_w_lytes_(Golytely,_Trilyte,_etc)	TRUE
1546	0.242367682926087	0.108623208905631	117	117-A3L	aspirate	healthy	left	55	Male	White	23	serrated	5	Hiseq_1	PEG_w_lytes_(Golytely,_Trilyte,_etc)	TRUE
1550	0.272442958965228	0.0888621878453951	117	117-A3R	aspirate	healthy	right	55	Male	White	23	serrated	5	Hiseq_1	PEG_w_lytes_(Golytely,_Trilyte,_etc)	TRUE
1572	0.00799777890461672	0.151374305838444	119	119-A3L	aspirate	healthy	left	67	Male	White	24	TA	5	Hiseq_1	PEG_w_lytes_(Golytely,_Trilyte,_etc)	TRUE
1584	0.114797253582694	-0.0367840456675209	120	120-A3L	aspirate	healthy	left	66	Female	Hispanic	25	serrated	6	Hiseq_1	PEG_w_lytes_(Golytely,_Trilyte,_etc)	TRUE
1588	0.127662378840933	0.0129960367399794	120	120-A3R	aspirate	healthy	right	66	Female	Hispanic	25	serrated	6	Hiseq_1	PEG_w_lytes_(Golytely,_Trilyte,_etc)	TRUE
1597	0.178330521938361	-0.107533031735607	121	121-A3L	aspirate	healthy	left	32	Male	White	37	healthy	6	Hiseq_1	Other_or_unknown	TRUE
1600	0.169451270373528	-0.136174319635934	121	121-A3R	aspirate	healthy	right	32	Male	White	37	healthy	6	Hiseq_1	Other_or_unknown	TRUE
1613	0.449603577708233	0.10284008904378	122	122-A3R	aspirate	healthy	right	68	Male	Asian	25	serrated	6	Hiseq_1	PEG_w_lytes_(Golytely,_Trilyte,_etc)	TRUE
1617	0.37836639975138	0.123522327830243	122	122-A5	lavage	lavage	lavage	68	Male	Asian	25	serrated	6	Hiseq_1	PEG_w_lytes_(Golytely,_Trilyte,_etc)	FALSE
1637	-0.225974625891871	0.10499160426717	124	124-A3L	aspirate	healthy	left	60	Male	White	28	serrated	6	Hiseq_1	Miralax_(or_generic)	TRUE
1639	-0.233845387646723	0.102591317345405	124	124-A3R	aspirate	healthy	right	60	Male	White	28	serrated	6	Hiseq_1	Miralax_(or_generic)	TRUE
1650	0.0598933413071973	-0.258904705632727	125	125-A3L	aspirate	healthy	left	53	Female	White	36	TA	6	Hiseq_1	Miralax_(or_generic)	TRUE
1652	0.184938206838741	-0.0320767472289177	125	125-A3R	aspirate	healthy	right	53	Female	White	36	TA	6	Hiseq_1	Miralax_(or_generic)	TRUE
1663	0.2916806602205	-0.105223014509427	126	126-A3L	aspirate	healthy	left	71	Female	Asian	27	healthy	6	Hiseq_1	PEG_w_lytes_(Golytely,_Trilyte,_etc)	TRUE
1666	0.337853627181052	-0.0571227434844225	126	126-A3R	aspirate	healthy	right	71	Female	Asian	27	healthy	6	Hiseq_1	PEG_w_lytes_(Golytely,_Trilyte,_etc)	TRUE
1676	0.508776677610466	0.0536424959851714	127	127-A3L	aspirate	healthy	left	50	Male	Asian	23	TA	6	Hiseq_1	Miralax_(or_generic)	TRUE
1679	0.495038844880391	0.0566205449132435	127	127-A3R	aspirate	healthy	right	50	Male	Asian	23	TA	6	Hiseq_1	Miralax_(or_generic)	TRUE
1688	-0.0456068133663611	-0.0598339301767567	128	128-A3L	aspirate	healthy	left	80	Female	Hispanic	27	TA	6	Hiseq_1	PEG_w_lytes_(Golytely,_Trilyte,_etc)	TRUE
1695	-0.0618598658028771	-0.178122302930404	128	128-A5	lavage	lavage	lavage	80	Female	Hispanic	27	TA	6	Hiseq_1	PEG_w_lytes_(Golytely,_Trilyte,_etc)	TRUE
1703	0.0309501277902037	0.26945960236529	129	129-A3L	aspirate	healthy	left	69	Male	White	23	TA	6	Hiseq_1	Miralax_(or_generic)	TRUE
1706	0.0241911736326871	0.265705578364661	129	129-A3R	aspirate	healthy	right	69	Male	White	23	TA	6	Hiseq_1	Miralax_(or_generic)	TRUE
1717	0.168322708121146	-0.246793028890821	130	130-A3L	aspirate	healthy	left	75	Male	Asian	25	healthy	6	Hiseq_1	Other_or_unknown	TRUE
1720	0.192643938179167	-0.220496056503955	130	130-A3R	aspirate	healthy	right	75	Male	Asian	25	healthy	6	Hiseq_1	Other_or_unknown	TRUE
1745	0.139483602087032	0.155799232324295	132	132-A3L	aspirate	healthy	left	64	Female	White	18	healthy	6	Hiseq_1	PEG_w_lytes_(Golytely,_Trilyte,_etc)	TRUE
1748	0.0211904144611917	0.0290350918759401	132	132-A3R	aspirate	healthy	right	64	Female	White	18	healthy	6	Hiseq_1	PEG_w_lytes_(Golytely,_Trilyte,_etc)	TRUE
1760	-0.0491796853040149	-0.113242930020914	133	133-A3R	aspirate	healthy	right	67	Male	White	21	TA	6	Hiseq_1	Miralax_(or_generic)	TRUE
1763	-0.0394667036577952	-0.0509487855509454	133	133-A5	lavage	lavage	lavage	67	Male	White	21	TA	6	Hiseq_1	Miralax_(or_generic)	TRUE
1771	-0.0102788790695752	-0.0722785136886165	134	134-A3L	aspirate	healthy	left	46	Male	Asian	32	serrated	6	Hiseq_1	PEG_w_lytes_(Golytely,_Trilyte,_etc)	TRUE
1783	0.17653157217084	-0.00890656985530535	135	135-A3L	aspirate	healthy	left	61	Male	White	24	TA	6	Hiseq_1	Other_or_unknown	TRUE
1789	0.173607227249384	-0.0338506740048408	135	135-A5	lavage	lavage	lavage	61	Male	White	24	TA	6	Hiseq_1	Other_or_unknown	TRUE
1800	-0.00239519415594742	0.155422942180284	136	136-A3R	aspirate	healthy	right	37	Female	White	19	healthy	6	Hiseq_1	Other_or_unknown	TRUE
1812	-0.0729456813431163	0.194412557208368	137	137-A3R	aspirate	healthy	right	66	Male	Asian	31	TA	6	Hiseq_1	PEG_w_lytes_(Golytely,_Trilyte,_etc)	TRUE
1835	-0.0118978521336546	0.174445550223395	139	139-A3L	aspirate	healthy	left	unknown	unknown	unknown	unknown	healthy	6	Hiseq_1	Other_or_unknown	TRUE
1838	-0.00832978706519137	0.165489640045303	139	139-A3R	aspirate	healthy	right	unknown	unknown	unknown	unknown	healthy	6	Hiseq_1	Other_or_unknown	TRUE
1841	-0.000612430275424577	0.151511916979221	139	139-A5	lavage	lavage	lavage	unknown	unknown	unknown	unknown	healthy	6	Hiseq_1	Other_or_unknown	TRUE
1849	0.166282966439412	-0.112676008401466	140	140-A3L	aspirate	healthy	left	55	Female	Asian	31	healthy	6	Hiseq_1	Other_or_unknown	TRUE
P008F	-0.209417555460063	0.0068918267208593	8	P008F	fecal	fecal	fecal	61	Male	White	27	TA	6	Hiseq_1	fecal	TRUE
P011F	0.131591700206995	0.14686638721705	11	P011F	fecal	fecal	fecal	64	Male	White	26	TA	6	Hiseq_1	fecal	TRUE
P013F	-0.100474343801117	-0.0646351351196755	13	P013F	fecal	fecal	fecal	69	Female	White	28	serrated	6	Hiseq_1	fecal	TRUE
P018F	-0.11519730087677	0.136844354496115	18	P018F	fecal	fecal	fecal	60	Female	White	39	healthy	6	Hiseq_1	fecal	TRUE
P021F	-0.186199889049858	0.236527918467638	21	P021F	fecal	fecal	fecal	33	Male	White	23	healthy	6	Hiseq_1	fecal	TRUE
P033F	-0.109329106564432	0.261073102245218	33	P033F	fecal	fecal	fecal	79	Male	White	24	TA	6	Hiseq_1	fecal	TRUE
P034F	-0.174640650482663	0.188233414638848	34	P034F	fecal	fecal	fecal	56	Female	Asian	31	serrated	6	Hiseq_1	fecal	TRUE
P040F	-0.234287778587418	0.140867295209209	40	P040F	fecal	fecal	fecal	58	Female	White	22	healthy	6	Hiseq_1	fecal	TRUE
P042F	-0.102717573882071	0.14291597362275	42	P042F	fecal	fecal	fecal	70	Female	White	24	serrated	6	Hiseq_1	fecal	TRUE
P046F	-0.184982065549318	-0.132262887962119	46	P046F	fecal	fecal	fecal	67	Female	White	39	TA	6	Hiseq_1	fecal	TRUE
P048F	-0.0669717331718095	0.168811140765056	48	P048F	fecal	fecal	fecal	75	Female	Asian	21	TA	6	Hiseq_1	fecal	TRUE
P052F	-0.206433287772994	-0.00682350526348292	52	P052F	fecal	fecal	fecal	68	Male	White	22	TA	6	Hiseq_1	fecal	TRUE
P058F	-0.0202243637108446	0.187649302808248	58	P058F	fecal	fecal	fecal	86	Female	Hispanic	21	TA	6	Hiseq_1	fecal	TRUE
P060F	-0.17973627505672	0.176050823155839	60	P060F	fecal	fecal	fecal	67	Male	White	25	healthy	6	Hiseq_1	fecal	TRUE
P061F	-0.0131767798842082	0.266316859250847	61	P061F	fecal	fecal	fecal	62	Female	White	26	serrated	6	Hiseq_1	fecal	TRUE
P062F	0.157430615297185	0.184057244850375	62	P062F	fecal	fecal	fecal	65	Female	Asian	23	serrated	6	Hiseq_1	fecal	TRUE
P065F	-0.0897933819600382	0.245030433624269	65	P065F	fecal	fecal	fecal	67	Female	Asian	24	TA	6	Hiseq_1	fecal	TRUE
P071F	-0.111959609965292	0.275252997472154	71	P071F	fecal	fecal	fecal	66	Male	White	24	healthy	6	Hiseq_1	fecal	TRUE
P076F	-0.151291304575802	0.0297286805226837	76	P076F	fecal	fecal	fecal	54	Female	PI	27	TA	6	Hiseq_1	fecal	TRUE
P077F	-0.126049544880709	0.0366564655641698	77	P077F	fecal	fecal	fecal	unknown	unknown	unknown	unknown	healthy	6	Hiseq_1	fecal	TRUE
P078F	-0.124499820599101	-0.131502891180257	78	P078F	fecal	fecal	fecal	49	Male	Asian	27	healthy	6	Hiseq_1	fecal	TRUE
P079F	-0.17726665744695	-0.119837274320834	79	P079F	fecal	fecal	fecal	67	Female	Hispanic	28	serrated	6	Hiseq_1	fecal	TRUE
P080F	-0.196735443891662	0.0371642774896625	80	P080F	fecal	fecal	fecal	unknown	unknown	unknown	unknown	serrated	6	Hiseq_1	fecal	TRUE
P082F	-0.156758159196178	0.08238552956249	82	P082F	fecal	fecal	fecal	76	Male	Asian	29	TA	6	Hiseq_1	fecal	TRUE
P087F	-0.122734076967089	0.144943139287892	87	P087F	fecal	fecal	fecal	71	Female	White	31	TA	6	Hiseq_1	fecal	TRUE
P090F	-0.22044400673073	-0.0376806489088685	90	P090F	fecal	fecal	fecal	66	Female	White	39	TA	6	Hiseq_1	fecal	TRUE
P092F	-0.121568349854532	0.108764673420507	92	P092F	fecal	fecal	fecal	54	Female	Hispanic	27	serrated	6	Hiseq_1	fecal	TRUE
P099F	-0.156322169790936	0.0774825600770859	99	P099F	fecal	fecal	fecal	57	Female	White	19	TA	6	Hiseq_1	fecal	TRUE
P109F	-0.190662497011967	0.112554225078581	109	P109F	fecal	fecal	fecal	73	Male	White	28	TA	6	Hiseq_1	fecal	TRUE
P122F	0.0389423868593604	0.204332629551738	122	P122F	fecal	fecal	fecal	68	Male	Asian	25	serrated	6	Hiseq_1	fecal	TRUE
P129F	-0.0578531322032381	0.30577517515662	129	P129F	fecal	fecal	fecal	69	Male	White	23	TA	6	Hiseq_1	fecal	TRUE
P132F	0.055058479136705	0.169310314247756	132	P132F	fecal	fecal	fecal	64	Female	White	18	healthy	6	Hiseq_1	fecal	TRUE
P133F	-0.161762822523593	0.0303085798842912	133	P133F	fecal	fecal	fecal	67	Male	White	21	TA	6	Hiseq_1	fecal	TRUE
P135F	-0.101910733633967	-0.0521153309157907	135	P135F	fecal	fecal	fecal	61	Male	White	24	TA	6	Hiseq_1	fecal	TRUE
P139F	-0.177431076234368	0.242189730994943	139	P139F	fecal	fecal	fecal	unknown	unknown	unknown	unknown	healthy	6	Hiseq_1	fecal	TRUE
