# Supplementary material for: Distinct colon mucosa microbiomes associated with tubular adenomas and serrated polyps
Source: NPJ Biofilms Microbiomes. 2022 Aug 29;8:69. doi: 10.1038/s41522-022-00328-6 (PMC9424272; doi:10.1038/s41522-022-00328-6)
Supplement: Supplementary file 5 — Source Data File [file 41522_2022_328_MOESM5_ESM.zip › Source_Data_File/Figure5d.txt]

Row.names	DIAMOND	RPKG	Patient	SampleLabel	SampleType	SampleSite	ColonLocation	Age	Gender	Ethnicity	BMI	MostMalignantPolypType	Plate	Sequencer	PrepType	InFinalAnalysis
0054	CE4	0	4	004-A3L	aspirate	healthy	left	unknown	unknown	unknown	unknown	healthy	4	Hiseq_1	Other_or_unknown	TRUE
0054	GT2	0	4	004-A3L	aspirate	healthy	left	unknown	unknown	unknown	unknown	healthy	4	Hiseq_1	Other_or_unknown	TRUE
0054	GT26	0	4	004-A3L	aspirate	healthy	left	unknown	unknown	unknown	unknown	healthy	4	Hiseq_1	Other_or_unknown	TRUE
0054	GT28	0	4	004-A3L	aspirate	healthy	left	unknown	unknown	unknown	unknown	healthy	4	Hiseq_1	Other_or_unknown	TRUE
0054	GT4	0	4	004-A3L	aspirate	healthy	left	unknown	unknown	unknown	unknown	healthy	4	Hiseq_1	Other_or_unknown	TRUE
0054	GT51	0	4	004-A3L	aspirate	healthy	left	unknown	unknown	unknown	unknown	healthy	4	Hiseq_1	Other_or_unknown	TRUE
0058	CE4	0	4	004-A3R	aspirate	healthy	right	unknown	unknown	unknown	unknown	healthy	4	Hiseq_1	Other_or_unknown	TRUE
0058	GT2	0	4	004-A3R	aspirate	healthy	right	unknown	unknown	unknown	unknown	healthy	4	Hiseq_1	Other_or_unknown	TRUE
0058	GT26	0	4	004-A3R	aspirate	healthy	right	unknown	unknown	unknown	unknown	healthy	4	Hiseq_1	Other_or_unknown	TRUE
0058	GT28	0	4	004-A3R	aspirate	healthy	right	unknown	unknown	unknown	unknown	healthy	4	Hiseq_1	Other_or_unknown	TRUE
0058	GT4	0	4	004-A3R	aspirate	healthy	right	unknown	unknown	unknown	unknown	healthy	4	Hiseq_1	Other_or_unknown	TRUE
0058	GT51	0	4	004-A3R	aspirate	healthy	right	unknown	unknown	unknown	unknown	healthy	4	Hiseq_1	Other_or_unknown	TRUE
0075	CE4	0.0323459925369458	5	005-A3L	aspirate	healthy	left	63	Male	White	31	TA	4	Hiseq_1	PEG_w_lytes_(Golytely,_Trilyte,_etc)	TRUE
0075	GT2	0.047703471061039	5	005-A3L	aspirate	healthy	left	63	Male	White	31	TA	4	Hiseq_1	PEG_w_lytes_(Golytely,_Trilyte,_etc)	TRUE
0075	GT26	0	5	005-A3L	aspirate	healthy	left	63	Male	White	31	TA	4	Hiseq_1	PEG_w_lytes_(Golytely,_Trilyte,_etc)	TRUE
0075	GT28	0.0148069985178798	5	005-A3L	aspirate	healthy	left	63	Male	White	31	TA	4	Hiseq_1	PEG_w_lytes_(Golytely,_Trilyte,_etc)	TRUE
0075	GT4	0.104011117306302	5	005-A3L	aspirate	healthy	left	63	Male	White	31	TA	4	Hiseq_1	PEG_w_lytes_(Golytely,_Trilyte,_etc)	TRUE
0075	GT51	0.0211762606742568	5	005-A3L	aspirate	healthy	left	63	Male	White	31	TA	4	Hiseq_1	PEG_w_lytes_(Golytely,_Trilyte,_etc)	TRUE
0109	CE4	0	7	007-A3L	aspirate	healthy	left	51	Male	White	25	TA	4	Hiseq_1	Miralax_(or_generic)	TRUE
0109	GT2	0.0194165241433486	7	007-A3L	aspirate	healthy	left	51	Male	White	25	TA	4	Hiseq_1	Miralax_(or_generic)	TRUE
0109	GT26	0	7	007-A3L	aspirate	healthy	left	51	Male	White	25	TA	4	Hiseq_1	Miralax_(or_generic)	TRUE
0109	GT28	0	7	007-A3L	aspirate	healthy	left	51	Male	White	25	TA	4	Hiseq_1	Miralax_(or_generic)	TRUE
0109	GT4	0	7	007-A3L	aspirate	healthy	left	51	Male	White	25	TA	4	Hiseq_1	Miralax_(or_generic)	TRUE
0109	GT51	0	7	007-A3L	aspirate	healthy	left	51	Male	White	25	TA	4	Hiseq_1	Miralax_(or_generic)	TRUE
0159	CE4	0.0248138406853953	10	010-A3L	aspirate	healthy	left	61	Male	White	37	serrated	4	Hiseq_1	PEG_w_lytes_(Golytely,_Trilyte,_etc)	TRUE
0159	GT2	0.0188430130189658	10	010-A3L	aspirate	healthy	left	61	Male	White	37	serrated	4	Hiseq_1	PEG_w_lytes_(Golytely,_Trilyte,_etc)	TRUE
0159	GT26	0	10	010-A3L	aspirate	healthy	left	61	Male	White	37	serrated	4	Hiseq_1	PEG_w_lytes_(Golytely,_Trilyte,_etc)	TRUE
0159	GT28	0.00851925864924114	10	010-A3L	aspirate	healthy	left	61	Male	White	37	serrated	4	Hiseq_1	PEG_w_lytes_(Golytely,_Trilyte,_etc)	TRUE
0159	GT4	0	10	010-A3L	aspirate	healthy	left	61	Male	White	37	serrated	4	Hiseq_1	PEG_w_lytes_(Golytely,_Trilyte,_etc)	TRUE
0159	GT51	0.00304595900529576	10	010-A3L	aspirate	healthy	left	61	Male	White	37	serrated	4	Hiseq_1	PEG_w_lytes_(Golytely,_Trilyte,_etc)	TRUE
0172	CE4	0	10	010-A3R	aspirate	healthy	right	61	Male	White	37	serrated	4	Hiseq_1	PEG_w_lytes_(Golytely,_Trilyte,_etc)	TRUE
0172	GT2	0	10	010-A3R	aspirate	healthy	right	61	Male	White	37	serrated	4	Hiseq_1	PEG_w_lytes_(Golytely,_Trilyte,_etc)	TRUE
0172	GT26	0	10	010-A3R	aspirate	healthy	right	61	Male	White	37	serrated	4	Hiseq_1	PEG_w_lytes_(Golytely,_Trilyte,_etc)	TRUE
0172	GT28	0	10	010-A3R	aspirate	healthy	right	61	Male	White	37	serrated	4	Hiseq_1	PEG_w_lytes_(Golytely,_Trilyte,_etc)	TRUE
0172	GT4	0	10	010-A3R	aspirate	healthy	right	61	Male	White	37	serrated	4	Hiseq_1	PEG_w_lytes_(Golytely,_Trilyte,_etc)	TRUE
0172	GT51	0	10	010-A3R	aspirate	healthy	right	61	Male	White	37	serrated	4	Hiseq_1	PEG_w_lytes_(Golytely,_Trilyte,_etc)	TRUE
0177	CE4	0	11	011-A3L	aspirate	healthy	left	64	Male	White	26	TA	4	Hiseq_1	PEG_w_lytes_(Golytely,_Trilyte,_etc)	TRUE
0177	GT2	0	11	011-A3L	aspirate	healthy	left	64	Male	White	26	TA	4	Hiseq_1	PEG_w_lytes_(Golytely,_Trilyte,_etc)	TRUE
0177	GT26	0	11	011-A3L	aspirate	healthy	left	64	Male	White	26	TA	4	Hiseq_1	PEG_w_lytes_(Golytely,_Trilyte,_etc)	TRUE
0177	GT28	0	11	011-A3L	aspirate	healthy	left	64	Male	White	26	TA	4	Hiseq_1	PEG_w_lytes_(Golytely,_Trilyte,_etc)	TRUE
0177	GT4	0	11	011-A3L	aspirate	healthy	left	64	Male	White	26	TA	4	Hiseq_1	PEG_w_lytes_(Golytely,_Trilyte,_etc)	TRUE
0177	GT51	0	11	011-A3L	aspirate	healthy	left	64	Male	White	26	TA	4	Hiseq_1	PEG_w_lytes_(Golytely,_Trilyte,_etc)	TRUE
0241	CE4	0.0760968488830354	15	015-A3R	aspirate	healthy	right	71	Male	Asian	27	healthy	4	Hiseq_1	Miralax_(or_generic)	TRUE
0241	GT2	0.0927817997704576	15	015-A3R	aspirate	healthy	right	71	Male	Asian	27	healthy	4	Hiseq_1	Miralax_(or_generic)	TRUE
0241	GT26	0.030507488823803	15	015-A3R	aspirate	healthy	right	71	Male	Asian	27	healthy	4	Hiseq_1	Miralax_(or_generic)	TRUE
0241	GT28	0.0104869492831823	15	015-A3R	aspirate	healthy	right	71	Male	Asian	27	healthy	4	Hiseq_1	Miralax_(or_generic)	TRUE
0241	GT4	0	15	015-A3R	aspirate	healthy	right	71	Male	Asian	27	healthy	4	Hiseq_1	Miralax_(or_generic)	TRUE
0241	GT51	0.0160132669552327	15	015-A3R	aspirate	healthy	right	71	Male	Asian	27	healthy	4	Hiseq_1	Miralax_(or_generic)	TRUE
0245	CE4	0.0561730685605294	15	015-A3L	aspirate	healthy	left	71	Male	Asian	27	healthy	4	Hiseq_1	Miralax_(or_generic)	TRUE
0245	GT2	0.112929721955433	15	015-A3L	aspirate	healthy	left	71	Male	Asian	27	healthy	4	Hiseq_1	Miralax_(or_generic)	TRUE
0245	GT26	0.0394099591679603	15	015-A3L	aspirate	healthy	left	71	Male	Asian	27	healthy	4	Hiseq_1	Miralax_(or_generic)	TRUE
0245	GT28	0.0647486762659774	15	015-A3L	aspirate	healthy	left	71	Male	Asian	27	healthy	4	Hiseq_1	Miralax_(or_generic)	TRUE
0245	GT4	0.0135471734639864	15	015-A3L	aspirate	healthy	left	71	Male	Asian	27	healthy	4	Hiseq_1	Miralax_(or_generic)	TRUE
0245	GT51	0.0310292105897115	15	015-A3L	aspirate	healthy	left	71	Male	Asian	27	healthy	4	Hiseq_1	Miralax_(or_generic)	TRUE
0308	CE4	0	19	019-A3R	aspirate	healthy	right	55	Male	White	30	serrated	4	Hiseq_1	PEG_w_lytes_(Golytely,_Trilyte,_etc)	TRUE
0308	GT2	0.057483866974741	19	019-A3R	aspirate	healthy	right	55	Male	White	30	serrated	4	Hiseq_1	PEG_w_lytes_(Golytely,_Trilyte,_etc)	TRUE
0308	GT26	0	19	019-A3R	aspirate	healthy	right	55	Male	White	30	serrated	4	Hiseq_1	PEG_w_lytes_(Golytely,_Trilyte,_etc)	TRUE
0308	GT28	0	19	019-A3R	aspirate	healthy	right	55	Male	White	30	serrated	4	Hiseq_1	PEG_w_lytes_(Golytely,_Trilyte,_etc)	TRUE
0308	GT4	0	19	019-A3R	aspirate	healthy	right	55	Male	White	30	serrated	4	Hiseq_1	PEG_w_lytes_(Golytely,_Trilyte,_etc)	TRUE
0308	GT51	0	19	019-A3R	aspirate	healthy	right	55	Male	White	30	serrated	4	Hiseq_1	PEG_w_lytes_(Golytely,_Trilyte,_etc)	TRUE
0312	CE4	0	19	019-A3L	aspirate	healthy	left	55	Male	White	30	serrated	4	Hiseq_1	PEG_w_lytes_(Golytely,_Trilyte,_etc)	TRUE
0312	GT2	0.0260241118585177	19	019-A3L	aspirate	healthy	left	55	Male	White	30	serrated	4	Hiseq_1	PEG_w_lytes_(Golytely,_Trilyte,_etc)	TRUE
0312	GT26	0	19	019-A3L	aspirate	healthy	left	55	Male	White	30	serrated	4	Hiseq_1	PEG_w_lytes_(Golytely,_Trilyte,_etc)	TRUE
0312	GT28	0	19	019-A3L	aspirate	healthy	left	55	Male	White	30	serrated	4	Hiseq_1	PEG_w_lytes_(Golytely,_Trilyte,_etc)	TRUE
0312	GT4	0	19	019-A3L	aspirate	healthy	left	55	Male	White	30	serrated	4	Hiseq_1	PEG_w_lytes_(Golytely,_Trilyte,_etc)	TRUE
0312	GT51	0	19	019-A3L	aspirate	healthy	left	55	Male	White	30	serrated	4	Hiseq_1	PEG_w_lytes_(Golytely,_Trilyte,_etc)	TRUE
0330	CE4	0	20	020-A3L	aspirate	healthy	left	54	Male	White	20	serrated	4	Hiseq_1	PEG_w_lytes_(Golytely,_Trilyte,_etc)	TRUE
0330	GT2	0.00809232820402969	20	020-A3L	aspirate	healthy	left	54	Male	White	20	serrated	4	Hiseq_1	PEG_w_lytes_(Golytely,_Trilyte,_etc)	TRUE
0330	GT26	0	20	020-A3L	aspirate	healthy	left	54	Male	White	20	serrated	4	Hiseq_1	PEG_w_lytes_(Golytely,_Trilyte,_etc)	TRUE
0330	GT28	0	20	020-A3L	aspirate	healthy	left	54	Male	White	20	serrated	4	Hiseq_1	PEG_w_lytes_(Golytely,_Trilyte,_etc)	TRUE
0330	GT4	0.00734466744604869	20	020-A3L	aspirate	healthy	left	54	Male	White	20	serrated	4	Hiseq_1	PEG_w_lytes_(Golytely,_Trilyte,_etc)	TRUE
0330	GT51	0	20	020-A3L	aspirate	healthy	left	54	Male	White	20	serrated	4	Hiseq_1	PEG_w_lytes_(Golytely,_Trilyte,_etc)	TRUE
0354	CE4	0.189448247654018	22	022-A3L	aspirate	healthy	left	37	Female	White	29	serrated	4	Hiseq_1	PEG_w_lytes_(Golytely,_Trilyte,_etc)	TRUE
0354	GT2	0.27567853110235	22	022-A3L	aspirate	healthy	left	37	Female	White	29	serrated	4	Hiseq_1	PEG_w_lytes_(Golytely,_Trilyte,_etc)	TRUE
0354	GT26	0	22	022-A3L	aspirate	healthy	left	37	Female	White	29	serrated	4	Hiseq_1	PEG_w_lytes_(Golytely,_Trilyte,_etc)	TRUE
0354	GT28	0.269479351586954	22	022-A3L	aspirate	healthy	left	37	Female	White	29	serrated	4	Hiseq_1	PEG_w_lytes_(Golytely,_Trilyte,_etc)	TRUE
0354	GT4	0.182755782383632	22	022-A3L	aspirate	healthy	left	37	Female	White	29	serrated	4	Hiseq_1	PEG_w_lytes_(Golytely,_Trilyte,_etc)	TRUE
0354	GT51	0.248055796836059	22	022-A3L	aspirate	healthy	left	37	Female	White	29	serrated	4	Hiseq_1	PEG_w_lytes_(Golytely,_Trilyte,_etc)	TRUE
0377	CE4	0.0320925598386412	24	024-A3L	aspirate	healthy	left	73	Male	White	24	serrated	4	Hiseq_1	PEG_w_lytes_(Golytely,_Trilyte,_etc)	TRUE
0377	GT2	0.012800964879458	24	024-A3L	aspirate	healthy	left	73	Male	White	24	serrated	4	Hiseq_1	PEG_w_lytes_(Golytely,_Trilyte,_etc)	TRUE
0377	GT26	0	24	024-A3L	aspirate	healthy	left	73	Male	White	24	serrated	4	Hiseq_1	PEG_w_lytes_(Golytely,_Trilyte,_etc)	TRUE
0377	GT28	0.0220364772586415	24	024-A3L	aspirate	healthy	left	73	Male	White	24	serrated	4	Hiseq_1	PEG_w_lytes_(Golytely,_Trilyte,_etc)	TRUE
0377	GT4	0	24	024-A3L	aspirate	healthy	left	73	Male	White	24	serrated	4	Hiseq_1	PEG_w_lytes_(Golytely,_Trilyte,_etc)	TRUE
0377	GT51	0	24	024-A3L	aspirate	healthy	left	73	Male	White	24	serrated	4	Hiseq_1	PEG_w_lytes_(Golytely,_Trilyte,_etc)	TRUE
0379	CE4	0.0059901463036273	24	024-A3R	aspirate	healthy	right	73	Male	White	24	serrated	4	Hiseq_1	PEG_w_lytes_(Golytely,_Trilyte,_etc)	TRUE
0379	GT2	0	24	024-A3R	aspirate	healthy	right	73	Male	White	24	serrated	4	Hiseq_1	PEG_w_lytes_(Golytely,_Trilyte,_etc)	TRUE
0379	GT26	0	24	024-A3R	aspirate	healthy	right	73	Male	White	24	serrated	4	Hiseq_1	PEG_w_lytes_(Golytely,_Trilyte,_etc)	TRUE
0379	GT28	0.0164526262111233	24	024-A3R	aspirate	healthy	right	73	Male	White	24	serrated	4	Hiseq_1	PEG_w_lytes_(Golytely,_Trilyte,_etc)	TRUE
0379	GT4	0	24	024-A3R	aspirate	healthy	right	73	Male	White	24	serrated	4	Hiseq_1	PEG_w_lytes_(Golytely,_Trilyte,_etc)	TRUE
0379	GT51	0.00294121983096499	24	024-A3R	aspirate	healthy	right	73	Male	White	24	serrated	4	Hiseq_1	PEG_w_lytes_(Golytely,_Trilyte,_etc)	TRUE
0412	CE4	0	27	027-A3L	aspirate	healthy	left	73	Male	White	27	serrated	4	Hiseq_1	PEG_w_lytes_(Golytely,_Trilyte,_etc)	TRUE
0412	GT2	0	27	027-A3L	aspirate	healthy	left	73	Male	White	27	serrated	4	Hiseq_1	PEG_w_lytes_(Golytely,_Trilyte,_etc)	TRUE
0412	GT26	0	27	027-A3L	aspirate	healthy	left	73	Male	White	27	serrated	4	Hiseq_1	PEG_w_lytes_(Golytely,_Trilyte,_etc)	TRUE
0412	GT28	0	27	027-A3L	aspirate	healthy	left	73	Male	White	27	serrated	4	Hiseq_1	PEG_w_lytes_(Golytely,_Trilyte,_etc)	TRUE
0412	GT4	0	27	027-A3L	aspirate	healthy	left	73	Male	White	27	serrated	4	Hiseq_1	PEG_w_lytes_(Golytely,_Trilyte,_etc)	TRUE
0412	GT51	0	27	027-A3L	aspirate	healthy	left	73	Male	White	27	serrated	4	Hiseq_1	PEG_w_lytes_(Golytely,_Trilyte,_etc)	TRUE
0415	CE4	0	27	027-A3R	aspirate	healthy	right	73	Male	White	27	serrated	4	Hiseq_1	PEG_w_lytes_(Golytely,_Trilyte,_etc)	TRUE
0415	GT2	0.00185528027826614	27	027-A3R	aspirate	healthy	right	73	Male	White	27	serrated	4	Hiseq_1	PEG_w_lytes_(Golytely,_Trilyte,_etc)	TRUE
0415	GT26	0	27	027-A3R	aspirate	healthy	right	73	Male	White	27	serrated	4	Hiseq_1	PEG_w_lytes_(Golytely,_Trilyte,_etc)	TRUE
0415	GT28	0.00227514061203236	27	027-A3R	aspirate	healthy	right	73	Male	White	27	serrated	4	Hiseq_1	PEG_w_lytes_(Golytely,_Trilyte,_etc)	TRUE
0415	GT4	0	27	027-A3R	aspirate	healthy	right	73	Male	White	27	serrated	4	Hiseq_1	PEG_w_lytes_(Golytely,_Trilyte,_etc)	TRUE
0415	GT51	0.00406724652980889	27	027-A3R	aspirate	healthy	right	73	Male	White	27	serrated	4	Hiseq_1	PEG_w_lytes_(Golytely,_Trilyte,_etc)	TRUE
0424	CE4	0	28	028-A3L	aspirate	healthy	left	80	Male	White	38	serrated	4	Hiseq_1	Other_or_unknown	TRUE
0424	GT2	0	28	028-A3L	aspirate	healthy	left	80	Male	White	38	serrated	4	Hiseq_1	Other_or_unknown	TRUE
0424	GT26	0	28	028-A3L	aspirate	healthy	left	80	Male	White	38	serrated	4	Hiseq_1	Other_or_unknown	TRUE
0424	GT28	0	28	028-A3L	aspirate	healthy	left	80	Male	White	38	serrated	4	Hiseq_1	Other_or_unknown	TRUE
0424	GT4	0	28	028-A3L	aspirate	healthy	left	80	Male	White	38	serrated	4	Hiseq_1	Other_or_unknown	TRUE
0424	GT51	0	28	028-A3L	aspirate	healthy	left	80	Male	White	38	serrated	4	Hiseq_1	Other_or_unknown	TRUE
0428	CE4	0	28	028-A3R	aspirate	healthy	right	80	Male	White	38	serrated	4	Hiseq_1	Other_or_unknown	TRUE
0428	GT2	0	28	028-A3R	aspirate	healthy	right	80	Male	White	38	serrated	4	Hiseq_1	Other_or_unknown	TRUE
0428	GT26	0	28	028-A3R	aspirate	healthy	right	80	Male	White	38	serrated	4	Hiseq_1	Other_or_unknown	TRUE
0428	GT28	0	28	028-A3R	aspirate	healthy	right	80	Male	White	38	serrated	4	Hiseq_1	Other_or_unknown	TRUE
0428	GT4	0	28	028-A3R	aspirate	healthy	right	80	Male	White	38	serrated	4	Hiseq_1	Other_or_unknown	TRUE
0428	GT51	0	28	028-A3R	aspirate	healthy	right	80	Male	White	38	serrated	4	Hiseq_1	Other_or_unknown	TRUE
0437	CE4	0.0139516694501398	29	029-A3L	aspirate	healthy	left	68	Female	White	25	serrated	4	Hiseq_1	PEG_w_lytes_(Golytely,_Trilyte,_etc)	TRUE
0437	GT2	0.0339892572853148	29	029-A3L	aspirate	healthy	left	68	Female	White	25	serrated	4	Hiseq_1	PEG_w_lytes_(Golytely,_Trilyte,_etc)	TRUE
0437	GT26	0	29	029-A3L	aspirate	healthy	left	68	Female	White	25	serrated	4	Hiseq_1	PEG_w_lytes_(Golytely,_Trilyte,_etc)	TRUE
0437	GT28	0.00478998322514472	29	029-A3L	aspirate	healthy	left	68	Female	White	25	serrated	4	Hiseq_1	PEG_w_lytes_(Golytely,_Trilyte,_etc)	TRUE
0437	GT4	0	29	029-A3L	aspirate	healthy	left	68	Female	White	25	serrated	4	Hiseq_1	PEG_w_lytes_(Golytely,_Trilyte,_etc)	TRUE
0437	GT51	0.0137008095568455	29	029-A3L	aspirate	healthy	left	68	Female	White	25	serrated	4	Hiseq_1	PEG_w_lytes_(Golytely,_Trilyte,_etc)	TRUE
0439	CE4	0.0143825825987196	29	029-A3R	aspirate	healthy	right	68	Female	White	25	serrated	4	Hiseq_1	PEG_w_lytes_(Golytely,_Trilyte,_etc)	TRUE
0439	GT2	0.022947491337283	29	029-A3R	aspirate	healthy	right	68	Female	White	25	serrated	4	Hiseq_1	PEG_w_lytes_(Golytely,_Trilyte,_etc)	TRUE
0439	GT26	0	29	029-A3R	aspirate	healthy	right	68	Female	White	25	serrated	4	Hiseq_1	PEG_w_lytes_(Golytely,_Trilyte,_etc)	TRUE
0439	GT28	0.0148137818835942	29	029-A3R	aspirate	healthy	right	68	Female	White	25	serrated	4	Hiseq_1	PEG_w_lytes_(Golytely,_Trilyte,_etc)	TRUE
0439	GT4	0	29	029-A3R	aspirate	healthy	right	68	Female	White	25	serrated	4	Hiseq_1	PEG_w_lytes_(Golytely,_Trilyte,_etc)	TRUE
0439	GT51	0.0141239746128505	29	029-A3R	aspirate	healthy	right	68	Female	White	25	serrated	4	Hiseq_1	PEG_w_lytes_(Golytely,_Trilyte,_etc)	TRUE
0461	CE4	0.187312663377685	31	031-A3L	aspirate	healthy	left	62	Male	White	45	TA	4	Hiseq_1	PEG_w_lytes_(Golytely,_Trilyte,_etc)	TRUE
0461	GT2	0.872591329812808	31	031-A3L	aspirate	healthy	left	62	Male	White	45	TA	4	Hiseq_1	PEG_w_lytes_(Golytely,_Trilyte,_etc)	TRUE
0461	GT26	0.0146016678741937	31	031-A3L	aspirate	healthy	left	62	Male	White	45	TA	4	Hiseq_1	PEG_w_lytes_(Golytely,_Trilyte,_etc)	TRUE
0461	GT28	0.211821269733483	31	031-A3L	aspirate	healthy	left	62	Male	White	45	TA	4	Hiseq_1	PEG_w_lytes_(Golytely,_Trilyte,_etc)	TRUE
0461	GT4	0.230888873260688	31	031-A3L	aspirate	healthy	left	62	Male	White	45	TA	4	Hiseq_1	PEG_w_lytes_(Golytely,_Trilyte,_etc)	TRUE
0461	GT51	0.0715340354223985	31	031-A3L	aspirate	healthy	left	62	Male	White	45	TA	4	Hiseq_1	PEG_w_lytes_(Golytely,_Trilyte,_etc)	TRUE
0485	CE4	0	33	033-A3L	aspirate	healthy	left	79	Male	White	24	TA	4	Hiseq_1	PEG_w_lytes_(Golytely,_Trilyte,_etc)	TRUE
0485	GT2	0.200531019819436	33	033-A3L	aspirate	healthy	left	79	Male	White	24	TA	4	Hiseq_1	PEG_w_lytes_(Golytely,_Trilyte,_etc)	TRUE
0485	GT26	0	33	033-A3L	aspirate	healthy	left	79	Male	White	24	TA	4	Hiseq_1	PEG_w_lytes_(Golytely,_Trilyte,_etc)	TRUE
0485	GT28	0	33	033-A3L	aspirate	healthy	left	79	Male	White	24	TA	4	Hiseq_1	PEG_w_lytes_(Golytely,_Trilyte,_etc)	TRUE
0485	GT4	0	33	033-A3L	aspirate	healthy	left	79	Male	White	24	TA	4	Hiseq_1	PEG_w_lytes_(Golytely,_Trilyte,_etc)	TRUE
0485	GT51	0	33	033-A3L	aspirate	healthy	left	79	Male	White	24	TA	4	Hiseq_1	PEG_w_lytes_(Golytely,_Trilyte,_etc)	TRUE
0532	CE4	0.00912900403985082	37	037-A3L	aspirate	healthy	left	33	Male	White	23	healthy	4	Hiseq_1	Other_or_unknown	TRUE
0532	GT2	0.0490741171359172	37	037-A3L	aspirate	healthy	left	33	Male	White	23	healthy	4	Hiseq_1	Other_or_unknown	TRUE
0532	GT26	0	37	037-A3L	aspirate	healthy	left	33	Male	White	23	healthy	4	Hiseq_1	Other_or_unknown	TRUE
0532	GT28	0.0301499542113797	37	037-A3L	aspirate	healthy	left	33	Male	White	23	healthy	4	Hiseq_1	Other_or_unknown	TRUE
0532	GT4	0.0528390722958757	37	037-A3L	aspirate	healthy	left	33	Male	White	23	healthy	4	Hiseq_1	Other_or_unknown	TRUE
0532	GT51	0.0179297174779919	37	037-A3L	aspirate	healthy	left	33	Male	White	23	healthy	4	Hiseq_1	Other_or_unknown	TRUE
0535	CE4	0.0489769675891343	37	037-A3R	aspirate	healthy	right	33	Male	White	23	healthy	4	Hiseq_1	Other_or_unknown	TRUE
0535	GT2	0.0482567797281054	37	037-A3R	aspirate	healthy	right	33	Male	White	23	healthy	4	Hiseq_1	Other_or_unknown	TRUE
0535	GT26	0	37	037-A3R	aspirate	healthy	right	33	Male	White	23	healthy	4	Hiseq_1	Other_or_unknown	TRUE
0535	GT28	0.0379368067393721	37	037-A3R	aspirate	healthy	right	33	Male	White	23	healthy	4	Hiseq_1	Other_or_unknown	TRUE
0535	GT4	0.0236234014866069	37	037-A3R	aspirate	healthy	right	33	Male	White	23	healthy	4	Hiseq_1	Other_or_unknown	TRUE
0535	GT51	0.00601204131885984	37	037-A3R	aspirate	healthy	right	33	Male	White	23	healthy	4	Hiseq_1	Other_or_unknown	TRUE
0557	CE4	0.0248881483143372	39	039-A3L	aspirate	healthy	left	63	Female	Asian	8	serrated	4	Hiseq_1	PEG_w_lytes_(Golytely,_Trilyte,_etc)	TRUE
0557	GT2	0.0858502506055904	39	039-A3L	aspirate	healthy	left	63	Female	Asian	8	serrated	4	Hiseq_1	PEG_w_lytes_(Golytely,_Trilyte,_etc)	TRUE
0557	GT26	0	39	039-A3L	aspirate	healthy	left	63	Female	Asian	8	serrated	4	Hiseq_1	PEG_w_lytes_(Golytely,_Trilyte,_etc)	TRUE
0557	GT28	0.0170895409121658	39	039-A3L	aspirate	healthy	left	63	Female	Asian	8	serrated	4	Hiseq_1	PEG_w_lytes_(Golytely,_Trilyte,_etc)	TRUE
0557	GT4	0	39	039-A3L	aspirate	healthy	left	63	Female	Asian	8	serrated	4	Hiseq_1	PEG_w_lytes_(Golytely,_Trilyte,_etc)	TRUE
0557	GT51	0.0244406435728622	39	039-A3L	aspirate	healthy	left	63	Female	Asian	8	serrated	4	Hiseq_1	PEG_w_lytes_(Golytely,_Trilyte,_etc)	TRUE
0559	CE4	0	39	039-A3R	aspirate	healthy	right	63	Female	Asian	8	serrated	4	Hiseq_1	PEG_w_lytes_(Golytely,_Trilyte,_etc)	TRUE
0559	GT2	0	39	039-A3R	aspirate	healthy	right	63	Female	Asian	8	serrated	4	Hiseq_1	PEG_w_lytes_(Golytely,_Trilyte,_etc)	TRUE
0559	GT26	0.0114042332222805	39	039-A3R	aspirate	healthy	right	63	Female	Asian	8	serrated	4	Hiseq_1	PEG_w_lytes_(Golytely,_Trilyte,_etc)	TRUE
0559	GT28	0.0167423849433479	39	039-A3R	aspirate	healthy	right	63	Female	Asian	8	serrated	4	Hiseq_1	PEG_w_lytes_(Golytely,_Trilyte,_etc)	TRUE
0559	GT4	0	39	039-A3R	aspirate	healthy	right	63	Female	Asian	8	serrated	4	Hiseq_1	PEG_w_lytes_(Golytely,_Trilyte,_etc)	TRUE
0559	GT51	0.0159627718132058	39	039-A3R	aspirate	healthy	right	63	Female	Asian	8	serrated	4	Hiseq_1	PEG_w_lytes_(Golytely,_Trilyte,_etc)	TRUE
0569	CE4	0	40	040-A3L	aspirate	healthy	left	58	Female	White	22	healthy	4	Hiseq_1	Other_or_unknown	TRUE
0569	GT2	0	40	040-A3L	aspirate	healthy	left	58	Female	White	22	healthy	4	Hiseq_1	Other_or_unknown	TRUE
0569	GT26	0	40	040-A3L	aspirate	healthy	left	58	Female	White	22	healthy	4	Hiseq_1	Other_or_unknown	TRUE
0569	GT28	0	40	040-A3L	aspirate	healthy	left	58	Female	White	22	healthy	4	Hiseq_1	Other_or_unknown	TRUE
0569	GT4	0	40	040-A3L	aspirate	healthy	left	58	Female	White	22	healthy	4	Hiseq_1	Other_or_unknown	TRUE
0569	GT51	0	40	040-A3L	aspirate	healthy	left	58	Female	White	22	healthy	4	Hiseq_1	Other_or_unknown	TRUE
0571	CE4	0	40	040-A3R	aspirate	healthy	right	58	Female	White	22	healthy	4	Hiseq_1	Other_or_unknown	TRUE
0571	GT2	0	40	040-A3R	aspirate	healthy	right	58	Female	White	22	healthy	4	Hiseq_1	Other_or_unknown	TRUE
0571	GT26	0	40	040-A3R	aspirate	healthy	right	58	Female	White	22	healthy	4	Hiseq_1	Other_or_unknown	TRUE
0571	GT28	0	40	040-A3R	aspirate	healthy	right	58	Female	White	22	healthy	4	Hiseq_1	Other_or_unknown	TRUE
0571	GT4	0	40	040-A3R	aspirate	healthy	right	58	Female	White	22	healthy	4	Hiseq_1	Other_or_unknown	TRUE
0571	GT51	0	40	040-A3R	aspirate	healthy	right	58	Female	White	22	healthy	4	Hiseq_1	Other_or_unknown	TRUE
0592	CE4	0	42	042-A3L	aspirate	healthy	left	70	Female	White	24	serrated	4	Hiseq_1	PEG_w_lytes_(Golytely,_Trilyte,_etc)	TRUE
0592	GT2	0	42	042-A3L	aspirate	healthy	left	70	Female	White	24	serrated	4	Hiseq_1	PEG_w_lytes_(Golytely,_Trilyte,_etc)	TRUE
0592	GT26	0	42	042-A3L	aspirate	healthy	left	70	Female	White	24	serrated	4	Hiseq_1	PEG_w_lytes_(Golytely,_Trilyte,_etc)	TRUE
0592	GT28	0	42	042-A3L	aspirate	healthy	left	70	Female	White	24	serrated	4	Hiseq_1	PEG_w_lytes_(Golytely,_Trilyte,_etc)	TRUE
0592	GT4	0	42	042-A3L	aspirate	healthy	left	70	Female	White	24	serrated	4	Hiseq_1	PEG_w_lytes_(Golytely,_Trilyte,_etc)	TRUE
0592	GT51	0	42	042-A3L	aspirate	healthy	left	70	Female	White	24	serrated	4	Hiseq_1	PEG_w_lytes_(Golytely,_Trilyte,_etc)	TRUE
0616	CE4	0	44	044-A3L	aspirate	healthy	left	73	Male	White	22	TA	4	Hiseq_1	PEG_w_lytes_(Golytely,_Trilyte,_etc)	TRUE
0616	GT2	0.0702009664882729	44	044-A3L	aspirate	healthy	left	73	Male	White	22	TA	4	Hiseq_1	PEG_w_lytes_(Golytely,_Trilyte,_etc)	TRUE
0616	GT26	0	44	044-A3L	aspirate	healthy	left	73	Male	White	22	TA	4	Hiseq_1	PEG_w_lytes_(Golytely,_Trilyte,_etc)	TRUE
0616	GT28	0	44	044-A3L	aspirate	healthy	left	73	Male	White	22	TA	4	Hiseq_1	PEG_w_lytes_(Golytely,_Trilyte,_etc)	TRUE
0616	GT4	0	44	044-A3L	aspirate	healthy	left	73	Male	White	22	TA	4	Hiseq_1	PEG_w_lytes_(Golytely,_Trilyte,_etc)	TRUE
0616	GT51	0.00862774178140798	44	044-A3L	aspirate	healthy	left	73	Male	White	22	TA	4	Hiseq_1	PEG_w_lytes_(Golytely,_Trilyte,_etc)	TRUE
0619	CE4	0	44	044-A3R	aspirate	healthy	right	73	Male	White	22	TA	4	Hiseq_1	PEG_w_lytes_(Golytely,_Trilyte,_etc)	TRUE
0619	GT2	0.0229113765066371	44	044-A3R	aspirate	healthy	right	73	Male	White	22	TA	4	Hiseq_1	PEG_w_lytes_(Golytely,_Trilyte,_etc)	TRUE
0619	GT26	0	44	044-A3R	aspirate	healthy	right	73	Male	White	22	TA	4	Hiseq_1	PEG_w_lytes_(Golytely,_Trilyte,_etc)	TRUE
0619	GT28	0.00918818580730387	44	044-A3R	aspirate	healthy	right	73	Male	White	22	TA	4	Hiseq_1	PEG_w_lytes_(Golytely,_Trilyte,_etc)	TRUE
0619	GT4	0	44	044-A3R	aspirate	healthy	right	73	Male	White	22	TA	4	Hiseq_1	PEG_w_lytes_(Golytely,_Trilyte,_etc)	TRUE
0619	GT51	0	44	044-A3R	aspirate	healthy	right	73	Male	White	22	TA	4	Hiseq_1	PEG_w_lytes_(Golytely,_Trilyte,_etc)	TRUE
0629	CE4	0	45	045-A3L	aspirate	healthy	left	73	Male	White	22	serrated	4	Hiseq_1	PEG_w_lytes_(Golytely,_Trilyte,_etc)	TRUE
0629	GT2	0	45	045-A3L	aspirate	healthy	left	73	Male	White	22	serrated	4	Hiseq_1	PEG_w_lytes_(Golytely,_Trilyte,_etc)	TRUE
0629	GT26	0	45	045-A3L	aspirate	healthy	left	73	Male	White	22	serrated	4	Hiseq_1	PEG_w_lytes_(Golytely,_Trilyte,_etc)	TRUE
0629	GT28	0	45	045-A3L	aspirate	healthy	left	73	Male	White	22	serrated	4	Hiseq_1	PEG_w_lytes_(Golytely,_Trilyte,_etc)	TRUE
0629	GT4	0	45	045-A3L	aspirate	healthy	left	73	Male	White	22	serrated	4	Hiseq_1	PEG_w_lytes_(Golytely,_Trilyte,_etc)	TRUE
0629	GT51	0	45	045-A3L	aspirate	healthy	left	73	Male	White	22	serrated	4	Hiseq_1	PEG_w_lytes_(Golytely,_Trilyte,_etc)	TRUE
0690	CE4	0	50	050-A3L	aspirate	healthy	left	unknown	unknown	unknown	unknown	healthy	4	Hiseq_1	Other_or_unknown	TRUE
0690	GT2	0	50	050-A3L	aspirate	healthy	left	unknown	unknown	unknown	unknown	healthy	4	Hiseq_1	Other_or_unknown	TRUE
0690	GT26	0	50	050-A3L	aspirate	healthy	left	unknown	unknown	unknown	unknown	healthy	4	Hiseq_1	Other_or_unknown	TRUE
0690	GT28	0	50	050-A3L	aspirate	healthy	left	unknown	unknown	unknown	unknown	healthy	4	Hiseq_1	Other_or_unknown	TRUE
0690	GT4	0	50	050-A3L	aspirate	healthy	left	unknown	unknown	unknown	unknown	healthy	4	Hiseq_1	Other_or_unknown	TRUE
0690	GT51	0	50	050-A3L	aspirate	healthy	left	unknown	unknown	unknown	unknown	healthy	4	Hiseq_1	Other_or_unknown	TRUE
0693	CE4	0	50	050-A3R	aspirate	healthy	right	unknown	unknown	unknown	unknown	healthy	4	Hiseq_1	Other_or_unknown	TRUE
0693	GT2	0	50	050-A3R	aspirate	healthy	right	unknown	unknown	unknown	unknown	healthy	4	Hiseq_1	Other_or_unknown	TRUE
0693	GT26	0	50	050-A3R	aspirate	healthy	right	unknown	unknown	unknown	unknown	healthy	4	Hiseq_1	Other_or_unknown	TRUE
0693	GT28	0	50	050-A3R	aspirate	healthy	right	unknown	unknown	unknown	unknown	healthy	4	Hiseq_1	Other_or_unknown	TRUE
0693	GT4	0	50	050-A3R	aspirate	healthy	right	unknown	unknown	unknown	unknown	healthy	4	Hiseq_1	Other_or_unknown	TRUE
0693	GT51	0	50	050-A3R	aspirate	healthy	right	unknown	unknown	unknown	unknown	healthy	4	Hiseq_1	Other_or_unknown	TRUE
0701	CE4	0.103803907400657	51	051-A3L	aspirate	healthy	left	77	Male	White	25	TA	4	Hiseq_1	PEG_w_lytes_(Golytely,_Trilyte,_etc)	TRUE
0701	GT2	0.259928991152145	51	051-A3L	aspirate	healthy	left	77	Male	White	25	TA	4	Hiseq_1	PEG_w_lytes_(Golytely,_Trilyte,_etc)	TRUE
0701	GT26	0	51	051-A3L	aspirate	healthy	left	77	Male	White	25	TA	4	Hiseq_1	PEG_w_lytes_(Golytely,_Trilyte,_etc)	TRUE
0701	GT28	0.0828211753406199	51	051-A3L	aspirate	healthy	left	77	Male	White	25	TA	4	Hiseq_1	PEG_w_lytes_(Golytely,_Trilyte,_etc)	TRUE
0701	GT4	0	51	051-A3L	aspirate	healthy	left	77	Male	White	25	TA	4	Hiseq_1	PEG_w_lytes_(Golytely,_Trilyte,_etc)	TRUE
0701	GT51	0.0407749788406455	51	051-A3L	aspirate	healthy	left	77	Male	White	25	TA	4	Hiseq_1	PEG_w_lytes_(Golytely,_Trilyte,_etc)	TRUE
0704	CE4	0.0282151966608708	51	051-A3R	aspirate	healthy	right	77	Male	White	25	TA	4	Hiseq_1	PEG_w_lytes_(Golytely,_Trilyte,_etc)	TRUE
0704	GT2	0.141547398610833	51	051-A3R	aspirate	healthy	right	77	Male	White	25	TA	4	Hiseq_1	PEG_w_lytes_(Golytely,_Trilyte,_etc)	TRUE
0704	GT26	0	51	051-A3R	aspirate	healthy	right	77	Male	White	25	TA	4	Hiseq_1	PEG_w_lytes_(Golytely,_Trilyte,_etc)	TRUE
0704	GT28	0.0387481424162829	51	051-A3R	aspirate	healthy	right	77	Male	White	25	TA	4	Hiseq_1	PEG_w_lytes_(Golytely,_Trilyte,_etc)	TRUE
0704	GT4	0	51	051-A3R	aspirate	healthy	right	77	Male	White	25	TA	4	Hiseq_1	PEG_w_lytes_(Golytely,_Trilyte,_etc)	TRUE
0704	GT51	0.07619664105166	51	051-A3R	aspirate	healthy	right	77	Male	White	25	TA	4	Hiseq_1	PEG_w_lytes_(Golytely,_Trilyte,_etc)	TRUE
0737	CE4	0	54	054-A3L	aspirate	healthy	left	63	Male	White	26	serrated	4	Hiseq_1	PEG_w_lytes_(Golytely,_Trilyte,_etc)	TRUE
0737	GT2	0.0303192317255526	54	054-A3L	aspirate	healthy	left	63	Male	White	26	serrated	4	Hiseq_1	PEG_w_lytes_(Golytely,_Trilyte,_etc)	TRUE
0737	GT26	0	54	054-A3L	aspirate	healthy	left	63	Male	White	26	serrated	4	Hiseq_1	PEG_w_lytes_(Golytely,_Trilyte,_etc)	TRUE
0737	GT28	0	54	054-A3L	aspirate	healthy	left	63	Male	White	26	serrated	4	Hiseq_1	PEG_w_lytes_(Golytely,_Trilyte,_etc)	TRUE
0737	GT4	0	54	054-A3L	aspirate	healthy	left	63	Male	White	26	serrated	4	Hiseq_1	PEG_w_lytes_(Golytely,_Trilyte,_etc)	TRUE
0737	GT51	0	54	054-A3L	aspirate	healthy	left	63	Male	White	26	serrated	4	Hiseq_1	PEG_w_lytes_(Golytely,_Trilyte,_etc)	TRUE
0740	CE4	0	54	054-A3R	aspirate	healthy	right	63	Male	White	26	serrated	4	Hiseq_1	PEG_w_lytes_(Golytely,_Trilyte,_etc)	TRUE
0740	GT2	0	54	054-A3R	aspirate	healthy	right	63	Male	White	26	serrated	4	Hiseq_1	PEG_w_lytes_(Golytely,_Trilyte,_etc)	TRUE
0740	GT26	0	54	054-A3R	aspirate	healthy	right	63	Male	White	26	serrated	4	Hiseq_1	PEG_w_lytes_(Golytely,_Trilyte,_etc)	TRUE
0740	GT28	0	54	054-A3R	aspirate	healthy	right	63	Male	White	26	serrated	4	Hiseq_1	PEG_w_lytes_(Golytely,_Trilyte,_etc)	TRUE
0740	GT4	0	54	054-A3R	aspirate	healthy	right	63	Male	White	26	serrated	4	Hiseq_1	PEG_w_lytes_(Golytely,_Trilyte,_etc)	TRUE
0740	GT51	0	54	054-A3R	aspirate	healthy	right	63	Male	White	26	serrated	4	Hiseq_1	PEG_w_lytes_(Golytely,_Trilyte,_etc)	TRUE
0750	CE4	0.0483379452425075	55	055-A3L	aspirate	healthy	left	unknown	unknown	unknown	unknown	healthy	4	Hiseq_1	Other_or_unknown	TRUE
0750	GT2	0.065627931221126	55	055-A3L	aspirate	healthy	left	unknown	unknown	unknown	unknown	healthy	4	Hiseq_1	Other_or_unknown	TRUE
0750	GT26	0	55	055-A3L	aspirate	healthy	left	unknown	unknown	unknown	unknown	healthy	4	Hiseq_1	Other_or_unknown	TRUE
0750	GT28	0	55	055-A3L	aspirate	healthy	left	unknown	unknown	unknown	unknown	healthy	4	Hiseq_1	Other_or_unknown	TRUE
0750	GT4	0	55	055-A3L	aspirate	healthy	left	unknown	unknown	unknown	unknown	healthy	4	Hiseq_1	Other_or_unknown	TRUE
0750	GT51	0	55	055-A3L	aspirate	healthy	left	unknown	unknown	unknown	unknown	healthy	4	Hiseq_1	Other_or_unknown	TRUE
0753	CE4	0.0210084458824721	55	055-A3R	aspirate	healthy	right	unknown	unknown	unknown	unknown	healthy	4	Hiseq_1	Other_or_unknown	TRUE
0753	GT2	0.0227284936217556	55	055-A3R	aspirate	healthy	right	unknown	unknown	unknown	unknown	healthy	4	Hiseq_1	Other_or_unknown	TRUE
0753	GT26	0	55	055-A3R	aspirate	healthy	right	unknown	unknown	unknown	unknown	healthy	4	Hiseq_1	Other_or_unknown	TRUE
0753	GT28	0.027021732928542	55	055-A3R	aspirate	healthy	right	unknown	unknown	unknown	unknown	healthy	4	Hiseq_1	Other_or_unknown	TRUE
0753	GT4	0.013510866464271	55	055-A3R	aspirate	healthy	right	unknown	unknown	unknown	unknown	healthy	4	Hiseq_1	Other_or_unknown	TRUE
0753	GT51	0	55	055-A3R	aspirate	healthy	right	unknown	unknown	unknown	unknown	healthy	4	Hiseq_1	Other_or_unknown	TRUE
0761	CE4	0	56	056-A3L	aspirate	healthy	left	52	Male	Hispanic	33	healthy	4	Hiseq_1	Other_or_unknown	TRUE
0761	GT2	0.187830882497556	56	056-A3L	aspirate	healthy	left	52	Male	Hispanic	33	healthy	4	Hiseq_1	Other_or_unknown	TRUE
0761	GT26	0	56	056-A3L	aspirate	healthy	left	52	Male	Hispanic	33	healthy	4	Hiseq_1	Other_or_unknown	TRUE
0761	GT28	0.124780317138463	56	056-A3L	aspirate	healthy	left	52	Male	Hispanic	33	healthy	4	Hiseq_1	Other_or_unknown	TRUE
0761	GT4	0	56	056-A3L	aspirate	healthy	left	52	Male	Hispanic	33	healthy	4	Hiseq_1	Other_or_unknown	TRUE
0761	GT51	0.0482483611160886	56	056-A3L	aspirate	healthy	left	52	Male	Hispanic	33	healthy	4	Hiseq_1	Other_or_unknown	TRUE
0765	CE4	0	56	056-A3R	aspirate	healthy	right	52	Male	Hispanic	33	healthy	4	Hiseq_1	Other_or_unknown	TRUE
0765	GT2	0.0578321578018444	56	056-A3R	aspirate	healthy	right	52	Male	Hispanic	33	healthy	4	Hiseq_1	Other_or_unknown	TRUE
0765	GT26	0	56	056-A3R	aspirate	healthy	right	52	Male	Hispanic	33	healthy	4	Hiseq_1	Other_or_unknown	TRUE
0765	GT28	0.0240390521678236	56	056-A3R	aspirate	healthy	right	52	Male	Hispanic	33	healthy	4	Hiseq_1	Other_or_unknown	TRUE
0765	GT4	0	56	056-A3R	aspirate	healthy	right	52	Male	Hispanic	33	healthy	4	Hiseq_1	Other_or_unknown	TRUE
0765	GT51	0.0137518007975268	56	056-A3R	aspirate	healthy	right	52	Male	Hispanic	33	healthy	4	Hiseq_1	Other_or_unknown	TRUE
0777	CE4	0	57	057-A3R	aspirate	healthy	right	55	Male	White	25	TA	4	Hiseq_1	PEG_w_lytes_(Golytely,_Trilyte,_etc)	TRUE
0777	GT2	0.0315286593079076	57	057-A3R	aspirate	healthy	right	55	Male	White	25	TA	4	Hiseq_1	PEG_w_lytes_(Golytely,_Trilyte,_etc)	TRUE
0777	GT26	0	57	057-A3R	aspirate	healthy	right	55	Male	White	25	TA	4	Hiseq_1	PEG_w_lytes_(Golytely,_Trilyte,_etc)	TRUE
0777	GT28	0.0435090062930533	57	057-A3R	aspirate	healthy	right	55	Male	White	25	TA	4	Hiseq_1	PEG_w_lytes_(Golytely,_Trilyte,_etc)	TRUE
0777	GT4	0	57	057-A3R	aspirate	healthy	right	55	Male	White	25	TA	4	Hiseq_1	PEG_w_lytes_(Golytely,_Trilyte,_etc)	TRUE
0777	GT51	0	57	057-A3R	aspirate	healthy	right	55	Male	White	25	TA	4	Hiseq_1	PEG_w_lytes_(Golytely,_Trilyte,_etc)	TRUE
0785	CE4	0	58	058-A3L	aspirate	healthy	left	86	Female	Hispanic	21	TA	4	Hiseq_1	PEG_w_lytes_(Golytely,_Trilyte,_etc)	TRUE
0785	GT2	0.40182571595488	58	058-A3L	aspirate	healthy	left	86	Female	Hispanic	21	TA	4	Hiseq_1	PEG_w_lytes_(Golytely,_Trilyte,_etc)	TRUE
0785	GT26	0	58	058-A3L	aspirate	healthy	left	86	Female	Hispanic	21	TA	4	Hiseq_1	PEG_w_lytes_(Golytely,_Trilyte,_etc)	TRUE
0785	GT28	0.0825393508141228	58	058-A3L	aspirate	healthy	left	86	Female	Hispanic	21	TA	4	Hiseq_1	PEG_w_lytes_(Golytely,_Trilyte,_etc)	TRUE
0785	GT4	0.0412696754070614	58	058-A3L	aspirate	healthy	left	86	Female	Hispanic	21	TA	4	Hiseq_1	PEG_w_lytes_(Golytely,_Trilyte,_etc)	TRUE
0785	GT51	0	58	058-A3L	aspirate	healthy	left	86	Female	Hispanic	21	TA	4	Hiseq_1	PEG_w_lytes_(Golytely,_Trilyte,_etc)	TRUE
0788	CE4	0.107014959306101	58	058-A3R	aspirate	healthy	right	86	Female	Hispanic	21	TA	4	Hiseq_1	PEG_w_lytes_(Golytely,_Trilyte,_etc)	TRUE
0788	GT2	0.237945151405067	58	058-A3R	aspirate	healthy	right	86	Female	Hispanic	21	TA	4	Hiseq_1	PEG_w_lytes_(Golytely,_Trilyte,_etc)	TRUE
0788	GT26	0	58	058-A3R	aspirate	healthy	right	86	Female	Hispanic	21	TA	4	Hiseq_1	PEG_w_lytes_(Golytely,_Trilyte,_etc)	TRUE
0788	GT28	0.0647362431749771	58	058-A3R	aspirate	healthy	right	86	Female	Hispanic	21	TA	4	Hiseq_1	PEG_w_lytes_(Golytely,_Trilyte,_etc)	TRUE
0788	GT4	0.137646052730673	58	058-A3R	aspirate	healthy	right	86	Female	Hispanic	21	TA	4	Hiseq_1	PEG_w_lytes_(Golytely,_Trilyte,_etc)	TRUE
0788	GT51	0.049042355717042	58	058-A3R	aspirate	healthy	right	86	Female	Hispanic	21	TA	4	Hiseq_1	PEG_w_lytes_(Golytely,_Trilyte,_etc)	TRUE
0809	CE4	0	60	060-A3L	aspirate	healthy	left	67	Male	White	25	healthy	4	Hiseq_1	Other_or_unknown	TRUE
0809	GT2	0.0891519766059354	60	060-A3L	aspirate	healthy	left	67	Male	White	25	healthy	4	Hiseq_1	Other_or_unknown	TRUE
0809	GT26	0	60	060-A3L	aspirate	healthy	left	67	Male	White	25	healthy	4	Hiseq_1	Other_or_unknown	TRUE
0809	GT28	0	60	060-A3L	aspirate	healthy	left	67	Male	White	25	healthy	4	Hiseq_1	Other_or_unknown	TRUE
0809	GT4	0	60	060-A3L	aspirate	healthy	left	67	Male	White	25	healthy	4	Hiseq_1	Other_or_unknown	TRUE
0809	GT51	0	60	060-A3L	aspirate	healthy	left	67	Male	White	25	healthy	4	Hiseq_1	Other_or_unknown	TRUE
0812	CE4	0	60	060-A3R	aspirate	healthy	right	67	Male	White	25	healthy	4	Hiseq_1	Other_or_unknown	TRUE
0812	GT2	0.0554891709283206	60	060-A3R	aspirate	healthy	right	67	Male	White	25	healthy	4	Hiseq_1	Other_or_unknown	TRUE
0812	GT26	0	60	060-A3R	aspirate	healthy	right	67	Male	White	25	healthy	4	Hiseq_1	Other_or_unknown	TRUE
0812	GT28	0	60	060-A3R	aspirate	healthy	right	67	Male	White	25	healthy	4	Hiseq_1	Other_or_unknown	TRUE
0812	GT4	0	60	060-A3R	aspirate	healthy	right	67	Male	White	25	healthy	4	Hiseq_1	Other_or_unknown	TRUE
0812	GT51	0	60	060-A3R	aspirate	healthy	right	67	Male	White	25	healthy	4	Hiseq_1	Other_or_unknown	TRUE
0825	CE4	0	61	061-A3R	aspirate	healthy	right	62	Female	White	26	serrated	4	Hiseq_1	PEG_w_lytes_(Golytely,_Trilyte,_etc)	TRUE
0825	GT2	0	61	061-A3R	aspirate	healthy	right	62	Female	White	26	serrated	4	Hiseq_1	PEG_w_lytes_(Golytely,_Trilyte,_etc)	TRUE
0825	GT26	0	61	061-A3R	aspirate	healthy	right	62	Female	White	26	serrated	4	Hiseq_1	PEG_w_lytes_(Golytely,_Trilyte,_etc)	TRUE
0825	GT28	0	61	061-A3R	aspirate	healthy	right	62	Female	White	26	serrated	4	Hiseq_1	PEG_w_lytes_(Golytely,_Trilyte,_etc)	TRUE
0825	GT4	0	61	061-A3R	aspirate	healthy	right	62	Female	White	26	serrated	4	Hiseq_1	PEG_w_lytes_(Golytely,_Trilyte,_etc)	TRUE
0825	GT51	0.0163108983343134	61	061-A3R	aspirate	healthy	right	62	Female	White	26	serrated	4	Hiseq_1	PEG_w_lytes_(Golytely,_Trilyte,_etc)	TRUE
0834	CE4	0	62	062-A3L	aspirate	healthy	left	65	Female	Asian	23	serrated	4	Hiseq_1	Miralax_(or_generic)	TRUE
0834	GT2	0	62	062-A3L	aspirate	healthy	left	65	Female	Asian	23	serrated	4	Hiseq_1	Miralax_(or_generic)	TRUE
0834	GT26	0	62	062-A3L	aspirate	healthy	left	65	Female	Asian	23	serrated	4	Hiseq_1	Miralax_(or_generic)	TRUE
0834	GT28	0.052568145277811	62	062-A3L	aspirate	healthy	left	65	Female	Asian	23	serrated	4	Hiseq_1	Miralax_(or_generic)	TRUE
0834	GT4	0	62	062-A3L	aspirate	healthy	left	65	Female	Asian	23	serrated	4	Hiseq_1	Miralax_(or_generic)	TRUE
0834	GT51	0	62	062-A3L	aspirate	healthy	left	65	Female	Asian	23	serrated	4	Hiseq_1	Miralax_(or_generic)	TRUE
0837	CE4	0	62	062-A3R	aspirate	healthy	right	65	Female	Asian	23	serrated	4	Hiseq_1	Miralax_(or_generic)	TRUE
0837	GT2	0.179627271342288	62	062-A3R	aspirate	healthy	right	65	Female	Asian	23	serrated	4	Hiseq_1	Miralax_(or_generic)	TRUE
0837	GT26	0	62	062-A3R	aspirate	healthy	right	65	Female	Asian	23	serrated	4	Hiseq_1	Miralax_(or_generic)	TRUE
0837	GT28	0.0575699415365191	62	062-A3R	aspirate	healthy	right	65	Female	Asian	23	serrated	4	Hiseq_1	Miralax_(or_generic)	TRUE
0837	GT4	0	62	062-A3R	aspirate	healthy	right	65	Female	Asian	23	serrated	4	Hiseq_1	Miralax_(or_generic)	TRUE
0837	GT51	0	62	062-A3R	aspirate	healthy	right	65	Female	Asian	23	serrated	4	Hiseq_1	Miralax_(or_generic)	TRUE
0846	CE4	0	63	063-A3R	aspirate	healthy	right	68	Female	White	30	healthy	4	Hiseq_1	Other_or_unknown	TRUE
0846	GT2	0	63	063-A3R	aspirate	healthy	right	68	Female	White	30	healthy	4	Hiseq_1	Other_or_unknown	TRUE
0846	GT26	0	63	063-A3R	aspirate	healthy	right	68	Female	White	30	healthy	4	Hiseq_1	Other_or_unknown	TRUE
0846	GT28	0	63	063-A3R	aspirate	healthy	right	68	Female	White	30	healthy	4	Hiseq_1	Other_or_unknown	TRUE
0846	GT4	0	63	063-A3R	aspirate	healthy	right	68	Female	White	30	healthy	4	Hiseq_1	Other_or_unknown	TRUE
0846	GT51	0	63	063-A3R	aspirate	healthy	right	68	Female	White	30	healthy	4	Hiseq_1	Other_or_unknown	TRUE
0857	CE4	0	64	064-A3L	aspirate	healthy	left	32	Male	Hispanic	32	healthy	4	Hiseq_1	Other_or_unknown	TRUE
0857	GT2	0.0213809394149773	64	064-A3L	aspirate	healthy	left	32	Male	Hispanic	32	healthy	4	Hiseq_1	Other_or_unknown	TRUE
0857	GT26	0	64	064-A3L	aspirate	healthy	left	32	Male	Hispanic	32	healthy	4	Hiseq_1	Other_or_unknown	TRUE
0857	GT28	0.0442579916801752	64	064-A3L	aspirate	healthy	left	32	Male	Hispanic	32	healthy	4	Hiseq_1	Other_or_unknown	TRUE
0857	GT4	0	64	064-A3L	aspirate	healthy	left	32	Male	Hispanic	32	healthy	4	Hiseq_1	Other_or_unknown	TRUE
0857	GT51	0	64	064-A3L	aspirate	healthy	left	32	Male	Hispanic	32	healthy	4	Hiseq_1	Other_or_unknown	TRUE
0859	CE4	0.0280047235799295	64	064-A3R	aspirate	healthy	right	32	Male	Hispanic	32	healthy	4	Hiseq_1	Other_or_unknown	TRUE
0859	GT2	0.170128720563515	64	064-A3R	aspirate	healthy	right	32	Male	Hispanic	32	healthy	4	Hiseq_1	Other_or_unknown	TRUE
0859	GT26	0	64	064-A3R	aspirate	healthy	right	32	Male	Hispanic	32	healthy	4	Hiseq_1	Other_or_unknown	TRUE
0859	GT28	0.0480738726831479	64	064-A3R	aspirate	healthy	right	32	Male	Hispanic	32	healthy	4	Hiseq_1	Other_or_unknown	TRUE
0859	GT4	0	64	064-A3R	aspirate	healthy	right	32	Male	Hispanic	32	healthy	4	Hiseq_1	Other_or_unknown	TRUE
0859	GT51	0.013750590416148	64	064-A3R	aspirate	healthy	right	32	Male	Hispanic	32	healthy	4	Hiseq_1	Other_or_unknown	TRUE
0872	CE4	0	65	065-A3R	aspirate	healthy	right	67	Female	Asian	24	TA	4	Hiseq_1	Miralax_(or_generic)	TRUE
0872	GT2	0.0167134818795516	65	065-A3R	aspirate	healthy	right	67	Female	Asian	24	TA	4	Hiseq_1	Miralax_(or_generic)	TRUE
0872	GT26	0	65	065-A3R	aspirate	healthy	right	67	Female	Asian	24	TA	4	Hiseq_1	Miralax_(or_generic)	TRUE
0872	GT28	0	65	065-A3R	aspirate	healthy	right	67	Female	Asian	24	TA	4	Hiseq_1	Miralax_(or_generic)	TRUE
0872	GT4	0	65	065-A3R	aspirate	healthy	right	67	Female	Asian	24	TA	4	Hiseq_1	Miralax_(or_generic)	TRUE
0872	GT51	0.00802154662822188	65	065-A3R	aspirate	healthy	right	67	Female	Asian	24	TA	4	Hiseq_1	Miralax_(or_generic)	TRUE
0886	CE4	0	66	066-A3R	aspirate	healthy	right	51	Male	White	23	serrated	4	Hiseq_1	Miralax_(or_generic)	TRUE
0886	GT2	0.0129169591806954	66	066-A3R	aspirate	healthy	right	51	Male	White	23	serrated	4	Hiseq_1	Miralax_(or_generic)	TRUE
0886	GT26	0	66	066-A3R	aspirate	healthy	right	51	Male	White	23	serrated	4	Hiseq_1	Miralax_(or_generic)	TRUE
0886	GT28	0	66	066-A3R	aspirate	healthy	right	51	Male	White	23	serrated	4	Hiseq_1	Miralax_(or_generic)	TRUE
0886	GT4	0	66	066-A3R	aspirate	healthy	right	51	Male	White	23	serrated	4	Hiseq_1	Miralax_(or_generic)	TRUE
0886	GT51	0	66	066-A3R	aspirate	healthy	right	51	Male	White	23	serrated	4	Hiseq_1	Miralax_(or_generic)	TRUE
0896	CE4	0.0453352565224738	67	067-A3L	aspirate	healthy	left	unknown	Female	White	22	healthy	4	Hiseq_1	Other_or_unknown	TRUE
0896	GT2	0.116461983479803	67	067-A3L	aspirate	healthy	left	unknown	Female	White	22	healthy	4	Hiseq_1	Other_or_unknown	TRUE
0896	GT26	0	67	067-A3L	aspirate	healthy	left	unknown	Female	White	22	healthy	4	Hiseq_1	Other_or_unknown	TRUE
0896	GT28	0.0218668696541823	67	067-A3L	aspirate	healthy	left	unknown	Female	White	22	healthy	4	Hiseq_1	Other_or_unknown	TRUE
0896	GT4	0	67	067-A3L	aspirate	healthy	left	unknown	Female	White	22	healthy	4	Hiseq_1	Other_or_unknown	TRUE
0896	GT51	0.0333900748246436	67	067-A3L	aspirate	healthy	left	unknown	Female	White	22	healthy	4	Hiseq_1	Other_or_unknown	TRUE
0909	CE4	0.0466330711418742	68	068-A3L	aspirate	healthy	left	65	Female	White	48	TA	4	Hiseq_1	PEG_w_lytes_(Golytely,_Trilyte,_etc)	TRUE
0909	GT2	0.211545305046606	68	068-A3L	aspirate	healthy	left	65	Female	White	48	TA	4	Hiseq_1	PEG_w_lytes_(Golytely,_Trilyte,_etc)	TRUE
0909	GT26	0	68	068-A3L	aspirate	healthy	left	65	Female	White	48	TA	4	Hiseq_1	PEG_w_lytes_(Golytely,_Trilyte,_etc)	TRUE
0909	GT28	0.141048029780649	68	068-A3L	aspirate	healthy	left	65	Female	White	48	TA	4	Hiseq_1	PEG_w_lytes_(Golytely,_Trilyte,_etc)	TRUE
0909	GT4	0	68	068-A3L	aspirate	healthy	left	65	Female	White	48	TA	4	Hiseq_1	PEG_w_lytes_(Golytely,_Trilyte,_etc)	TRUE
0909	GT51	0.0515189012096432	68	068-A3L	aspirate	healthy	left	65	Female	White	48	TA	4	Hiseq_1	PEG_w_lytes_(Golytely,_Trilyte,_etc)	TRUE
0911	CE4	0.0273889454909581	68	068-A3R	aspirate	healthy	right	65	Female	White	48	TA	4	Hiseq_1	PEG_w_lytes_(Golytely,_Trilyte,_etc)	TRUE
0911	GT2	0.122688651726058	68	068-A3R	aspirate	healthy	right	65	Female	White	48	TA	4	Hiseq_1	PEG_w_lytes_(Golytely,_Trilyte,_etc)	TRUE
0911	GT26	0	68	068-A3R	aspirate	healthy	right	65	Female	White	48	TA	4	Hiseq_1	PEG_w_lytes_(Golytely,_Trilyte,_etc)	TRUE
0911	GT28	0.0528428024417941	68	068-A3R	aspirate	healthy	right	65	Female	White	48	TA	4	Hiseq_1	PEG_w_lytes_(Golytely,_Trilyte,_etc)	TRUE
0911	GT4	0	68	068-A3R	aspirate	healthy	right	65	Female	White	48	TA	4	Hiseq_1	PEG_w_lytes_(Golytely,_Trilyte,_etc)	TRUE
0911	GT51	0.0806894244754366	68	068-A3R	aspirate	healthy	right	65	Female	White	48	TA	4	Hiseq_1	PEG_w_lytes_(Golytely,_Trilyte,_etc)	TRUE
0925	CE4	0	69	069-A3R	aspirate	healthy	right	unknown	unknown	unknown	unknown	serrated	4	Hiseq_1	Other_or_unknown	TRUE
0925	GT2	0	69	069-A3R	aspirate	healthy	right	unknown	unknown	unknown	unknown	serrated	4	Hiseq_1	Other_or_unknown	TRUE
0925	GT26	0	69	069-A3R	aspirate	healthy	right	unknown	unknown	unknown	unknown	serrated	4	Hiseq_1	Other_or_unknown	TRUE
0925	GT28	0.00555150191582457	69	069-A3R	aspirate	healthy	right	unknown	unknown	unknown	unknown	serrated	4	Hiseq_1	Other_or_unknown	TRUE
0925	GT4	0	69	069-A3R	aspirate	healthy	right	unknown	unknown	unknown	unknown	serrated	4	Hiseq_1	Other_or_unknown	TRUE
0925	GT51	0	69	069-A3R	aspirate	healthy	right	unknown	unknown	unknown	unknown	serrated	4	Hiseq_1	Other_or_unknown	TRUE
0935	CE4	0.128473014299731	70	070-A3L	aspirate	healthy	left	90	Female	White	32	TA	4	Hiseq_1	PEG_w_lytes_(Golytely,_Trilyte,_etc)	TRUE
0935	GT2	0.305892006281259	70	070-A3L	aspirate	healthy	left	90	Female	White	32	TA	4	Hiseq_1	PEG_w_lytes_(Golytely,_Trilyte,_etc)	TRUE
0935	GT26	0.0693340226153916	70	070-A3L	aspirate	healthy	left	90	Female	White	32	TA	4	Hiseq_1	PEG_w_lytes_(Golytely,_Trilyte,_etc)	TRUE
0935	GT28	0.114069219122025	70	070-A3L	aspirate	healthy	left	90	Female	White	32	TA	4	Hiseq_1	PEG_w_lytes_(Golytely,_Trilyte,_etc)	TRUE
0935	GT4	0	70	070-A3L	aspirate	healthy	left	90	Female	White	32	TA	4	Hiseq_1	PEG_w_lytes_(Golytely,_Trilyte,_etc)	TRUE
0935	GT51	0.077638761700444	70	070-A3L	aspirate	healthy	left	90	Female	White	32	TA	4	Hiseq_1	PEG_w_lytes_(Golytely,_Trilyte,_etc)	TRUE
0938	CE4	0.0438156157979292	70	070-A3R	aspirate	healthy	right	90	Female	White	32	TA	4	Hiseq_1	PEG_w_lytes_(Golytely,_Trilyte,_etc)	TRUE
0938	GT2	0.154836202441946	70	070-A3R	aspirate	healthy	right	90	Female	White	32	TA	4	Hiseq_1	PEG_w_lytes_(Golytely,_Trilyte,_etc)	TRUE
0938	GT26	0.0175658312910953	70	070-A3R	aspirate	healthy	right	90	Female	White	32	TA	4	Hiseq_1	PEG_w_lytes_(Golytely,_Trilyte,_etc)	TRUE
0938	GT28	0.0680559168438911	70	070-A3R	aspirate	healthy	right	90	Female	White	32	TA	4	Hiseq_1	PEG_w_lytes_(Golytely,_Trilyte,_etc)	TRUE
0938	GT4	0	70	070-A3R	aspirate	healthy	right	90	Female	White	32	TA	4	Hiseq_1	PEG_w_lytes_(Golytely,_Trilyte,_etc)	TRUE
0938	GT51	0.0307341308205194	70	070-A3R	aspirate	healthy	right	90	Female	White	32	TA	4	Hiseq_1	PEG_w_lytes_(Golytely,_Trilyte,_etc)	TRUE
0948	CE4	0	71	071-A3L	aspirate	healthy	left	66	Male	White	24	healthy	4	Hiseq_1	Other_or_unknown	TRUE
0948	GT2	0.0107490016063902	71	071-A3L	aspirate	healthy	left	66	Male	White	24	healthy	4	Hiseq_1	Other_or_unknown	TRUE
0948	GT26	0	71	071-A3L	aspirate	healthy	left	66	Male	White	24	healthy	4	Hiseq_1	Other_or_unknown	TRUE
0948	GT28	0.0317002213403492	71	071-A3L	aspirate	healthy	left	66	Male	White	24	healthy	4	Hiseq_1	Other_or_unknown	TRUE
0948	GT4	0	71	071-A3L	aspirate	healthy	left	66	Male	White	24	healthy	4	Hiseq_1	Other_or_unknown	TRUE
0948	GT51	0.0188516376720647	71	071-A3L	aspirate	healthy	left	66	Male	White	24	healthy	4	Hiseq_1	Other_or_unknown	TRUE
0950	CE4	0	71	071-A3R	aspirate	healthy	right	66	Male	White	24	healthy	4	Hiseq_1	Other_or_unknown	TRUE
0950	GT2	0.00919882815947338	71	071-A3R	aspirate	healthy	right	66	Male	White	24	healthy	4	Hiseq_1	Other_or_unknown	TRUE
0950	GT26	0	71	071-A3R	aspirate	healthy	right	66	Male	White	24	healthy	4	Hiseq_1	Other_or_unknown	TRUE
0950	GT28	0.0162479301729829	71	071-A3R	aspirate	healthy	right	66	Male	White	24	healthy	4	Hiseq_1	Other_or_unknown	TRUE
0950	GT4	0	71	071-A3R	aspirate	healthy	right	66	Male	White	24	healthy	4	Hiseq_1	Other_or_unknown	TRUE
0950	GT51	0.00827003914752102	71	071-A3R	aspirate	healthy	right	66	Male	White	24	healthy	4	Hiseq_1	Other_or_unknown	TRUE
0974	CE4	0.0873345525870625	73	073-A3L	aspirate	healthy	left	unknown	unknown	unknown	unknown	healthy	5	Hiseq_1	Other_or_unknown	TRUE
0974	GT2	0.0850329396940321	73	073-A3L	aspirate	healthy	left	unknown	unknown	unknown	unknown	healthy	5	Hiseq_1	Other_or_unknown	TRUE
0974	GT26	0	73	073-A3L	aspirate	healthy	left	unknown	unknown	unknown	unknown	healthy	5	Hiseq_1	Other_or_unknown	TRUE
0974	GT28	0.126926293952788	73	073-A3L	aspirate	healthy	left	unknown	unknown	unknown	unknown	healthy	5	Hiseq_1	Other_or_unknown	TRUE
0974	GT4	0	73	073-A3L	aspirate	healthy	left	unknown	unknown	unknown	unknown	healthy	5	Hiseq_1	Other_or_unknown	TRUE
0974	GT51	0.085764221765995	73	073-A3L	aspirate	healthy	left	unknown	unknown	unknown	unknown	healthy	5	Hiseq_1	Other_or_unknown	TRUE
0976	CE4	0.12280372912693	73	073-A3R	aspirate	healthy	right	unknown	unknown	unknown	unknown	healthy	5	Hiseq_1	Other_or_unknown	TRUE
0976	GT2	0.230286481925765	73	073-A3R	aspirate	healthy	right	unknown	unknown	unknown	unknown	healthy	5	Hiseq_1	Other_or_unknown	TRUE
0976	GT26	0	73	073-A3R	aspirate	healthy	right	unknown	unknown	unknown	unknown	healthy	5	Hiseq_1	Other_or_unknown	TRUE
0976	GT28	0.208812315118085	73	073-A3R	aspirate	healthy	right	unknown	unknown	unknown	unknown	healthy	5	Hiseq_1	Other_or_unknown	TRUE
0976	GT4	0	73	073-A3R	aspirate	healthy	right	unknown	unknown	unknown	unknown	healthy	5	Hiseq_1	Other_or_unknown	TRUE
0976	GT51	0.0646048071133079	73	073-A3R	aspirate	healthy	right	unknown	unknown	unknown	unknown	healthy	5	Hiseq_1	Other_or_unknown	TRUE
0999	CE4	0	75	075-A3L	aspirate	healthy	left	55	Female	Hispanic	28	TA	5	Hiseq_1	Other_or_unknown	TRUE
0999	GT2	0.0591708230067064	75	075-A3L	aspirate	healthy	left	55	Female	Hispanic	28	TA	5	Hiseq_1	Other_or_unknown	TRUE
0999	GT26	0	75	075-A3L	aspirate	healthy	left	55	Female	Hispanic	28	TA	5	Hiseq_1	Other_or_unknown	TRUE
0999	GT28	0.0612079878077541	75	075-A3L	aspirate	healthy	left	55	Female	Hispanic	28	TA	5	Hiseq_1	Other_or_unknown	TRUE
0999	GT4	0.0190572295673646	75	075-A3L	aspirate	healthy	left	55	Female	Hispanic	28	TA	5	Hiseq_1	Other_or_unknown	TRUE
0999	GT51	0.00969994533995874	75	075-A3L	aspirate	healthy	left	55	Female	Hispanic	28	TA	5	Hiseq_1	Other_or_unknown	TRUE
1003	CE4	0	75	075-A3R	aspirate	healthy	right	55	Female	Hispanic	28	TA	5	Hiseq_1	Other_or_unknown	TRUE
1003	GT2	0.12622652096284	75	075-A3R	aspirate	healthy	right	55	Female	Hispanic	28	TA	5	Hiseq_1	Other_or_unknown	TRUE
1003	GT26	0	75	075-A3R	aspirate	healthy	right	55	Female	Hispanic	28	TA	5	Hiseq_1	Other_or_unknown	TRUE
1003	GT28	0	75	075-A3R	aspirate	healthy	right	55	Female	Hispanic	28	TA	5	Hiseq_1	Other_or_unknown	TRUE
1003	GT4	0	75	075-A3R	aspirate	healthy	right	55	Female	Hispanic	28	TA	5	Hiseq_1	Other_or_unknown	TRUE
1003	GT51	0	75	075-A3R	aspirate	healthy	right	55	Female	Hispanic	28	TA	5	Hiseq_1	Other_or_unknown	TRUE
1026	CE4	0	77	077-A3L	aspirate	healthy	left	unknown	unknown	unknown	unknown	healthy	5	Hiseq_1	Other_or_unknown	TRUE
1026	GT2	0.0361545130541414	77	077-A3L	aspirate	healthy	left	unknown	unknown	unknown	unknown	healthy	5	Hiseq_1	Other_or_unknown	TRUE
1026	GT26	0	77	077-A3L	aspirate	healthy	left	unknown	unknown	unknown	unknown	healthy	5	Hiseq_1	Other_or_unknown	TRUE
1026	GT28	0	77	077-A3L	aspirate	healthy	left	unknown	unknown	unknown	unknown	healthy	5	Hiseq_1	Other_or_unknown	TRUE
1026	GT4	0	77	077-A3L	aspirate	healthy	left	unknown	unknown	unknown	unknown	healthy	5	Hiseq_1	Other_or_unknown	TRUE
1026	GT51	0.0835104243435908	77	077-A3L	aspirate	healthy	left	unknown	unknown	unknown	unknown	healthy	5	Hiseq_1	Other_or_unknown	TRUE
1029	CE4	0	77	077-A3R	aspirate	healthy	right	unknown	unknown	unknown	unknown	healthy	5	Hiseq_1	Other_or_unknown	TRUE
1029	GT2	0.0151076181505705	77	077-A3R	aspirate	healthy	right	unknown	unknown	unknown	unknown	healthy	5	Hiseq_1	Other_or_unknown	TRUE
1029	GT26	0	77	077-A3R	aspirate	healthy	right	unknown	unknown	unknown	unknown	healthy	5	Hiseq_1	Other_or_unknown	TRUE
1029	GT28	0.0303277557219181	77	077-A3R	aspirate	healthy	right	unknown	unknown	unknown	unknown	healthy	5	Hiseq_1	Other_or_unknown	TRUE
1029	GT4	0.0068559028020252	77	077-A3R	aspirate	healthy	right	unknown	unknown	unknown	unknown	healthy	5	Hiseq_1	Other_or_unknown	TRUE
1029	GT51	0.0069791762963908	77	077-A3R	aspirate	healthy	right	unknown	unknown	unknown	unknown	healthy	5	Hiseq_1	Other_or_unknown	TRUE
1040	CE4	0	78	078-A3L	aspirate	healthy	left	49	Male	Asian	27	healthy	5	Hiseq_1	PEG_w_lytes_(Golytely,_Trilyte,_etc)	TRUE
1040	GT2	0.0856911855257438	78	078-A3L	aspirate	healthy	left	49	Male	Asian	27	healthy	5	Hiseq_1	PEG_w_lytes_(Golytely,_Trilyte,_etc)	TRUE
1040	GT26	0	78	078-A3L	aspirate	healthy	left	49	Male	Asian	27	healthy	5	Hiseq_1	PEG_w_lytes_(Golytely,_Trilyte,_etc)	TRUE
1040	GT28	0	78	078-A3L	aspirate	healthy	left	49	Male	Asian	27	healthy	5	Hiseq_1	PEG_w_lytes_(Golytely,_Trilyte,_etc)	TRUE
1040	GT4	0	78	078-A3L	aspirate	healthy	left	49	Male	Asian	27	healthy	5	Hiseq_1	PEG_w_lytes_(Golytely,_Trilyte,_etc)	TRUE
1040	GT51	0.0277038324989636	78	078-A3L	aspirate	healthy	left	49	Male	Asian	27	healthy	5	Hiseq_1	PEG_w_lytes_(Golytely,_Trilyte,_etc)	TRUE
1042	CE4	0	78	078-A3R	aspirate	healthy	right	49	Male	Asian	27	healthy	5	Hiseq_1	PEG_w_lytes_(Golytely,_Trilyte,_etc)	FALSE
1042	GT2	0	78	078-A3R	aspirate	healthy	right	49	Male	Asian	27	healthy	5	Hiseq_1	PEG_w_lytes_(Golytely,_Trilyte,_etc)	FALSE
1042	GT26	0	78	078-A3R	aspirate	healthy	right	49	Male	Asian	27	healthy	5	Hiseq_1	PEG_w_lytes_(Golytely,_Trilyte,_etc)	FALSE
1042	GT28	0	78	078-A3R	aspirate	healthy	right	49	Male	Asian	27	healthy	5	Hiseq_1	PEG_w_lytes_(Golytely,_Trilyte,_etc)	FALSE
1042	GT4	0	78	078-A3R	aspirate	healthy	right	49	Male	Asian	27	healthy	5	Hiseq_1	PEG_w_lytes_(Golytely,_Trilyte,_etc)	FALSE
1042	GT51	0	78	078-A3R	aspirate	healthy	right	49	Male	Asian	27	healthy	5	Hiseq_1	PEG_w_lytes_(Golytely,_Trilyte,_etc)	FALSE
1052	CE4	0.0370069662310225	79	079-A3L	aspirate	healthy	left	67	Female	Hispanic	28	serrated	5	Hiseq_1	PEG_w_lytes_(Golytely,_Trilyte,_etc)	TRUE
1052	GT2	0.0295224112629505	79	079-A3L	aspirate	healthy	left	67	Female	Hispanic	28	serrated	5	Hiseq_1	PEG_w_lytes_(Golytely,_Trilyte,_etc)	TRUE
1052	GT26	0.0129816926996176	79	079-A3L	aspirate	healthy	left	67	Female	Hispanic	28	serrated	5	Hiseq_1	PEG_w_lytes_(Golytely,_Trilyte,_etc)	TRUE
1052	GT28	0.0775966870808258	79	079-A3L	aspirate	healthy	left	67	Female	Hispanic	28	serrated	5	Hiseq_1	PEG_w_lytes_(Golytely,_Trilyte,_etc)	TRUE
1052	GT4	0	79	079-A3L	aspirate	healthy	left	67	Female	Hispanic	28	serrated	5	Hiseq_1	PEG_w_lytes_(Golytely,_Trilyte,_etc)	TRUE
1052	GT51	0.0635977255076701	79	079-A3L	aspirate	healthy	left	67	Female	Hispanic	28	serrated	5	Hiseq_1	PEG_w_lytes_(Golytely,_Trilyte,_etc)	TRUE
1056	CE4	0	79	079-A3R	aspirate	healthy	right	67	Female	Hispanic	28	serrated	5	Hiseq_1	PEG_w_lytes_(Golytely,_Trilyte,_etc)	TRUE
1056	GT2	0.034865176554902	79	079-A3R	aspirate	healthy	right	67	Female	Hispanic	28	serrated	5	Hiseq_1	PEG_w_lytes_(Golytely,_Trilyte,_etc)	TRUE
1056	GT26	0	79	079-A3R	aspirate	healthy	right	67	Female	Hispanic	28	serrated	5	Hiseq_1	PEG_w_lytes_(Golytely,_Trilyte,_etc)	TRUE
1056	GT28	0.101635910970652	79	079-A3R	aspirate	healthy	right	67	Female	Hispanic	28	serrated	5	Hiseq_1	PEG_w_lytes_(Golytely,_Trilyte,_etc)	TRUE
1056	GT4	0	79	079-A3R	aspirate	healthy	right	67	Female	Hispanic	28	serrated	5	Hiseq_1	PEG_w_lytes_(Golytely,_Trilyte,_etc)	TRUE
1056	GT51	0.0125094883712835	79	079-A3R	aspirate	healthy	right	67	Female	Hispanic	28	serrated	5	Hiseq_1	PEG_w_lytes_(Golytely,_Trilyte,_etc)	TRUE
1066	CE4	0	80	080-A3L	aspirate	healthy	left	unknown	unknown	unknown	unknown	serrated	5	Hiseq_1	Other_or_unknown	TRUE
1066	GT2	0.123220747167891	80	080-A3L	aspirate	healthy	left	unknown	unknown	unknown	unknown	serrated	5	Hiseq_1	Other_or_unknown	TRUE
1066	GT26	0	80	080-A3L	aspirate	healthy	left	unknown	unknown	unknown	unknown	serrated	5	Hiseq_1	Other_or_unknown	TRUE
1066	GT28	0.0120023387789781	80	080-A3L	aspirate	healthy	left	unknown	unknown	unknown	unknown	serrated	5	Hiseq_1	Other_or_unknown	TRUE
1066	GT4	0	80	080-A3L	aspirate	healthy	left	unknown	unknown	unknown	unknown	serrated	5	Hiseq_1	Other_or_unknown	TRUE
1066	GT51	0.00429129263397766	80	080-A3L	aspirate	healthy	left	unknown	unknown	unknown	unknown	serrated	5	Hiseq_1	Other_or_unknown	TRUE
1068	CE4	0.0432117772418617	80	080-A3R	aspirate	healthy	right	unknown	unknown	unknown	unknown	serrated	5	Hiseq_1	Other_or_unknown	TRUE
1068	GT2	0.0158600970319357	80	080-A3R	aspirate	healthy	right	unknown	unknown	unknown	unknown	serrated	5	Hiseq_1	Other_or_unknown	TRUE
1068	GT26	0	80	080-A3R	aspirate	healthy	right	unknown	unknown	unknown	unknown	serrated	5	Hiseq_1	Other_or_unknown	TRUE
1068	GT28	0.00989050994252798	80	080-A3R	aspirate	healthy	right	unknown	unknown	unknown	unknown	serrated	5	Hiseq_1	Other_or_unknown	TRUE
1068	GT4	0	80	080-A3R	aspirate	healthy	right	unknown	unknown	unknown	unknown	serrated	5	Hiseq_1	Other_or_unknown	TRUE
1068	GT51	0.0141449339980276	80	080-A3R	aspirate	healthy	right	unknown	unknown	unknown	unknown	serrated	5	Hiseq_1	Other_or_unknown	TRUE
1079	CE4	0.165413587913682	81	081-A3L	aspirate	healthy	left	57	Male	Asian	23	TA	5	Hiseq_1	Miralax_(or_generic)	TRUE
1079	GT2	0.581276522246639	81	081-A3L	aspirate	healthy	left	57	Male	Asian	23	TA	5	Hiseq_1	Miralax_(or_generic)	TRUE
1079	GT26	0	81	081-A3L	aspirate	healthy	left	57	Male	Asian	23	TA	5	Hiseq_1	Miralax_(or_generic)	TRUE
1079	GT28	0.349027603043608	81	081-A3L	aspirate	healthy	left	57	Male	Asian	23	TA	5	Hiseq_1	Miralax_(or_generic)	TRUE
1079	GT4	0.168435182741211	81	081-A3L	aspirate	healthy	left	57	Male	Asian	23	TA	5	Hiseq_1	Miralax_(or_generic)	TRUE
1079	GT51	0.153414938229456	81	081-A3L	aspirate	healthy	left	57	Male	Asian	23	TA	5	Hiseq_1	Miralax_(or_generic)	TRUE
1081	CE4	0.156784453707338	81	081-A3R	aspirate	healthy	right	57	Male	Asian	23	TA	5	Hiseq_1	Miralax_(or_generic)	TRUE
1081	GT2	0.679736884748945	81	081-A3R	aspirate	healthy	right	57	Male	Asian	23	TA	5	Hiseq_1	Miralax_(or_generic)	TRUE
1081	GT26	0	81	081-A3R	aspirate	healthy	right	57	Male	Asian	23	TA	5	Hiseq_1	Miralax_(or_generic)	TRUE
1081	GT28	0.248843454498954	81	081-A3R	aspirate	healthy	right	57	Male	Asian	23	TA	5	Hiseq_1	Miralax_(or_generic)	TRUE
1081	GT4	0.116342978817109	81	081-A3R	aspirate	healthy	right	57	Male	Asian	23	TA	5	Hiseq_1	Miralax_(or_generic)	TRUE
1081	GT51	0.213182819276496	81	081-A3R	aspirate	healthy	right	57	Male	Asian	23	TA	5	Hiseq_1	Miralax_(or_generic)	TRUE
1104	CE4	0.197573425511798	83	083-A3L	aspirate	healthy	left	44	Male	Asian	26	healthy	5	Hiseq_1	Other_or_unknown	TRUE
1104	GT2	0.56639734632636	83	083-A3L	aspirate	healthy	left	44	Male	Asian	26	healthy	5	Hiseq_1	Other_or_unknown	TRUE
1104	GT26	0	83	083-A3L	aspirate	healthy	left	44	Male	Asian	26	healthy	5	Hiseq_1	Other_or_unknown	TRUE
1104	GT28	0.365335752681535	83	083-A3L	aspirate	healthy	left	44	Male	Asian	26	healthy	5	Hiseq_1	Other_or_unknown	TRUE
1104	GT4	0.142945447126403	83	083-A3L	aspirate	healthy	left	44	Male	Asian	26	healthy	5	Hiseq_1	Other_or_unknown	TRUE
1104	GT51	0.135814650732177	83	083-A3L	aspirate	healthy	left	44	Male	Asian	26	healthy	5	Hiseq_1	Other_or_unknown	TRUE
1108	CE4	0.0813078341089736	83	083-A3R	aspirate	healthy	right	44	Male	Asian	26	healthy	5	Hiseq_1	Other_or_unknown	TRUE
1108	GT2	0.428056106432356	83	083-A3R	aspirate	healthy	right	44	Male	Asian	26	healthy	5	Hiseq_1	Other_or_unknown	TRUE
1108	GT26	0	83	083-A3R	aspirate	healthy	right	44	Male	Asian	26	healthy	5	Hiseq_1	Other_or_unknown	TRUE
1108	GT28	0.215887393920085	83	083-A3R	aspirate	healthy	right	44	Male	Asian	26	healthy	5	Hiseq_1	Other_or_unknown	TRUE
1108	GT4	0.0705919918418942	83	083-A3R	aspirate	healthy	right	44	Male	Asian	26	healthy	5	Hiseq_1	Other_or_unknown	TRUE
1108	GT51	0.107791921152768	83	083-A3R	aspirate	healthy	right	44	Male	Asian	26	healthy	5	Hiseq_1	Other_or_unknown	TRUE
1117	CE4	0	84	084-A3L	aspirate	healthy	left	59	Female	White	16	TA	5	Hiseq_1	Miralax_(or_generic)	TRUE
1117	GT2	0.158602378703619	84	084-A3L	aspirate	healthy	left	59	Female	White	16	TA	5	Hiseq_1	Miralax_(or_generic)	TRUE
1117	GT26	0	84	084-A3L	aspirate	healthy	left	59	Female	White	16	TA	5	Hiseq_1	Miralax_(or_generic)	TRUE
1117	GT28	0.0283957575653832	84	084-A3L	aspirate	healthy	left	59	Female	White	16	TA	5	Hiseq_1	Miralax_(or_generic)	TRUE
1117	GT4	0	84	084-A3L	aspirate	healthy	left	59	Female	White	16	TA	5	Hiseq_1	Miralax_(or_generic)	TRUE
1117	GT51	0	84	084-A3L	aspirate	healthy	left	59	Female	White	16	TA	5	Hiseq_1	Miralax_(or_generic)	TRUE
1120	CE4	0.00960711899898804	84	084-A3R	aspirate	healthy	right	59	Female	White	16	TA	5	Hiseq_1	Miralax_(or_generic)	TRUE
1120	GT2	0.104073048602022	84	084-A3R	aspirate	healthy	right	59	Female	White	16	TA	5	Hiseq_1	Miralax_(or_generic)	TRUE
1120	GT26	0	84	084-A3R	aspirate	healthy	right	59	Female	White	16	TA	5	Hiseq_1	Miralax_(or_generic)	TRUE
1120	GT28	0.0329838224820189	84	084-A3R	aspirate	healthy	right	59	Female	White	16	TA	5	Hiseq_1	Miralax_(or_generic)	TRUE
1120	GT4	0.0370709483113125	84	084-A3R	aspirate	healthy	right	59	Female	White	16	TA	5	Hiseq_1	Miralax_(or_generic)	TRUE
1120	GT51	0.0235859422174326	84	084-A3R	aspirate	healthy	right	59	Female	White	16	TA	5	Hiseq_1	Miralax_(or_generic)	TRUE
1130	CE4	0	85	085-A3L	aspirate	healthy	left	67	Male	White	33	healthy	5	Hiseq_1	Other_or_unknown	TRUE
1130	GT2	0.0184037378837751	85	085-A3L	aspirate	healthy	left	67	Male	White	33	healthy	5	Hiseq_1	Other_or_unknown	TRUE
1130	GT26	0	85	085-A3L	aspirate	healthy	left	67	Male	White	33	healthy	5	Hiseq_1	Other_or_unknown	TRUE
1130	GT28	0	85	085-A3L	aspirate	healthy	left	67	Male	White	33	healthy	5	Hiseq_1	Other_or_unknown	TRUE
1130	GT4	0	85	085-A3L	aspirate	healthy	left	67	Male	White	33	healthy	5	Hiseq_1	Other_or_unknown	TRUE
1130	GT51	0	85	085-A3L	aspirate	healthy	left	67	Male	White	33	healthy	5	Hiseq_1	Other_or_unknown	TRUE
1134	CE4	0	85	085-A3R	aspirate	healthy	right	67	Male	White	33	healthy	5	Hiseq_1	Other_or_unknown	TRUE
1134	GT2	0	85	085-A3R	aspirate	healthy	right	67	Male	White	33	healthy	5	Hiseq_1	Other_or_unknown	TRUE
1134	GT26	0	85	085-A3R	aspirate	healthy	right	67	Male	White	33	healthy	5	Hiseq_1	Other_or_unknown	TRUE
1134	GT28	0	85	085-A3R	aspirate	healthy	right	67	Male	White	33	healthy	5	Hiseq_1	Other_or_unknown	TRUE
1134	GT4	0	85	085-A3R	aspirate	healthy	right	67	Male	White	33	healthy	5	Hiseq_1	Other_or_unknown	TRUE
1134	GT51	0	85	085-A3R	aspirate	healthy	right	67	Male	White	33	healthy	5	Hiseq_1	Other_or_unknown	TRUE
1159	CE4	0.0665715496025051	87	087-A3R	aspirate	healthy	right	71	Female	White	31	TA	5	Hiseq_1	PEG_w_lytes_(Golytely,_Trilyte,_etc)	TRUE
1159	GT2	0.168718930719675	87	087-A3R	aspirate	healthy	right	71	Female	White	31	TA	5	Hiseq_1	PEG_w_lytes_(Golytely,_Trilyte,_etc)	TRUE
1159	GT26	0	87	087-A3R	aspirate	healthy	right	71	Female	White	31	TA	5	Hiseq_1	PEG_w_lytes_(Golytely,_Trilyte,_etc)	TRUE
1159	GT28	0.187752967131582	87	087-A3R	aspirate	healthy	right	71	Female	White	31	TA	5	Hiseq_1	PEG_w_lytes_(Golytely,_Trilyte,_etc)	TRUE
1159	GT4	0.0214066124174722	87	087-A3R	aspirate	healthy	right	71	Female	White	31	TA	5	Hiseq_1	PEG_w_lytes_(Golytely,_Trilyte,_etc)	TRUE
1159	GT51	0.0789942488655821	87	087-A3R	aspirate	healthy	right	71	Female	White	31	TA	5	Hiseq_1	PEG_w_lytes_(Golytely,_Trilyte,_etc)	TRUE
1209	CE4	0.0747699025245231	91	091-A3L	aspirate	healthy	left	53	Male	White	33	serrated	5	Hiseq_1	PEG_w_lytes_(Golytely,_Trilyte,_etc)	TRUE
1209	GT2	0.207718028049936	91	091-A3L	aspirate	healthy	left	53	Male	White	33	serrated	5	Hiseq_1	PEG_w_lytes_(Golytely,_Trilyte,_etc)	TRUE
1209	GT26	0	91	091-A3L	aspirate	healthy	left	53	Male	White	33	serrated	5	Hiseq_1	PEG_w_lytes_(Golytely,_Trilyte,_etc)	TRUE
1209	GT28	0.123469610028814	91	091-A3L	aspirate	healthy	left	53	Male	White	33	serrated	5	Hiseq_1	PEG_w_lytes_(Golytely,_Trilyte,_etc)	TRUE
1209	GT4	0.032057144198316	91	091-A3L	aspirate	healthy	left	53	Male	White	33	serrated	5	Hiseq_1	PEG_w_lytes_(Golytely,_Trilyte,_etc)	TRUE
1209	GT51	0.0652671040939436	91	091-A3L	aspirate	healthy	left	53	Male	White	33	serrated	5	Hiseq_1	PEG_w_lytes_(Golytely,_Trilyte,_etc)	TRUE
1211	CE4	0.199774921723204	91	091-A3R	aspirate	healthy	right	53	Male	White	33	serrated	5	Hiseq_1	PEG_w_lytes_(Golytely,_Trilyte,_etc)	TRUE
1211	GT2	0.559329755665808	91	091-A3R	aspirate	healthy	right	53	Male	White	33	serrated	5	Hiseq_1	PEG_w_lytes_(Golytely,_Trilyte,_etc)	TRUE
1211	GT26	0	91	091-A3R	aspirate	healthy	right	53	Male	White	33	serrated	5	Hiseq_1	PEG_w_lytes_(Golytely,_Trilyte,_etc)	TRUE
1211	GT28	0.206744529738054	91	091-A3R	aspirate	healthy	right	53	Male	White	33	serrated	5	Hiseq_1	PEG_w_lytes_(Golytely,_Trilyte,_etc)	TRUE
1211	GT4	0.199855346409888	91	091-A3R	aspirate	healthy	right	53	Male	White	33	serrated	5	Hiseq_1	PEG_w_lytes_(Golytely,_Trilyte,_etc)	TRUE
1211	GT51	0.0944584051793031	91	091-A3R	aspirate	healthy	right	53	Male	White	33	serrated	5	Hiseq_1	PEG_w_lytes_(Golytely,_Trilyte,_etc)	TRUE
1222	CE4	0	92	092-A3L	aspirate	healthy	left	54	Female	Hispanic	27	serrated	5	Hiseq_1	PEG_w_lytes_(Golytely,_Trilyte,_etc)	TRUE
1222	GT2	0.0371896733024335	92	092-A3L	aspirate	healthy	left	54	Female	Hispanic	27	serrated	5	Hiseq_1	PEG_w_lytes_(Golytely,_Trilyte,_etc)	TRUE
1222	GT26	0	92	092-A3L	aspirate	healthy	left	54	Female	Hispanic	27	serrated	5	Hiseq_1	PEG_w_lytes_(Golytely,_Trilyte,_etc)	TRUE
1222	GT28	0.019082220299311	92	092-A3L	aspirate	healthy	left	54	Female	Hispanic	27	serrated	5	Hiseq_1	PEG_w_lytes_(Golytely,_Trilyte,_etc)	TRUE
1222	GT4	0.019082220299311	92	092-A3L	aspirate	healthy	left	54	Female	Hispanic	27	serrated	5	Hiseq_1	PEG_w_lytes_(Golytely,_Trilyte,_etc)	TRUE
1222	GT51	0	92	092-A3L	aspirate	healthy	left	54	Female	Hispanic	27	serrated	5	Hiseq_1	PEG_w_lytes_(Golytely,_Trilyte,_etc)	TRUE
1248	CE4	0	94	094-A3L	aspirate	healthy	left	65	Female	White	24	healthy	5	Hiseq_1	Other_or_unknown	TRUE
1248	GT2	0.0359005915189243	94	094-A3L	aspirate	healthy	left	65	Female	White	24	healthy	5	Hiseq_1	Other_or_unknown	TRUE
1248	GT26	0	94	094-A3L	aspirate	healthy	left	65	Female	White	24	healthy	5	Hiseq_1	Other_or_unknown	TRUE
1248	GT28	0.0618017919764848	94	094-A3L	aspirate	healthy	left	65	Female	White	24	healthy	5	Hiseq_1	Other_or_unknown	TRUE
1248	GT4	0	94	094-A3L	aspirate	healthy	left	65	Female	White	24	healthy	5	Hiseq_1	Other_or_unknown	TRUE
1248	GT51	0.088385965288638	94	094-A3L	aspirate	healthy	left	65	Female	White	24	healthy	5	Hiseq_1	Other_or_unknown	TRUE
1250	CE4	0.0653963490566861	94	094-A3R	aspirate	healthy	right	65	Female	White	24	healthy	5	Hiseq_1	Other_or_unknown	TRUE
1250	GT2	0.128356981031607	94	094-A3R	aspirate	healthy	right	65	Female	White	24	healthy	5	Hiseq_1	Other_or_unknown	TRUE
1250	GT26	0.0642331728876937	94	094-A3R	aspirate	healthy	right	65	Female	White	24	healthy	5	Hiseq_1	Other_or_unknown	TRUE
1250	GT28	0.114299416876715	94	094-A3R	aspirate	healthy	right	65	Female	White	24	healthy	5	Hiseq_1	Other_or_unknown	TRUE
1250	GT4	0	94	094-A3R	aspirate	healthy	right	65	Female	White	24	healthy	5	Hiseq_1	Other_or_unknown	TRUE
1250	GT51	0.051376384874409	94	094-A3R	aspirate	healthy	right	65	Female	White	24	healthy	5	Hiseq_1	Other_or_unknown	TRUE
1277	CE4	0.0177994502483066	96	096-A3R	aspirate	healthy	right	53	Male	White	24	healthy	5	Hiseq_1	Other_or_unknown	TRUE
1277	GT2	0.0391302837829552	96	096-A3R	aspirate	healthy	right	53	Male	White	24	healthy	5	Hiseq_1	Other_or_unknown	TRUE
1277	GT26	0	96	096-A3R	aspirate	healthy	right	53	Male	White	24	healthy	5	Hiseq_1	Other_or_unknown	TRUE
1277	GT28	0.0183330894723854	96	096-A3R	aspirate	healthy	right	53	Male	White	24	healthy	5	Hiseq_1	Other_or_unknown	TRUE
1277	GT4	0	96	096-A3R	aspirate	healthy	right	53	Male	White	24	healthy	5	Hiseq_1	Other_or_unknown	TRUE
1277	GT51	0.0174794048081572	96	096-A3R	aspirate	healthy	right	53	Male	White	24	healthy	5	Hiseq_1	Other_or_unknown	TRUE
1287	CE4	0.0437602241745283	97	097-A3L	aspirate	healthy	left	64	Female	White	23	healthy	5	Hiseq_1	Other_or_unknown	TRUE
1287	GT2	0.10332123622974	97	097-A3L	aspirate	healthy	left	64	Female	White	23	healthy	5	Hiseq_1	Other_or_unknown	TRUE
1287	GT26	0	97	097-A3L	aspirate	healthy	left	64	Female	White	23	healthy	5	Hiseq_1	Other_or_unknown	TRUE
1287	GT28	0.0300481229825098	97	097-A3L	aspirate	healthy	left	64	Female	White	23	healthy	5	Hiseq_1	Other_or_unknown	TRUE
1287	GT4	0	97	097-A3L	aspirate	healthy	left	64	Female	White	23	healthy	5	Hiseq_1	Other_or_unknown	TRUE
1287	GT51	0.0429733875019573	97	097-A3L	aspirate	healthy	left	64	Female	White	23	healthy	5	Hiseq_1	Other_or_unknown	TRUE
1289	CE4	0.0448650642829497	97	097-A3R	aspirate	healthy	right	64	Female	White	23	healthy	5	Hiseq_1	Other_or_unknown	TRUE
1289	GT2	0.145974148444374	97	097-A3R	aspirate	healthy	right	64	Female	White	23	healthy	5	Hiseq_1	Other_or_unknown	TRUE
1289	GT26	0	97	097-A3R	aspirate	healthy	right	64	Female	White	23	healthy	5	Hiseq_1	Other_or_unknown	TRUE
1289	GT28	0.0319090004304399	97	097-A3R	aspirate	healthy	right	64	Female	White	23	healthy	5	Hiseq_1	Other_or_unknown	TRUE
1289	GT4	0	97	097-A3R	aspirate	healthy	right	64	Female	White	23	healthy	5	Hiseq_1	Other_or_unknown	TRUE
1289	GT51	0.0403868317254307	97	097-A3R	aspirate	healthy	right	64	Female	White	23	healthy	5	Hiseq_1	Other_or_unknown	TRUE
1299	CE4	0.0457260292606246	98	098-A3L	aspirate	healthy	left	69	Male	White	27	healthy	5	Hiseq_1	Other_or_unknown	TRUE
1299	GT2	0.136198429264948	98	098-A3L	aspirate	healthy	left	69	Male	White	27	healthy	5	Hiseq_1	Other_or_unknown	TRUE
1299	GT26	0.0386695422267652	98	098-A3L	aspirate	healthy	left	69	Male	White	27	healthy	5	Hiseq_1	Other_or_unknown	TRUE
1299	GT28	0.0762552125627972	98	098-A3L	aspirate	healthy	left	69	Male	White	27	healthy	5	Hiseq_1	Other_or_unknown	TRUE
1299	GT4	0	98	098-A3L	aspirate	healthy	left	69	Male	White	27	healthy	5	Hiseq_1	Other_or_unknown	TRUE
1299	GT51	0.0336778846214144	98	098-A3L	aspirate	healthy	left	69	Male	White	27	healthy	5	Hiseq_1	Other_or_unknown	TRUE
1302	CE4	0.0135608147710404	98	098-A3R	aspirate	healthy	right	69	Male	White	27	healthy	5	Hiseq_1	Other_or_unknown	TRUE
1302	GT2	0.0202216713262542	98	098-A3R	aspirate	healthy	right	69	Male	White	27	healthy	5	Hiseq_1	Other_or_unknown	TRUE
1302	GT26	0.0190280207261635	98	098-A3R	aspirate	healthy	right	69	Male	White	27	healthy	5	Hiseq_1	Other_or_unknown	TRUE
1302	GT28	0.0289342309845318	98	098-A3R	aspirate	healthy	right	69	Male	White	27	healthy	5	Hiseq_1	Other_or_unknown	TRUE
1302	GT4	0	98	098-A3R	aspirate	healthy	right	69	Male	White	27	healthy	5	Hiseq_1	Other_or_unknown	TRUE
1302	GT51	0	98	098-A3R	aspirate	healthy	right	69	Male	White	27	healthy	5	Hiseq_1	Other_or_unknown	TRUE
1312	CE4	0.0283542533228469	99	099-A3L	aspirate	healthy	left	57	Female	White	19	TA	5	Hiseq_1	Miralax_(or_generic)	TRUE
1312	GT2	0.0805901108313823	99	099-A3L	aspirate	healthy	left	57	Female	White	19	TA	5	Hiseq_1	Miralax_(or_generic)	TRUE
1312	GT26	0	99	099-A3L	aspirate	healthy	left	57	Female	White	19	TA	5	Hiseq_1	Miralax_(or_generic)	TRUE
1312	GT28	0.0416197008835133	99	099-A3L	aspirate	healthy	left	57	Female	White	19	TA	5	Hiseq_1	Miralax_(or_generic)	TRUE
1312	GT4	0	99	099-A3L	aspirate	healthy	left	57	Female	White	19	TA	5	Hiseq_1	Miralax_(or_generic)	TRUE
1312	GT51	0.0386728136222939	99	099-A3L	aspirate	healthy	left	57	Female	White	19	TA	5	Hiseq_1	Miralax_(or_generic)	TRUE
1316	CE4	0.072758003203234	99	099-A3R	aspirate	healthy	right	57	Female	White	19	TA	5	Hiseq_1	Miralax_(or_generic)	TRUE
1316	GT2	0.0787435805676744	99	099-A3R	aspirate	healthy	right	57	Female	White	19	TA	5	Hiseq_1	Miralax_(or_generic)	TRUE
1316	GT26	0	99	099-A3R	aspirate	healthy	right	57	Female	White	19	TA	5	Hiseq_1	Miralax_(or_generic)	TRUE
1316	GT28	0	99	099-A3R	aspirate	healthy	right	57	Female	White	19	TA	5	Hiseq_1	Miralax_(or_generic)	TRUE
1316	GT4	0	99	099-A3R	aspirate	healthy	right	57	Female	White	19	TA	5	Hiseq_1	Miralax_(or_generic)	TRUE
1316	GT51	0.0357248840071204	99	099-A3R	aspirate	healthy	right	57	Female	White	19	TA	5	Hiseq_1	Miralax_(or_generic)	TRUE
1325	CE4	0	100	100-A3L	aspirate	healthy	left	22	Male	White	24	serrated	5	Hiseq_1	PEG_w_lytes_(Golytely,_Trilyte,_etc)	TRUE
1325	GT2	0.0786916737000903	100	100-A3L	aspirate	healthy	left	22	Male	White	24	serrated	5	Hiseq_1	PEG_w_lytes_(Golytely,_Trilyte,_etc)	TRUE
1325	GT26	0.0301735471254617	100	100-A3L	aspirate	healthy	left	22	Male	White	24	serrated	5	Hiseq_1	PEG_w_lytes_(Golytely,_Trilyte,_etc)	TRUE
1325	GT28	0	100	100-A3L	aspirate	healthy	left	22	Male	White	24	serrated	5	Hiseq_1	PEG_w_lytes_(Golytely,_Trilyte,_etc)	TRUE
1325	GT4	0	100	100-A3L	aspirate	healthy	left	22	Male	White	24	serrated	5	Hiseq_1	PEG_w_lytes_(Golytely,_Trilyte,_etc)	TRUE
1325	GT51	0	100	100-A3L	aspirate	healthy	left	22	Male	White	24	serrated	5	Hiseq_1	PEG_w_lytes_(Golytely,_Trilyte,_etc)	TRUE
1328	CE4	0.0208804511475638	100	100-A3R	aspirate	healthy	right	22	Male	White	24	serrated	5	Hiseq_1	PEG_w_lytes_(Golytely,_Trilyte,_etc)	TRUE
1328	GT2	0.00832871927796083	100	100-A3R	aspirate	healthy	right	22	Male	White	24	serrated	5	Hiseq_1	PEG_w_lytes_(Golytely,_Trilyte,_etc)	TRUE
1328	GT26	0	100	100-A3R	aspirate	healthy	right	22	Male	White	24	serrated	5	Hiseq_1	PEG_w_lytes_(Golytely,_Trilyte,_etc)	TRUE
1328	GT28	0	100	100-A3R	aspirate	healthy	right	22	Male	White	24	serrated	5	Hiseq_1	PEG_w_lytes_(Golytely,_Trilyte,_etc)	TRUE
1328	GT4	0	100	100-A3R	aspirate	healthy	right	22	Male	White	24	serrated	5	Hiseq_1	PEG_w_lytes_(Golytely,_Trilyte,_etc)	TRUE
1328	GT51	0	100	100-A3R	aspirate	healthy	right	22	Male	White	24	serrated	5	Hiseq_1	PEG_w_lytes_(Golytely,_Trilyte,_etc)	TRUE
1339	CE4	0.0290972517352892	101	101-A3L	aspirate	healthy	left	83	Male	Hispanic	20	TA	5	Hiseq_1	PEG_w_lytes_(Golytely,_Trilyte,_etc)	TRUE
1339	GT2	0.0738389878330906	101	101-A3L	aspirate	healthy	left	83	Male	Hispanic	20	TA	5	Hiseq_1	PEG_w_lytes_(Golytely,_Trilyte,_etc)	TRUE
1339	GT26	0	101	101-A3L	aspirate	healthy	left	83	Male	Hispanic	20	TA	5	Hiseq_1	PEG_w_lytes_(Golytely,_Trilyte,_etc)	TRUE
1339	GT28	0.0881714509420409	101	101-A3L	aspirate	healthy	left	83	Male	Hispanic	20	TA	5	Hiseq_1	PEG_w_lytes_(Golytely,_Trilyte,_etc)	TRUE
1339	GT4	0.00935645323009753	101	101-A3L	aspirate	healthy	left	83	Male	Hispanic	20	TA	5	Hiseq_1	PEG_w_lytes_(Golytely,_Trilyte,_etc)	TRUE
1339	GT51	0.0428610969544717	101	101-A3L	aspirate	healthy	left	83	Male	Hispanic	20	TA	5	Hiseq_1	PEG_w_lytes_(Golytely,_Trilyte,_etc)	TRUE
1341	CE4	0	101	101-A3R	aspirate	healthy	right	83	Male	Hispanic	20	TA	5	Hiseq_1	PEG_w_lytes_(Golytely,_Trilyte,_etc)	TRUE
1341	GT2	0.226574406291868	101	101-A3R	aspirate	healthy	right	83	Male	Hispanic	20	TA	5	Hiseq_1	PEG_w_lytes_(Golytely,_Trilyte,_etc)	TRUE
1341	GT26	0	101	101-A3R	aspirate	healthy	right	83	Male	Hispanic	20	TA	5	Hiseq_1	PEG_w_lytes_(Golytely,_Trilyte,_etc)	TRUE
1341	GT28	0.0319261960743367	101	101-A3R	aspirate	healthy	right	83	Male	Hispanic	20	TA	5	Hiseq_1	PEG_w_lytes_(Golytely,_Trilyte,_etc)	TRUE
1341	GT4	0.0478892941115051	101	101-A3R	aspirate	healthy	right	83	Male	Hispanic	20	TA	5	Hiseq_1	PEG_w_lytes_(Golytely,_Trilyte,_etc)	TRUE
1341	GT51	0.0162501246962046	101	101-A3R	aspirate	healthy	right	83	Male	Hispanic	20	TA	5	Hiseq_1	PEG_w_lytes_(Golytely,_Trilyte,_etc)	TRUE
1365	CE4	0	103	103-A3L	aspirate	healthy	left	56	Male	Black	25	serrated	5	Hiseq_1	PEG_w_lytes_(Golytely,_Trilyte,_etc)	TRUE
1365	GT2	0	103	103-A3L	aspirate	healthy	left	56	Male	Black	25	serrated	5	Hiseq_1	PEG_w_lytes_(Golytely,_Trilyte,_etc)	TRUE
1365	GT26	0	103	103-A3L	aspirate	healthy	left	56	Male	Black	25	serrated	5	Hiseq_1	PEG_w_lytes_(Golytely,_Trilyte,_etc)	TRUE
1365	GT28	0	103	103-A3L	aspirate	healthy	left	56	Male	Black	25	serrated	5	Hiseq_1	PEG_w_lytes_(Golytely,_Trilyte,_etc)	TRUE
1365	GT4	0	103	103-A3L	aspirate	healthy	left	56	Male	Black	25	serrated	5	Hiseq_1	PEG_w_lytes_(Golytely,_Trilyte,_etc)	TRUE
1365	GT51	0.047033199625461	103	103-A3L	aspirate	healthy	left	56	Male	Black	25	serrated	5	Hiseq_1	PEG_w_lytes_(Golytely,_Trilyte,_etc)	TRUE
1378	CE4	0.024867948740219	104	104-A3L	aspirate	healthy	left	33	Female	Asian	20	healthy	5	Hiseq_1	Other_or_unknown	TRUE
1378	GT2	0.00991923798064916	104	104-A3L	aspirate	healthy	left	33	Female	Asian	20	healthy	5	Hiseq_1	Other_or_unknown	TRUE
1378	GT26	0	104	104-A3L	aspirate	healthy	left	33	Female	Asian	20	healthy	5	Hiseq_1	Other_or_unknown	TRUE
1378	GT28	0.00599736535514793	104	104-A3L	aspirate	healthy	left	33	Female	Asian	20	healthy	5	Hiseq_1	Other_or_unknown	TRUE
1378	GT4	0	104	104-A3L	aspirate	healthy	left	33	Female	Asian	20	healthy	5	Hiseq_1	Other_or_unknown	TRUE
1378	GT51	0	104	104-A3L	aspirate	healthy	left	33	Female	Asian	20	healthy	5	Hiseq_1	Other_or_unknown	TRUE
1380	CE4	0.0280081846449926	104	104-A3R	aspirate	healthy	right	33	Female	Asian	20	healthy	5	Hiseq_1	Other_or_unknown	TRUE
1380	GT2	0.00955130216039614	104	104-A3R	aspirate	healthy	right	33	Female	Asian	20	healthy	5	Hiseq_1	Other_or_unknown	TRUE
1380	GT26	0.0262000146217981	104	104-A3R	aspirate	healthy	right	33	Female	Asian	20	healthy	5	Hiseq_1	Other_or_unknown	TRUE
1380	GT28	0	104	104-A3R	aspirate	healthy	right	33	Female	Asian	20	healthy	5	Hiseq_1	Other_or_unknown	TRUE
1380	GT4	0	104	104-A3R	aspirate	healthy	right	33	Female	Asian	20	healthy	5	Hiseq_1	Other_or_unknown	TRUE
1380	GT51	0.00916819322173571	104	104-A3R	aspirate	healthy	right	33	Female	Asian	20	healthy	5	Hiseq_1	Other_or_unknown	TRUE
1391	CE4	0.0190094755120171	105	105-A3L	aspirate	healthy	left	52	Male	Hispanic	32	TA	5	Hiseq_1	PEG_w_lytes_(Golytely,_Trilyte,_etc)	TRUE
1391	GT2	0.140108250789004	105	105-A3L	aspirate	healthy	left	52	Male	Hispanic	32	TA	5	Hiseq_1	PEG_w_lytes_(Golytely,_Trilyte,_etc)	TRUE
1391	GT26	0	105	105-A3L	aspirate	healthy	left	52	Male	Hispanic	32	TA	5	Hiseq_1	PEG_w_lytes_(Golytely,_Trilyte,_etc)	TRUE
1391	GT28	0	105	105-A3L	aspirate	healthy	left	52	Male	Hispanic	32	TA	5	Hiseq_1	PEG_w_lytes_(Golytely,_Trilyte,_etc)	TRUE
1391	GT4	0	105	105-A3L	aspirate	healthy	left	52	Male	Hispanic	32	TA	5	Hiseq_1	PEG_w_lytes_(Golytely,_Trilyte,_etc)	TRUE
1391	GT51	0	105	105-A3L	aspirate	healthy	left	52	Male	Hispanic	32	TA	5	Hiseq_1	PEG_w_lytes_(Golytely,_Trilyte,_etc)	TRUE
1393	CE4	0	105	105-A3R	aspirate	healthy	right	52	Male	Hispanic	32	TA	5	Hiseq_1	PEG_w_lytes_(Golytely,_Trilyte,_etc)	TRUE
1393	GT2	0.0239691994245218	105	105-A3R	aspirate	healthy	right	52	Male	Hispanic	32	TA	5	Hiseq_1	PEG_w_lytes_(Golytely,_Trilyte,_etc)	TRUE
1393	GT26	0	105	105-A3R	aspirate	healthy	right	52	Male	Hispanic	32	TA	5	Hiseq_1	PEG_w_lytes_(Golytely,_Trilyte,_etc)	TRUE
1393	GT28	0.0144186093250025	105	105-A3R	aspirate	healthy	right	52	Male	Hispanic	32	TA	5	Hiseq_1	PEG_w_lytes_(Golytely,_Trilyte,_etc)	TRUE
1393	GT4	0	105	105-A3R	aspirate	healthy	right	52	Male	Hispanic	32	TA	5	Hiseq_1	PEG_w_lytes_(Golytely,_Trilyte,_etc)	TRUE
1393	GT51	0	105	105-A3R	aspirate	healthy	right	52	Male	Hispanic	32	TA	5	Hiseq_1	PEG_w_lytes_(Golytely,_Trilyte,_etc)	TRUE
1403	CE4	0.131160943500809	106	106-A3L	aspirate	healthy	left	65	Female	White	20	healthy	5	Hiseq_1	Other_or_unknown	TRUE
1403	GT2	0.483988144981124	106	106-A3L	aspirate	healthy	left	65	Female	White	20	healthy	5	Hiseq_1	Other_or_unknown	TRUE
1403	GT26	0	106	106-A3L	aspirate	healthy	left	65	Female	White	20	healthy	5	Hiseq_1	Other_or_unknown	TRUE
1403	GT28	0.141537900032475	106	106-A3L	aspirate	healthy	left	65	Female	White	20	healthy	5	Hiseq_1	Other_or_unknown	TRUE
1403	GT4	0.0632637703026999	106	106-A3L	aspirate	healthy	left	65	Female	White	20	healthy	5	Hiseq_1	Other_or_unknown	TRUE
1403	GT51	0.0214670977145169	106	106-A3L	aspirate	healthy	left	65	Female	White	20	healthy	5	Hiseq_1	Other_or_unknown	TRUE
1406	CE4	0.155771998568125	106	106-A3R	aspirate	healthy	right	65	Female	White	20	healthy	5	Hiseq_1	Other_or_unknown	TRUE
1406	GT2	0.208227611132507	106	106-A3R	aspirate	healthy	right	65	Female	White	20	healthy	5	Hiseq_1	Other_or_unknown	TRUE
1406	GT26	0	106	106-A3R	aspirate	healthy	right	65	Female	White	20	healthy	5	Hiseq_1	Other_or_unknown	TRUE
1406	GT28	0.113049060067979	106	106-A3R	aspirate	healthy	right	65	Female	White	20	healthy	5	Hiseq_1	Other_or_unknown	TRUE
1406	GT4	0.0667863037339185	106	106-A3R	aspirate	healthy	right	65	Female	White	20	healthy	5	Hiseq_1	Other_or_unknown	TRUE
1406	GT51	0.0254951864876369	106	106-A3R	aspirate	healthy	right	65	Female	White	20	healthy	5	Hiseq_1	Other_or_unknown	TRUE
1417	CE4	0.0823841668400282	107	107-A3L	aspirate	healthy	left	65	Female	White	21	TA	5	Hiseq_1	PEG_w_lytes_(Golytely,_Trilyte,_etc)	TRUE
1417	GT2	0.39671083986609	107	107-A3L	aspirate	healthy	left	65	Female	White	21	TA	5	Hiseq_1	PEG_w_lytes_(Golytely,_Trilyte,_etc)	TRUE
1417	GT26	0	107	107-A3L	aspirate	healthy	left	65	Female	White	21	TA	5	Hiseq_1	PEG_w_lytes_(Golytely,_Trilyte,_etc)	TRUE
1417	GT28	0.194149866312911	107	107-A3L	aspirate	healthy	left	65	Female	White	21	TA	5	Hiseq_1	PEG_w_lytes_(Golytely,_Trilyte,_etc)	TRUE
1417	GT4	0	107	107-A3L	aspirate	healthy	left	65	Female	White	21	TA	5	Hiseq_1	PEG_w_lytes_(Golytely,_Trilyte,_etc)	TRUE
1417	GT51	0.0982391714838116	107	107-A3L	aspirate	healthy	left	65	Female	White	21	TA	5	Hiseq_1	PEG_w_lytes_(Golytely,_Trilyte,_etc)	TRUE
1420	CE4	0.0993277476917529	107	107-A3R	aspirate	healthy	right	65	Female	White	21	TA	5	Hiseq_1	PEG_w_lytes_(Golytely,_Trilyte,_etc)	TRUE
1420	GT2	0.357817909358063	107	107-A3R	aspirate	healthy	right	65	Female	White	21	TA	5	Hiseq_1	PEG_w_lytes_(Golytely,_Trilyte,_etc)	TRUE
1420	GT26	0.0116144105502544	107	107-A3R	aspirate	healthy	right	65	Female	White	21	TA	5	Hiseq_1	PEG_w_lytes_(Golytely,_Trilyte,_etc)	TRUE
1420	GT28	0.221137141301253	107	107-A3R	aspirate	healthy	right	65	Female	White	21	TA	5	Hiseq_1	PEG_w_lytes_(Golytely,_Trilyte,_etc)	TRUE
1420	GT4	0	107	107-A3R	aspirate	healthy	right	65	Female	White	21	TA	5	Hiseq_1	PEG_w_lytes_(Golytely,_Trilyte,_etc)	TRUE
1420	GT51	0.1097344930412	107	107-A3R	aspirate	healthy	right	65	Female	White	21	TA	5	Hiseq_1	PEG_w_lytes_(Golytely,_Trilyte,_etc)	TRUE
1429	CE4	0	108	108-A3L	aspirate	healthy	left	66	Female	Black	26	healthy	5	Hiseq_1	Other_or_unknown	TRUE
1429	GT2	0.0261895827049644	108	108-A3L	aspirate	healthy	left	66	Female	Black	26	healthy	5	Hiseq_1	Other_or_unknown	TRUE
1429	GT26	0	108	108-A3L	aspirate	healthy	left	66	Female	Black	26	healthy	5	Hiseq_1	Other_or_unknown	TRUE
1429	GT28	0.0158347341083005	108	108-A3L	aspirate	healthy	left	66	Female	Black	26	healthy	5	Hiseq_1	Other_or_unknown	TRUE
1429	GT4	0	108	108-A3L	aspirate	healthy	left	66	Female	Black	26	healthy	5	Hiseq_1	Other_or_unknown	TRUE
1429	GT51	0.0161194527022256	108	108-A3L	aspirate	healthy	left	66	Female	Black	26	healthy	5	Hiseq_1	Other_or_unknown	TRUE
1432	CE4	0	108	108-A3R	aspirate	healthy	right	66	Female	Black	26	healthy	5	Hiseq_1	Other_or_unknown	TRUE
1432	GT2	0.074414765431375	108	108-A3R	aspirate	healthy	right	66	Female	Black	26	healthy	5	Hiseq_1	Other_or_unknown	TRUE
1432	GT26	0	108	108-A3R	aspirate	healthy	right	66	Female	Black	26	healthy	5	Hiseq_1	Other_or_unknown	TRUE
1432	GT28	0	108	108-A3R	aspirate	healthy	right	66	Female	Black	26	healthy	5	Hiseq_1	Other_or_unknown	TRUE
1432	GT4	0.0279854115811825	108	108-A3R	aspirate	healthy	right	66	Female	Black	26	healthy	5	Hiseq_1	Other_or_unknown	TRUE
1432	GT51	0	108	108-A3R	aspirate	healthy	right	66	Female	Black	26	healthy	5	Hiseq_1	Other_or_unknown	TRUE
1443	CE4	0.0146489187452917	109	109-A3L	aspirate	healthy	left	73	Male	White	28	TA	5	Hiseq_1	PEG_w_lytes_(Golytely,_Trilyte,_etc)	TRUE
1443	GT2	0.00792738743076	109	109-A3L	aspirate	healthy	left	73	Male	White	28	TA	5	Hiseq_1	PEG_w_lytes_(Golytely,_Trilyte,_etc)	TRUE
1443	GT26	0	109	109-A3L	aspirate	healthy	left	73	Male	White	28	TA	5	Hiseq_1	PEG_w_lytes_(Golytely,_Trilyte,_etc)	TRUE
1443	GT28	0.0141314297678765	109	109-A3L	aspirate	healthy	left	73	Male	White	28	TA	5	Hiseq_1	PEG_w_lytes_(Golytely,_Trilyte,_etc)	TRUE
1443	GT4	0.0141314297678765	109	109-A3L	aspirate	healthy	left	73	Male	White	28	TA	5	Hiseq_1	PEG_w_lytes_(Golytely,_Trilyte,_etc)	TRUE
1443	GT51	0.0143855218660541	109	109-A3L	aspirate	healthy	left	73	Male	White	28	TA	5	Hiseq_1	PEG_w_lytes_(Golytely,_Trilyte,_etc)	TRUE
1445	CE4	0	109	109-A3R	aspirate	healthy	right	73	Male	White	28	TA	5	Hiseq_1	PEG_w_lytes_(Golytely,_Trilyte,_etc)	TRUE
1445	GT2	0	109	109-A3R	aspirate	healthy	right	73	Male	White	28	TA	5	Hiseq_1	PEG_w_lytes_(Golytely,_Trilyte,_etc)	TRUE
1445	GT26	0	109	109-A3R	aspirate	healthy	right	73	Male	White	28	TA	5	Hiseq_1	PEG_w_lytes_(Golytely,_Trilyte,_etc)	TRUE
1445	GT28	0	109	109-A3R	aspirate	healthy	right	73	Male	White	28	TA	5	Hiseq_1	PEG_w_lytes_(Golytely,_Trilyte,_etc)	TRUE
1445	GT4	0	109	109-A3R	aspirate	healthy	right	73	Male	White	28	TA	5	Hiseq_1	PEG_w_lytes_(Golytely,_Trilyte,_etc)	TRUE
1445	GT51	0	109	109-A3R	aspirate	healthy	right	73	Male	White	28	TA	5	Hiseq_1	PEG_w_lytes_(Golytely,_Trilyte,_etc)	TRUE
1455	CE4	0	110	110-A3L	aspirate	healthy	left	54	Male	White	31	healthy	5	Hiseq_1	Other_or_unknown	TRUE
1455	GT2	0	110	110-A3L	aspirate	healthy	left	54	Male	White	31	healthy	5	Hiseq_1	Other_or_unknown	TRUE
1455	GT26	0	110	110-A3L	aspirate	healthy	left	54	Male	White	31	healthy	5	Hiseq_1	Other_or_unknown	TRUE
1455	GT28	0	110	110-A3L	aspirate	healthy	left	54	Male	White	31	healthy	5	Hiseq_1	Other_or_unknown	TRUE
1455	GT4	0	110	110-A3L	aspirate	healthy	left	54	Male	White	31	healthy	5	Hiseq_1	Other_or_unknown	TRUE
1455	GT51	0	110	110-A3L	aspirate	healthy	left	54	Male	White	31	healthy	5	Hiseq_1	Other_or_unknown	TRUE
1458	CE4	0	110	110-A3R	aspirate	healthy	right	54	Male	White	31	healthy	5	Hiseq_1	Other_or_unknown	TRUE
1458	GT2	0.0291077584300352	110	110-A3R	aspirate	healthy	right	54	Male	White	31	healthy	5	Hiseq_1	Other_or_unknown	TRUE
1458	GT26	0	110	110-A3R	aspirate	healthy	right	54	Male	White	31	healthy	5	Hiseq_1	Other_or_unknown	TRUE
1458	GT28	0.00911461514843772	110	110-A3R	aspirate	healthy	right	54	Male	White	31	healthy	5	Hiseq_1	Other_or_unknown	TRUE
1458	GT4	0	110	110-A3R	aspirate	healthy	right	54	Male	White	31	healthy	5	Hiseq_1	Other_or_unknown	TRUE
1458	GT51	0.0185570034557404	110	110-A3R	aspirate	healthy	right	54	Male	White	31	healthy	5	Hiseq_1	Other_or_unknown	TRUE
1468	CE4	0	111	111-A3L	aspirate	healthy	left	53	Male	White	28	serrated	5	Hiseq_1	Miralax_(or_generic)	TRUE
1468	GT2	0.00677842094143634	111	111-A3L	aspirate	healthy	left	53	Male	White	28	serrated	5	Hiseq_1	Miralax_(or_generic)	TRUE
1468	GT26	0	111	111-A3L	aspirate	healthy	left	53	Male	White	28	serrated	5	Hiseq_1	Miralax_(or_generic)	TRUE
1468	GT28	0	111	111-A3L	aspirate	healthy	left	53	Male	White	28	serrated	5	Hiseq_1	Miralax_(or_generic)	TRUE
1468	GT4	0	111	111-A3L	aspirate	healthy	left	53	Male	White	28	serrated	5	Hiseq_1	Miralax_(or_generic)	TRUE
1468	GT51	0	111	111-A3L	aspirate	healthy	left	53	Male	White	28	serrated	5	Hiseq_1	Miralax_(or_generic)	TRUE
1472	CE4	0.0638941168648078	111	111-A3R	aspirate	healthy	right	53	Male	White	28	serrated	5	Hiseq_1	Miralax_(or_generic)	TRUE
1472	GT2	0.0254858556033784	111	111-A3R	aspirate	healthy	right	53	Male	White	28	serrated	5	Hiseq_1	Miralax_(or_generic)	TRUE
1472	GT26	0	111	111-A3R	aspirate	healthy	right	53	Male	White	28	serrated	5	Hiseq_1	Miralax_(or_generic)	TRUE
1472	GT28	0	111	111-A3R	aspirate	healthy	right	53	Male	White	28	serrated	5	Hiseq_1	Miralax_(or_generic)	TRUE
1472	GT4	0	111	111-A3R	aspirate	healthy	right	53	Male	White	28	serrated	5	Hiseq_1	Miralax_(or_generic)	TRUE
1472	GT51	0	111	111-A3R	aspirate	healthy	right	53	Male	White	28	serrated	5	Hiseq_1	Miralax_(or_generic)	TRUE
1494	CE4	0.0691248870473881	113	113-A3L	aspirate	healthy	left	51	Female	White	23	healthy	5	Hiseq_1	PEG_w_lytes_(Golytely,_Trilyte,_etc)	TRUE
1494	GT2	0.0726629103389229	113	113-A3L	aspirate	healthy	left	51	Female	White	23	healthy	5	Hiseq_1	PEG_w_lytes_(Golytely,_Trilyte,_etc)	TRUE
1494	GT26	0	113	113-A3L	aspirate	healthy	left	51	Female	White	23	healthy	5	Hiseq_1	PEG_w_lytes_(Golytely,_Trilyte,_etc)	TRUE
1494	GT28	0.0598985952001855	113	113-A3L	aspirate	healthy	left	51	Female	White	23	healthy	5	Hiseq_1	PEG_w_lytes_(Golytely,_Trilyte,_etc)	TRUE
1494	GT4	0	113	113-A3L	aspirate	healthy	left	51	Female	White	23	healthy	5	Hiseq_1	PEG_w_lytes_(Golytely,_Trilyte,_etc)	TRUE
1494	GT51	0.0475173843188823	113	113-A3L	aspirate	healthy	left	51	Female	White	23	healthy	5	Hiseq_1	PEG_w_lytes_(Golytely,_Trilyte,_etc)	TRUE
1498	CE4	0.0896483196022341	113	113-A3R	aspirate	healthy	right	51	Female	White	23	healthy	5	Hiseq_1	PEG_w_lytes_(Golytely,_Trilyte,_etc)	TRUE
1498	GT2	0.157473201107557	113	113-A3R	aspirate	healthy	right	51	Female	White	23	healthy	5	Hiseq_1	PEG_w_lytes_(Golytely,_Trilyte,_etc)	TRUE
1498	GT26	0	113	113-A3R	aspirate	healthy	right	51	Female	White	23	healthy	5	Hiseq_1	PEG_w_lytes_(Golytely,_Trilyte,_etc)	TRUE
1498	GT28	0	113	113-A3R	aspirate	healthy	right	51	Female	White	23	healthy	5	Hiseq_1	PEG_w_lytes_(Golytely,_Trilyte,_etc)	TRUE
1498	GT4	0	113	113-A3R	aspirate	healthy	right	51	Female	White	23	healthy	5	Hiseq_1	PEG_w_lytes_(Golytely,_Trilyte,_etc)	TRUE
1498	GT51	0.0440181928890638	113	113-A3R	aspirate	healthy	right	51	Female	White	23	healthy	5	Hiseq_1	PEG_w_lytes_(Golytely,_Trilyte,_etc)	TRUE
1508	CE4	0.143835386470458	114	114-A3L	aspirate	healthy	left	52	Female	White	34	healthy	5	Hiseq_1	Other_or_unknown	TRUE
1508	GT2	0.284536593687007	114	114-A3L	aspirate	healthy	left	52	Female	White	34	healthy	5	Hiseq_1	Other_or_unknown	TRUE
1508	GT26	0	114	114-A3L	aspirate	healthy	left	52	Female	White	34	healthy	5	Hiseq_1	Other_or_unknown	TRUE
1508	GT28	0.19753022126504	114	114-A3L	aspirate	healthy	left	52	Female	White	34	healthy	5	Hiseq_1	Other_or_unknown	TRUE
1508	GT4	0.138754245100578	114	114-A3L	aspirate	healthy	left	52	Female	White	34	healthy	5	Hiseq_1	Other_or_unknown	TRUE
1508	GT51	0.11770761225683	114	114-A3L	aspirate	healthy	left	52	Female	White	34	healthy	5	Hiseq_1	Other_or_unknown	TRUE
1510	CE4	0.166294857497738	114	114-A3R	aspirate	healthy	right	52	Female	White	34	healthy	5	Hiseq_1	Other_or_unknown	TRUE
1510	GT2	0.0931146284096169	114	114-A3R	aspirate	healthy	right	52	Female	White	34	healthy	5	Hiseq_1	Other_or_unknown	TRUE
1510	GT26	0	114	114-A3R	aspirate	healthy	right	52	Female	White	34	healthy	5	Hiseq_1	Other_or_unknown	TRUE
1510	GT28	0	114	114-A3R	aspirate	healthy	right	52	Female	White	34	healthy	5	Hiseq_1	Other_or_unknown	TRUE
1510	GT4	0	114	114-A3R	aspirate	healthy	right	52	Female	White	34	healthy	5	Hiseq_1	Other_or_unknown	TRUE
1510	GT51	0.0204130962696048	114	114-A3R	aspirate	healthy	right	52	Female	White	34	healthy	5	Hiseq_1	Other_or_unknown	TRUE
1520	CE4	0	115	115-A3L	aspirate	healthy	left	70	Female	Hispanic	32	healthy	5	Hiseq_1	Other_or_unknown	TRUE
1520	GT2	0.0134958398167205	115	115-A3L	aspirate	healthy	left	70	Female	Hispanic	32	healthy	5	Hiseq_1	Other_or_unknown	TRUE
1520	GT26	0	115	115-A3L	aspirate	healthy	left	70	Female	Hispanic	32	healthy	5	Hiseq_1	Other_or_unknown	TRUE
1520	GT28	0	115	115-A3L	aspirate	healthy	left	70	Female	Hispanic	32	healthy	5	Hiseq_1	Other_or_unknown	TRUE
1520	GT4	0	115	115-A3L	aspirate	healthy	left	70	Female	Hispanic	32	healthy	5	Hiseq_1	Other_or_unknown	TRUE
1520	GT51	0	115	115-A3L	aspirate	healthy	left	70	Female	Hispanic	32	healthy	5	Hiseq_1	Other_or_unknown	TRUE
1524	CE4	0	115	115-A3R	aspirate	healthy	right	70	Female	Hispanic	32	healthy	5	Hiseq_1	Other_or_unknown	TRUE
1524	GT2	0	115	115-A3R	aspirate	healthy	right	70	Female	Hispanic	32	healthy	5	Hiseq_1	Other_or_unknown	TRUE
1524	GT26	0	115	115-A3R	aspirate	healthy	right	70	Female	Hispanic	32	healthy	5	Hiseq_1	Other_or_unknown	TRUE
1524	GT28	0	115	115-A3R	aspirate	healthy	right	70	Female	Hispanic	32	healthy	5	Hiseq_1	Other_or_unknown	TRUE
1524	GT4	0	115	115-A3R	aspirate	healthy	right	70	Female	Hispanic	32	healthy	5	Hiseq_1	Other_or_unknown	TRUE
1524	GT51	0.00555302388263959	115	115-A3R	aspirate	healthy	right	70	Female	Hispanic	32	healthy	5	Hiseq_1	Other_or_unknown	TRUE
1534	CE4	0	116	116-A3L	aspirate	healthy	left	64	Male	White	45	TA	5	Hiseq_1	PEG_w_lytes_(Golytely,_Trilyte,_etc)	TRUE
1534	GT2	0.0172573740523907	116	116-A3L	aspirate	healthy	left	64	Male	White	45	TA	5	Hiseq_1	PEG_w_lytes_(Golytely,_Trilyte,_etc)	TRUE
1534	GT26	0	116	116-A3L	aspirate	healthy	left	64	Male	White	45	TA	5	Hiseq_1	PEG_w_lytes_(Golytely,_Trilyte,_etc)	TRUE
1534	GT28	0	116	116-A3L	aspirate	healthy	left	64	Male	White	45	TA	5	Hiseq_1	PEG_w_lytes_(Golytely,_Trilyte,_etc)	TRUE
1534	GT4	0	116	116-A3L	aspirate	healthy	left	64	Male	White	45	TA	5	Hiseq_1	PEG_w_lytes_(Golytely,_Trilyte,_etc)	TRUE
1534	GT51	0	116	116-A3L	aspirate	healthy	left	64	Male	White	45	TA	5	Hiseq_1	PEG_w_lytes_(Golytely,_Trilyte,_etc)	TRUE
1536	CE4	0	116	116-A3R	aspirate	healthy	right	64	Male	White	45	TA	5	Hiseq_1	PEG_w_lytes_(Golytely,_Trilyte,_etc)	TRUE
1536	GT2	0	116	116-A3R	aspirate	healthy	right	64	Male	White	45	TA	5	Hiseq_1	PEG_w_lytes_(Golytely,_Trilyte,_etc)	TRUE
1536	GT26	0	116	116-A3R	aspirate	healthy	right	64	Male	White	45	TA	5	Hiseq_1	PEG_w_lytes_(Golytely,_Trilyte,_etc)	TRUE
1536	GT28	0	116	116-A3R	aspirate	healthy	right	64	Male	White	45	TA	5	Hiseq_1	PEG_w_lytes_(Golytely,_Trilyte,_etc)	TRUE
1536	GT4	0	116	116-A3R	aspirate	healthy	right	64	Male	White	45	TA	5	Hiseq_1	PEG_w_lytes_(Golytely,_Trilyte,_etc)	TRUE
1536	GT51	0	116	116-A3R	aspirate	healthy	right	64	Male	White	45	TA	5	Hiseq_1	PEG_w_lytes_(Golytely,_Trilyte,_etc)	TRUE
1546	CE4	0.110019293298747	117	117-A3L	aspirate	healthy	left	55	Male	White	23	serrated	5	Hiseq_1	PEG_w_lytes_(Golytely,_Trilyte,_etc)	TRUE
1546	GT2	0.407105457576964	117	117-A3L	aspirate	healthy	left	55	Male	White	23	serrated	5	Hiseq_1	PEG_w_lytes_(Golytely,_Trilyte,_etc)	TRUE
1546	GT26	0	117	117-A3L	aspirate	healthy	left	55	Male	White	23	serrated	5	Hiseq_1	PEG_w_lytes_(Golytely,_Trilyte,_etc)	TRUE
1546	GT28	0	117	117-A3L	aspirate	healthy	left	55	Male	White	23	serrated	5	Hiseq_1	PEG_w_lytes_(Golytely,_Trilyte,_etc)	TRUE
1546	GT4	0.0424530968707123	117	117-A3L	aspirate	healthy	left	55	Male	White	23	serrated	5	Hiseq_1	PEG_w_lytes_(Golytely,_Trilyte,_etc)	TRUE
1546	GT51	0.0324123229220376	117	117-A3L	aspirate	healthy	left	55	Male	White	23	serrated	5	Hiseq_1	PEG_w_lytes_(Golytely,_Trilyte,_etc)	TRUE
1550	CE4	0.0747040912067684	117	117-A3R	aspirate	healthy	right	55	Male	White	23	serrated	5	Hiseq_1	PEG_w_lytes_(Golytely,_Trilyte,_etc)	TRUE
1550	GT2	0.0639300024627337	117	117-A3R	aspirate	healthy	right	55	Male	White	23	serrated	5	Hiseq_1	PEG_w_lytes_(Golytely,_Trilyte,_etc)	TRUE
1550	GT26	0.0563355334644775	117	117-A3R	aspirate	healthy	right	55	Male	White	23	serrated	5	Hiseq_1	PEG_w_lytes_(Golytely,_Trilyte,_etc)	TRUE
1550	GT28	0.0512958459930422	117	117-A3R	aspirate	healthy	right	55	Male	White	23	serrated	5	Hiseq_1	PEG_w_lytes_(Golytely,_Trilyte,_etc)	TRUE
1550	GT4	0.0720650879847902	117	117-A3R	aspirate	healthy	right	55	Male	White	23	serrated	5	Hiseq_1	PEG_w_lytes_(Golytely,_Trilyte,_etc)	TRUE
1550	GT51	0.0314403703359843	117	117-A3R	aspirate	healthy	right	55	Male	White	23	serrated	5	Hiseq_1	PEG_w_lytes_(Golytely,_Trilyte,_etc)	TRUE
1572	CE4	0	119	119-A3L	aspirate	healthy	left	67	Male	White	24	TA	5	Hiseq_1	PEG_w_lytes_(Golytely,_Trilyte,_etc)	TRUE
1572	GT2	0	119	119-A3L	aspirate	healthy	left	67	Male	White	24	TA	5	Hiseq_1	PEG_w_lytes_(Golytely,_Trilyte,_etc)	TRUE
1572	GT26	0	119	119-A3L	aspirate	healthy	left	67	Male	White	24	TA	5	Hiseq_1	PEG_w_lytes_(Golytely,_Trilyte,_etc)	TRUE
1572	GT28	0	119	119-A3L	aspirate	healthy	left	67	Male	White	24	TA	5	Hiseq_1	PEG_w_lytes_(Golytely,_Trilyte,_etc)	TRUE
1572	GT4	0	119	119-A3L	aspirate	healthy	left	67	Male	White	24	TA	5	Hiseq_1	PEG_w_lytes_(Golytely,_Trilyte,_etc)	TRUE
1572	GT51	0	119	119-A3L	aspirate	healthy	left	67	Male	White	24	TA	5	Hiseq_1	PEG_w_lytes_(Golytely,_Trilyte,_etc)	TRUE
1584	CE4	0.060261450764153	120	120-A3L	aspirate	healthy	left	66	Female	Hispanic	25	serrated	6	Hiseq_1	PEG_w_lytes_(Golytely,_Trilyte,_etc)	TRUE
1584	GT2	0.0482410565717273	120	120-A3L	aspirate	healthy	left	66	Female	Hispanic	25	serrated	6	Hiseq_1	PEG_w_lytes_(Golytely,_Trilyte,_etc)	TRUE
1584	GT26	0	120	120-A3L	aspirate	healthy	left	66	Female	Hispanic	25	serrated	6	Hiseq_1	PEG_w_lytes_(Golytely,_Trilyte,_etc)	TRUE
1584	GT28	0.0344822937157871	120	120-A3L	aspirate	healthy	left	66	Female	Hispanic	25	serrated	6	Hiseq_1	PEG_w_lytes_(Golytely,_Trilyte,_etc)	TRUE
1584	GT4	0.0193775498381108	120	120-A3L	aspirate	healthy	left	66	Female	Hispanic	25	serrated	6	Hiseq_1	PEG_w_lytes_(Golytely,_Trilyte,_etc)	TRUE
1584	GT51	0.0246574631411645	120	120-A3L	aspirate	healthy	left	66	Female	Hispanic	25	serrated	6	Hiseq_1	PEG_w_lytes_(Golytely,_Trilyte,_etc)	TRUE
1588	CE4	0.0464419766815912	120	120-A3R	aspirate	healthy	right	66	Female	Hispanic	25	serrated	6	Hiseq_1	PEG_w_lytes_(Golytely,_Trilyte,_etc)	TRUE
1588	GT2	0.0999114779542882	120	120-A3R	aspirate	healthy	right	66	Female	Hispanic	25	serrated	6	Hiseq_1	PEG_w_lytes_(Golytely,_Trilyte,_etc)	TRUE
1588	GT26	0.0372374968310895	120	120-A3R	aspirate	healthy	right	66	Female	Hispanic	25	serrated	6	Hiseq_1	PEG_w_lytes_(Golytely,_Trilyte,_etc)	TRUE
1588	GT28	0.0849356601589444	120	120-A3R	aspirate	healthy	right	66	Female	Hispanic	25	serrated	6	Hiseq_1	PEG_w_lytes_(Golytely,_Trilyte,_etc)	TRUE
1588	GT4	0.0192005843035305	120	120-A3R	aspirate	healthy	right	66	Female	Hispanic	25	serrated	6	Hiseq_1	PEG_w_lytes_(Golytely,_Trilyte,_etc)	TRUE
1588	GT51	0.0521221947345263	120	120-A3R	aspirate	healthy	right	66	Female	Hispanic	25	serrated	6	Hiseq_1	PEG_w_lytes_(Golytely,_Trilyte,_etc)	TRUE
1597	CE4	0.0428308271314266	121	121-A3L	aspirate	healthy	left	32	Male	White	37	healthy	6	Hiseq_1	Other_or_unknown	TRUE
1597	GT2	0.32669979647339	121	121-A3L	aspirate	healthy	left	32	Male	White	37	healthy	6	Hiseq_1	Other_or_unknown	TRUE
1597	GT26	0.0847859310315415	121	121-A3L	aspirate	healthy	left	32	Male	White	37	healthy	6	Hiseq_1	Other_or_unknown	TRUE
1597	GT28	0.0491364591718357	121	121-A3L	aspirate	healthy	left	32	Male	White	37	healthy	6	Hiseq_1	Other_or_unknown	TRUE
1597	GT4	0.0482040785423891	121	121-A3L	aspirate	healthy	left	32	Male	White	37	healthy	6	Hiseq_1	Other_or_unknown	TRUE
1597	GT51	0.0701011693483469	121	121-A3L	aspirate	healthy	left	32	Male	White	37	healthy	6	Hiseq_1	Other_or_unknown	TRUE
1600	CE4	0.0160895448322266	121	121-A3R	aspirate	healthy	right	32	Male	White	37	healthy	6	Hiseq_1	Other_or_unknown	TRUE
1600	GT2	0.17854060398052	121	121-A3R	aspirate	healthy	right	32	Male	White	37	healthy	6	Hiseq_1	Other_or_unknown	TRUE
1600	GT26	0.0225762387962073	121	121-A3R	aspirate	healthy	right	32	Male	White	37	healthy	6	Hiseq_1	Other_or_unknown	TRUE
1600	GT28	0.0320930841398213	121	121-A3R	aspirate	healthy	right	32	Male	White	37	healthy	6	Hiseq_1	Other_or_unknown	TRUE
1600	GT4	0.0310423283447851	121	121-A3R	aspirate	healthy	right	32	Male	White	37	healthy	6	Hiseq_1	Other_or_unknown	TRUE
1600	GT51	0.03160048915873	121	121-A3R	aspirate	healthy	right	32	Male	White	37	healthy	6	Hiseq_1	Other_or_unknown	TRUE
1613	CE4	0	122	122-A3R	aspirate	healthy	right	68	Male	Asian	25	serrated	6	Hiseq_1	PEG_w_lytes_(Golytely,_Trilyte,_etc)	TRUE
1613	GT2	0	122	122-A3R	aspirate	healthy	right	68	Male	Asian	25	serrated	6	Hiseq_1	PEG_w_lytes_(Golytely,_Trilyte,_etc)	TRUE
1613	GT26	0.0413265230140809	122	122-A3R	aspirate	healthy	right	68	Male	Asian	25	serrated	6	Hiseq_1	PEG_w_lytes_(Golytely,_Trilyte,_etc)	TRUE
1613	GT28	0.0604175798412379	122	122-A3R	aspirate	healthy	right	68	Male	Asian	25	serrated	6	Hiseq_1	PEG_w_lytes_(Golytely,_Trilyte,_etc)	TRUE
1613	GT4	0	122	122-A3R	aspirate	healthy	right	68	Male	Asian	25	serrated	6	Hiseq_1	PEG_w_lytes_(Golytely,_Trilyte,_etc)	TRUE
1613	GT51	0	122	122-A3R	aspirate	healthy	right	68	Male	Asian	25	serrated	6	Hiseq_1	PEG_w_lytes_(Golytely,_Trilyte,_etc)	TRUE
1637	CE4	0	124	124-A3L	aspirate	healthy	left	60	Male	White	28	serrated	6	Hiseq_1	Miralax_(or_generic)	TRUE
1637	GT2	0.0205485625204608	124	124-A3L	aspirate	healthy	left	60	Male	White	28	serrated	6	Hiseq_1	Miralax_(or_generic)	TRUE
1637	GT26	0	124	124-A3L	aspirate	healthy	left	60	Male	White	28	serrated	6	Hiseq_1	Miralax_(or_generic)	TRUE
1637	GT28	0	124	124-A3L	aspirate	healthy	left	60	Male	White	28	serrated	6	Hiseq_1	Miralax_(or_generic)	TRUE
1637	GT4	0	124	124-A3L	aspirate	healthy	left	60	Male	White	28	serrated	6	Hiseq_1	Miralax_(or_generic)	TRUE
1637	GT51	0.0312171322094797	124	124-A3L	aspirate	healthy	left	60	Male	White	28	serrated	6	Hiseq_1	Miralax_(or_generic)	TRUE
1639	CE4	0	124	124-A3R	aspirate	healthy	right	60	Male	White	28	serrated	6	Hiseq_1	Miralax_(or_generic)	TRUE
1639	GT2	0	124	124-A3R	aspirate	healthy	right	60	Male	White	28	serrated	6	Hiseq_1	Miralax_(or_generic)	TRUE
1639	GT26	0	124	124-A3R	aspirate	healthy	right	60	Male	White	28	serrated	6	Hiseq_1	Miralax_(or_generic)	TRUE
1639	GT28	0.00745239612285289	124	124-A3R	aspirate	healthy	right	60	Male	White	28	serrated	6	Hiseq_1	Miralax_(or_generic)	TRUE
1639	GT4	0	124	124-A3R	aspirate	healthy	right	60	Male	White	28	serrated	6	Hiseq_1	Miralax_(or_generic)	TRUE
1639	GT51	0	124	124-A3R	aspirate	healthy	right	60	Male	White	28	serrated	6	Hiseq_1	Miralax_(or_generic)	TRUE
1650	CE4	0.0343111095726919	125	125-A3L	aspirate	healthy	left	53	Female	White	36	TA	6	Hiseq_1	Miralax_(or_generic)	TRUE
1650	GT2	0.0861199057371442	125	125-A3L	aspirate	healthy	left	53	Female	White	36	TA	6	Hiseq_1	Miralax_(or_generic)	TRUE
1650	GT26	0	125	125-A3L	aspirate	healthy	left	53	Female	White	36	TA	6	Hiseq_1	Miralax_(or_generic)	TRUE
1650	GT28	0.0353397792020473	125	125-A3L	aspirate	healthy	left	53	Female	White	36	TA	6	Hiseq_1	Miralax_(or_generic)	TRUE
1650	GT4	0	125	125-A3L	aspirate	healthy	left	53	Female	White	36	TA	6	Hiseq_1	Miralax_(or_generic)	TRUE
1650	GT51	0.0168470869962734	125	125-A3L	aspirate	healthy	left	53	Female	White	36	TA	6	Hiseq_1	Miralax_(or_generic)	TRUE
1652	CE4	0.0174486671744194	125	125-A3R	aspirate	healthy	right	53	Female	White	36	TA	6	Hiseq_1	Miralax_(or_generic)	TRUE
1652	GT2	0.0278394465030062	125	125-A3R	aspirate	healthy	right	53	Female	White	36	TA	6	Hiseq_1	Miralax_(or_generic)	TRUE
1652	GT26	0	125	125-A3R	aspirate	healthy	right	53	Female	White	36	TA	6	Hiseq_1	Miralax_(or_generic)	TRUE
1652	GT28	0.0767382396780538	125	125-A3R	aspirate	healthy	right	53	Female	White	36	TA	6	Hiseq_1	Miralax_(or_generic)	TRUE
1652	GT4	0	125	125-A3R	aspirate	healthy	right	53	Female	White	36	TA	6	Hiseq_1	Miralax_(or_generic)	TRUE
1652	GT51	0	125	125-A3R	aspirate	healthy	right	53	Female	White	36	TA	6	Hiseq_1	Miralax_(or_generic)	TRUE
1663	CE4	0	126	126-A3L	aspirate	healthy	left	71	Female	Asian	27	healthy	6	Hiseq_1	PEG_w_lytes_(Golytely,_Trilyte,_etc)	TRUE
1663	GT2	0	126	126-A3L	aspirate	healthy	left	71	Female	Asian	27	healthy	6	Hiseq_1	PEG_w_lytes_(Golytely,_Trilyte,_etc)	TRUE
1663	GT26	0	126	126-A3L	aspirate	healthy	left	71	Female	Asian	27	healthy	6	Hiseq_1	PEG_w_lytes_(Golytely,_Trilyte,_etc)	TRUE
1663	GT28	0	126	126-A3L	aspirate	healthy	left	71	Female	Asian	27	healthy	6	Hiseq_1	PEG_w_lytes_(Golytely,_Trilyte,_etc)	TRUE
1663	GT4	0	126	126-A3L	aspirate	healthy	left	71	Female	Asian	27	healthy	6	Hiseq_1	PEG_w_lytes_(Golytely,_Trilyte,_etc)	TRUE
1663	GT51	0	126	126-A3L	aspirate	healthy	left	71	Female	Asian	27	healthy	6	Hiseq_1	PEG_w_lytes_(Golytely,_Trilyte,_etc)	TRUE
1666	CE4	0	126	126-A3R	aspirate	healthy	right	71	Female	Asian	27	healthy	6	Hiseq_1	PEG_w_lytes_(Golytely,_Trilyte,_etc)	TRUE
1666	GT2	0.0701355498343696	126	126-A3R	aspirate	healthy	right	71	Female	Asian	27	healthy	6	Hiseq_1	PEG_w_lytes_(Golytely,_Trilyte,_etc)	TRUE
1666	GT26	0	126	126-A3R	aspirate	healthy	right	71	Female	Asian	27	healthy	6	Hiseq_1	PEG_w_lytes_(Golytely,_Trilyte,_etc)	TRUE
1666	GT28	0	126	126-A3R	aspirate	healthy	right	71	Female	Asian	27	healthy	6	Hiseq_1	PEG_w_lytes_(Golytely,_Trilyte,_etc)	TRUE
1666	GT4	0.0420489458207451	126	126-A3R	aspirate	healthy	right	71	Female	Asian	27	healthy	6	Hiseq_1	PEG_w_lytes_(Golytely,_Trilyte,_etc)	TRUE
1666	GT51	0.0535062657746687	126	126-A3R	aspirate	healthy	right	71	Female	Asian	27	healthy	6	Hiseq_1	PEG_w_lytes_(Golytely,_Trilyte,_etc)	TRUE
1676	CE4	0.01551746819149	127	127-A3L	aspirate	healthy	left	50	Male	Asian	23	TA	6	Hiseq_1	Miralax_(or_generic)	TRUE
1676	GT2	0.30084649119923	127	127-A3L	aspirate	healthy	left	50	Male	Asian	23	TA	6	Hiseq_1	Miralax_(or_generic)	TRUE
1676	GT26	0.13064113536709	127	127-A3L	aspirate	healthy	left	50	Male	Asian	23	TA	6	Hiseq_1	Miralax_(or_generic)	TRUE
1676	GT28	0.149432380237046	127	127-A3L	aspirate	healthy	left	50	Male	Asian	23	TA	6	Hiseq_1	Miralax_(or_generic)	TRUE
1676	GT4	0.0299385935216248	127	127-A3L	aspirate	healthy	left	50	Male	Asian	23	TA	6	Hiseq_1	Miralax_(or_generic)	TRUE
1676	GT51	0.114288406804543	127	127-A3L	aspirate	healthy	left	50	Male	Asian	23	TA	6	Hiseq_1	Miralax_(or_generic)	TRUE
1679	CE4	0	127	127-A3R	aspirate	healthy	right	50	Male	Asian	23	TA	6	Hiseq_1	Miralax_(or_generic)	TRUE
1679	GT2	0.149626730533052	127	127-A3R	aspirate	healthy	right	50	Male	Asian	23	TA	6	Hiseq_1	Miralax_(or_generic)	TRUE
1679	GT26	0	127	127-A3R	aspirate	healthy	right	50	Male	Asian	23	TA	6	Hiseq_1	Miralax_(or_generic)	TRUE
1679	GT28	0.190569959297521	127	127-A3R	aspirate	healthy	right	50	Male	Asian	23	TA	6	Hiseq_1	Miralax_(or_generic)	TRUE
1679	GT4	0.0504220414313297	127	127-A3R	aspirate	healthy	right	50	Male	Asian	23	TA	6	Hiseq_1	Miralax_(or_generic)	TRUE
1679	GT51	0.0641608272708483	127	127-A3R	aspirate	healthy	right	50	Male	Asian	23	TA	6	Hiseq_1	Miralax_(or_generic)	TRUE
1688	CE4	0	128	128-A3L	aspirate	healthy	left	80	Female	Hispanic	27	TA	6	Hiseq_1	PEG_w_lytes_(Golytely,_Trilyte,_etc)	TRUE
1688	GT2	0.119959934362465	128	128-A3L	aspirate	healthy	left	80	Female	Hispanic	27	TA	6	Hiseq_1	PEG_w_lytes_(Golytely,_Trilyte,_etc)	TRUE
1688	GT26	0	128	128-A3L	aspirate	healthy	left	80	Female	Hispanic	27	TA	6	Hiseq_1	PEG_w_lytes_(Golytely,_Trilyte,_etc)	TRUE
1688	GT28	0	128	128-A3L	aspirate	healthy	left	80	Female	Hispanic	27	TA	6	Hiseq_1	PEG_w_lytes_(Golytely,_Trilyte,_etc)	TRUE
1688	GT4	0	128	128-A3L	aspirate	healthy	left	80	Female	Hispanic	27	TA	6	Hiseq_1	PEG_w_lytes_(Golytely,_Trilyte,_etc)	TRUE
1688	GT51	0.0099578979580557	128	128-A3L	aspirate	healthy	left	80	Female	Hispanic	27	TA	6	Hiseq_1	PEG_w_lytes_(Golytely,_Trilyte,_etc)	TRUE
1703	CE4	0.0662075502856039	129	129-A3L	aspirate	healthy	left	69	Male	White	23	TA	6	Hiseq_1	Miralax_(or_generic)	TRUE
1703	GT2	0.093180287964129	129	129-A3L	aspirate	healthy	left	69	Male	White	23	TA	6	Hiseq_1	Miralax_(or_generic)	TRUE
1703	GT26	0	129	129-A3L	aspirate	healthy	left	69	Male	White	23	TA	6	Hiseq_1	Miralax_(or_generic)	TRUE
1703	GT28	0.01515388804087	129	129-A3L	aspirate	healthy	left	69	Male	White	23	TA	6	Hiseq_1	Miralax_(or_generic)	TRUE
1703	GT4	0.0425791310713576	129	129-A3L	aspirate	healthy	left	69	Male	White	23	TA	6	Hiseq_1	Miralax_(or_generic)	TRUE
1703	GT51	0.0108361827346193	129	129-A3L	aspirate	healthy	left	69	Male	White	23	TA	6	Hiseq_1	Miralax_(or_generic)	TRUE
1706	CE4	0.0517418925500746	129	129-A3R	aspirate	healthy	right	69	Male	White	23	TA	6	Hiseq_1	Miralax_(or_generic)	TRUE
1706	GT2	0.146470391520769	129	129-A3R	aspirate	healthy	right	69	Male	White	23	TA	6	Hiseq_1	Miralax_(or_generic)	TRUE
1706	GT26	0	129	129-A3R	aspirate	healthy	right	69	Male	White	23	TA	6	Hiseq_1	Miralax_(or_generic)	TRUE
1706	GT28	0.0462453227161164	129	129-A3R	aspirate	healthy	right	69	Male	White	23	TA	6	Hiseq_1	Miralax_(or_generic)	TRUE
1706	GT4	0.00831900899242594	129	129-A3R	aspirate	healthy	right	69	Male	White	23	TA	6	Hiseq_1	Miralax_(or_generic)	TRUE
1706	GT51	0.0254057702009357	129	129-A3R	aspirate	healthy	right	69	Male	White	23	TA	6	Hiseq_1	Miralax_(or_generic)	TRUE
1717	CE4	0.0168152301259534	130	130-A3L	aspirate	healthy	left	75	Male	Asian	25	healthy	6	Hiseq_1	Other_or_unknown	TRUE
1717	GT2	0.0721519436115598	130	130-A3L	aspirate	healthy	left	75	Male	Asian	25	healthy	6	Hiseq_1	Other_or_unknown	TRUE
1717	GT26	0	130	130-A3L	aspirate	healthy	left	75	Male	Asian	25	healthy	6	Hiseq_1	Other_or_unknown	TRUE
1717	GT28	0.0230924823780018	130	130-A3L	aspirate	healthy	left	75	Male	Asian	25	healthy	6	Hiseq_1	Other_or_unknown	TRUE
1717	GT4	0	130	130-A3L	aspirate	healthy	left	75	Male	Asian	25	healthy	6	Hiseq_1	Other_or_unknown	TRUE
1717	GT51	0.0206411019872527	130	130-A3L	aspirate	healthy	left	75	Male	Asian	25	healthy	6	Hiseq_1	Other_or_unknown	TRUE
1720	CE4	0.0823136743074505	130	130-A3R	aspirate	healthy	right	75	Male	Asian	25	healthy	6	Hiseq_1	Other_or_unknown	TRUE
1720	GT2	0.141257753011105	130	130-A3R	aspirate	healthy	right	75	Male	Asian	25	healthy	6	Hiseq_1	Other_or_unknown	TRUE
1720	GT26	0	130	130-A3R	aspirate	healthy	right	75	Male	Asian	25	healthy	6	Hiseq_1	Other_or_unknown	TRUE
1720	GT28	0.107666351756479	130	130-A3R	aspirate	healthy	right	75	Male	Asian	25	healthy	6	Hiseq_1	Other_or_unknown	TRUE
1720	GT4	0	130	130-A3R	aspirate	healthy	right	75	Male	Asian	25	healthy	6	Hiseq_1	Other_or_unknown	TRUE
1720	GT51	0.0202084055180809	130	130-A3R	aspirate	healthy	right	75	Male	Asian	25	healthy	6	Hiseq_1	Other_or_unknown	TRUE
1745	CE4	0	132	132-A3L	aspirate	healthy	left	64	Female	White	18	healthy	6	Hiseq_1	PEG_w_lytes_(Golytely,_Trilyte,_etc)	TRUE
1745	GT2	0	132	132-A3L	aspirate	healthy	left	64	Female	White	18	healthy	6	Hiseq_1	PEG_w_lytes_(Golytely,_Trilyte,_etc)	TRUE
1745	GT26	0	132	132-A3L	aspirate	healthy	left	64	Female	White	18	healthy	6	Hiseq_1	PEG_w_lytes_(Golytely,_Trilyte,_etc)	TRUE
1745	GT28	0	132	132-A3L	aspirate	healthy	left	64	Female	White	18	healthy	6	Hiseq_1	PEG_w_lytes_(Golytely,_Trilyte,_etc)	TRUE
1745	GT4	0	132	132-A3L	aspirate	healthy	left	64	Female	White	18	healthy	6	Hiseq_1	PEG_w_lytes_(Golytely,_Trilyte,_etc)	TRUE
1745	GT51	0	132	132-A3L	aspirate	healthy	left	64	Female	White	18	healthy	6	Hiseq_1	PEG_w_lytes_(Golytely,_Trilyte,_etc)	TRUE
1748	CE4	0.155068924390866	132	132-A3R	aspirate	healthy	right	64	Female	White	18	healthy	6	Hiseq_1	PEG_w_lytes_(Golytely,_Trilyte,_etc)	TRUE
1748	GT2	0.0618533350098399	132	132-A3R	aspirate	healthy	right	64	Female	White	18	healthy	6	Hiseq_1	PEG_w_lytes_(Golytely,_Trilyte,_etc)	TRUE
1748	GT26	0	132	132-A3R	aspirate	healthy	right	64	Female	White	18	healthy	6	Hiseq_1	PEG_w_lytes_(Golytely,_Trilyte,_etc)	TRUE
1748	GT28	0	132	132-A3R	aspirate	healthy	right	64	Female	White	18	healthy	6	Hiseq_1	PEG_w_lytes_(Golytely,_Trilyte,_etc)	TRUE
1748	GT4	0	132	132-A3R	aspirate	healthy	right	64	Female	White	18	healthy	6	Hiseq_1	PEG_w_lytes_(Golytely,_Trilyte,_etc)	TRUE
1748	GT51	0	132	132-A3R	aspirate	healthy	right	64	Female	White	18	healthy	6	Hiseq_1	PEG_w_lytes_(Golytely,_Trilyte,_etc)	TRUE
1760	CE4	0.0164648887660669	133	133-A3R	aspirate	healthy	right	67	Male	White	21	TA	6	Hiseq_1	Miralax_(or_generic)	TRUE
1760	GT2	0.200607433480213	133	133-A3R	aspirate	healthy	right	67	Male	White	21	TA	6	Hiseq_1	Miralax_(or_generic)	TRUE
1760	GT26	0	133	133-A3R	aspirate	healthy	right	67	Male	White	21	TA	6	Hiseq_1	Miralax_(or_generic)	TRUE
1760	GT28	0.0339170339184938	133	133-A3R	aspirate	healthy	right	67	Male	White	21	TA	6	Hiseq_1	Miralax_(or_generic)	TRUE
1760	GT4	0.0238248730106811	133	133-A3R	aspirate	healthy	right	67	Male	White	21	TA	6	Hiseq_1	Miralax_(or_generic)	TRUE
1760	GT51	0.0525487286690172	133	133-A3R	aspirate	healthy	right	67	Male	White	21	TA	6	Hiseq_1	Miralax_(or_generic)	TRUE
1771	CE4	0	134	134-A3L	aspirate	healthy	left	46	Male	Asian	32	serrated	6	Hiseq_1	PEG_w_lytes_(Golytely,_Trilyte,_etc)	TRUE
1771	GT2	0	134	134-A3L	aspirate	healthy	left	46	Male	Asian	32	serrated	6	Hiseq_1	PEG_w_lytes_(Golytely,_Trilyte,_etc)	TRUE
1771	GT26	0	134	134-A3L	aspirate	healthy	left	46	Male	Asian	32	serrated	6	Hiseq_1	PEG_w_lytes_(Golytely,_Trilyte,_etc)	TRUE
1771	GT28	0	134	134-A3L	aspirate	healthy	left	46	Male	Asian	32	serrated	6	Hiseq_1	PEG_w_lytes_(Golytely,_Trilyte,_etc)	TRUE
1771	GT4	0	134	134-A3L	aspirate	healthy	left	46	Male	Asian	32	serrated	6	Hiseq_1	PEG_w_lytes_(Golytely,_Trilyte,_etc)	TRUE
1771	GT51	0	134	134-A3L	aspirate	healthy	left	46	Male	Asian	32	serrated	6	Hiseq_1	PEG_w_lytes_(Golytely,_Trilyte,_etc)	TRUE
1783	CE4	0.178135470344766	135	135-A3L	aspirate	healthy	left	61	Male	White	24	TA	6	Hiseq_1	Other_or_unknown	TRUE
1783	GT2	0.512271761480988	135	135-A3L	aspirate	healthy	left	61	Male	White	24	TA	6	Hiseq_1	Other_or_unknown	TRUE
1783	GT26	0	135	135-A3L	aspirate	healthy	left	61	Male	White	24	TA	6	Hiseq_1	Other_or_unknown	TRUE
1783	GT28	0.216172847624254	135	135-A3L	aspirate	healthy	left	61	Male	White	24	TA	6	Hiseq_1	Other_or_unknown	TRUE
1783	GT4	0.140019929890562	135	135-A3L	aspirate	healthy	left	61	Male	White	24	TA	6	Hiseq_1	Other_or_unknown	TRUE
1783	GT51	0.18789044282561	135	135-A3L	aspirate	healthy	left	61	Male	White	24	TA	6	Hiseq_1	Other_or_unknown	TRUE
1800	CE4	0.129925696299759	136	136-A3R	aspirate	healthy	right	37	Female	White	19	healthy	6	Hiseq_1	Other_or_unknown	TRUE
1800	GT2	0.162319399484304	136	136-A3R	aspirate	healthy	right	37	Female	White	19	healthy	6	Hiseq_1	Other_or_unknown	TRUE
1800	GT26	0	136	136-A3R	aspirate	healthy	right	37	Female	White	19	healthy	6	Hiseq_1	Other_or_unknown	TRUE
1800	GT28	0.116227516051761	136	136-A3R	aspirate	healthy	right	37	Female	White	19	healthy	6	Hiseq_1	Other_or_unknown	TRUE
1800	GT4	0	136	136-A3R	aspirate	healthy	right	37	Female	White	19	healthy	6	Hiseq_1	Other_or_unknown	TRUE
1800	GT51	0.0546812355499873	136	136-A3R	aspirate	healthy	right	37	Female	White	19	healthy	6	Hiseq_1	Other_or_unknown	TRUE
1812	CE4	0	137	137-A3R	aspirate	healthy	right	66	Male	Asian	31	TA	6	Hiseq_1	PEG_w_lytes_(Golytely,_Trilyte,_etc)	TRUE
1812	GT2	0.089024723220954	137	137-A3R	aspirate	healthy	right	66	Male	Asian	31	TA	6	Hiseq_1	PEG_w_lytes_(Golytely,_Trilyte,_etc)	TRUE
1812	GT26	0	137	137-A3R	aspirate	healthy	right	66	Male	Asian	31	TA	6	Hiseq_1	PEG_w_lytes_(Golytely,_Trilyte,_etc)	TRUE
1812	GT28	0	137	137-A3R	aspirate	healthy	right	66	Male	Asian	31	TA	6	Hiseq_1	PEG_w_lytes_(Golytely,_Trilyte,_etc)	TRUE
1812	GT4	0	137	137-A3R	aspirate	healthy	right	66	Male	Asian	31	TA	6	Hiseq_1	PEG_w_lytes_(Golytely,_Trilyte,_etc)	TRUE
1812	GT51	0	137	137-A3R	aspirate	healthy	right	66	Male	Asian	31	TA	6	Hiseq_1	PEG_w_lytes_(Golytely,_Trilyte,_etc)	TRUE
1835	CE4	0.0216864351452525	139	139-A3L	aspirate	healthy	left	unknown	unknown	unknown	unknown	healthy	6	Hiseq_1	Other_or_unknown	TRUE
1835	GT2	0.120234732567751	139	139-A3L	aspirate	healthy	left	unknown	unknown	unknown	unknown	healthy	6	Hiseq_1	Other_or_unknown	TRUE
1835	GT26	0.0304295829113227	139	139-A3L	aspirate	healthy	left	unknown	unknown	unknown	unknown	healthy	6	Hiseq_1	Other_or_unknown	TRUE
1835	GT28	0.0507024832285736	139	139-A3L	aspirate	healthy	left	unknown	unknown	unknown	unknown	healthy	6	Hiseq_1	Other_or_unknown	TRUE
1835	GT4	0	139	139-A3L	aspirate	healthy	left	unknown	unknown	unknown	unknown	healthy	6	Hiseq_1	Other_or_unknown	TRUE
1835	GT51	0.0638894977308269	139	139-A3L	aspirate	healthy	left	unknown	unknown	unknown	unknown	healthy	6	Hiseq_1	Other_or_unknown	TRUE
1838	CE4	0.0409496412988021	139	139-A3R	aspirate	healthy	right	unknown	unknown	unknown	unknown	healthy	6	Hiseq_1	Other_or_unknown	TRUE
1838	GT2	0.0891765473599529	139	139-A3R	aspirate	healthy	right	unknown	unknown	unknown	unknown	healthy	6	Hiseq_1	Other_or_unknown	TRUE
1838	GT26	0	139	139-A3R	aspirate	healthy	right	unknown	unknown	unknown	unknown	healthy	6	Hiseq_1	Other_or_unknown	TRUE
1838	GT28	0.0484733759575825	139	139-A3R	aspirate	healthy	right	unknown	unknown	unknown	unknown	healthy	6	Hiseq_1	Other_or_unknown	TRUE
1838	GT4	0.0395030507094422	139	139-A3R	aspirate	healthy	right	unknown	unknown	unknown	unknown	healthy	6	Hiseq_1	Other_or_unknown	TRUE
1838	GT51	0.0241280044167216	139	139-A3R	aspirate	healthy	right	unknown	unknown	unknown	unknown	healthy	6	Hiseq_1	Other_or_unknown	TRUE
1849	CE4	0.0916466814375911	140	140-A3L	aspirate	healthy	left	55	Female	Asian	31	healthy	6	Hiseq_1	Other_or_unknown	TRUE
1849	GT2	0.0892314267949349	140	140-A3L	aspirate	healthy	left	55	Female	Asian	31	healthy	6	Hiseq_1	Other_or_unknown	TRUE
1849	GT26	0	140	140-A3L	aspirate	healthy	left	55	Female	Asian	31	healthy	6	Hiseq_1	Other_or_unknown	TRUE
1849	GT28	0.109214671775959	140	140-A3L	aspirate	healthy	left	55	Female	Asian	31	healthy	6	Hiseq_1	Other_or_unknown	TRUE
1849	GT4	0	140	140-A3L	aspirate	healthy	left	55	Female	Asian	31	healthy	6	Hiseq_1	Other_or_unknown	TRUE
1849	GT51	0.0749990131635428	140	140-A3L	aspirate	healthy	left	55	Female	Asian	31	healthy	6	Hiseq_1	Other_or_unknown	TRUE
